# Supplementary material for: Muscle fibroblasts and stem cells stimulate motor neurons in an age and exercise‐dependent manner
Source: Aging Cell. 2024 Nov 18;24(3):e14413. doi: 10.1111/acel.14413 (PMC11896526; doi:10.1111/acel.14413)
Supplement: Supplementary file 2 — Data S1. [file ACEL-24-e14413-s006.xlsx]

## Sheet: MuSC_vs_FIB
Comparison of human MuSC versus FIB in co-culture with rat neuron cells
(positive log2-fold difference = higher with MuSC)
ENSEMBL_ID	bMean	L2FC	lfcSE	stat	pvalue	FDR	Gene
ENSG00000008283.16	776.037	-2.80222	0.0954444	-29.3597	1.798e-189	5.62575e-185	CYB561
ENSG00000064205.11	1380.74	-6.00022	0.240552	-24.9436	2.5053e-137	3.91941e-133	CCN5
ENSG00000077232.19	2900.15	-1.00182	0.041861	-23.932	1.42238e-126	1.48349e-122	DNAJC10
ENSG00000141753.7	18520.5	-3.48659	0.146859	-23.741	1.36117e-124	1.06474e-120	IGFBP4
ENSG00000198873.12	306.146	-3.53006	0.148872	-23.7121	2.70761e-124	1.69437e-120	GRK5
ENSG00000101000.6	655.407	-3.26215	0.141299	-23.0868	6.28263e-118	3.27629e-114	PROCR
ENSG00000108797.12	961.381	-3.95673	0.174112	-22.7252	2.52515e-114	1.1287e-110	CNTNAP1
ENSG00000184232.9	1642.14	-2.68799	0.119386	-22.5152	2.94565e-112	1.15208e-108	OAF
ENSG00000105419.18	348.112	-3.63673	0.16231	-22.4061	3.42958e-111	1.19231e-107	MEIS3
ENSG00000198682.13	1763.13	-2.85682	0.128636	-22.2086	2.8373e-109	8.87764e-106	PAPSS2
ENSG00000179604.10	566.36	-2.53312	0.114443	-22.1344	1.47382e-108	4.19221e-105	CDC42EP4
ENSG00000196155.13	519.27	-5.33646	0.243255	-21.9377	1.1358e-106	2.9615e-103	PLEKHG4
ENSG00000213694.7	2398.61	-4.25086	0.19888	-21.374	2.33312e-101	5.61545e-98	S1PR3
ENSG00000163661.4	5684.78	-5.4059	0.254509	-21.2405	4.03328e-100	9.01409e-97	PTX3
ENSG00000143320.9	1270.05	-4.32481	0.206574	-20.9359	2.52434e-97	5.2656e-94	CRABP2
ENSG00000069702.11	864.926	-3.84803	0.185089	-20.7902	5.31347e-96	1.03908e-92	TGFBR3
ENSG00000107984.10	572.465	-4.08956	0.197056	-20.7533	1.14351e-95	2.10467e-92	DKK1
ENSG00000013297.12	2090.72	-4.7391	0.230556	-20.5551	6.92387e-94	1.20356e-90	CLDN11
ENSG00000132481.7	226.746	-2.83843	0.13971	-20.3166	9.17563e-92	1.51103e-88	TRIM47
ENSG00000174807.4	7903.79	-5.34287	0.263027	-20.313	9.87441e-92	1.5448e-88	CD248
ENSG00000134853.12	2006.9	-5.33419	0.265497	-20.0913	8.79175e-90	1.30993e-86	PDGFRA
ENSG00000166825.15	7676.31	-2.16802	0.107981	-20.0777	1.15515e-89	1.58177e-86	ANPEP
ENSG00000087116.17	7290.95	-1.60325	0.0798532	-20.0774	1.16273e-89	1.58177e-86	ADAMTS2
ENSG00000168140.5	1953.69	-2.80092	0.139788	-20.0369	2.62509e-89	3.42236e-86	VASN
ENSG00000135842.17	1288.24	-4.26163	0.21274	-20.0321	2.89088e-89	3.61811e-86	NIBAN1
ENSG00000164330.17	499.934	-4.59504	0.229574	-20.0156	4.03084e-89	4.8508e-86	EBF1
ENSG00000151067.23	328.284	-4.12695	0.207836	-19.8567	9.63889e-88	1.117e-84	CACNA1C
ENSG00000143867.7	522.263	-3.08913	0.156294	-19.7649	5.97465e-87	6.67646e-84	OSR1
ENSG00000261371.6	820.924	-5.17064	0.262768	-19.6776	3.35623e-86	3.62114e-83	PECAM1
ENSG00000115415.21	8391.42	-2.15639	0.10992	-19.6177	1.09104e-85	1.13792e-82	STAT1
ENSG00000074410.14	1678.91	-4.19535	0.214854	-19.5266	6.52741e-85	6.58827e-82	CA12
ENSG00000165124.19	684.274	-4.82153	0.247094	-19.513	8.5212e-85	8.33187e-82	SVEP1
ENSG00000172380.6	4541.88	-1.37636	0.0707099	-19.465	2.17668e-84	2.06382e-81	GNG12
ENSG00000135269.18	1025.44	-2.48234	0.127777	-19.4272	4.54648e-84	4.18396e-81	TES
ENSG00000079257.8	461.161	-5.7981	0.300059	-19.3232	3.42771e-83	3.06427e-80	LXN
ENSG00000185483.13	512.167	-1.88712	0.0978047	-19.2948	5.94325e-83	5.16551e-80	ROR1
ENSG00000110799.14	1138.39	-4.51586	0.234614	-19.248	1.46608e-82	1.23979e-79	VWF
ENSG00000106333.13	5200.82	-3.63389	0.19011	-19.1147	1.90665e-81	1.56992e-78	PCOLCE
ENSG00000151135.10	2214.62	-1.21497	0.063778	-19.0499	6.58238e-81	5.28092e-78	TMEM263
ENSG00000163710.9	519.95	-4.25831	0.225115	-18.9161	8.40132e-80	6.57173e-77	PCOLCE2
ENSG00000091986.16	28097.6	-2.38969	0.126642	-18.8696	2.03003e-79	1.54921e-76	CCDC80
ENSG00000117114.21	830.461	-4.99674	0.265664	-18.8085	6.43809e-79	4.79623e-76	ADGRL2
ENSG00000105464.4	196.357	-2.88322	0.153541	-18.7782	1.13884e-78	8.28681e-76	GRIN2D
ENSG00000109814.12	2729.04	-1.82173	0.0971464	-18.7525	1.84872e-78	1.31465e-75	UGDH
ENSG00000081803.17	273.75	-3.03358	0.162037	-18.7215	3.30897e-78	2.30076e-75	CADPS2
ENSG00000100196.11	1186.68	-2.59565	0.138658	-18.7198	3.41546e-78	2.32318e-75	KDELR3
ENSG00000187800.14	485.919	-4.84854	0.259326	-18.6967	5.26517e-78	3.50515e-75	PEAR1
ENSG00000205978.6	363.972	-3.38778	0.18152	-18.6634	9.8338e-78	6.4102e-75	NYNRIN
ENSG00000082397.18	1316.27	-3.87242	0.208159	-18.6032	3.02927e-77	1.93435e-74	EPB41L3
ENSG00000134138.22	306.057	-3.92784	0.211407	-18.5795	4.7115e-77	2.94836e-74	MEIS2
ENSG00000159640.17	361.686	-5.25378	0.282832	-18.5756	5.06354e-77	3.10653e-74	ACE
ENSG00000116132.12	5257.23	-2.88155	0.15592	-18.481	2.93935e-76	1.76864e-73	PRRX1
ENSG00000229847.9	160.307	-5.47766	0.29646	-18.4769	3.17025e-76	1.87158e-73	EMX2OS
ENSG00000134294.14	8119.72	-1.77703	0.0966403	-18.3881	1.63592e-75	9.47895e-73	SLC38A2
ENSG00000171150.9	1081.51	-1.46324	0.0797339	-18.3515	3.20923e-75	1.8257e-72	SOCS5
ENSG00000111052.8	196.873	-2.49375	0.136278	-18.299	8.43221e-75	4.71135e-72	LIN7A
ENSG00000188112.10	176.068	-3.23676	0.177388	-18.2468	2.19287e-74	1.20373e-71	C6orf132
ENSG00000137507.11	1521.72	-3.57319	0.196712	-18.1645	9.8532e-74	5.31546e-71	LRRC32
ENSG00000143341.12	939.627	-4.96936	0.273596	-18.1631	1.01098e-73	5.36145e-71	HMCN1
ENSG00000135678.12	517.971	-3.03297	0.167115	-18.149	1.30808e-73	6.82144e-71	CPM
ENSG00000168779.21	563.085	-2.87373	0.158373	-18.1453	1.39847e-73	7.17325e-71	SHOX2
ENSG00000106976.22	454.2	-3.02083	0.16682	-18.1083	2.74002e-73	1.38278e-70	DNM1
ENSG00000077420.16	388.307	-5.52544	0.305789	-18.0694	5.54963e-73	2.75623e-70	APBB1IP
ENSG00000143387.14	6305.91	-4.25032	0.235823	-18.0234	1.27748e-72	6.24546e-70	CTSK
ENSG00000197712.12	2592.14	-0.899316	0.0499957	-17.9879	2.42464e-72	1.16715e-69	FAM114A1
ENSG00000139926.16	6521.8	-1.87402	0.104478	-17.9369	6.07071e-72	2.87798e-69	FRMD6
ENSG00000103811.18	893.819	2.15265	0.121384	17.7342	2.28398e-70	1.06662e-67	CTSH
ENSG00000008394.13	4258.82	-2.32948	0.132051	-17.6407	1.19981e-69	5.52073e-67	MGST1
ENSG00000132205.11	744.918	-3.5397	0.201251	-17.5885	3.01798e-69	1.36854e-66	EMILIN2
ENSG00000180447.7	2652.14	1.50065	0.0853805	17.576	3.76041e-69	1.68085e-66	GAS1
ENSG00000049323.16	4827.48	-3.1811	0.181483	-17.5284	8.70593e-69	3.83662e-66	LTBP1
ENSG00000185442.13	241.156	1.58006	0.0907114	17.4185	5.97016e-68	2.59445e-65	FAM174B
ENSG00000267534.4	353.364	-3.12617	0.17983	-17.384	1.09053e-67	4.67418e-65	S1PR2
ENSG00000196839.14	862.547	-2.98836	0.172091	-17.365	1.51908e-67	6.42305e-65	ADA
ENSG00000131634.14	267.202	-4.09297	0.236179	-17.3299	2.79804e-67	1.1673e-64	TMEM204
ENSG00000020181.18	2963.03	-1.7784	0.102931	-17.2776	6.93771e-67	2.85624e-64	ADGRA2
ENSG00000113805.9	102.875	-4.11303	0.238638	-17.2354	1.43991e-66	5.8511e-64	CNTN3
ENSG00000113083.15	4389.71	-2.93794	0.170777	-17.2033	2.5068e-66	1.00558e-63	LOX
ENSG00000170370.12	85.6661	-4.41055	0.256545	-17.1921	3.04119e-66	1.2045e-63	EMX2
ENSG00000164647.9	585.256	-2.65872	0.154952	-17.1583	5.44496e-66	2.12959e-63	STEAP1
ENSG00000137193.14	663.003	-2.26165	0.131818	-17.1574	5.53336e-66	2.13745e-63	PIM1
ENSG00000178718.7	361.493	-2.12903	0.124349	-17.1213	1.0291e-65	3.92678e-63	RPP25
ENSG00000064763.12	228.665	-1.99037	0.116922	-17.0231	5.53662e-65	2.08717e-62	FAR2
ENSG00000154783.12	158.714	-4.79242	0.282502	-16.9642	1.51099e-64	5.62079e-62	FGD5
ENSG00000182621.18	148.253	-3.28843	0.193852	-16.9636	1.52695e-64	5.62079e-62	PLCB1
ENSG00000118515.12	472.8	-1.94911	0.115506	-16.8745	6.92523e-64	2.51958e-61	SGK1
ENSG00000229647.3	289.321	-3.12405	0.185611	-16.8312	1.44238e-63	5.18744e-61	MYOSLID
ENSG00000163359.17	83541.6	-4.59895	0.273629	-16.8073	2.15956e-63	7.67847e-61	COL6A3
ENSG00000128340.16	226.898	-4.52898	0.270603	-16.7366	7.09402e-63	2.49399e-60	RAC2
ENSG00000135723.14	1269.43	-1.96077	0.117226	-16.7265	8.40677e-63	2.92266e-60	FHOD1
ENSG00000182752.10	2868.79	-4.27753	0.256343	-16.6867	1.63705e-62	5.62877e-60	PAPPA
ENSG00000143434.17	753.442	2.05243	0.123149	16.6662	2.30722e-62	7.8468e-60	SEMA6C
ENSG00000253368.4	633.315	-3.0907	0.185639	-16.649	3.07892e-62	1.03588e-59	TRNP1
ENSG00000113389.16	646.058	-4.89725	0.294458	-16.6314	4.1291e-62	1.37442e-59	NPR3
ENSG00000163364.12	122.891	-4.02748	0.242173	-16.6306	4.1839e-62	1.378e-59	LINC01116
ENSG00000163629.13	845.281	-1.83581	0.110464	-16.619	5.0778e-62	1.65499e-59	PTPN13
ENSG00000116690.13	841.089	-5.14407	0.31119	-16.5303	2.21879e-61	7.15709e-59	PRG4
ENSG00000090376.11	616.542	-2.41909	0.147056	-16.4502	8.36492e-61	2.67072e-58	IRAK3
ENSG00000138685.18	1106.83	-2.10283	0.128119	-16.413	1.5429e-60	4.87636e-58	FGF2
ENSG00000100600.15	1220.86	-1.8895	0.115143	-16.41	1.62103e-60	5.07204e-58	LGMN
ENSG00000170006.13	179.94	-3.3629	0.204944	-16.4089	1.65161e-60	5.11656e-58	TMEM154
ENSG00000177374.13	1479.91	-2.20402	0.134344	-16.4058	1.73839e-60	5.33259e-58	HIC1
ENSG00000058668.16	3927.25	-2.42923	0.148181	-16.3936	2.12405e-60	6.45238e-58	ATP2B4
ENSG00000163346.17	4354.38	1.87137	0.11463	16.3253	6.51834e-60	1.96108e-57	PBXIP1
ENSG00000262454.4	647.912	1.91448	0.117412	16.3057	8.99142e-60	2.67936e-57	MIR193BHG
ENSG00000197930.13	1414.08	-0.975707	0.0599173	-16.2842	1.27713e-59	3.76982e-57	ERO1A
ENSG00000134802.18	709.681	-1.56733	0.096377	-16.2625	1.8223e-59	5.32878e-57	SLC43A3
ENSG00000113721.14	4559.61	-2.06203	0.127121	-16.221	3.5811e-59	1.03749e-56	PDGFRB
ENSG00000109861.17	2985.73	-2.96714	0.183573	-16.1633	9.15756e-59	2.62872e-56	CTSC
ENSG00000163520.14	6618.53	-4.1178	0.25494	-16.1521	1.09799e-58	3.12318e-56	FBLN2
ENSG00000151491.14	3181.59	-0.972469	0.0602746	-16.134	1.47272e-58	4.15133e-56	EPS8
ENSG00000104635.15	2056.23	-1.74481	0.108302	-16.1106	2.14935e-58	6.00455e-56	SLC39A14
ENSG00000136960.13	1742.4	-4.50362	0.279629	-16.1057	2.32653e-58	6.44202e-56	ENPP2
ENSG00000183287.15	1093.25	-2.19788	0.136772	-16.0696	4.16498e-58	1.14314e-55	CCBE1
ENSG00000165655.17	926.898	-1.8473	0.114985	-16.0656	4.44663e-58	1.20983e-55	ZNF503
ENSG00000140092.16	3774.77	-2.63895	0.164942	-15.9993	1.29309e-57	3.48788e-55	FBLN5
ENSG00000146242.9	1240.43	-1.99745	0.124952	-15.9858	1.60525e-57	4.29289e-55	TPBG
ENSG00000125810.10	483.337	-6.13897	0.384418	-15.9695	2.08394e-57	5.52579e-55	CD93
ENSG00000253304.2	123.842	-3.43551	0.215676	-15.929	3.98609e-57	1.04807e-54	TMEM200B
ENSG00000168785.8	1433.08	-1.76165	0.11062	-15.9253	4.23067e-57	1.10311e-54	TSPAN5
ENSG00000128918.15	445.825	-4.47414	0.281156	-15.9134	5.11735e-57	1.31995e-54	ALDH1A2
ENSG00000253161.7	95.4909	-2.51982	0.15835	-15.913	5.14668e-57	1.31995e-54	LINC01605
ENSG00000160014.17	7823.39	-1.2349	0.077614	-15.9108	5.33644e-57	1.35749e-54	CALM3
ENSG00000136240.10	6097.29	-1.03065	0.0647895	-15.9077	5.59985e-57	1.41301e-54	KDELR2
ENSG00000049130.16	2184.52	-2.91136	0.183125	-15.8982	6.51781e-57	1.63149e-54	KITLG
ENSG00000130821.17	1539.45	1.51935	0.0955844	15.8954	6.82345e-57	1.69444e-54	SLC6A8
ENSG00000187720.15	319.613	-3.01557	0.18977	-15.8906	7.35907e-57	1.81305e-54	THSD4
ENSG00000189129.14	351.018	-3.14815	0.198868	-15.8304	1.92093e-56	4.69563e-54	PLAC9
ENSG00000177663.15	738.836	-1.05042	0.0663961	-15.8206	2.2442e-56	5.44332e-54	IL17RA
ENSG00000172716.17	983.625	-3.68072	0.232727	-15.8156	2.42904e-56	5.84633e-54	SLFN11
ENSG00000121413.13	616.946	1.00618	0.063703	15.7948	3.37867e-56	8.06986e-54	ZSCAN18
ENSG00000137273.6	106.163	-4.52988	0.287127	-15.7766	4.51068e-56	1.0692e-53	FOXF2
ENSG00000101680.16	1112.21	-3.3276	0.211166	-15.7582	6.03612e-56	1.42003e-53	LAMA1
ENSG00000125965.9	123.653	-3.60477	0.229363	-15.7164	1.16725e-55	2.72554e-53	GDF5
ENSG00000121236.21	78.9529	-2.74979	0.175004	-15.7128	1.23687e-55	2.84981e-53	TRIM6
ENSG00000106565.18	151.373	-6.34188	0.403616	-15.7127	1.23869e-55	2.84981e-53	TMEM176B
ENSG00000090565.17	2674.59	1.14004	0.0729883	15.6195	5.36605e-55	1.22553e-52	RAB11FIP3
ENSG00000138031.15	1065.1	-1.77503	0.113792	-15.5989	7.40804e-55	1.67964e-52	ADCY3
ENSG00000156711.17	351.905	-2.07017	0.132833	-15.5848	9.23233e-55	2.0782e-52	MAPK13
ENSG00000151117.9	396.999	2.52272	0.161982	15.5741	1.09242e-54	2.44148e-52	TMEM86A
ENSG00000137198.10	210.468	2.48951	0.159878	15.5713	1.14141e-54	2.53287e-52	GMPR
ENSG00000125967.17	924.695	1.41831	0.0911468	15.5607	1.34686e-54	2.96775e-52	NECAB3
ENSG00000131459.13	2610.48	-1.51284	0.0975102	-15.5147	2.76082e-54	6.04079e-52	GFPT2
ENSG00000120318.16	251.402	-2.17767	0.140394	-15.5112	2.91594e-54	6.33588e-52	ARAP3
ENSG00000136010.14	1798.16	-2.17582	0.140485	-15.4879	4.18934e-54	9.04002e-52	ALDH1L2
ENSG00000184254.17	327.286	-4.20088	0.271317	-15.4833	4.49881e-54	9.64132e-52	ALDH1A3
ENSG00000112769.20	5975.62	-4.60107	0.297187	-15.4821	4.5856e-54	9.76046e-52	LAMA4
ENSG00000107438.9	887.57	-3.33863	0.215743	-15.4751	5.11237e-54	1.08082e-51	PDLIM1
ENSG00000186854.11	223.286	-3.40646	0.220198	-15.47	5.53113e-54	1.1615e-51	TRABD2A
ENSG00000164099.3	199.506	-5.09667	0.32956	-15.4651	5.97065e-54	1.24544e-51	PRSS12
ENSG00000133138.20	442.254	-1.8355	0.118789	-15.4518	7.34035e-54	1.52101e-51	TBC1D8B
ENSG00000044524.11	119.001	-5.7442	0.372052	-15.4392	8.9182e-54	1.8358e-51	EPHA3
ENSG00000168615.13	6479.98	-1.1003	0.0713582	-15.4194	1.21209e-53	2.47876e-51	ADAM9
ENSG00000100342.22	533.156	-3.17979	0.206861	-15.3716	2.53635e-53	5.15323e-51	APOL1
ENSG00000106992.19	516.212	1.40824	0.0916726	15.3616	2.96073e-53	5.97667e-51	AK1
ENSG00000115380.20	4935.78	-3.2933	0.214428	-15.3585	3.10517e-53	6.22805e-51	EFEMP1
ENSG00000079102.17	351.296	-3.26199	0.213416	-15.2847	9.67613e-53	1.92838e-50	RUNX1T1
ENSG00000131724.11	1528.96	-1.29136	0.0845923	-15.2657	1.29422e-52	2.56296e-50	IL13RA1
ENSG00000099250.18	7369.54	-1.79151	0.117423	-15.2568	1.48249e-52	2.91734e-50	NRP1
ENSG00000150687.12	5033.23	-0.976118	0.0640321	-15.2442	1.7991e-52	3.51825e-50	PRSS23
ENSG00000144843.12	391.552	1.1413	0.0752568	15.1654	5.99617e-52	1.1653e-49	ADPRH
ENSG00000115677.18	22601.8	-0.760859	0.050204	-15.1554	6.98311e-52	1.34873e-49	HDLBP
ENSG00000158286.13	205.473	-1.96859	0.130003	-15.1427	8.46735e-52	1.62537e-49	RNF207
ENSG00000169760.18	93.4	-4.58117	0.302571	-15.1408	8.71063e-52	1.66187e-49	NLGN1
ENSG00000137962.13	1701.44	-1.8484	0.122252	-15.1196	1.2032e-51	2.28164e-49	ARHGAP29
ENSG00000128052.10	223.63	-5.66327	0.374854	-15.1079	1.43618e-51	2.70703e-49	KDR
ENSG00000134013.16	5306.01	-2.42045	0.160442	-15.0861	1.99894e-51	3.74519e-49	LOXL2
ENSG00000203930.13	195.478	-3.20614	0.212599	-15.0807	2.16948e-51	4.04052e-49	LINC00632
ENSG00000118495.21	891.392	-1.54946	0.103232	-15.0096	6.35734e-51	1.17701e-48	PLAGL1
ENSG00000164674.17	245.326	1.70716	0.113937	14.9834	9.42541e-51	1.73477e-48	SYTL3
ENSG00000124120.11	1282.24	-1.39943	0.0935171	-14.9645	1.25298e-50	2.29266e-48	TTPAL
ENSG00000074695.6	4965.8	-1.15464	0.0772015	-14.9561	1.42065e-50	2.58435e-48	LMAN1
ENSG00000110811.20	1893.21	-1.5225	0.101826	-14.952	1.51131e-50	2.73338e-48	P3H3
ENSG00000175879.9	115.403	-2.80707	0.188138	-14.9203	2.43334e-50	4.37567e-48	HOXD8
ENSG00000110876.10	342.216	1.2524	0.0840242	14.9052	3.04708e-50	5.44801e-48	SELPLG
ENSG00000160013.9	131.327	-4.04064	0.271221	-14.8979	3.39903e-50	6.04274e-48	PTGIR
ENSG00000046604.14	825.354	-4.59927	0.308843	-14.8919	3.71904e-50	6.5743e-48	DSG2
ENSG00000184347.15	138.742	-4.11061	0.276115	-14.8873	3.9831e-50	7.00152e-48	SLIT3
ENSG00000167779.9	6289.6	-2.72829	0.183297	-14.8845	4.15554e-50	7.26384e-48	IGFBP6
ENSG00000175906.5	1288.89	1.87704	0.126154	14.8789	4.51759e-50	7.85283e-48	ARL4D
ENSG00000121104.8	680.959	2.15227	0.144703	14.8737	4.88131e-50	8.43819e-48	FAM117A
ENSG00000122218.17	7639.71	-0.743454	0.050052	-14.8536	6.58972e-50	1.13289e-47	COPA
ENSG00000091436.17	2555.17	-1.06714	0.0718524	-14.8518	6.76906e-50	1.15736e-47	MAP3K20
ENSG00000116962.15	6348.93	-2.41878	0.162905	-14.8478	7.18977e-50	1.21973e-47	NID1
ENSG00000178202.14	1393.91	-1.19617	0.0805634	-14.8476	7.21179e-50	1.21973e-47	POGLUT3
ENSG00000111261.14	97.0915	-3.46114	0.233279	-14.8369	8.4561e-50	1.42249e-47	MANSC1
ENSG00000138134.12	234.332	-1.64113	0.110704	-14.8244	1.01811e-49	1.70351e-47	STAMBPL1
ENSG00000104332.12	658.357	-2.66438	0.18009	-14.7947	1.58439e-49	2.63691e-47	SFRP1
ENSG00000153310.22	1275.86	1.72619	0.116739	14.7867	1.78452e-49	2.95428e-47	CYRIB
ENSG00000139324.12	1478.32	-1.64416	0.111349	-14.7659	2.43204e-49	4.00506e-47	TMTC3
ENSG00000132170.24	242.813	-4.56568	0.310156	-14.7206	4.75579e-49	7.79078e-47	PPARG
ENSG00000291110.1	364.126	2.11503	0.143695	14.7188	4.87971e-49	7.95215e-47	TRIM16L
ENSG00000073417.15	532.713	-1.36745	0.0930004	-14.7037	6.10357e-49	9.89505e-47	PDE8A
ENSG00000163739.5	550.392	-2.85628	0.194434	-14.6902	7.4457e-49	1.20087e-46	CXCL1
ENSG00000080823.23	470.917	-2.13223	0.145343	-14.6704	9.97918e-49	1.60122e-46	MOK
ENSG00000233608.4	398.258	-2.45108	0.167249	-14.6552	1.24705e-48	1.99077e-46	TWIST2
ENSG00000113719.17	4444.53	-0.940809	0.0643116	-14.6289	1.83665e-48	2.9171e-46	ERGIC1
ENSG00000136630.13	155.9	-1.45826	0.0998047	-14.6112	2.38372e-48	3.76687e-46	HLX
ENSG00000100934.15	3613.96	-1.19147	0.0817473	-14.5751	4.0464e-48	6.3622e-46	SEC23A
ENSG00000154654.15	147.239	-3.93725	0.270218	-14.5706	4.31874e-48	6.75645e-46	NCAM2
ENSG00000066056.14	234.561	-4.33329	0.297479	-14.5667	4.57375e-48	7.11981e-46	TIE1
ENSG00000081041.9	129.739	-3.27972	0.225448	-14.5476	6.04938e-48	9.37026e-46	CXCL2
ENSG00000179776.19	405.361	-5.70148	0.392316	-14.5329	7.50297e-48	1.15646e-45	CDH5
ENSG00000118263.16	2171.34	-1.26787	0.0872665	-14.5288	7.96458e-48	1.22159e-45	KLF7
ENSG00000145423.5	175.663	-5.23354	0.360454	-14.5193	9.14352e-48	1.39557e-45	SFRP2
ENSG00000167123.20	3804.62	-1.35822	0.09357	-14.5156	9.65159e-48	1.46596e-45	CERCAM
ENSG00000125170.11	516.322	-1.34133	0.0926064	-14.4842	1.52402e-47	2.30363e-45	DOK4
ENSG00000165449.12	195.032	1.65413	0.114436	14.4546	2.34402e-47	3.52606e-45	SLC16A9
ENSG00000166147.15	35654.9	-1.43362	0.0992354	-14.4467	2.63023e-47	3.93766e-45	FBN1
ENSG00000137558.9	126.907	-3.58016	0.248224	-14.4231	3.70519e-47	5.52055e-45	PI15
ENSG00000196639.7	277.892	-2.74379	0.190332	-14.4158	4.11469e-47	6.10163e-45	HRH1
ENSG00000255399.6	73.5565	-5.39245	0.374854	-14.3855	6.38468e-47	9.42313e-45	TBX5-AS1
ENSG00000148908.15	298.134	-2.22022	0.154514	-14.3691	8.09219e-47	1.18872e-44	RGS10
ENSG00000171408.14	241.377	-2.29366	0.159666	-14.3653	8.54086e-47	1.24876e-44	PDE7B
ENSG00000249669.12	501.997	-3.60636	0.251784	-14.3232	1.56727e-46	2.28085e-44	CARMN
ENSG00000157150.5	91.5395	-4.12392	0.287951	-14.3216	1.60344e-46	2.32269e-44	TIMP4
ENSG00000155962.13	124.88	-3.84305	0.268427	-14.3169	1.71524e-46	2.47319e-44	CLIC2
ENSG00000143499.14	669.218	-0.866747	0.0605879	-14.3056	2.01849e-46	2.89709e-44	SMYD2
ENSG00000125744.12	985.538	1.9566	0.136784	14.3044	2.05547e-46	2.93669e-44	RTN2
ENSG00000107281.10	680.809	-1.99043	0.13932	-14.2867	2.64698e-46	3.76461e-44	NPDC1
ENSG00000136052.10	241.88	-1.68885	0.118268	-14.2798	2.92256e-46	4.13774e-44	SLC41A2
ENSG00000152137.8	2890.2	2.16361	0.15156	14.2756	3.10564e-46	4.37714e-44	HSPB8
ENSG00000166619.15	2846.04	0.93676	0.0656433	14.2705	3.34342e-46	4.69114e-44	BLCAP
ENSG00000103647.13	371.907	-2.32103	0.162814	-14.2558	4.12775e-46	5.76577e-44	CORO2B
ENSG00000111885.7	1543.67	-2.40931	0.169026	-14.2541	4.22916e-46	5.88117e-44	MAN1A1
ENSG00000157800.18	644.363	-0.818342	0.0574145	-14.2532	4.28041e-46	5.92609e-44	SLC37A3
ENSG00000130733.11	704.934	-0.907526	0.0637577	-14.234	5.63739e-46	7.77041e-44	YIPF2
ENSG00000184489.13	141.169	1.34963	0.0948643	14.227	6.2339e-46	8.55493e-44	PTP4A3
ENSG00000004776.13	1714.49	-2.44611	0.171942	-14.2263	6.28993e-46	8.59413e-44	HSPB6
ENSG00000112902.12	730.251	-3.63779	0.256147	-14.202	8.90717e-46	1.21172e-43	SEMA5A
ENSG00000011465.18	11349.3	-3.23535	0.229381	-14.1047	3.55208e-45	4.80744e-43	DCN
ENSG00000135535.17	5745.56	-0.898616	0.0637114	-14.1045	3.5646e-45	4.80744e-43	CD164
ENSG00000189058.9	199.949	-4.40812	0.312607	-14.1012	3.7354e-45	5.01617e-43	APOD
ENSG00000143493.13	431.292	-0.75384	0.0534906	-14.0929	4.19671e-45	5.61158e-43	INTS7
ENSG00000129353.15	5761.3	1.8247	0.129583	14.0813	4.94699e-45	6.58665e-43	SLC44A2
ENSG00000136717.15	10748.9	1.79158	0.127234	14.081	4.97198e-45	6.59188e-43	BIN1
ENSG00000058085.15	209.81	-2.57637	0.183056	-14.0742	5.46855e-45	7.21964e-43	LAMC2
ENSG00000112297.18	1086.22	-3.98119	0.282952	-14.0702	5.78925e-45	7.61091e-43	CRYBG1
ENSG00000176435.7	199.916	-3.75182	0.266836	-14.0604	6.65171e-45	8.70817e-43	CLEC14A
ENSG00000124875.10	213.345	-3.95535	0.281605	-14.0457	8.18438e-45	1.067e-42	CXCL6
ENSG00000133315.12	628.979	1.50765	0.107419	14.0352	9.48837e-45	1.23187e-42	MACROD1
ENSG00000168404.13	248.897	-2.28783	0.163032	-14.033	9.78962e-45	1.26573e-42	MLKL
ENSG00000221926.13	881.025	1.33531	0.0952105	14.0249	1.09836e-44	1.41426e-42	TRIM16
ENSG00000100258.18	2458.31	-0.721902	0.0515286	-14.0097	1.35929e-44	1.74306e-42	LMF2
ENSG00000215808.4	67.4568	-5.91719	0.422411	-14.0081	1.3902e-44	1.77542e-42	LINC01139
ENSG00000101311.17	227.402	-1.56784	0.111961	-14.0034	1.48678e-44	1.89105e-42	FERMT1
ENSG00000158246.8	113.44	-3.47521	0.248191	-14.0022	1.51193e-44	1.91525e-42	TENT5B
ENSG00000138764.15	2998.22	1.832	0.13097	13.9879	1.84809e-44	2.33164e-42	CCNG2
ENSG00000158747.15	1308.12	-1.6227	0.116026	-13.9857	1.90651e-44	2.39569e-42	NBL1
ENSG00000267272.5	46.199	-3.68851	0.263779	-13.9833	1.97051e-44	2.46621e-42	LINC01140
ENSG00000189001.11	491.479	-4.33078	0.309837	-13.9776	2.1349e-44	2.66131e-42	SBSN
ENSG00000118402.6	218.429	-1.11172	0.0795424	-13.9765	2.17002e-44	2.69436e-42	ELOVL4
ENSG00000250303.6	250.223	2.08221	0.148992	13.9753	2.20521e-44	2.72722e-42	LINC02762
ENSG00000112378.12	1008.18	-1.84766	0.132222	-13.9739	2.24927e-44	2.77076e-42	PERP
ENSG00000150961.15	2995.12	-1.36271	0.0975595	-13.968	2.44346e-44	2.99817e-42	SEC24D
ENSG00000164050.13	2713.42	1.68159	0.120557	13.9485	3.21071e-44	3.92421e-42	PLXNB1
ENSG00000182463.16	156.485	-4.03174	0.289383	-13.9322	4.03676e-44	4.91464e-42	TSHZ2
ENSG00000135750.15	74.8432	-3.14049	0.225608	-13.9201	4.78014e-44	5.79713e-42	KCNK1
ENSG00000182195.9	740.459	-1.42164	0.10216	-13.9158	5.08084e-44	6.13801e-42	LDOC1
ENSG00000257702.5	205.466	-1.62476	0.116839	-13.9059	5.83087e-44	7.017e-42	LBX2-AS1
ENSG00000166128.13	954.362	-1.10544	0.0794957	-13.9056	5.8544e-44	7.01832e-42	RAB8B
ENSG00000197903.8	208.831	-2.04462	0.147104	-13.8992	6.40972e-44	7.65472e-42	H2BC12
ENSG00000118596.12	563.322	-1.96812	0.142178	-13.8426	1.40977e-43	1.6772e-41	SLC16A7
ENSG00000165959.12	58.6324	-2.93038	0.211914	-13.8282	1.72351e-43	2.04268e-41	CLMN
ENSG00000145623.13	2353.11	-1.39588	0.101004	-13.8199	1.93204e-43	2.28119e-41	OSMR
ENSG00000026103.25	679.515	-1.44645	0.104717	-13.8129	2.13066e-43	2.50625e-41	FAS
ENSG00000138061.12	2449.99	-3.12818	0.227099	-13.7746	3.62615e-43	4.24939e-41	CYP1B1
ENSG00000003400.16	55.1315	-4.0606	0.294939	-13.7676	3.99269e-43	4.66147e-41	CASP10
ENSG00000162909.18	10481.9	-0.818605	0.0594992	-13.7582	4.54395e-43	5.28534e-41	CAPN2
ENSG00000110719.11	1657.22	-1.03187	0.0750046	-13.7574	4.60038e-43	5.33115e-41	TCIRG1
ENSG00000135740.17	124.034	-2.32241	0.169078	-13.7357	6.20137e-43	7.15995e-41	SLC9A5
ENSG00000131370.16	206.497	-2.15745	0.157334	-13.7126	8.53723e-43	9.82064e-41	SH3BP5
ENSG00000102265.12	18603.3	-1.81012	0.132114	-13.7012	9.9804e-43	1.14387e-40	TIMP1
ENSG00000125844.17	11460.1	-1.07035	0.0781461	-13.6967	1.06213e-42	1.21288e-40	RRBP1
ENSG00000001036.14	1695.51	-0.734708	0.053662	-13.6914	1.14308e-42	1.30057e-40	FUCA2
ENSG00000262246.6	370.853	1.77344	0.129559	13.6882	1.19358e-42	1.35311e-40	CORO7
ENSG00000177096.9	574.447	-1.07898	0.0788287	-13.6876	1.20395e-42	1.35995e-40	PHETA2
ENSG00000104936.20	6795.62	2.05732	0.150349	13.6836	1.27193e-42	1.43156e-40	DMPK
ENSG00000135862.6	25975.4	-1.47115	0.107573	-13.6758	1.4155e-42	1.58744e-40	LAMC1
ENSG00000235954.9	244.101	1.62563	0.118967	13.6646	1.65295e-42	1.84711e-40	TTC28-AS1
ENSG00000102271.14	65.0559	-1.91795	0.140562	-13.6448	2.1672e-42	2.41315e-40	KLHL4
ENSG00000287134.1	43.8174	-2.76122	0.202529	-13.6337	2.52535e-42	2.80197e-40	ENSG00000287134
ENSG00000188211.9	280.755	-1.85594	0.136388	-13.6078	3.5973e-42	3.97724e-40	NCR3LG1
ENSG00000078114.19	132.818	-3.96966	0.291917	-13.5986	4.08136e-42	4.49653e-40	NEBL
ENSG00000164741.15	1887.17	-1.77031	0.130221	-13.5947	4.30332e-42	4.72444e-40	DLC1
ENSG00000068912.15	1448.88	-0.841824	0.0619954	-13.5788	5.34858e-42	5.85146e-40	ERLEC1
ENSG00000160932.11	2416.94	-1.99534	0.147556	-13.5226	1.14989e-41	1.25362e-39	LY6E
ENSG00000092758.18	76.2597	-4.59226	0.339775	-13.5156	1.26479e-41	1.3741e-39	COL9A3
ENSG00000168077.14	1151.43	-1.50903	0.111702	-13.5095	1.37541e-41	1.48911e-39	SCARA3
ENSG00000138606.20	268.873	2.4418	0.180794	13.506	1.44132e-41	1.55508e-39	SHF
ENSG00000068028.18	804.721	-1.05054	0.0777961	-13.5038	1.48517e-41	1.59689e-39	RASSF1
ENSG00000138356.14	1134.38	-2.66698	0.197543	-13.5007	1.54814e-41	1.6589e-39	AOX1
ENSG00000106819.13	55.299	-3.3702	0.250001	-13.4807	2.03097e-41	2.16884e-39	ASPN
ENSG00000120327.7	168.63	1.66595	0.123656	13.4724	2.27289e-41	2.41893e-39	PCDHB14
ENSG00000187210.14	548.977	-2.01657	0.149723	-13.4687	2.39037e-41	2.53533e-39	GCNT1
ENSG00000165633.13	1208.18	1.70262	0.126577	13.4513	3.02464e-41	3.19722e-39	VSTM4
ENSG00000114416.19	5614.43	1.01129	0.0753448	13.4222	4.48104e-41	4.72079e-39	FXR1
ENSG00000087303.19	4047.57	-2.24503	0.167403	-13.411	5.21519e-41	5.47577e-39	NID2
ENSG00000157214.14	378.839	-2.26139	0.168818	-13.3954	6.43044e-41	6.72916e-39	STEAP2
ENSG00000103522.17	227.117	2.22331	0.166101	13.3853	7.37169e-41	7.68843e-39	IL21R
ENSG00000104756.16	633.271	-1.01998	0.0762478	-13.3771	8.22756e-41	8.55256e-39	KCTD9
ENSG00000148082.10	218.028	-2.63899	0.197388	-13.3696	9.10768e-41	9.42181e-39	SHC3
ENSG00000157110.16	624.991	-1.71128	0.127999	-13.3694	9.124e-41	9.42181e-39	RBPMS
ENSG00000146083.12	861.769	1.09022	0.0816997	13.3442	1.28015e-40	1.31759e-38	RNF44
ENSG00000189320.9	192.304	-1.78178	0.133641	-13.3326	1.49651e-40	1.53149e-38	FAM180A
ENSG00000162631.20	84.746	-3.66845	0.275151	-13.3325	1.49777e-40	1.53149e-38	NTNG1
ENSG00000164244.21	2145.33	-0.653378	0.0490125	-13.3309	1.53134e-40	1.55609e-38	PRRC1
ENSG00000116017.11	393.087	-1.12394	0.0843114	-13.3308	1.53177e-40	1.55609e-38	ARID3A
ENSG00000106688.12	92.606	-3.71202	0.278674	-13.3203	1.76421e-40	1.78642e-38	SLC1A1
ENSG00000187546.14	42.3593	-4.97038	0.373326	-13.3138	1.92455e-40	1.9425e-38	AGMO
ENSG00000153395.10	1208.11	-1.36809	0.102844	-13.3026	2.23661e-40	2.2502e-38	LPCAT1
ENSG00000111961.19	1669.21	-1.66257	0.125108	-13.2891	2.67873e-40	2.68637e-38	SASH1
ENSG00000144712.13	245.893	2.25958	0.17012	13.2823	2.93287e-40	2.93184e-38	CAND2
ENSG00000170166.6	39.1807	-3.40226	0.256245	-13.2774	3.13113e-40	3.12006e-38	HOXD4
ENSG00000280241.4	59.497	-4.96568	0.374128	-13.2727	3.33377e-40	3.31143e-38	ENSG00000280241
ENSG00000119938.9	773.288	1.40384	0.105793	13.2697	3.47063e-40	3.43647e-38	PPP1R3C
ENSG00000144152.13	395.512	1.96543	0.148214	13.2608	3.90779e-40	3.85713e-38	FBLN7
ENSG00000113356.13	167.083	-1.76518	0.133354	-13.2368	5.38165e-40	5.29517e-38	POLR3G
ENSG00000243279.4	536.591	-0.861249	0.0652597	-13.1973	9.09859e-40	8.92432e-38	PRAF2
ENSG00000164692.19	177433	-1.63819	0.124161	-13.1941	9.48757e-40	9.27677e-38	COL1A2
ENSG00000175264.8	79.8321	-4.36325	0.330944	-13.1843	1.08098e-39	1.05367e-37	CHST1
ENSG00000069974.17	358.795	-1.52758	0.115875	-13.183	1.09918e-39	1.06808e-37	RAB27A
ENSG00000162618.15	790.678	-2.5062	0.190117	-13.1824	1.10846e-39	1.07376e-37	ADGRL4
ENSG00000133961.21	1361.65	-0.724681	0.0549888	-13.1787	1.16382e-39	1.12391e-37	NUMB
ENSG00000110492.17	5388.76	1.88254	0.14285	13.1785	1.16748e-39	1.12398e-37	MDK
ENSG00000141449.16	74.8269	-2.60802	0.197908	-13.1779	1.17558e-39	1.12831e-37	GREB1L
ENSG00000117500.13	1299.33	-0.751067	0.0569987	-13.1769	1.19166e-39	1.14024e-37	TMED5
ENSG00000010295.20	1939.1	1.04013	0.0789859	13.1686	1.33081e-39	1.2695e-37	IFFO1
ENSG00000134285.11	744.848	-1.34662	0.102322	-13.1607	1.47752e-39	1.40518e-37	FKBP11
ENSG00000147912.13	537.444	1.20798	0.0917925	13.1599	1.49311e-39	1.4157e-37	FBXO10
ENSG00000187244.12	2409.47	2.3764	0.180751	13.1474	1.76213e-39	1.66572e-37	BCAM
ENSG00000257704.4	468.953	-1.42736	0.108805	-13.1185	2.57881e-39	2.43038e-37	INAFM1
ENSG00000174749.6	324.747	-1.45304	0.110772	-13.1174	2.61933e-39	2.46115e-37	FAM241A
ENSG00000106080.11	891.291	-1.4598	0.111297	-13.1162	2.66069e-39	2.49252e-37	FKBP14
ENSG00000184481.17	353.495	1.16828	0.0890805	13.1149	2.7063e-39	2.52768e-37	FOXO4
ENSG00000115414.21	295662	-1.53343	0.11697	-13.1096	2.89939e-39	2.69997e-37	FN1
ENSG00000103876.14	616.143	-1.01543	0.0776574	-13.0757	4.53212e-39	4.20788e-37	FAH
ENSG00000161940.11	114.988	-5.57192	0.426416	-13.0669	5.09192e-39	4.71364e-37	BCL6B
ENSG00000157613.11	2888.1	-1.7507	0.134112	-13.054	6.02798e-39	5.5637e-37	CREB3L1
ENSG00000080561.14	347.45	-1.07539	0.0826948	-13.0044	1.15549e-38	1.06335e-36	MID2
ENSG00000182492.16	3872.8	-3.94288	0.303297	-13	1.22275e-38	1.12196e-36	BGN
ENSG00000065717.15	55.375	-3.50748	0.270336	-12.9745	1.70626e-38	1.56103e-36	TLE2
ENSG00000162614.19	5305.88	1.91619	0.147797	12.965	1.93218e-38	1.76236e-36	NEXN
ENSG00000124786.12	682.967	-0.862869	0.0665548	-12.9648	1.93758e-38	1.76236e-36	SLC35B3
ENSG00000237424.1	57.2446	-1.56104	0.120409	-12.9645	1.94537e-38	1.76431e-36	FOXD2-AS1
ENSG00000100558.9	114.404	-2.81693	0.217496	-12.9517	2.29861e-38	2.07865e-36	PLEK2
ENSG00000158966.16	242.677	-1.84936	0.142906	-12.9412	2.63644e-38	2.37728e-36	CACHD1
ENSG00000146648.21	3550.86	-2.13147	0.164717	-12.9402	2.66785e-38	2.39869e-36	EGFR
ENSG00000173991.6	60.5479	3.44986	0.266635	12.9385	2.72864e-38	2.44632e-36	TCAP
ENSG00000163947.12	533.337	1.66374	0.128819	12.9153	3.68989e-38	3.29865e-36	ARHGEF3
ENSG00000124783.14	4127.16	-0.952375	0.0738164	-12.9019	4.3888e-38	3.91228e-36	SSR1
ENSG00000137727.13	167.68	-4.01945	0.311566	-12.9008	4.45411e-38	3.95923e-36	ARHGAP20
ENSG00000016864.19	1348.49	-0.831221	0.0644614	-12.8949	4.81071e-38	4.26409e-36	GLT8D1
ENSG00000167617.3	176.949	-2.74442	0.213092	-12.8791	5.90416e-38	5.21851e-36	CDC42EP5
ENSG00000159128.16	692.886	-0.969614	0.0753315	-12.8713	6.52971e-38	5.75516e-36	IFNGR2
ENSG00000168916.16	872.852	1.55824	0.121155	12.8615	7.41276e-38	6.51511e-36	ZNF608
ENSG00000196465.11	4570.48	2.0051	0.15596	12.8565	7.91155e-38	6.93402e-36	MYL6B
ENSG00000188313.13	624.76	-1.18096	0.0919126	-12.8488	8.73791e-38	7.63688e-36	PLSCR1
ENSG00000204580.14	1733.1	1.24263	0.0967304	12.8463	9.02282e-38	7.86393e-36	DDR1
ENSG00000131016.17	5748.33	-1.36802	0.106556	-12.8385	9.98486e-38	8.67823e-36	AKAP12
ENSG00000186300.12	291.958	1.4396	0.11218	12.833	1.07175e-37	9.28918e-36	ZNF555
ENSG00000221818.9	665.564	-5.48064	0.427343	-12.8249	1.1891e-37	1.02778e-35	EBF2
ENSG00000152154.11	135.071	2.23512	0.174293	12.8239	1.20474e-37	1.03844e-35	TMEM178A
ENSG00000089225.20	49.8403	-4.96806	0.387708	-12.8139	1.37004e-37	1.17767e-35	TBX5
ENSG00000267121.7	350.194	2.6526	0.207047	12.8116	1.41261e-37	1.21094e-35	FMNL1-DT
ENSG00000169715.15	1042.09	-1.66665	0.130152	-12.8054	1.53014e-37	1.3081e-35	MT1E
ENSG00000069431.14	859.814	-2.61864	0.204587	-12.7997	1.6469e-37	1.40409e-35	ABCC9
ENSG00000132436.12	252.897	-1.80855	0.141324	-12.7971	1.70099e-37	1.44625e-35	FIGNL1
ENSG00000134201.12	99.743	-3.3294	0.260242	-12.7935	1.78309e-37	1.51196e-35	GSTM5
ENSG00000082014.17	1557.71	1.24674	0.0974869	12.7888	1.89472e-37	1.60227e-35	SMARCD3
ENSG00000186174.13	3399.17	-1.01741	0.0796314	-12.7765	2.21913e-37	1.87155e-35	BCL9L
ENSG00000183696.14	354.572	-1.6705	0.130759	-12.7754	2.25026e-37	1.8927e-35	UPP1
ENSG00000184922.15	1692.92	2.20527	0.172672	12.7714	2.3677e-37	1.98614e-35	FMNL1
ENSG00000146197.9	1090.74	-2.9754	0.233005	-12.7697	2.42149e-37	2.02583e-35	SCUBE3
ENSG00000099994.11	365.638	-3.20443	0.251119	-12.7606	2.72132e-37	2.27059e-35	SUSD2
ENSG00000169908.12	815.873	-3.73998	0.293283	-12.7522	3.03264e-37	2.52363e-35	TM4SF1
ENSG00000116260.17	4718.33	-1.09021	0.0854941	-12.7518	3.04507e-37	2.52724e-35	QSOX1
ENSG00000184785.6	209.834	-1.92436	0.150989	-12.745	3.32328e-37	2.75085e-35	SMIM10
ENSG00000184007.22	4203.19	-0.639497	0.0502069	-12.7372	3.67204e-37	3.03152e-35	PTP4A2
ENSG00000005486.17	1092.78	0.663226	0.0520899	12.7323	3.90954e-37	3.21909e-35	RHBDD2
ENSG00000168758.11	1782.6	1.48316	0.11662	12.7179	4.7059e-37	3.86464e-35	SEMA4C
ENSG00000169744.13	48.4553	-5.17414	0.407334	-12.7025	5.7297e-37	4.69311e-35	LDB2
ENSG00000224259.9	56.5611	-5.77527	0.454957	-12.6941	6.37508e-37	5.20809e-35	LINC01133
ENSG00000007392.17	1434.34	0.545129	0.0429452	12.6936	6.4169e-37	5.2286e-35	LUC7L
ENSG00000137309.21	4950.95	-2.12805	0.167669	-12.692	6.55006e-37	5.32324e-35	HMGA1
ENSG00000140464.20	1949.57	-0.951011	0.0749647	-12.6861	7.05904e-37	5.72202e-35	PML
ENSG00000130775.16	622.041	1.75926	0.138719	12.6822	7.41933e-37	5.99854e-35	THEMIS2
ENSG00000069011.16	193.139	-2.89009	0.228086	-12.6711	8.55536e-37	6.8992e-35	PITX1
ENSG00000091136.15	10788.4	-1.5493	0.122373	-12.6605	9.79342e-37	7.87728e-35	LAMB1
ENSG00000184156.17	71.5028	-4.66327	0.36889	-12.6414	1.24878e-36	1.00187e-34	KCNQ3
ENSG00000065308.5	8350.87	-0.98414	0.077856	-12.6405	1.26215e-36	1.01001e-34	TRAM2
ENSG00000213761.4	217.287	-1.87411	0.14828	-12.639	1.28739e-36	1.02758e-34	MT1P1
ENSG00000106351.13	266.903	-1.31225	0.103858	-12.6351	1.35224e-36	1.07659e-34	AGFG2
ENSG00000176018.13	560.543	-0.795129	0.0629426	-12.6326	1.39597e-36	1.10859e-34	LYSMD3
ENSG00000132000.14	515.047	1.53666	0.121664	12.6303	1.43688e-36	1.13819e-34	PODNL1
ENSG00000170222.12	227.323	1.30103	0.103028	12.6279	1.48118e-36	1.17032e-34	ADPRM
ENSG00000072195.15	2580.06	1.90757	0.151186	12.6174	1.69425e-36	1.3353e-34	SPEG
ENSG00000147145.14	205.114	2.35462	0.18678	12.6064	1.94759e-36	1.53111e-34	LPAR4
ENSG00000126522.17	418.202	-1.07922	0.0856298	-12.6033	2.02424e-36	1.58738e-34	ASL
ENSG00000134352.21	6595.65	-1.39178	0.110502	-12.595	2.24836e-36	1.75872e-34	IL6ST
ENSG00000239264.9	782.087	-1.46384	0.11627	-12.59	2.39767e-36	1.87084e-34	TXNDC5
ENSG00000068903.21	4703.8	1.64529	0.130723	12.5861	2.51914e-36	1.96073e-34	SIRT2
ENSG00000103187.8	3774.03	-1.20363	0.095647	-12.584	2.58452e-36	2.00662e-34	COTL1
ENSG00000232063.2	37.7492	-2.82663	0.224772	-12.5756	2.87764e-36	2.22868e-34	ENSG00000232063
ENSG00000172399.6	135.398	3.20797	0.255298	12.5656	3.26493e-36	2.52238e-34	MYOZ2
ENSG00000108821.14	346766	-1.49319	0.118876	-12.5609	3.46173e-36	2.66783e-34	COL1A1
ENSG00000082482.14	350.443	-3.27262	0.260594	-12.5583	3.57813e-36	2.75077e-34	KCNK2
ENSG00000124785.9	215.853	-2.23759	0.178392	-12.5431	4.33496e-36	3.32442e-34	NRN1
ENSG00000173334.4	239.28	-1.64614	0.131312	-12.5362	4.73408e-36	3.62163e-34	TRIB1
ENSG00000133460.20	362.963	1.02061	0.0814228	12.5346	4.82544e-36	3.68251e-34	SLC2A11
ENSG00000167157.11	45.4789	-4.07775	0.325325	-12.5344	4.84076e-36	3.68522e-34	PRRX2
ENSG00000181789.14	4934.87	-0.634573	0.050636	-12.532	4.98589e-36	3.78649e-34	COPG1
ENSG00000104081.14	1133.67	2.268	0.180991	12.531	5.05134e-36	3.82691e-34	BMF
ENSG00000182742.6	199.407	2.75719	0.220177	12.5226	5.61434e-36	4.24317e-34	HOXB4
ENSG00000100106.22	2977.42	-1.03075	0.0823398	-12.5182	5.93303e-36	4.47322e-34	TRIOBP
ENSG00000223865.11	137.372	-2.5419	0.203423	-12.4957	7.88381e-36	5.92972e-34	HLA-DPB1
ENSG00000242759.10	138.552	1.61113	0.128944	12.4948	7.97106e-36	5.98097e-34	LINC00882
ENSG00000237187.9	173.871	-1.30463	0.104517	-12.4824	9.30861e-36	6.96787e-34	NR2F1-AS1
ENSG00000235257.11	118.291	1.25825	0.100806	12.4819	9.37394e-36	7.00003e-34	ITGA9-AS1
ENSG00000033170.17	1206.89	-1.34187	0.107784	-12.4496	1.40525e-35	1.04688e-33	FUT8
ENSG00000139278.10	1654.55	-1.54603	0.124203	-12.4477	1.43979e-35	1.07006e-33	GLIPR1
ENSG00000197063.11	2462.25	0.950385	0.0763843	12.4422	1.54281e-35	1.14391e-33	MAFG
ENSG00000103489.12	1121.89	-1.80894	0.145426	-12.4389	1.60653e-35	1.18834e-33	XYLT1
ENSG00000169429.12	131.111	-2.94402	0.236857	-12.4295	1.80762e-35	1.33393e-33	CXCL8
ENSG00000123131.13	1669.02	-1.04157	0.0838184	-12.4266	1.87526e-35	1.38059e-33	PRDX4
ENSG00000013375.17	1367.91	-0.960604	0.0773608	-12.4172	2.10844e-35	1.54862e-33	PGM3
ENSG00000121361.5	95.235	-2.66423	0.214908	-12.3971	2.70923e-35	1.98523e-33	KCNJ8
ENSG00000106546.14	660.056	-1.38677	0.111872	-12.3961	2.7444e-35	2.00629e-33	AHR
ENSG00000291106.1	150.132	1.29649	0.104597	12.3951	2.77648e-35	2.02502e-33	LINC00888
ENSG00000186187.12	832.418	1.31447	0.106081	12.3912	2.91596e-35	2.1218e-33	ZNRF1
ENSG00000112837.17	777.675	-2.24403	0.181265	-12.3798	3.36096e-35	2.43993e-33	TBX18
ENSG00000196159.14	960.793	-1.75455	0.14178	-12.3752	3.56048e-35	2.57879e-33	FAT4
ENSG00000291015.1	220.364	1.75905	0.142153	12.3744	3.59701e-35	2.59924e-33	ENSG00000291015
ENSG00000204131.10	153.168	-4.08579	0.330347	-12.3682	3.88536e-35	2.80113e-33	NHSL2
ENSG00000178498.16	437.851	1.35359	0.109561	12.3547	4.59393e-35	3.30435e-33	DTX3
ENSG00000147509.14	54.9709	-2.24664	0.181894	-12.3514	4.78899e-35	3.43676e-33	RGS20
ENSG00000111145.8	1447.22	-0.965277	0.0781662	-12.349	4.93005e-35	3.52989e-33	ELK3
ENSG00000108691.10	328.439	-3.09827	0.250946	-12.3464	5.09476e-35	3.63949e-33	CCL2
ENSG00000278771.1	70.6493	-1.78622	0.144722	-12.3424	5.3537e-35	3.81576e-33	RN7SL3
ENSG00000196517.13	43.0824	-2.72173	0.220683	-12.3332	6.00078e-35	4.26723e-33	SLC6A9
ENSG00000105088.9	441.136	-3.20203	0.25973	-12.3283	6.37789e-35	4.52512e-33	OLFM2
ENSG00000124249.7	26.9431	-5.91989	0.480389	-12.3231	6.80245e-35	4.81543e-33	KCNK15
ENSG00000163430.12	25399.9	-1.36556	0.110867	-12.3171	7.3242e-35	5.17307e-33	FSTL1
ENSG00000182809.11	4051.46	1.88012	0.152691	12.3132	7.68911e-35	5.41857e-33	CRIP2
ENSG00000072134.16	380.673	-1.1166	0.0908243	-12.294	9.75015e-35	6.85556e-33	EPN2
ENSG00000175066.16	548.48	-1.0174	0.0827941	-12.2883	1.04671e-34	7.34319e-33	GK5
ENSG00000124440.16	98.2381	-4.57574	0.37252	-12.2832	1.11496e-34	7.80171e-33	HIF3A
ENSG00000167549.19	2781.35	2.58612	0.210543	12.2831	1.11706e-34	7.80171e-33	CORO6
ENSG00000236609.4	147.849	2.54864	0.207748	12.268	1.34574e-34	9.37791e-33	ZNF853
ENSG00000137936.18	1373.41	1.31913	0.107574	12.2625	1.43919e-34	1.00069e-32	BCAR3
ENSG00000129467.14	66.4957	-4.10262	0.334661	-12.259	1.5031e-34	1.0428e-32	ADCY4
ENSG00000161618.10	560.127	-0.970179	0.0791542	-12.2568	1.54436e-34	1.06906e-32	ALDH16A1
ENSG00000110660.15	253.224	-2.36627	0.193267	-12.2435	1.81945e-34	1.2567e-32	SLC35F2
ENSG00000111341.10	212.544	-3.9832	0.325404	-12.2408	1.88234e-34	1.29728e-32	MGP
ENSG00000138735.16	191.901	-1.94198	0.158711	-12.236	1.99654e-34	1.37296e-32	PDE5A
ENSG00000118432.13	205.687	-6.66205	0.544626	-12.2323	2.08876e-34	1.43323e-32	CNR1
ENSG00000160999.11	467.977	2.74419	0.224423	12.2278	2.20883e-34	1.5123e-32	SH2B2
ENSG00000129197.15	560.495	0.845814	0.0691799	12.2263	2.24935e-34	1.53621e-32	RPAIN
ENSG00000198363.18	8424.63	-1.33248	0.108986	-12.2262	2.25357e-34	1.53621e-32	ASPH
ENSG00000109046.15	5731.68	0.811776	0.0664871	12.2095	2.76524e-34	1.8809e-32	WSB1
ENSG00000145817.17	1736.79	-0.77018	0.0630898	-12.2077	2.8285e-34	1.91976e-32	YIPF5
ENSG00000289384.2	215.818	-5.48464	0.44964	-12.1979	3.19085e-34	2.16101e-32	ENSG00000289384
ENSG00000130429.16	148.788	-1.11822	0.0917552	-12.187	3.64517e-34	2.45782e-32	ARPC1B
ENSG00000106511.6	368.207	-5.85268	0.480243	-12.1869	3.65025e-34	2.45782e-32	MEOX2
ENSG00000117298.16	2884.21	-1.01386	0.0831926	-12.1869	3.65267e-34	2.45782e-32	ECE1
ENSG00000197977.4	78.6881	-5.17249	0.425239	-12.1637	4.84892e-34	3.25575e-32	ELOVL2
ENSG00000214022.12	3089.06	1.02115	0.0839789	12.1597	5.09749e-34	3.41532e-32	REPIN1
ENSG00000141756.20	8049.13	-0.976068	0.0802841	-12.1577	5.22217e-34	3.49138e-32	FKBP10
ENSG00000184432.11	3619.83	-0.781957	0.0643196	-12.1574	5.24247e-34	3.49747e-32	COPB2
ENSG00000161544.10	1117.65	-2.10323	0.173087	-12.1513	5.64644e-34	3.75897e-32	CYGB
ENSG00000119669.5	2830.97	1.35721	0.111763	12.1436	6.2021e-34	4.12012e-32	IRF2BPL
ENSG00000142186.18	1875.88	-0.607648	0.0501456	-12.1177	8.51584e-34	5.64518e-32	SCYL1
ENSG00000173083.16	69.0069	-2.36361	0.195159	-12.1112	9.21248e-34	6.09407e-32	HPSE
ENSG00000122477.13	182.838	2.44328	0.201801	12.1074	9.65119e-34	6.3708e-32	LRRC39
ENSG00000196141.14	3668.25	1.09783	0.0907602	12.096	1.10925e-33	7.30681e-32	SPATS2L
ENSG00000184743.13	1961.28	-1.10598	0.0914404	-12.0951	1.12058e-33	7.36594e-32	ATL3
ENSG00000169026.13	231.304	-1.64556	0.136071	-12.0934	1.14427e-33	7.50589e-32	SLC49A3
ENSG00000204262.14	16258.7	-0.956672	0.0791793	-12.0824	1.3092e-33	8.56977e-32	COL5A2
ENSG00000105538.10	135.646	-3.8341	0.317412	-12.0793	1.35939e-33	8.86829e-32	RASIP1
ENSG00000094963.14	163.454	-7.4844	0.619611	-12.0792	1.36047e-33	8.86829e-32	FMO2
ENSG00000142910.16	227.097	-4.13128	0.342053	-12.0779	1.38217e-33	8.99103e-32	TINAGL1
ENSG00000169252.6	71.5066	2.6821	0.22209	12.0766	1.40364e-33	9.11172e-32	ADRB2
ENSG00000185614.7	56.4015	-2.03979	0.168971	-12.0718	1.48758e-33	9.63665e-32	INKA1
ENSG00000197415.12	193.6	-2.76607	0.229299	-12.0632	1.65297e-33	1.06859e-31	VEPH1
ENSG00000149090.13	1163.21	-2.77987	0.230513	-12.0595	1.72799e-33	1.11367e-31	PAMR1
ENSG00000177839.7	52.6806	2.05182	0.170142	12.0594	1.72982e-33	1.11367e-31	PCDHB9
ENSG00000169750.9	95.7783	-1.75144	0.14526	-12.0573	1.77583e-33	1.14094e-31	RAC3
ENSG00000145901.16	2928.36	0.980893	0.0813638	12.0556	1.8111e-33	1.1593e-31	TNIP1
ENSG00000117461.15	355.873	1.23008	0.102034	12.0556	1.81182e-33	1.1593e-31	PIK3R3
ENSG00000184451.5	38.5015	-2.94643	0.244563	-12.0477	1.99336e-33	1.27286e-31	CCR10
ENSG00000128016.7	692.119	-1.7498	0.145537	-12.023	2.68996e-33	1.71418e-31	ZFP36
ENSG00000258947.8	282.369	-0.991747	0.0825386	-12.0155	2.94407e-33	1.87229e-31	TUBB3
ENSG00000162434.14	5634.24	-0.99242	0.0826339	-12.0098	3.15437e-33	2.00197e-31	JAK1
ENSG00000148926.10	1996.32	-2.59905	0.216502	-12.0047	3.35526e-33	2.12516e-31	ADM
ENSG00000104812.15	4026.76	1.63262	0.136007	12.004	3.38731e-33	2.14112e-31	GYS1
ENSG00000160325.15	299.087	1.39083	0.115927	11.9975	3.66329e-33	2.3109e-31	CACFD1
ENSG00000151892.16	2199.26	2.28943	0.190921	11.9915	3.93574e-33	2.47777e-31	GFRA1
ENSG00000129474.16	2753.46	1.97703	0.165069	11.977	4.68874e-33	2.9459e-31	AJUBA
ENSG00000133110.15	27181.3	-3.18643	0.266162	-11.9718	4.99559e-33	3.1324e-31	POSTN
ENSG00000146005.4	32.814	2.83819	0.237289	11.9609	5.69443e-33	3.56346e-31	PSD2
ENSG00000188549.13	1151.54	1.80174	0.150667	11.9585	5.86207e-33	3.66104e-31	CCDC9B
ENSG00000118276.12	197.584	-1.55084	0.129805	-11.9475	6.69411e-33	4.17235e-31	B4GALT6
ENSG00000099284.15	465.516	1.17259	0.0981643	11.9451	6.88399e-33	4.28217e-31	MACROH2A2
ENSG00000117143.14	1710.97	-1.47338	0.123387	-11.9411	7.22795e-33	4.48721e-31	UAP1
ENSG00000156453.14	146.521	-4.94876	0.414455	-11.9404	7.28764e-33	4.50746e-31	PCDH1
ENSG00000271811.1	85.2889	-2.41197	0.202002	-11.9404	7.28939e-33	4.50746e-31	ENSG00000271811
ENSG00000006740.18	118.156	-1.89949	0.159107	-11.9384	7.465e-33	4.60695e-31	ARHGAP44
ENSG00000147113.17	74.9364	-6.30134	0.527944	-11.9356	7.71674e-33	4.75294e-31	DIPK2B
ENSG00000151229.13	306.103	-1.09427	0.0917673	-11.9244	8.8268e-33	5.42597e-31	SLC2A13
ENSG00000154822.18	218.03	-1.82429	0.153012	-11.9225	9.03317e-33	5.5343e-31	PLCL2
ENSG00000198732.11	129.084	-3.70465	0.310729	-11.9225	9.03841e-33	5.5343e-31	SMOC1
ENSG00000178726.7	1218.34	2.95642	0.248005	11.9208	9.2209e-33	5.63502e-31	THBD
ENSG00000115170.16	2024.21	0.659003	0.0553113	11.9144	9.95446e-33	6.07145e-31	ACVR1
ENSG00000068400.14	1090.87	0.639878	0.0537115	11.9132	1.00973e-32	6.14657e-31	GRIPAP1
ENSG00000186073.14	250.326	-1.02482	0.0860575	-11.9085	1.06831e-32	6.49058e-31	CDIN1
ENSG00000177879.17	1507.68	-0.893148	0.0750033	-11.9081	1.07359e-32	6.51001e-31	AP3S1
ENSG00000104213.13	76.3411	-5.46255	0.458751	-11.9074	1.08248e-32	6.55123e-31	PDGFRL
ENSG00000105426.19	2807.78	1.07914	0.0906378	11.9061	1.10068e-32	6.6485e-31	PTPRS
ENSG00000081320.11	1907.61	1.11882	0.0940186	11.8999	1.18431e-32	7.13984e-31	STK17B
ENSG00000137752.25	98.1467	-4.21727	0.354406	-11.8996	1.18972e-32	7.15868e-31	CASP1
ENSG00000115598.10	57.2117	-1.9296	0.162191	-11.8971	1.22592e-32	7.36235e-31	IL1RL2
ENSG00000124313.19	320.506	-1.25488	0.105508	-11.8937	1.27666e-32	7.6524e-31	IQSEC2
ENSG00000133103.17	630.205	-0.721488	0.0606849	-11.8891	1.3485e-32	8.06753e-31	COG6
ENSG00000156140.10	42.908	-3.20514	0.269638	-11.8868	1.38537e-32	8.25758e-31	ADAMTS3
ENSG00000165949.13	453.045	-3.47585	0.292412	-11.8868	1.38554e-32	8.25758e-31	IFI27
ENSG00000101255.12	221.238	-1.92561	0.162004	-11.8862	1.39623e-32	8.30545e-31	TRIB3
ENSG00000272768.1	98.2207	1.53109	0.128826	11.885	1.41619e-32	8.40822e-31	ENSG00000272768
ENSG00000154237.13	665.854	-1.93751	0.163032	-11.8842	1.42945e-32	8.47084e-31	LRRK1
ENSG00000185619.19	1505.11	0.840965	0.0708078	11.8767	1.56379e-32	9.24945e-31	PCGF3
ENSG00000159788.20	763.391	0.949067	0.0799148	11.876	1.57771e-32	9.31414e-31	RGS12
ENSG00000231389.8	80.7464	-3.08809	0.260042	-11.8753	1.58986e-32	9.36821e-31	HLA-DPA1
ENSG00000198453.15	393.785	0.765711	0.0645016	11.8712	1.67069e-32	9.82597e-31	ZNF568
ENSG00000274180.1	1042.5	1.49661	0.126087	11.8697	1.70007e-32	9.98004e-31	NATD1
ENSG00000130702.15	6720.86	1.70518	0.14366	11.8696	1.7036e-32	9.98202e-31	LAMA5
ENSG00000139044.12	84.1449	3.93156	0.331607	11.8561	2.00112e-32	1.17034e-30	B4GALNT3
ENSG00000188763.5	157.003	3.06125	0.258283	11.8523	2.09353e-32	1.2221e-30	FZD9
ENSG00000143344.16	638.021	-2.17669	0.183654	-11.8521	2.09824e-32	1.22257e-30	RGL1
ENSG00000139266.6	199.46	1.57944	0.133269	11.8515	2.11422e-32	1.22959e-30	MARCHF9
ENSG00000177728.17	2150.26	1.05971	0.0894187	11.8511	2.12321e-32	1.23252e-30	TMEM94
ENSG00000171488.15	225.69	-2.39732	0.202406	-11.8441	2.30886e-32	1.33781e-30	LRRC8C
ENSG00000158555.15	2300.17	2.82999	0.239003	11.8408	2.40156e-32	1.38895e-30	GDPD5
ENSG00000176485.13	671.082	1.49935	0.126646	11.8389	2.45549e-32	1.41753e-30	PLAAT3
ENSG00000230387.5	49.8232	3.36447	0.284302	11.8342	2.59924e-32	1.49775e-30	ENSG00000230387
ENSG00000147872.10	3657.26	-1.27748	0.107988	-11.8298	2.73671e-32	1.57406e-30	PLIN2
ENSG00000162302.13	1251.67	-0.698304	0.059052	-11.8253	2.89023e-32	1.65931e-30	RPS6KA4
ENSG00000013016.16	527.488	-1.21812	0.103034	-11.8225	2.98561e-32	1.71093e-30	EHD3
ENSG00000100994.12	3279.74	-1.25315	0.106074	-11.8139	3.30804e-32	1.89224e-30	PYGB
ENSG00000116183.11	86.7782	-3.25114	0.275228	-11.8126	3.36197e-32	1.91957e-30	PAPPA2
ENSG00000159348.13	4585.39	1.97245	0.167114	11.803	3.76574e-32	2.1462e-30	CYB5R1
ENSG00000151694.15	1873.32	0.749363	0.0635053	11.8	3.90257e-32	2.22014e-30	ADAM17
ENSG00000077157.23	873.917	1.24741	0.105725	11.7986	3.9671e-32	2.25053e-30	PPP1R12B
ENSG00000165156.15	798.038	-0.781163	0.0662083	-11.7986	3.97038e-32	2.25053e-30	ZHX1
ENSG00000121005.9	55.4426	-3.4015	0.288358	-11.7961	4.08718e-32	2.31255e-30	CRISPLD1
ENSG00000107954.11	224.15	3.02094	0.256106	11.7957	4.10985e-32	2.32117e-30	NEURL1
ENSG00000148120.18	1185.13	1.92338	0.163188	11.7863	4.59333e-32	2.58956e-30	AOPEP
ENSG00000183098.11	2273.72	-1.37135	0.116353	-11.7861	4.60418e-32	2.59101e-30	GPC6
ENSG00000107816.17	3715.05	0.625821	0.0531327	11.7784	5.04148e-32	2.83201e-30	LZTS2
ENSG00000167566.17	2944.83	1.38931	0.118005	11.7732	5.36355e-32	3.00753e-30	NCKAP5L
ENSG00000108602.18	98.5371	4.65112	0.395182	11.7696	5.60124e-32	3.13519e-30	ALDH3A1
ENSG00000135596.18	5336.65	1.40034	0.118993	11.7683	5.68751e-32	3.1778e-30	MICAL1
ENSG00000167775.11	674.286	-0.979217	0.0832385	-11.764	5.98335e-32	3.33713e-30	CD320
ENSG00000148498.17	1006.07	0.767466	0.0652482	11.7623	6.10723e-32	3.40016e-30	PARD3
ENSG00000186063.13	617.09	-0.799473	0.068032	-11.7514	6.94251e-32	3.85833e-30	AIDA
ENSG00000125148.7	7625.4	-2.01468	0.171498	-11.7476	7.2695e-32	4.0329e-30	MT2A
ENSG00000156535.15	2831.84	-2.03137	0.172921	-11.7474	7.28301e-32	4.03324e-30	CD109
ENSG00000073067.14	65.5055	3.52448	0.300275	11.7375	8.18837e-32	4.52661e-30	CYP2W1
ENSG00000129682.16	107.406	1.94502	0.165769	11.7333	8.60083e-32	4.74623e-30	FGF13
ENSG00000136997.22	1711.89	-1.53618	0.130944	-11.7315	8.78489e-32	4.83927e-30	MYC
ENSG00000185800.12	1898.73	0.82456	0.070298	11.7295	8.99909e-32	4.94855e-30	DMWD
ENSG00000151702.18	95.3006	-3.33156	0.2841	-11.7267	9.2991e-32	5.10455e-30	FLI1
ENSG00000079819.20	2786.65	-0.701949	0.0598632	-11.7259	9.39093e-32	5.14593e-30	EPB41L2
ENSG00000080573.7	6884.19	-2.78373	0.23742	-11.7249	9.49949e-32	5.19632e-30	COL5A3
ENSG00000182511.12	344.012	-1.35205	0.115378	-11.7184	1.02561e-31	5.6004e-30	FES
ENSG00000135916.16	4297.26	1.55498	0.132837	11.7059	1.18942e-31	6.48356e-30	ITM2C
ENSG00000125430.9	448.487	-1.04097	0.088953	-11.7025	1.23819e-31	6.73769e-30	HS3ST3B1
ENSG00000087085.16	243.523	3.19775	0.273428	11.695	1.35119e-31	7.33982e-30	ACHE
ENSG00000259291.2	167.553	1.71378	0.146633	11.6876	1.47561e-31	8.00177e-30	ZNF710-AS1
ENSG00000204682.9	51.6688	-2.66822	0.228387	-11.6829	1.55915e-31	8.44016e-30	MIR1915HG
ENSG00000108179.14	1381.86	-1.41895	0.121461	-11.6823	1.56897e-31	8.47868e-30	PPIF
ENSG00000099260.12	836.193	2.38202	0.204121	11.6696	1.8221e-31	9.82958e-30	PALMD
ENSG00000188760.11	312.328	2.14249	0.183704	11.6627	1.97609e-31	1.0642e-29	TMEM198
ENSG00000188916.9	217.868	2.01548	0.172962	11.6527	2.22291e-31	1.19506e-29	INSYN2A
ENSG00000061918.14	223.183	-2.64222	0.226768	-11.6517	2.25014e-31	1.20763e-29	GUCY1B1
ENSG00000170577.8	1112.52	2.31229	0.198496	11.649	2.32116e-31	1.24361e-29	SIX2
ENSG00000258376.2	73.5363	-1.79044	0.15371	-11.6481	2.34572e-31	1.25462e-29	PAPLN-AS1
ENSG00000122729.19	2849.46	-0.814448	0.0699481	-11.6436	2.47309e-31	1.32049e-29	ACO1
ENSG00000136826.15	245.343	-2.4024	0.206371	-11.6412	2.54462e-31	1.35637e-29	KLF4
ENSG00000134463.15	252.247	1.43565	0.123409	11.6333	2.79156e-31	1.48546e-29	ECHDC3
ENSG00000170807.12	88.8011	3.94098	0.338816	11.6316	2.84644e-31	1.51209e-29	LMOD2
ENSG00000196611.6	1099.28	-4.66788	0.402036	-11.6106	3.64068e-31	1.93073e-29	MMP1
ENSG00000116604.19	2933.2	1.09882	0.0947121	11.6017	4.03917e-31	2.13843e-29	MEF2D
ENSG00000006118.15	2465.15	1.49733	0.129065	11.6013	4.05662e-31	2.14405e-29	TMEM132A
ENSG00000196296.14	780.613	2.60257	0.224419	11.5969	4.27109e-31	2.25359e-29	ATP2A1
ENSG00000175662.18	2876.15	1.46701	0.126576	11.5899	4.63463e-31	2.4413e-29	TOM1L2
ENSG00000112852.7	117.918	1.45363	0.125483	11.5844	4.94669e-31	2.6013e-29	PCDHB2
ENSG00000172403.11	6326.66	2.64057	0.228012	11.5808	5.15372e-31	2.70562e-29	SYNPO2
ENSG00000010327.10	101.628	-3.24927	0.280596	-11.5799	5.21192e-31	2.73159e-29	STAB1
ENSG00000117600.14	82.4936	-4.40629	0.380542	-11.579	5.26724e-31	2.75596e-29	PLPPR4
ENSG00000123096.12	1030.74	1.49812	0.129387	11.5786	5.28877e-31	2.76261e-29	SSPN
ENSG00000075426.12	7255.9	0.561867	0.048562	11.5701	5.84192e-31	3.04646e-29	FOSL2
ENSG00000070214.17	2646.58	-1.36962	0.118385	-11.5693	5.89905e-31	3.07114e-29	SLC44A1
ENSG00000083720.13	1041.75	-1.09349	0.094522	-11.5687	5.9402e-31	3.08743e-29	OXCT1
ENSG00000006704.11	904.862	1.40797	0.121729	11.5664	6.0993e-31	3.16486e-29	GTF2IRD1
ENSG00000116711.10	132.743	-4.35954	0.376948	-11.5654	6.17334e-31	3.19797e-29	PLA2G4A
ENSG00000173905.9	2470.23	-0.891316	0.0770875	-11.5624	6.39104e-31	3.30528e-29	GOLIM4
ENSG00000105639.21	87.2024	-3.26882	0.282736	-11.5614	6.46801e-31	3.33956e-29	JAK3
ENSG00000130222.11	657.533	2.72351	0.235634	11.5582	6.70965e-31	3.45862e-29	GADD45G
ENSG00000158022.7	88.9497	3.31501	0.28682	11.5578	6.74077e-31	3.46894e-29	TRIM63
ENSG00000108479.13	405.85	-1.06184	0.0919247	-11.5512	7.28085e-31	3.74073e-29	GALK1
ENSG00000163513.19	6226.57	-1.16871	0.101438	-11.5215	1.02813e-30	5.27363e-29	TGFBR2
ENSG00000177311.12	1683.04	-0.860259	0.0746973	-11.5166	1.08816e-30	5.57244e-29	ZBTB38
ENSG00000154262.13	271.712	-3.47992	0.302262	-11.5129	1.136e-30	5.80791e-29	ABCA6
ENSG00000164619.10	171.136	-3.43329	0.29823	-11.5122	1.14513e-30	5.84501e-29	BMPER
ENSG00000104998.4	79.4906	-2.71349	0.235824	-11.5064	1.22493e-30	6.24214e-29	IL27RA
ENSG00000120156.22	100.306	-3.14197	0.273093	-11.5051	1.24292e-30	6.32351e-29	TEK
ENSG00000124701.6	186.456	3.32153	0.288799	11.5012	1.30105e-30	6.60851e-29	APOBEC2
ENSG00000119900.9	988.566	-1.36672	0.118854	-11.4992	1.33135e-30	6.75147e-29	OGFRL1
ENSG00000099957.17	742.112	3.08959	0.268802	11.4939	1.41495e-30	7.16379e-29	P2RX6
ENSG00000164023.15	685.804	-1.21399	0.105638	-11.492	1.44725e-30	7.31551e-29	SGMS2
ENSG00000176371.14	172.343	1.27338	0.110825	11.49	1.48071e-30	7.47259e-29	ZSCAN2
ENSG00000080819.9	533.894	-0.740819	0.0644874	-11.4878	1.51907e-30	7.65381e-29	CPOX
ENSG00000067191.17	1224.45	2.00997	0.175042	11.4828	1.60942e-30	8.09598e-29	CACNB1
ENSG00000124006.15	7827.53	2.29623	0.200201	11.4696	1.87441e-30	9.41385e-29	OBSL1
ENSG00000089820.17	245.675	2.24927	0.196165	11.4662	1.95012e-30	9.7784e-29	ARHGAP4
ENSG00000117385.16	2843.95	-0.916912	0.0799744	-11.4651	1.97604e-30	9.89252e-29	P3H1
ENSG00000289560.2	77.3309	-5.03188	0.438952	-11.4634	2.0146e-30	1.00695e-28	ENSG00000289560
ENSG00000002933.9	140.199	-6.4831	0.56602	-11.4538	2.24999e-30	1.12281e-28	TMEM176A
ENSG00000186439.14	126.302	4.17694	0.364712	11.4527	2.27964e-30	1.13579e-28	TRDN
ENSG00000147799.12	419.387	1.5244	0.133112	11.452	2.2973e-30	1.14277e-28	ARHGAP39
ENSG00000172817.4	246.43	-3.55769	0.310845	-11.4452	2.48471e-30	1.23403e-28	CYP7B1
ENSG00000154175.18	6057.74	-2.46699	0.215687	-11.4378	2.70538e-30	1.3415e-28	ABI3BP
ENSG00000107104.21	2122.33	1.40277	0.122683	11.4341	2.82557e-30	1.39888e-28	KANK1
ENSG00000154358.23	2161.73	3.02532	0.264597	11.4337	2.83839e-30	1.40301e-28	OBSCN
ENSG00000164211.13	1221.8	-0.903705	0.0790595	-11.4307	2.93718e-30	1.44955e-28	STARD4
ENSG00000147408.16	48.9935	-2.87492	0.251534	-11.4296	2.97595e-30	1.46637e-28	CSGALNACT1
ENSG00000163902.12	5239.01	-0.795413	0.0696052	-11.4275	3.04806e-30	1.49954e-28	RPN1
ENSG00000170734.12	1285.64	-0.580378	0.0508025	-11.4242	3.16554e-30	1.55489e-28	POLH
ENSG00000230148.8	76.6447	1.94149	0.169953	11.4237	3.18426e-30	1.56164e-28	HOXB-AS1
ENSG00000172572.7	229.778	-3.63456	0.31822	-11.4215	3.26463e-30	1.59855e-28	PDE3A
ENSG00000196549.13	7237.43	-1.79938	0.157625	-11.4155	3.49708e-30	1.70969e-28	MME
ENSG00000144891.19	277.393	-2.51516	0.220362	-11.4138	3.56902e-30	1.74214e-28	AGTR1
ENSG00000112276.14	893.171	0.992926	0.0869973	11.4133	3.58843e-30	1.74888e-28	BVES
ENSG00000166396.13	102.493	-3.53698	0.309997	-11.4097	3.73892e-30	1.8194e-28	SERPINB7
ENSG00000107249.24	446.111	-1.55693	0.136469	-11.4086	3.78591e-30	1.8394e-28	GLIS3
ENSG00000153944.12	2855.78	1.84945	0.162129	11.4072	3.84779e-30	1.86657e-28	MSI2
ENSG00000164961.16	1807.05	-0.568176	0.0498328	-11.4016	4.10282e-30	1.9872e-28	WASHC5
ENSG00000178764.8	619.05	1.25952	0.110497	11.3986	4.24722e-30	2.05396e-28	ZHX2
ENSG00000119326.15	771.686	-1.05278	0.0923921	-11.3947	4.44458e-30	2.14609e-28	CTNNAL1
ENSG00000135334.9	1597.43	0.617128	0.0541921	11.3878	4.81083e-30	2.31935e-28	AKIRIN2
ENSG00000259807.2	67.6686	-3.35118	0.294465	-11.3806	5.22639e-30	2.51582e-28	ENSG00000259807
ENSG00000073060.17	903.11	-1.71759	0.150926	-11.3804	5.23616e-30	2.51666e-28	SCARB1
ENSG00000057019.16	5622.81	-1.54523	0.135788	-11.3798	5.27265e-30	2.53031e-28	DCBLD2
ENSG00000136770.11	610.264	-0.918263	0.0807098	-11.3773	5.42315e-30	2.59855e-28	DNAJC1
ENSG00000151572.18	125.704	-2.11371	0.185804	-11.376	5.50645e-30	2.63443e-28	ANO4
ENSG00000158604.15	1900.73	0.781863	0.0687426	11.3738	5.64823e-30	2.69813e-28	TMED4
ENSG00000250208.7	187.37	3.25921	0.286689	11.3684	6.00458e-30	2.86398e-28	FZD10-AS1
ENSG00000134287.10	2216.55	-0.725136	0.0638251	-11.3613	6.51727e-30	3.10379e-28	ARF3
ENSG00000116584.22	4717.25	1.0764	0.0947597	11.3592	6.67361e-30	3.17341e-28	ARHGEF2
ENSG00000174851.16	1812	-0.745574	0.0656459	-11.3575	6.80566e-30	3.23129e-28	YIF1A
ENSG00000236683.3	35.8721	-2.37493	0.209134	-11.356	6.92546e-30	3.28319e-28	HMGA1P1
ENSG00000171206.15	3513.69	1.00397	0.088524	11.3412	8.20402e-30	3.88344e-28	TRIM8
ENSG00000290032.1	96.6885	-1.93876	0.170953	-11.3409	8.23212e-30	3.89086e-28	ENSG00000290032
ENSG00000189337.17	526.442	1.40909	0.12426	11.3399	8.32373e-30	3.92822e-28	KAZN
ENSG00000110721.12	390.825	0.784038	0.0691775	11.3337	8.93378e-30	4.20977e-28	CHKA
ENSG00000140859.16	1415.67	1.41012	0.12443	11.3327	9.04118e-30	4.25398e-28	KIFC3
ENSG00000015133.20	353.007	1.11182	0.0981112	11.3323	9.08244e-30	4.26697e-28	CCDC88C
ENSG00000117593.12	661.551	-0.878638	0.0775374	-11.3318	9.13166e-30	4.28366e-28	DARS2
ENSG00000260196.1	66.6465	-1.47841	0.130477	-11.3309	9.22878e-30	4.32274e-28	ENSG00000260196
ENSG00000186654.21	861.499	2.89526	0.255524	11.3307	9.24819e-30	4.32536e-28	PRR5
ENSG00000185585.20	7361.46	3.20636	0.282992	11.3302	9.30109e-30	4.34361e-28	OLFML2A
ENSG00000134762.17	48.096	-4.78184	0.422643	-11.3141	1.11718e-29	5.20945e-28	DSC3
ENSG00000196535.20	3680.44	1.11798	0.0988824	11.3061	1.22358e-29	5.69018e-28	MYO18A
ENSG00000286039.3	57.8925	-1.81085	0.160165	-11.3061	1.22391e-29	5.69018e-28	ENSG00000286039
ENSG00000170004.19	12466.9	1.04362	0.0923139	11.3051	1.23802e-29	5.74726e-28	CHD3
ENSG00000197892.13	1345.2	1.61946	0.143263	11.3041	1.25226e-29	5.80476e-28	KIF13B
ENSG00000011105.14	2553.03	2.03443	0.179986	11.3033	1.26446e-29	5.8526e-28	TSPAN9
ENSG00000188997.8	201.302	-0.817777	0.0723571	-11.302	1.28325e-29	5.9308e-28	KCTD21
ENSG00000016402.14	152.794	2.81517	0.249122	11.3004	1.30659e-29	6.02976e-28	IL20RA
ENSG00000168477.20	1450.68	-4.12554	0.365113	-11.2994	1.32189e-29	6.09142e-28	TNXB
ENSG00000105518.14	557.664	0.926002	0.0819645	11.2976	1.34846e-29	6.20468e-28	TMEM205
ENSG00000188921.14	263.094	-2.11475	0.187191	-11.2973	1.35352e-29	6.21882e-28	HACD4
ENSG00000167106.12	696.1	-1.16675	0.103297	-11.2951	1.38712e-29	6.36388e-28	FAM102A
ENSG00000119865.9	717.64	-0.974321	0.0863303	-11.286	1.53926e-29	7.0515e-28	CNRIP1
ENSG00000149564.12	138.934	-3.271	0.289841	-11.2855	1.5471e-29	7.07708e-28	ESAM
ENSG00000122678.17	570.719	0.888145	0.078777	11.2742	1.76056e-29	8.04178e-28	POLM
ENSG00000197410.14	20.6434	-5.19998	0.461349	-11.2712	1.81981e-29	8.30029e-28	DCHS2
ENSG00000230615.8	40.8145	-3.9208	0.348329	-11.256	2.16347e-29	9.85342e-28	ENSG00000230615
ENSG00000164742.16	74.7162	-2.49931	0.222093	-11.2535	2.22687e-29	1.01274e-27	ADCY1
ENSG00000132840.10	243.306	-1.57439	0.140088	-11.2386	2.63632e-29	1.19721e-27	BHMT2
ENSG00000148248.14	8701.14	-0.801664	0.0713382	-11.2375	2.66774e-29	1.20972e-27	SURF4
ENSG00000132965.10	74.3236	2.55202	0.227137	11.2356	2.72627e-29	1.23447e-27	ALOX5AP
ENSG00000092621.13	1027.07	-1.65607	0.147418	-11.2338	2.78137e-29	1.2576e-27	PHGDH
ENSG00000161638.11	12796.5	-1.81487	0.161628	-11.2287	2.94788e-29	1.33097e-27	ITGA5
ENSG00000155961.5	27.1816	-4.11264	0.366381	-11.225	3.07247e-29	1.38522e-27	RAB39B
ENSG00000197815.4	202.887	2.00949	0.179033	11.2241	3.10363e-29	1.39726e-27	ENSG00000197815
ENSG00000136231.14	336.106	-2.20204	0.19648	-11.2075	3.74714e-29	1.68454e-27	IGF2BP3
ENSG00000187231.14	915.177	-1.0889	0.0971628	-11.207	3.76903e-29	1.69195e-27	SESTD1
ENSG00000185482.8	4560.76	3.39654	0.303248	11.2005	4.053e-29	1.81682e-27	STAC3
ENSG00000133083.15	8473.33	1.81643	0.162272	11.1938	4.37323e-29	1.95757e-27	DCLK1
ENSG00000274211.6	914.173	0.912816	0.0815536	11.1928	4.42053e-29	1.97592e-27	SOCS7
ENSG00000175093.5	34.1487	3.1397	0.280706	11.185	4.82769e-29	2.15483e-27	SPSB4
ENSG00000225826.2	69.7866	4.12093	0.368626	11.1792	5.15776e-29	2.29888e-27	LINC00626
ENSG00000141542.11	632.727	1.30811	0.117049	11.1757	5.35996e-29	2.3856e-27	RAB40B
ENSG00000111432.5	146.589	3.50298	0.313536	11.1725	5.55905e-29	2.4707e-27	FZD10
ENSG00000137033.12	114.146	-3.99022	0.357249	-11.1693	5.76406e-29	2.55818e-27	IL33
ENSG00000138378.19	85.6457	-3.37628	0.302312	-11.1682	5.8349e-29	2.58595e-27	STAT4
ENSG00000169855.21	2116.61	-1.43857	0.128814	-11.1678	5.86456e-29	2.59542e-27	ROBO1
ENSG00000166130.15	1380.55	-1.43754	0.128728	-11.1673	5.89671e-29	2.60596e-27	IKBIP
ENSG00000169169.15	367.304	-1.24423	0.11142	-11.167	5.9113e-29	2.60873e-27	CPT1C
ENSG00000010704.19	377.734	-1.36497	0.12225	-11.1654	6.0206e-29	2.65322e-27	HFE
ENSG00000174963.18	94.1993	2.81032	0.251713	11.1648	6.06512e-29	2.66908e-27	ZIC4
ENSG00000174132.9	365.989	0.856184	0.0767098	11.1613	6.30305e-29	2.76989e-27	FAM174A
ENSG00000170745.12	215.515	1.77982	0.159484	11.1599	6.40977e-29	2.8096e-27	KCNS3
ENSG00000116133.13	4386.19	-1.00283	0.0898603	-11.1598	6.41136e-29	2.8096e-27	DHCR24
ENSG00000154678.18	43.5414	-3.84051	0.344355	-11.1528	6.94069e-29	3.0373e-27	PDE1C
ENSG00000130340.17	1838.07	-1.08241	0.0970843	-11.1492	7.22763e-29	3.15845e-27	SNX9
ENSG00000102699.6	1845.9	-0.672995	0.0603801	-11.146	7.49282e-29	3.26977e-27	PARP4
ENSG00000161835.11	1893.73	2.60345	0.233592	11.1453	7.552e-29	3.29101e-27	TAMALIN
ENSG00000140750.17	1456.55	-0.708839	0.0636237	-11.1411	7.91185e-29	3.44303e-27	ARHGAP17
ENSG00000115085.15	33.7557	3.76673	0.338252	11.1359	8.39223e-29	3.64701e-27	ZAP70
ENSG00000188483.8	920.699	-1.31678	0.11832	-11.1289	9.07245e-29	3.93714e-27	IER5L
ENSG00000100842.13	452.917	2.17377	0.195385	11.1256	9.41987e-29	4.08225e-27	EFS
ENSG00000151729.11	337.162	0.966644	0.0868904	11.1249	9.49479e-29	4.10903e-27	SLC25A4
ENSG00000139910.20	284.3	-2.24358	0.201683	-11.1243	9.55801e-29	4.13067e-27	NOVA1
ENSG00000012660.14	3432.85	-0.741096	0.0666379	-11.1212	9.88859e-29	4.26764e-27	ELOVL5
ENSG00000154760.14	41.1002	-3.48147	0.313078	-11.1201	1.00112e-28	4.3146e-27	SLFN13
ENSG00000162599.18	844.011	-1.61797	0.145529	-11.1179	1.02705e-28	4.42029e-27	NFIA
ENSG00000136628.18	3622.62	-0.679411	0.0611108	-11.1177	1.02905e-28	4.42281e-27	EPRS1
ENSG00000127951.8	130.576	2.04973	0.184416	11.1147	1.06408e-28	4.5671e-27	FGL2
ENSG00000162840.4	229.269	-1.97378	0.177646	-11.1107	1.11222e-28	4.76716e-27	MT2P1
ENSG00000162337.12	2693.07	1.51191	0.136108	11.1082	1.14469e-28	4.89961e-27	LRP5
ENSG00000120093.12	447.583	2.63866	0.237602	11.1054	1.1814e-28	5.04984e-27	HOXB3
ENSG00000197381.18	2620.79	2.1609	0.194588	11.105	1.18651e-28	5.06475e-27	ADARB1
ENSG00000054392.13	483.068	1.99314	0.179518	11.1027	1.21656e-28	5.18594e-27	HHAT
ENSG00000128641.19	4332.23	-1.25314	0.112947	-11.095	1.32669e-28	5.64771e-27	MYO1B
ENSG00000163815.6	173.227	-5.59831	0.504655	-11.0933	1.35155e-28	5.74573e-27	CLEC3B
ENSG00000184343.11	858.253	3.18032	0.286723	11.0919	1.37266e-28	5.82758e-27	SRPK3
ENSG00000198208.12	140.987	2.03517	0.183556	11.0875	1.44305e-28	6.11811e-27	RPS6KL1
ENSG00000179057.14	153.519	3.23864	0.292174	11.0846	1.48986e-28	6.308e-27	IGSF22
ENSG00000142920.17	960.536	2.77985	0.250795	11.0842	1.49746e-28	6.33163e-27	AZIN2
ENSG00000120324.9	82.0402	1.89814	0.171308	11.0803	1.56335e-28	6.59784e-27	PCDHB10
ENSG00000172935.9	291.957	-2.36294	0.213257	-11.0802	1.56464e-28	6.59784e-27	MRGPRF
ENSG00000114923.17	798.823	2.36249	0.213272	11.0774	1.61518e-28	6.80178e-27	SLC4A3
ENSG00000259583.4	48.8785	-2.92679	0.264336	-11.0722	1.71098e-28	7.19554e-27	ALDH1A3-AS1
ENSG00000159228.13	1029.34	-1.00253	0.0905566	-11.0708	1.73869e-28	7.30225e-27	CBR1
ENSG00000164308.17	680.374	-1.87442	0.169335	-11.0693	1.76791e-28	7.41502e-27	ERAP2
ENSG00000184363.10	33.2979	-3.46513	0.313143	-11.0657	1.84102e-28	7.71132e-27	PKP3
ENSG00000182759.4	51.9015	2.94272	0.266081	11.0595	1.97216e-28	8.24959e-27	MAFA
ENSG00000108515.18	2313.46	2.82805	0.25581	11.0552	2.06774e-28	8.63784e-27	ENO3
ENSG00000120519.16	148.441	-0.902541	0.0816579	-11.0527	2.12692e-28	8.87321e-27	SLC10A7
ENSG00000073150.14	67.0577	-1.88903	0.170921	-11.0521	2.14209e-28	8.92463e-27	PANX2
ENSG00000132356.12	1538.9	-0.746625	0.0675577	-11.0517	2.15206e-28	8.95421e-27	PRKAA1
ENSG00000142156.16	74693.1	-2.00209	0.181306	-11.0426	2.38072e-28	9.89248e-27	COL6A1
ENSG00000138594.14	1504.72	-0.728107	0.0659516	-11.04	2.44991e-28	1.01665e-26	TMOD3
ENSG00000109062.12	889.023	1.27767	0.11574	11.0392	2.47242e-28	1.02463e-26	SLC9A3R1
ENSG00000179348.13	99.6977	-1.78317	0.161553	-11.0377	2.51473e-28	1.04078e-26	GATA2
ENSG00000077009.14	111.381	4.24387	0.384703	11.0315	2.69207e-28	1.11271e-26	NMRK2
ENSG00000115604.12	69.1554	-3.39849	0.308114	-11.03	2.73973e-28	1.13092e-26	IL18R1
ENSG00000167280.17	811.945	0.680917	0.0617511	11.0268	2.83816e-28	1.17e-26	ENGASE
ENSG00000125733.18	1691.57	-0.861196	0.0781057	-11.026	2.86232e-28	1.17841e-26	TRIP10
ENSG00000162882.15	69.1941	1.95015	0.176913	11.0232	2.95412e-28	1.21461e-26	HAAO
ENSG00000182890.5	688.823	-0.587735	0.0533562	-11.0153	3.22434e-28	1.32397e-26	GLUD2
ENSG00000176055.10	167.161	-0.844824	0.0768328	-10.9956	4.01156e-28	1.64506e-26	MBLAC2
ENSG00000159322.18	1305.37	-0.494302	0.0449594	-10.9944	4.06563e-28	1.66504e-26	ADPGK
ENSG00000119777.20	2675.68	-0.763344	0.0694704	-10.9881	4.36228e-28	1.7842e-26	TMEM214
ENSG00000262061.7	129.32	2.68347	0.244224	10.9877	4.37709e-28	1.78792e-26	RPH3AL-AS1
ENSG00000100075.10	2061.8	-1.04577	0.0952561	-10.9785	4.85019e-28	1.97859e-26	SLC25A1
ENSG00000174891.14	469.281	-0.771944	0.0703323	-10.9757	5.00338e-28	2.03842e-26	RSRC1
ENSG00000141480.18	541.433	0.840321	0.0765638	10.9754	5.01646e-28	2.04109e-26	ARRB2
ENSG00000108100.18	2989.33	0.771709	0.0703305	10.9726	5.17605e-28	2.10329e-26	CCNY
ENSG00000111799.22	13185.1	-1.44477	0.131772	-10.9641	5.68386e-28	2.30664e-26	COL12A1
ENSG00000157827.20	1369.89	-1.11876	0.102042	-10.9638	5.70706e-28	2.31306e-26	FMNL2
ENSG00000107566.14	1715.83	-0.794395	0.072475	-10.961	5.88764e-28	2.38316e-26	ERLIN1
ENSG00000038210.14	550.068	-1.13372	0.103438	-10.9604	5.92393e-28	2.39475e-26	PI4K2B
ENSG00000169604.21	13398.5	1.94894	0.177846	10.9586	6.04405e-28	2.44016e-26	ANTXR1
ENSG00000135052.16	2435.55	-0.783187	0.0715245	-10.9499	6.65147e-28	2.68193e-26	GOLM1
ENSG00000123364.5	158.644	2.61139	0.238612	10.9441	7.09343e-28	2.85645e-26	HOXC13
ENSG00000050767.18	53.8738	4.12794	0.377234	10.9427	7.20495e-28	2.89763e-26	COL23A1
ENSG00000162881.7	47.0637	2.62098	0.239587	10.9396	7.45253e-28	2.99335e-26	OXER1
ENSG00000128829.12	2445.22	-0.53372	0.0488041	-10.936	7.75832e-28	3.11218e-26	EIF2AK4
ENSG00000005020.13	635.954	-1.65561	0.151519	-10.9268	8.58661e-28	3.44003e-26	SKAP2
ENSG00000133874.2	171.361	1.25638	0.115003	10.9247	8.77852e-28	3.51242e-26	RNF122
ENSG00000165072.10	1381.1	2.65089	0.242659	10.9244	8.81647e-28	3.5231e-26	MAMDC2
ENSG00000136378.15	3493.55	1.53864	0.141034	10.9097	1.03608e-27	4.13493e-26	ADAMTS7
ENSG00000170017.12	2428.95	-2.00141	0.183517	-10.9059	1.0804e-27	4.30631e-26	ALCAM
ENSG00000128739.23	577.258	1.19469	0.109586	10.9018	1.12975e-27	4.49732e-26	SNRPN
ENSG00000105281.12	3095.59	-0.925981	0.0849404	-10.9015	1.13329e-27	4.50565e-26	SLC1A5
ENSG00000176749.9	439.856	2.23596	0.205482	10.8815	1.41196e-27	5.60644e-26	CDK5R1
ENSG00000177508.12	792.282	1.66593	0.153193	10.8747	1.5218e-27	6.03493e-26	IRX3
ENSG00000165495.16	1104.28	3.06217	0.281688	10.8708	1.5882e-27	6.29027e-26	PKNOX2
ENSG00000197586.13	1174.64	-0.69752	0.0641701	-10.8699	1.60464e-27	6.34737e-26	ENTPD6
ENSG00000129538.14	52.1659	-5.23241	0.481456	-10.8679	1.63977e-27	6.47814e-26	RNASE1
ENSG00000173442.13	4489.18	1.23802	0.113936	10.8659	1.67609e-27	6.61326e-26	EHBP1L1
ENSG00000048740.19	3543.97	1.62325	0.149394	10.8655	1.68285e-27	6.63158e-26	CELF2
ENSG00000162433.15	370.95	-1.65058	0.152156	-10.8479	2.04017e-27	8.02953e-26	AK4
ENSG00000126562.17	85.0693	-3.02166	0.27864	-10.8443	2.12236e-27	8.34252e-26	WNK4
ENSG00000124496.13	304.706	-1.62709	0.150173	-10.8348	2.35437e-27	9.2429e-26	TRERF1
ENSG00000161682.15	748.455	2.3527	0.217181	10.8329	2.40454e-27	9.42804e-26	FAM171A2
ENSG00000183111.12	86.777	1.23763	0.114254	10.8323	2.42041e-27	9.47836e-26	ARHGEF37
ENSG00000111348.9	235.221	-3.11605	0.287668	-10.8321	2.42517e-27	9.48514e-26	ARHGDIB
ENSG00000158292.7	3153.91	2.06277	0.190443	10.8314	2.44275e-27	9.54197e-26	GPR153
ENSG00000162746.15	62.9568	-2.37369	0.219253	-10.8263	2.58523e-27	1.00859e-25	FCRLB
ENSG00000166974.13	816.938	-0.740635	0.0684206	-10.8247	2.6283e-27	1.02412e-25	MAPRE2
ENSG00000170175.11	1909.59	2.61956	0.242273	10.8124	3.0056e-27	1.16968e-25	CHRNB1
ENSG00000186594.16	2769.28	1.37621	0.127321	10.809	3.11954e-27	1.21251e-25	MIR22HG
ENSG00000178573.7	1071.13	1.96113	0.181555	10.8018	3.37436e-27	1.30993e-25	MAF
ENSG00000185127.7	985.673	-0.731984	0.0677726	-10.8006	3.41995e-27	1.32598e-25	C6orf120
ENSG00000128482.16	58.0216	-3.01763	0.279408	-10.8001	3.43866e-27	1.33159e-25	RNF112
ENSG00000130309.12	6346.56	-0.95473	0.0884235	-10.7972	3.54678e-27	1.37176e-25	COLGALT1
ENSG00000089053.13	2653.83	-0.439731	0.0407354	-10.7948	3.64225e-27	1.40694e-25	ANAPC5
ENSG00000180353.11	194.762	-2.60133	0.241056	-10.7914	3.78015e-27	1.45841e-25	HCLS1
ENSG00000114200.10	128.452	-3.54947	0.328942	-10.7906	3.81411e-27	1.4697e-25	BCHE
ENSG00000176678.6	220.527	-1.35005	0.125117	-10.7903	3.82383e-27	1.47163e-25	FOXL1
ENSG00000143603.19	777.411	3.10266	0.287567	10.7893	3.86547e-27	1.48583e-25	KCNN3
ENSG00000161179.14	280.406	-1.08351	0.100453	-10.7863	3.99754e-27	1.53471e-25	YDJC
ENSG00000120278.17	90.195	-2.68964	0.24942	-10.7836	4.11471e-27	1.57776e-25	PLEKHG1
ENSG00000203883.7	86.0313	-4.33641	0.402195	-10.7818	4.19421e-27	1.60627e-25	SOX18
ENSG00000248890.4	32.3063	-2.17955	0.202167	-10.781	4.23327e-27	1.61925e-25	HHIP-AS1
ENSG00000137941.17	799.349	1.32349	0.122827	10.7753	4.50531e-27	1.7212e-25	TTLL7
ENSG00000137501.18	1938.61	1.91083	0.177389	10.7719	4.67037e-27	1.78209e-25	SYTL2
ENSG00000173918.15	363.423	-2.21035	0.205215	-10.7709	4.72431e-27	1.80048e-25	C1QTNF1
ENSG00000173597.9	132.476	-4.97387	0.46181	-10.7704	4.74948e-27	1.80786e-25	SULT1B1
ENSG00000078967.13	346.949	0.887025	0.0823964	10.7653	5.01732e-27	1.90749e-25	UBE2D4
ENSG00000205078.6	39.6786	2.24773	0.208801	10.7649	5.0395e-27	1.9136e-25	SYCE1L
ENSG00000130433.8	219.64	3.79402	0.352494	10.7634	5.12674e-27	1.94437e-25	CACNG6
ENSG00000128335.14	853.767	-1.21045	0.112509	-10.7588	5.38939e-27	2.04151e-25	APOL2
ENSG00000197461.13	1870.91	2.34398	0.217889	10.7577	5.45274e-27	2.06301e-25	PDGFA
ENSG00000059573.9	2530.7	-0.664703	0.0617898	-10.7575	5.46412e-27	2.06482e-25	ALDH18A1
ENSG00000173137.12	351.598	0.770569	0.0716613	10.7529	5.74056e-27	2.16666e-25	ADCK5
ENSG00000090097.22	2102.25	1.20542	0.112131	10.75	5.92395e-27	2.23319e-25	PCBP4
ENSG00000111912.20	670.938	-1.34919	0.125521	-10.7487	6.00891e-27	2.26249e-25	NCOA7
ENSG00000163428.4	1467.21	-0.821126	0.0764046	-10.7471	6.11694e-27	2.3004e-25	LRRC58
ENSG00000005379.17	36.5562	3.05853	0.284644	10.7451	6.24943e-27	2.3474e-25	TSPOAP1
ENSG00000101955.15	3196.79	-1.37869	0.128408	-10.7368	6.83816e-27	2.56546e-25	SRPX
ENSG00000107317.13	2819.3	2.28258	0.212672	10.7329	7.13592e-27	2.67396e-25	PTGDS
ENSG00000197465.14	30.5687	-2.15311	0.200653	-10.7305	7.31779e-27	2.73883e-25	GYPE
ENSG00000175567.11	1277.81	3.31777	0.309337	10.7254	7.7326e-27	2.89062e-25	UCP2
ENSG00000180398.13	2964.98	-0.881306	0.0821961	-10.722	8.02555e-27	2.99656e-25	MCFD2
ENSG00000058091.17	648.25	-1.24665	0.116278	-10.7213	8.08929e-27	3.01675e-25	CDK14
ENSG00000118503.17	412.183	-1.37358	0.128132	-10.7201	8.19253e-27	3.05162e-25	TNFAIP3
ENSG00000091879.14	163.715	-3.07188	0.286787	-10.7114	9.00106e-27	3.3488e-25	ANGPT2
ENSG00000186567.14	287.417	1.49871	0.139976	10.7069	9.44985e-27	3.5116e-25	CEACAM19
ENSG00000196814.15	219.004	0.895878	0.0836765	10.7064	9.49395e-27	3.5238e-25	MVB12B
ENSG00000110931.19	1228.38	-0.69422	0.0648752	-10.7008	1.0085e-26	3.73873e-25	CAMKK2
ENSG00000183807.8	72.879	-4.87128	0.455246	-10.7003	1.01425e-26	3.75559e-25	FAM162B
ENSG00000148672.10	1522.27	-0.559814	0.0523304	-10.6977	1.04363e-26	3.85981e-25	GLUD1
ENSG00000185513.18	158.301	1.19194	0.111452	10.6946	1.07878e-26	3.9851e-25	L3MBTL1
ENSG00000170962.13	58.1326	-4.09264	0.382723	-10.6935	1.0921e-26	4.02958e-25	PDGFD
ENSG00000156103.16	237.912	-3.56401	0.333378	-10.6906	1.1265e-26	4.1516e-25	MMP16
ENSG00000115594.12	5788.89	-1.96184	0.183571	-10.6871	1.17002e-26	4.30693e-25	IL1R1
ENSG00000163348.4	948.054	0.780181	0.0730076	10.6863	1.17989e-26	4.33814e-25	PYGO2
ENSG00000066855.16	548.158	-0.736484	0.0689997	-10.6737	1.35098e-26	4.96135e-25	MTFR1
ENSG00000182197.13	2348.34	-0.931148	0.0872531	-10.6718	1.37926e-26	5.05926e-25	EXT1
ENSG00000063660.9	19398.2	0.901157	0.0845441	10.659	1.58253e-26	5.79811e-25	GPC1
ENSG00000130598.17	160.913	3.76541	0.35334	10.6566	1.62385e-26	5.94253e-25	TNNI2
ENSG00000168807.17	1624.4	-1.45112	0.136262	-10.6495	1.7535e-26	6.4095e-25	SNTB2
ENSG00000025708.14	497.624	-2.10308	0.197496	-10.6487	1.76749e-26	6.45308e-25	TYMP
ENSG00000179456.12	1127.1	1.75127	0.164472	10.6478	1.78561e-26	6.51166e-25	ZBTB18
ENSG00000136842.14	83.7452	3.0171	0.283505	10.6421	1.89715e-26	6.91035e-25	TMOD1
ENSG00000133106.15	197.699	-3.17188	0.2981	-10.6403	1.93452e-26	7.03827e-25	EPSTI1
ENSG00000136026.14	7423.64	-1.01388	0.0953446	-10.6339	2.07298e-26	7.53327e-25	CKAP4
ENSG00000189184.12	1406.77	-1.48799	0.13999	-10.6292	2.17923e-26	7.91022e-25	PCDH18
ENSG00000171604.12	5076.28	1.55742	0.14653	10.6286	2.19285e-26	7.95042e-25	CXXC5
ENSG00000230438.9	204.915	2.14553	0.201952	10.624	2.3051e-26	8.34771e-25	SERPINB9P1
ENSG00000126705.15	2726.05	1.01288	0.0953502	10.6228	2.33572e-26	8.44884e-25	AHDC1
ENSG00000102189.17	2035.17	-1.07797	0.101483	-10.6222	2.34967e-26	8.48947e-25	EEA1
ENSG00000131389.18	2030.08	2.23553	0.210508	10.6197	2.41378e-26	8.71103e-25	SLC6A6
ENSG00000167476.10	920.911	3.32504	0.313232	10.6152	2.5314e-26	9.12499e-25	JSRP1
ENSG00000163584.18	1014.55	-1.52504	0.143714	-10.6116	2.63247e-26	9.47164e-25	RPL22L1
ENSG00000102760.13	95.6219	-3.51852	0.331575	-10.6115	2.63362e-26	9.47164e-25	RGCC
ENSG00000172348.16	289.842	1.00571	0.0949091	10.5966	3.08991e-26	1.10999e-24	RCAN2
ENSG00000228203.8	44.7438	-3.94052	0.37198	-10.5934	3.19877e-26	1.14778e-24	GRASLND
ENSG00000160753.17	830.438	-0.852369	0.0805371	-10.5836	3.55185e-26	1.27301e-24	RUSC1
ENSG00000124145.6	1744.79	-0.868329	0.0820591	-10.5817	3.62132e-26	1.29642e-24	SDC4
ENSG00000289047.2	244.599	-0.949053	0.0897237	-10.5775	3.78911e-26	1.35494e-24	ENSG00000289047
ENSG00000123572.17	175.243	-5.40392	0.511021	-10.5747	3.90263e-26	1.39338e-24	NRK
ENSG00000175471.20	267.861	-1.72236	0.162876	-10.5747	3.90551e-26	1.39338e-24	MCTP1
ENSG00000145526.12	85.618	-6.32898	0.598584	-10.5732	3.9654e-26	1.41314e-24	CDH18
ENSG00000128284.20	309.865	-3.18478	0.301401	-10.5666	4.25823e-26	1.51577e-24	APOL3
ENSG00000160886.13	167.167	-2.87488	0.272117	-10.5649	4.33582e-26	1.54163e-24	LY6K
ENSG00000168542.16	116208	-1.88056	0.178075	-10.5605	4.54416e-26	1.61387e-24	COL3A1
ENSG00000113209.9	107.886	1.89448	0.179396	10.5604	4.54949e-26	1.61393e-24	PCDHB5
ENSG00000077713.19	508.059	-0.881621	0.0834932	-10.5592	4.6056e-26	1.63199e-24	SLC25A43
ENSG00000057704.13	687.401	2.25578	0.213722	10.5547	4.83076e-26	1.70984e-24	TMCC3
ENSG00000219201.4	827.512	-0.882765	0.0836647	-10.5512	5.01412e-26	1.77273e-24	ENSG00000219201
ENSG00000227039.8	49.2654	3.189	0.302535	10.5409	5.59368e-26	1.9754e-24	ITGB2-AS1
ENSG00000130024.15	930.576	0.972367	0.0922495	10.5406	5.61237e-26	1.97977e-24	PHF10
ENSG00000177105.10	704.806	-0.718988	0.0682516	-10.5344	5.99771e-26	2.11331e-24	RHOG
ENSG00000065911.13	836.436	-1.43886	0.136594	-10.5338	6.03389e-26	2.12367e-24	MTHFD2
ENSG00000169925.17	1866.3	0.918137	0.0871641	10.5334	6.05885e-26	2.13006e-24	BRD3
ENSG00000126458.4	1738.78	-1.29177	0.12267	-10.5304	6.2535e-26	2.19603e-24	RRAS
ENSG00000078814.18	312.768	2.13832	0.203064	10.5303	6.26647e-26	2.19811e-24	MYH7B
ENSG00000088035.18	243.802	-0.756171	0.0718114	-10.53	6.28552e-26	2.20233e-24	ALG6
ENSG00000148175.13	2563.89	-1.82211	0.173051	-10.5294	6.32676e-26	2.2143e-24	STOM
ENSG00000134333.15	8552.12	-1.29227	0.122733	-10.5291	6.34607e-26	2.21857e-24	LDHA
ENSG00000054598.9	201.606	-1.26402	0.120062	-10.528	6.4169e-26	2.24083e-24	FOXC1
ENSG00000057252.13	1284.39	-0.887988	0.0843626	-10.5259	6.56614e-26	2.29039e-24	SOAT1
ENSG00000162733.19	5011.55	-1.29642	0.123179	-10.5247	6.6483e-26	2.31647e-24	DDR2
ENSG00000128791.12	1954.21	-0.629566	0.0598322	-10.5222	6.82579e-26	2.37486e-24	TWSG1
ENSG00000279569.1	58.8275	1.941	0.184468	10.5221	6.83108e-26	2.37486e-24	ENSG00000279569
ENSG00000228630.6	310.616	1.29639	0.123231	10.52	6.98592e-26	2.426e-24	HOTAIR
ENSG00000013503.10	414.361	-0.591042	0.0562028	-10.5162	7.27217e-26	2.5226e-24	POLR3B
ENSG00000224163.4	159.11	1.72233	0.163795	10.5152	7.35486e-26	2.54846e-24	ENSG00000224163
ENSG00000144591.20	1044.71	-0.612079	0.058211	-10.5148	7.38151e-26	2.55487e-24	GMPPA
ENSG00000117758.14	1107.29	-0.877289	0.0834415	-10.5138	7.46169e-26	2.57976e-24	STX12
ENSG00000173662.21	85.4663	3.13014	0.29772	10.5137	7.47101e-26	2.58014e-24	TAS1R1
ENSG00000176974.21	389.334	-1.03982	0.0989615	-10.5073	7.99684e-26	2.75869e-24	SHMT1
ENSG00000138083.5	39.5328	-4.11517	0.391665	-10.5069	8.03186e-26	2.76772e-24	SIX3
ENSG00000159202.18	2785.4	-0.453679	0.0431847	-10.5055	8.14469e-26	2.80351e-24	UBE2Z
ENSG00000146072.6	1134.83	1.56241	0.148738	10.5045	8.2363e-26	2.83193e-24	TNFRSF21
ENSG00000111711.10	1211.73	-0.873082	0.0831275	-10.5029	8.3737e-26	2.87601e-24	GOLT1B
ENSG00000188352.13	1073.68	-0.669944	0.0637962	-10.5013	8.51877e-26	2.92263e-24	FOCAD
ENSG00000149573.9	36.8628	-5.37049	0.511495	-10.4996	8.67507e-26	2.97299e-24	MPZL2
ENSG00000279204.1	18.7848	-4.76227	0.453636	-10.498	8.82359e-26	3.02058e-24	ENSG00000279204
ENSG00000197616.13	42.011	4.64544	0.442684	10.4938	9.22452e-26	3.15438e-24	MYH6
ENSG00000166848.7	1838.55	0.881458	0.0840087	10.4925	9.35588e-26	3.19581e-24	TERF2IP
ENSG00000154229.12	1042.51	-1.2993	0.123862	-10.4898	9.61861e-26	3.28197e-24	PRKCA
ENSG00000104219.13	501.404	-1.05674	0.100757	-10.488	9.80368e-26	3.34147e-24	ZDHHC2
ENSG00000123496.8	1094.83	-3.22238	0.307251	-10.4878	9.83003e-26	3.34681e-24	IL13RA2
ENSG00000071051.14	1282.92	1.00809	0.0962155	10.4774	1.09703e-25	3.73097e-24	NCK2
ENSG00000008517.19	4173.31	1.94074	0.185241	10.4769	1.10349e-25	3.74888e-24	IL32
ENSG00000092964.18	2815.54	-0.995277	0.0950123	-10.4752	1.12251e-25	3.80935e-24	DPYSL2
ENSG00000164929.17	124.157	-2.70955	0.258735	-10.4723	1.15794e-25	3.92532e-24	BAALC
ENSG00000283128.3	59.7557	2.95892	0.282575	10.4713	1.17062e-25	3.964e-24	ENSG00000283128
ENSG00000065485.20	930.967	-1.25799	0.120175	-10.468	1.21178e-25	4.09896e-24	PDIA5
ENSG00000204397.10	38.2672	-4.61051	0.440538	-10.4656	1.24242e-25	4.19808e-24	CARD16
ENSG00000132613.16	2436.09	2.01512	0.192634	10.4609	1.30605e-25	4.40829e-24	MTSS2
ENSG00000182704.8	665.597	-1.33285	0.127416	-10.4606	1.31033e-25	4.418e-24	TSKU
ENSG00000197119.13	938.521	1.00904	0.0964635	10.4603	1.31377e-25	4.42483e-24	SLC25A29
ENSG00000132819.17	846.417	1.38777	0.132691	10.4587	1.33699e-25	4.4982e-24	RBM38
ENSG00000198848.13	158.13	-2.70735	0.258899	-10.4572	1.35874e-25	4.56645e-24	CES1
ENSG00000164830.19	754.854	-0.836973	0.080044	-10.4564	1.3693e-25	4.59699e-24	OXR1
ENSG00000271122.1	379.611	0.813666	0.0778521	10.4514	1.44334e-25	4.84037e-24	HERPUD2-AS1
ENSG00000120279.7	44.6701	-6.08482	0.58222	-10.4511	1.44872e-25	4.85323e-24	MYCT1
ENSG00000149554.14	435.097	-1.22292	0.117017	-10.4507	1.45381e-25	4.86505e-24	CHEK1
ENSG00000163734.4	105.419	-2.38471	0.228213	-10.4495	1.47328e-25	4.92493e-24	CXCL3
ENSG00000183196.10	56.473	-2.41272	0.231203	-10.4355	1.70662e-25	5.69888e-24	CHST6
ENSG00000076604.16	1742.8	1.22895	0.117782	10.4341	1.73194e-25	5.77724e-24	TRAF4
ENSG00000100344.11	459.319	2.15227	0.206313	10.432	1.77052e-25	5.89965e-24	PNPLA3
ENSG00000170425.4	103.09	-1.73106	0.165952	-10.4311	1.78864e-25	5.9537e-24	ADORA2B
ENSG00000142173.17	67554.4	-1.51562	0.14532	-10.4295	1.81775e-25	6.04417e-24	COL6A2
ENSG00000148110.17	1682.48	-0.481429	0.0461714	-10.427	1.86694e-25	6.20115e-24	MFSD14B
ENSG00000170522.10	1094.07	-0.769649	0.0738197	-10.4261	1.88535e-25	6.25565e-24	ELOVL6
ENSG00000163171.8	4525.08	2.12017	0.203384	10.4244	1.91805e-25	6.3574e-24	CDC42EP3
ENSG00000163879.11	322.185	1.0847	0.104059	10.4239	1.92861e-25	6.38563e-24	DNALI1
ENSG00000105520.11	687.624	-0.691965	0.0663846	-10.4236	1.93526e-25	6.40089e-24	PLPPR2
ENSG00000135905.21	1309.22	-2.20173	0.21139	-10.4155	2.10653e-25	6.96001e-24	DOCK10
ENSG00000169241.19	470.005	-0.938867	0.0901705	-10.4121	2.18283e-25	7.2045e-24	SLC50A1
ENSG00000196358.12	226.49	1.7066	0.163979	10.4074	2.29311e-25	7.56049e-24	NTNG2
ENSG00000100065.15	488.32	-1.46198	0.140586	-10.3992	2.49916e-25	8.23117e-24	CARD10
ENSG00000176720.6	1818.16	1.56952	0.150974	10.396	2.58528e-25	8.50587e-24	BOK
ENSG00000184058.16	879.494	2.85148	0.274302	10.3954	2.60236e-25	8.55306e-24	TBX1
ENSG00000272933.1	668.054	1.01738	0.0978735	10.3948	2.61803e-25	8.59554e-24	TRIM8-DT
ENSG00000259803.8	123.701	2.49945	0.240465	10.3943	2.63327e-25	8.63652e-24	SLC22A31
ENSG00000085449.15	957.134	-0.528871	0.0508841	-10.3936	2.65065e-25	8.68441e-24	WDFY1
ENSG00000163449.11	241.012	2.89903	0.279	10.3908	2.73077e-25	8.93755e-24	TMEM169
ENSG00000100522.10	785.671	-1.45921	0.140457	-10.389	2.78197e-25	9.09563e-24	GNPNAT1
ENSG00000186281.13	167.707	-2.00338	0.192982	-10.3812	3.02008e-25	9.86381e-24	GPAT2
ENSG00000163735.7	1999.25	-3.81836	0.367874	-10.3795	3.07244e-25	1.00244e-23	CXCL5
ENSG00000089327.15	1139.7	-1.11695	0.107622	-10.3784	3.10893e-25	1.01328e-23	FXYD5
ENSG00000276600.5	343.393	-0.910734	0.0877547	-10.3782	3.11653e-25	1.01471e-23	RAB7B
ENSG00000135931.19	2197.43	1.16809	0.112607	10.3732	3.28437e-25	1.06824e-23	ARMC9
ENSG00000197157.11	6125.19	-0.492404	0.0474838	-10.3699	3.39744e-25	1.10387e-23	SND1
ENSG00000290696.1	203.464	-2.52892	0.243883	-10.3694	3.41717e-25	1.10913e-23	POM121L9P
ENSG00000278962.1	82.6094	1.99431	0.192346	10.3684	3.45347e-25	1.11975e-23	ENSG00000278962
ENSG00000197696.10	176.395	-1.88137	0.1815	-10.3657	3.5526e-25	1.15059e-23	NMB
ENSG00000169860.7	42.8946	-3.54215	0.341722	-10.3656	3.55596e-25	1.15059e-23	P2RY1
ENSG00000177427.13	221.046	0.780893	0.0753368	10.3654	3.56442e-25	1.15214e-23	MIEF2
ENSG00000196961.13	5145.93	-0.482373	0.0465416	-10.3643	3.60226e-25	1.16317e-23	AP2A1
ENSG00000165410.15	3858.73	0.800489	0.0772383	10.3639	3.61938e-25	1.16749e-23	CFL2
ENSG00000003096.15	100.803	-1.92507	0.185758	-10.3633	3.64147e-25	1.17341e-23	KLHL13
ENSG00000166165.14	5780.45	2.72765	0.263271	10.3606	3.74582e-25	1.20579e-23	CKB
ENSG00000103742.12	712.574	2.03928	0.196891	10.3574	3.87225e-25	1.24521e-23	IGDCC4
ENSG00000051523.12	1374.66	-1.43428	0.138488	-10.3567	3.90019e-25	1.25291e-23	CYBA
ENSG00000162998.5	202.983	3.34596	0.323288	10.3498	4.19448e-25	1.34606e-23	FRZB
ENSG00000143815.15	969.049	-1.0421	0.100696	-10.349	4.22878e-25	1.35568e-23	LBR
ENSG00000132622.11	70.9803	-3.39089	0.327718	-10.3469	4.32032e-25	1.38361e-23	HSPA12B
ENSG00000113212.7	69.7421	1.86983	0.180716	10.3468	4.32849e-25	1.38481e-23	PCDHB7
ENSG00000112541.19	305.206	2.49423	0.241215	10.3403	4.63297e-25	1.4807e-23	PDE10A
ENSG00000092421.17	501.207	2.55836	0.247528	10.3357	4.86023e-25	1.55175e-23	SEMA6A
ENSG00000154258.17	265.816	-3.2318	0.31271	-10.3348	4.90278e-25	1.56374e-23	ABCA9
ENSG00000119699.8	640.845	-1.81808	0.175961	-10.3323	5.03455e-25	1.60413e-23	TGFB3
ENSG00000058262.11	10614.8	-0.732028	0.0708692	-10.3293	5.19508e-25	1.6536e-23	SEC61A1
ENSG00000144645.16	1274.97	1.30866	0.126729	10.3264	5.3507e-25	1.7014e-23	OSBPL10
ENSG00000150867.14	1111.77	-0.566662	0.0548835	-10.3248	5.44298e-25	1.72899e-23	PIP4K2A
ENSG00000148541.13	140.086	1.40212	0.135809	10.3242	5.47993e-25	1.73896e-23	FAM13C
ENSG00000059804.16	979.833	-1.02337	0.0991704	-10.3193	5.7648e-25	1.8275e-23	SLC2A3
ENSG00000118640.11	197.168	2.51284	0.24352	10.3188	5.79439e-25	1.83503e-23	VAMP8
ENSG00000078596.11	130.198	-4.98345	0.482974	-10.3183	5.82654e-25	1.84334e-23	ITM2A
ENSG00000171388.12	510.609	-4.6222	0.448045	-10.3164	5.9423e-25	1.87807e-23	APLN
ENSG00000123352.18	923.892	-0.619015	0.0600098	-10.3152	6.01365e-25	1.8987e-23	SPATS2
ENSG00000248187.1	44.5824	-4.58857	0.444986	-10.3117	6.23783e-25	1.96749e-23	ENSG00000248187
ENSG00000182919.15	371.656	0.975113	0.0945674	10.3113	6.26484e-25	1.97402e-23	C11orf54
ENSG00000196754.13	88.6132	1.45044	0.1408	10.3015	6.93892e-25	2.18422e-23	S100A2
ENSG00000265808.4	3431.99	-0.819094	0.0795313	-10.299	7.11884e-25	2.23861e-23	SEC22B
ENSG00000078725.13	51.6899	-2.72149	0.264344	-10.2953	7.39977e-25	2.32461e-23	BRINP1
ENSG00000166444.19	2424.41	1.07969	0.10493	10.2896	7.84659e-25	2.46251e-23	DENND2B
ENSG00000149182.15	1887.93	0.416173	0.04046	10.2861	8.14439e-25	2.55341e-23	ARFGAP2
ENSG00000276351.1	151.934	3.46055	0.336436	10.2859	8.15655e-25	2.55466e-23	ENSG00000276351
ENSG00000153113.24	4008.68	-0.583664	0.0567483	-10.2851	8.22264e-25	2.57278e-23	CAST
ENSG00000242193.11	177.367	-0.888414	0.0864014	-10.2824	8.45916e-25	2.64414e-23	CRYZL2P
ENSG00000152292.18	59.0768	2.32891	0.226536	10.2805	8.62563e-25	2.69349e-23	SH2D6
ENSG00000145147.20	613.132	-2.91149	0.283229	-10.2796	8.70782e-25	2.71644e-23	SLIT2
ENSG00000066455.13	959.071	-0.549077	0.05342	-10.2785	8.80953e-25	2.74543e-23	GOLGA5
ENSG00000154240.18	473.235	1.11061	0.108065	10.2772	8.92481e-25	2.77859e-23	CEP112
ENSG00000198087.7	523.613	-1.00614	0.0979046	-10.2768	8.96802e-25	2.78927e-23	CD2AP
ENSG00000166387.14	372.517	1.38748	0.135013	10.2766	8.98308e-25	2.79118e-23	PPFIBP2
ENSG00000104899.8	123.07	2.01457	0.196045	10.2761	9.03413e-25	2.80426e-23	AMH
ENSG00000204706.14	78.846	1.98605	0.193296	10.2746	9.16856e-25	2.84316e-23	MAMDC2-AS1
ENSG00000172081.14	1200.58	-0.62913	0.0612364	-10.2738	9.24999e-25	2.86557e-23	MOB3A
ENSG00000176463.14	406.992	-0.748039	0.0728117	-10.2736	9.26716e-25	2.86805e-23	SLCO3A1
ENSG00000147166.11	253.684	2.98087	0.290327	10.2673	9.89541e-25	3.05946e-23	ITGB1BP2
ENSG00000100364.19	1658.51	-0.723212	0.0704597	-10.2642	1.0217e-24	3.15579e-23	KIAA0930
ENSG00000230712.3	44.8726	-2.46167	0.239877	-10.2622	1.04288e-24	3.21801e-23	GGTLC4P
ENSG00000164342.14	156.338	-2.3021	0.224428	-10.2576	1.09337e-24	3.37048e-23	TLR3
ENSG00000242265.6	1314.22	-1.50701	0.146927	-10.2569	1.10234e-24	3.3948e-23	PEG10
ENSG00000164294.14	2545.29	-0.884008	0.0861909	-10.2564	1.10767e-24	3.40786e-23	GPX8
ENSG00000172071.15	398.473	-0.705513	0.0687888	-10.2562	1.10977e-24	3.41097e-23	EIF2AK3
ENSG00000235008.1	38.4013	-2.36154	0.230431	-10.2484	1.20355e-24	3.69556e-23	ENSG00000235008
ENSG00000135185.12	279.798	-0.908722	0.0887093	-10.2438	1.2617e-24	3.87032e-23	TMEM243
ENSG00000099953.10	5749.88	2.87252	0.280436	10.2431	1.27128e-24	3.8959e-23	MMP11
ENSG00000183779.7	2179.48	0.635022	0.0620018	10.242	1.28541e-24	3.93534e-23	ZNF703
ENSG00000135744.9	345.883	1.75612	0.171487	10.2405	1.30525e-24	3.99219e-23	AGT
ENSG00000065154.12	2468.98	-0.800914	0.0782163	-10.2397	1.31589e-24	4.02079e-23	OAT
ENSG00000042062.13	368.329	-3.41573	0.333702	-10.2359	1.36965e-24	4.18098e-23	RIPOR3
ENSG00000169432.19	60.6963	-2.72212	0.265962	-10.235	1.38226e-24	4.21535e-23	SCN9A
ENSG00000019991.18	676.985	-4.77256	0.466332	-10.2343	1.39264e-24	4.24287e-23	HGF
ENSG00000126217.22	1239.71	1.659	0.162121	10.2331	1.40956e-24	4.29025e-23	MCF2L
ENSG00000104879.5	1952.86	3.82773	0.374065	10.2328	1.41359e-24	4.29834e-23	CKM
ENSG00000159713.11	448.232	2.9005	0.283532	10.2299	1.45679e-24	4.42539e-23	TPPP3
ENSG00000198380.13	1780.73	-0.760379	0.0743461	-10.2276	1.49235e-24	4.529e-23	GFPT1
ENSG00000003436.16	2275.83	-0.969317	0.0947857	-10.2264	1.51019e-24	4.5787e-23	TFPI
ENSG00000185187.13	281.108	-1.9755	0.193183	-10.226	1.51611e-24	4.59221e-23	SIGIRR
ENSG00000121898.13	32.8707	-4.69693	0.459549	-10.2207	1.60132e-24	4.84561e-23	CPXM2
ENSG00000109794.14	105.825	-2.1221	0.207669	-10.2187	1.63529e-24	4.94365e-23	FAM149A
ENSG00000189221.11	246.392	-2.99461	0.293075	-10.2179	1.64858e-24	4.979e-23	MAOA
ENSG00000172765.19	953.353	0.883309	0.0865155	10.2098	1.79181e-24	5.40635e-23	TMCC1
ENSG00000152495.11	66.0472	-2.38823	0.233934	-10.209	1.80749e-24	5.44842e-23	CAMK4
ENSG00000244242.2	426.826	2.28199	0.223602	10.2056	1.87255e-24	5.63909e-23	IFITM10
ENSG00000158321.19	1094.72	1.18222	0.115878	10.2023	1.93691e-24	5.8273e-23	AUTS2
ENSG00000079332.15	3969.72	-0.697581	0.0683835	-10.201	1.96205e-24	5.89727e-23	SAR1A
ENSG00000161671.17	9826.5	1.8362	0.180013	10.2004	1.97472e-24	5.92966e-23	EMC10
ENSG00000151320.11	441.4	1.87114	0.183479	10.1981	2.02124e-24	6.06352e-23	AKAP6
ENSG00000165943.5	443.406	1.03442	0.101497	10.1916	2.1622e-24	6.4753e-23	MOAP1
ENSG00000003989.18	165.569	-2.93346	0.287834	-10.1915	2.16341e-24	6.4753e-23	SLC7A2
ENSG00000049769.14	129.775	1.05644	0.103659	10.1915	2.16471e-24	6.4753e-23	PPP1R3F
ENSG00000172379.22	678.123	1.9919	0.195543	10.1865	2.27761e-24	6.80649e-23	ARNT2
ENSG00000170396.9	30.1196	-2.994	0.293977	-10.1844	2.32677e-24	6.94678e-23	ZNF804A
ENSG00000164171.11	290.618	-2.846	0.279945	-10.1663	2.80423e-24	8.36431e-23	ITGA2
ENSG00000138674.17	7064.09	-0.673901	0.0662927	-10.1655	2.82552e-24	8.41977e-23	SEC31A
ENSG00000133069.17	367.122	2.03587	0.200328	10.1627	2.90956e-24	8.65634e-23	TMCC2
ENSG00000197905.10	1786.95	1.86135	0.183156	10.1627	2.91044e-24	8.65634e-23	TEAD4
ENSG00000249679.3	136.346	2.85358	0.280899	10.1588	3.02886e-24	9e-23	ENSG00000249679
ENSG00000144596.13	80.5443	3.03669	0.299205	10.1492	3.34068e-24	9.91713e-23	GRIP2
ENSG00000136153.20	6616.46	2.30877	0.227501	10.1484	3.36738e-24	9.98692e-23	LMO7
ENSG00000141569.12	609.453	-0.689218	0.0679445	-10.1438	3.52966e-24	1.04583e-22	TRIM65
ENSG00000061938.21	3886.3	1.93367	0.190658	10.1421	3.59328e-24	1.06367e-22	TNK2
ENSG00000111913.20	791.265	3.14335	0.30994	10.1418	3.60382e-24	1.06578e-22	RIPOR2
ENSG00000183255.12	12008.9	1.422	0.140218	10.1413	3.62084e-24	1.06981e-22	PTTG1IP
ENSG00000127995.17	557.39	0.701249	0.0691653	10.1387	3.71868e-24	1.09768e-22	CASD1
ENSG00000140459.18	31.1068	-3.22651	0.318271	-10.1376	3.76128e-24	1.10921e-22	CYP11A1
ENSG00000062282.15	39.9576	-4.6098	0.454903	-10.1336	3.91962e-24	1.15481e-22	DGAT2
ENSG00000049449.10	2455.45	-0.813104	0.0802986	-10.126	4.23644e-24	1.24698e-22	RCN1
ENSG00000138449.11	1050.47	1.76827	0.174728	10.1201	4.49731e-24	1.32252e-22	SLC40A1
ENSG00000183765.23	298.585	-0.732907	0.0724285	-10.119	4.54839e-24	1.33629e-22	CHEK2
ENSG00000291122.1	177.471	1.23703	0.122293	10.1153	4.7255e-24	1.38702e-22	CASTOR3P
ENSG00000144827.9	556.865	-0.609633	0.0602783	-10.1137	4.80595e-24	1.40931e-22	ABHD10
ENSG00000152601.18	2590.83	-0.859095	0.0849779	-10.1096	5.00702e-24	1.4669e-22	MBNL1
ENSG00000129757.15	4645.46	2.7081	0.267942	10.107	5.14142e-24	1.50486e-22	CDKN1C
ENSG00000150403.18	2288.91	-0.731279	0.0724346	-10.0957	5.77102e-24	1.68756e-22	TMCO3
ENSG00000111245.17	297.415	4.37598	0.433495	10.0946	5.83459e-24	1.70456e-22	MYL2
ENSG00000157637.13	2732.81	-0.59772	0.0592136	-10.0943	5.85441e-24	1.70876e-22	SLC38A10
ENSG00000143643.13	356.922	0.625656	0.0619934	10.0923	5.97491e-24	1.7423e-22	TTC13
ENSG00000257923.12	2713.95	0.701094	0.0694741	10.0914	6.02758e-24	1.75602e-22	CUX1
ENSG00000184988.8	142.301	-1.30658	0.129519	-10.0879	6.24765e-24	1.81844e-22	TMEM106A
ENSG00000143842.15	219.509	-1.56935	0.155571	-10.0877	6.26342e-24	1.82134e-22	SOX13
ENSG00000168899.5	2472.49	1.32542	0.131451	10.0831	6.56472e-24	1.90718e-22	VAMP5
ENSG00000120820.13	430.119	-1.65518	0.164189	-10.0809	6.70946e-24	1.94742e-22	GLT8D2
ENSG00000166734.20	1810.86	-0.615346	0.0610511	-10.0792	6.8278e-24	1.97994e-22	GOLM2
ENSG00000106397.12	3464.43	-0.675155	0.0669899	-10.0785	6.87887e-24	1.9929e-22	PLOD3
ENSG00000181819.14	86.1497	-1.28585	0.127616	-10.0759	7.06167e-24	2.04397e-22	KCTD9P2
ENSG00000175544.14	161.695	3.09021	0.30676	10.0737	7.22039e-24	2.08797e-22	CABP4
ENSG00000248641.1	115.908	-1.98198	0.196764	-10.0728	7.2841e-24	2.10445e-22	HMGA1P2
ENSG00000137965.11	626.489	-1.80407	0.179106	-10.0726	7.29885e-24	2.10677e-22	IFI44
ENSG00000157514.18	1693.98	0.918862	0.0912366	10.0712	7.40722e-24	2.13608e-22	TSC22D3
ENSG00000158186.13	7505.88	2.14023	0.212528	10.0704	7.46947e-24	2.15205e-22	MRAS
ENSG00000135480.17	271.788	-3.30057	0.327761	-10.0701	7.49386e-24	2.15709e-22	KRT7
ENSG00000178878.13	171.647	-1.4844	0.147438	-10.068	7.65264e-24	2.20077e-22	APOLD1
ENSG00000225746.13	330.795	-2.05866	0.20449	-10.0673	7.70608e-24	2.2141e-22	MEG8
ENSG00000168792.5	247.58	-0.74517	0.0740219	-10.0669	7.73952e-24	2.22167e-22	ABHD15
ENSG00000205269.6	265.452	1.5816	0.157122	10.0661	7.80188e-24	2.23752e-22	TMEM170B
ENSG00000248905.10	753.574	2.28469	0.226992	10.0651	7.88299e-24	2.25871e-22	FMN1
ENSG00000043514.17	406.828	0.604951	0.0601089	10.0643	7.9488e-24	2.27548e-22	TRIT1
ENSG00000224093.7	73.5589	1.49368	0.148439	10.0626	8.08291e-24	2.31176e-22	BCAR3-AS1
ENSG00000166272.18	2639.62	0.768216	0.0763703	10.0591	8.37573e-24	2.39332e-22	WBP1L
ENSG00000137486.17	356.487	-1.49197	0.14833	-10.0584	8.4324e-24	2.40731e-22	ARRB1
ENSG00000105889.16	170.304	-3.07299	0.305567	-10.0567	8.58306e-24	2.44809e-22	STEAP1B
ENSG00000166106.4	501.67	-2.23808	0.222568	-10.0557	8.66924e-24	2.47042e-22	ADAMTS15
ENSG00000145757.16	45.8451	1.39297	0.138538	10.0548	8.75033e-24	2.49126e-22	SPATA9
ENSG00000156395.14	109.577	3.58569	0.356827	10.0488	9.29667e-24	2.64439e-22	SORCS3
ENSG00000107551.21	6022.2	2.36415	0.235298	10.0475	9.42501e-24	2.67847e-22	RASSF4
ENSG00000176909.12	217.877	1.03465	0.103028	10.0424	9.92092e-24	2.81684e-22	MAMSTR
ENSG00000129128.13	2478.14	-0.6282	0.0625723	-10.0396	1.02095e-23	2.89615e-22	SPCS3
ENSG00000198551.10	300.545	0.755401	0.0752458	10.0391	1.02597e-23	2.90774e-22	ZNF627
ENSG00000115159.16	926.86	-0.970273	0.0966757	-10.0364	1.05485e-23	2.98688e-22	GPD2
ENSG00000128606.13	1220.08	0.946357	0.0942983	10.0358	1.06113e-23	3.00197e-22	LRRC17
ENSG00000109927.11	72.6352	1.44304	0.143804	10.0348	1.07206e-23	3.03016e-22	TECTA
ENSG00000167191.12	1975.41	2.22482	0.221736	10.0337	1.08423e-23	3.06177e-22	GPRC5B
ENSG00000171962.18	94.8554	1.29468	0.129086	10.0295	1.13039e-23	3.18815e-22	DRC3
ENSG00000263272.1	92.2121	0.990348	0.0987436	10.0295	1.13102e-23	3.18815e-22	ENSG00000263272
ENSG00000263528.8	274.218	-1.08625	0.108329	-10.0274	1.15545e-23	3.2541e-22	IKBKE
ENSG00000112559.15	421.964	3.07022	0.3064	10.0203	1.24143e-23	3.49309e-22	MDFI
ENSG00000159166.15	69.876	2.95459	0.294875	10.0198	1.24721e-23	3.50619e-22	LAD1
ENSG00000205683.12	283.791	1.94355	0.193995	10.0186	1.26326e-23	3.54813e-22	DPF3
ENSG00000132376.20	1004.51	1.04474	0.104369	10.01	1.37685e-23	3.8637e-22	INPP5K
ENSG00000134970.14	1817.5	-0.608748	0.0608578	-10.0028	1.48166e-23	4.15408e-22	TMED7
ENSG00000180071.21	63.3328	2.98573	0.298686	9.99621	1.58334e-23	4.4352e-22	ANKRD18A
ENSG00000102452.18	110.618	1.91707	0.191802	9.99504	1.6022e-23	4.48402e-22	NALCN
ENSG00000123453.19	447.803	1.81498	0.18159	9.99493	1.60401e-23	4.48507e-22	SARDH
ENSG00000119915.5	96.0438	1.83751	0.184097	9.98115	1.84309e-23	5.14898e-22	ELOVL3
ENSG00000261786.1	332.703	-2.17716	0.21813	-9.981	1.84599e-23	5.15248e-22	ENSG00000261786
ENSG00000198951.12	838.397	-0.611004	0.0612269	-9.97935	1.87698e-23	5.2343e-22	NAGA
ENSG00000179403.12	1723.46	1.72918	0.173289	9.97858	1.89162e-23	5.27043e-22	VWA1
ENSG00000095303.17	343.378	-2.25467	0.226016	-9.9757	1.9473e-23	5.42075e-22	PTGS1
ENSG00000164603.12	380.161	0.661346	0.0663235	9.97152	2.03099e-23	5.64867e-22	BMT2
ENSG00000019549.13	2895.77	-1.24587	0.124967	-9.96963	2.06999e-23	5.75204e-22	SNAI2
ENSG00000137872.17	89.6807	1.64875	0.165389	9.96894	2.08439e-23	5.78692e-22	SEMA6D
ENSG00000067057.19	2812.94	-1.25441	0.125885	-9.96474	2.1745e-23	6.03172e-22	PFKP
ENSG00000279118.1	351.672	2.67272	0.268231	9.96424	2.18537e-23	6.05651e-22	ENSG00000279118
ENSG00000245812.5	37.5436	-5.17869	0.519778	-9.96328	2.20663e-23	6.11003e-22	LINC02202
ENSG00000247134.8	62.9266	1.82948	0.18363	9.96285	2.21625e-23	6.13122e-22	ENSG00000247134
ENSG00000127528.6	442.195	1.72361	0.173008	9.9626	2.22166e-23	6.13796e-22	KLF2
ENSG00000175550.8	4624.4	-0.989205	0.0992922	-9.96256	2.22261e-23	6.13796e-22	DRAP1
ENSG00000112394.18	34.1827	3.09318	0.31049	9.96226	2.2294e-23	6.15128e-22	SLC16A10
ENSG00000215861.9	24.8648	-2.85895	0.287016	-9.96093	2.25942e-23	6.22864e-22	ENSG00000215861
ENSG00000159217.10	182.575	-2.25625	0.226548	-9.95926	2.29778e-23	6.32881e-22	IGF2BP1
ENSG00000116990.11	590.356	3.11575	0.312903	9.95758	2.33673e-23	6.43043e-22	MYCL
ENSG00000164736.6	29.6888	-4.47179	0.449098	-9.95728	2.34392e-23	6.43989e-22	SOX17
ENSG00000262691.1	29.1194	-2.79549	0.280749	-9.95726	2.34429e-23	6.43989e-22	ENSG00000262691
ENSG00000153214.11	833.966	-0.976924	0.0981466	-9.95372	2.42938e-23	6.66781e-22	TMEM87B
ENSG00000260027.5	205.787	2.5107	0.252261	9.95277	2.45253e-23	6.72542e-22	HOXB7
ENSG00000198719.9	1107.59	2.60252	0.261571	9.94959	2.53231e-23	6.93814e-22	DLL1
ENSG00000177469.13	22041.1	-1.0232	0.102919	-9.94182	2.73791e-23	7.49488e-22	CAVIN1
ENSG00000009694.14	22.2763	-5.99381	0.602949	-9.94082	2.76529e-23	7.56321e-22	TENM1
ENSG00000125730.18	963.707	-4.75698	0.478588	-9.93961	2.79931e-23	7.64958e-22	C3
ENSG00000096696.15	332.056	-3.95678	0.398087	-9.93948	2.80289e-23	7.65268e-22	DSP
ENSG00000287281.1	27.5334	-3.57671	0.359879	-9.93865	2.8262e-23	7.70959e-22	ENSG00000287281
ENSG00000100997.20	1077.38	-0.837455	0.0842978	-9.93448	2.94714e-23	8.03249e-22	ABHD12
ENSG00000111275.13	552.272	-1.64612	0.165742	-9.93184	3.02614e-23	8.24062e-22	ALDH2
ENSG00000135469.14	286.645	0.970171	0.0976962	9.93049	3.0675e-23	8.346e-22	COQ10A
ENSG00000149260.18	895.025	-0.700248	0.0705179	-9.93007	3.08024e-23	8.37339e-22	CAPN5
ENSG00000239305.7	611.995	0.583576	0.0587714	9.9296	3.09504e-23	8.40632e-22	RNF103
ENSG00000144810.16	2179.13	-2.76264	0.278271	-9.92787	3.14899e-23	8.54543e-22	COL8A1
ENSG00000146094.16	536.312	2.2687	0.228643	9.92243	3.3255e-23	9.01661e-22	DOK3
ENSG00000106780.9	1152.77	1.1291	0.11382	9.91997	3.40849e-23	9.23361e-22	MEGF9
ENSG00000041353.10	196.563	-3.07713	0.310212	-9.91944	3.42681e-23	9.27521e-22	RAB27B
ENSG00000085063.18	5529.65	-0.898114	0.0905493	-9.91851	3.45887e-23	9.35388e-22	CD59
ENSG00000185652.12	15.6615	4.00727	0.40411	9.91627	3.53724e-23	9.55757e-22	NTF3
ENSG00000133561.15	46.9181	-5.49956	0.554721	-9.9141	3.61489e-23	9.75894e-22	GIMAP6
ENSG00000049759.20	718.298	2.35324	0.237445	9.91066	3.74159e-23	1.00923e-21	NEDD4L
ENSG00000092054.13	1082.22	5.19057	0.524073	9.90429	3.98801e-23	1.07477e-21	MYH7
ENSG00000166924.9	46.8518	-4.21195	0.425333	-9.90273	4.05082e-23	1.09076e-21	NYAP1
ENSG00000151233.11	522.235	-0.981948	0.0991916	-9.8995	4.18344e-23	1.1255e-21	GXYLT1
ENSG00000104613.12	997.333	-0.716329	0.0723663	-9.89865	4.21937e-23	1.13419e-21	INTS10
ENSG00000143363.17	463.546	0.981305	0.0991717	9.89501	4.37553e-23	1.17516e-21	PRUNE1
ENSG00000101210.14	101.153	3.56431	0.360274	9.89334	4.44918e-23	1.19391e-21	EEF1A2
ENSG00000090530.10	173.055	-2.76998	0.280031	-9.89169	4.52333e-23	1.21277e-21	P3H2
ENSG00000088448.14	7549.74	1.70772	0.1728	9.88268	4.94914e-23	1.3258e-21	ANKRD10
ENSG00000168528.12	4191.33	2.37449	0.240277	9.88229	4.96823e-23	1.32978e-21	SERINC2
ENSG00000115363.14	233.576	-2.22346	0.225001	-9.88202	4.98186e-23	1.33178e-21	EVA1A
ENSG00000138379.5	101.413	2.35898	0.238715	9.88197	4.98423e-23	1.33178e-21	MSTN
ENSG00000125841.13	823.208	-0.660667	0.0668746	-9.8792	5.124e-23	1.36796e-21	NRSN2
ENSG00000263535.2	70.0383	-1.76188	0.178376	-9.87731	5.22164e-23	1.39284e-21	AK4P1
ENSG00000143753.13	1882.54	-0.862069	0.0872916	-9.87573	5.30439e-23	1.41371e-21	DEGS1
ENSG00000196666.6	95.6342	2.58893	0.262205	9.87369	5.41331e-23	1.44151e-21	FAM180B
ENSG00000247095.5	64.0536	1.4789	0.149797	9.87271	5.4668e-23	1.45451e-21	MIR210HG
ENSG00000138834.15	3560.08	0.770717	0.0781038	9.86785	5.73793e-23	1.52535e-21	MAPK8IP3
ENSG00000125378.16	122.667	2.2419	0.227249	9.86541	5.87953e-23	1.56045e-21	BMP4
ENSG00000102595.21	894.074	-0.577708	0.058559	-9.8654	5.87992e-23	1.56045e-21	UGGT2
ENSG00000250786.4	184.464	-1.93858	0.196515	-9.86479	5.91584e-23	1.56865e-21	SNHG18
ENSG00000291185.1	53.734	-1.66749	0.169046	-9.8641	5.95642e-23	1.57807e-21	ENSG00000291185
ENSG00000272168.10	348.019	2.0852	0.2114	9.8638	5.9743e-23	1.58147e-21	CASC15
ENSG00000197965.12	3205.14	-0.614506	0.0623071	-9.86254	6.05005e-23	1.60017e-21	MPZL1
ENSG00000183722.9	1346.18	-1.09076	0.110606	-9.86172	6.09947e-23	1.61188e-21	LHFPL6
ENSG00000110917.8	3800.28	-0.713399	0.0723485	-9.86059	6.16839e-23	1.62872e-21	MLEC
ENSG00000108509.21	969.114	-0.522533	0.0529994	-9.85922	6.25348e-23	1.64979e-21	CAMTA2
ENSG00000142669.15	4456.26	-0.882376	0.089511	-9.85774	6.34643e-23	1.67158e-21	SH3BGRL3
ENSG00000074047.22	410.318	-1.8524	0.187914	-9.85773	6.34675e-23	1.67158e-21	GLI2
ENSG00000147439.14	794.347	0.78922	0.0800618	9.85764	6.35264e-23	1.67172e-21	BIN3
ENSG00000147180.17	208.543	1.5942	0.1618	9.85289	6.65985e-23	1.75109e-21	ZNF711
ENSG00000014914.21	214.994	-1.1965	0.121444	-9.85224	6.7033e-23	1.76104e-21	MTMR11
ENSG00000090776.6	922.743	-1.47934	0.150182	-9.85032	6.83241e-23	1.79345e-21	EFNB1
ENSG00000138162.19	1184.04	1.46186	0.148415	9.84978	6.86921e-23	1.8016e-21	TACC2
ENSG00000162461.8	171.289	1.57028	0.159431	9.84929	6.90284e-23	1.8089e-21	SLC25A34
ENSG00000105854.13	1784.27	0.569654	0.0578476	9.84751	7.02641e-23	1.83974e-21	PON2
ENSG00000023902.14	1943.03	1.14171	0.116	9.8424	7.39243e-23	1.93396e-21	PLEKHO1
ENSG00000169418.10	110.957	-5.88042	0.597487	-9.84191	7.42902e-23	1.94191e-21	NPR1
ENSG00000142552.8	5817.67	-1.02375	0.104036	-9.8403	7.54881e-23	1.97158e-21	RCN3
ENSG00000180776.17	1375.91	-0.515633	0.0524157	-9.83737	7.77175e-23	2.02811e-21	ZDHHC20
ENSG00000121753.13	647.981	1.64595	0.167321	9.83707	7.79461e-23	2.03238e-21	ADGRB2
ENSG00000235501.8	309.483	1.66786	0.169615	9.83321	8.09929e-23	2.11006e-21	CNN3-DT
ENSG00000139914.7	349.168	2.62047	0.266578	9.83	8.36153e-23	2.17657e-21	FITM1
ENSG00000156298.13	75.5105	2.45914	0.250185	9.82928	8.42154e-23	2.19037e-21	TSPAN7
ENSG00000026025.16	39194.5	-0.828232	0.084293	-9.82563	8.73306e-23	2.26951e-21	VIM
ENSG00000205436.8	51.6607	3.38742	0.344764	9.82532	8.75971e-23	2.27454e-21	EXOC3L4
ENSG00000091483.8	1315.49	-0.707971	0.0721168	-9.817	9.51292e-23	2.46808e-21	FH
ENSG00000250644.3	162.412	2.19284	0.223406	9.81551	9.65489e-23	2.50283e-21	ENSG00000250644
ENSG00000117519.16	9957.3	1.23008	0.125399	9.80937	1.02604e-22	2.6576e-21	CNN3
ENSG00000205054.9	356.313	3.15508	0.321778	9.80516	1.06982e-22	2.76795e-21	LINC01121
ENSG00000152661.9	2978.48	-1.72603	0.176033	-9.8051	1.07041e-22	2.76795e-21	GJA1
ENSG00000184226.15	1194.29	-2.39605	0.244409	-9.80344	1.08814e-22	2.80994e-21	PCDH9
ENSG00000127220.6	438.604	0.984129	0.100386	9.80341	1.08845e-22	2.80994e-21	ABHD8
ENSG00000153815.18	1427.5	1.18955	0.121374	9.80068	1.11825e-22	2.88451e-21	CMIP
ENSG00000186522.15	1342.39	-0.575604	0.0587365	-9.79977	1.12839e-22	2.90826e-21	SEPTIN10
ENSG00000076043.11	1520.42	-0.932703	0.0951968	-9.79763	1.15256e-22	2.9681e-21	REXO2
ENSG00000113615.13	922.571	-0.906018	0.0925081	-9.79394	1.19549e-22	3.07614e-21	SEC24A
ENSG00000135917.16	30.7109	-3.57202	0.364757	-9.79289	1.20798e-22	3.1057e-21	SLC19A3
ENSG00000182022.18	1570.08	2.7119	0.276946	9.79219	1.21634e-22	3.12463e-21	CHST15
ENSG00000096060.15	3986.43	-1.30531	0.13333	-9.79008	1.24204e-22	3.18803e-21	FKBP5
ENSG00000134602.16	203.57	-1.28851	0.131671	-9.78583	1.29522e-22	3.32182e-21	STK26
ENSG00000176971.4	484.088	-1.443	0.147474	-9.78473	1.30941e-22	3.35545e-21	FIBIN
ENSG00000169439.12	1834.08	-0.860259	0.0879194	-9.78464	1.31064e-22	3.35587e-21	SDC2
ENSG00000273388.1	24.5817	-4.07248	0.416413	-9.77991	1.37327e-22	3.51334e-21	ENSG00000273388
ENSG00000212719.15	768.493	-0.88712	0.0907315	-9.77742	1.40753e-22	3.59804e-21	LINC02693
ENSG00000164038.16	393.873	-0.864997	0.0884782	-9.77638	1.42211e-22	3.63235e-21	SLC9B2
ENSG00000204209.13	1159.26	-0.432943	0.0442968	-9.77369	1.46028e-22	3.7268e-21	DAXX
ENSG00000145777.15	25.6939	-2.92122	0.298892	-9.77349	1.46327e-22	3.7314e-21	TSLP
ENSG00000151414.15	1310.7	-0.753332	0.0771145	-9.769	1.52947e-22	3.89705e-21	NEK7
ENSG00000184384.14	716.867	-0.987784	0.101115	-9.7689	1.5311e-22	3.89801e-21	MAML2
ENSG00000133247.14	367.356	0.964915	0.0987854	9.76779	1.54792e-22	3.93763e-21	KMT5C
ENSG00000158290.19	2913.44	-0.727517	0.0744825	-9.76761	1.5506e-22	3.94124e-21	CUL4B
ENSG00000073712.15	3951.1	-0.656054	0.0671742	-9.76645	1.56847e-22	3.98342e-21	FERMT2
ENSG00000113621.15	1347.11	-0.617621	0.0632716	-9.76142	1.64833e-22	4.18285e-21	TXNDC15
ENSG00000196456.13	244.252	0.713501	0.0731629	9.75223	1.80465e-22	4.57583e-21	ZNF775
ENSG00000156239.12	357.688	0.774481	0.0794373	9.74958	1.85226e-22	4.69274e-21	N6AMT1
ENSG00000239332.7	42.6288	-2.45766	0.252105	-9.74858	1.87066e-22	4.73553e-21	LINC01119
ENSG00000176490.5	546.612	2.09952	0.215471	9.74387	1.95939e-22	4.95612e-21	DIRAS1
ENSG00000163380.16	1917.11	3.60341	0.36994	9.74054	2.02472e-22	5.11723e-21	LMOD3
ENSG00000119139.21	78.9067	-1.90554	0.195637	-9.74019	2.03169e-22	5.13071e-21	TJP2
ENSG00000184160.8	88.4451	2.38421	0.244783	9.7401	2.0336e-22	5.13139e-21	ADRA2C
ENSG00000146938.16	81.3838	3.20619	0.329181	9.73989	2.0378e-22	5.13585e-21	NLGN4X
ENSG00000035687.10	826.25	-0.709731	0.0728688	-9.73985	2.03865e-22	5.13585e-21	ADSS2
ENSG00000055813.6	84.3643	-2.46804	0.253452	-9.73771	2.08197e-22	5.24077e-21	CCDC85A
ENSG00000196371.4	179.451	-1.04107	0.10695	-9.73415	2.15621e-22	5.42329e-21	FUT4
ENSG00000108950.12	315.33	-3.19443	0.328384	-9.72775	2.29626e-22	5.7709e-21	FAM20A
ENSG00000114739.14	191.709	1.04254	0.107184	9.72664	2.32141e-22	5.82943e-21	ACVR2B
ENSG00000232973.14	77.4883	-2.75297	0.283045	-9.72625	2.33033e-22	5.84714e-21	CYP1B1-AS1
ENSG00000104723.21	1362.72	-2.08278	0.214179	-9.72449	2.37101e-22	5.94444e-21	TUSC3
ENSG00000105939.14	1918.16	-0.635995	0.0654025	-9.72432	2.37495e-22	5.94954e-21	ZC3HAV1
ENSG00000141279.18	2658.58	0.621365	0.0639155	9.72167	2.4374e-22	6.1011e-21	NPEPPS
ENSG00000168060.16	103.643	-1.41909	0.145978	-9.72125	2.44755e-22	6.12161e-21	NAALADL1
ENSG00000081277.13	1190.56	2.93699	0.302167	9.71974	2.48414e-22	6.20817e-21	PKP1
ENSG00000152749.8	477.888	-1.04876	0.10794	-9.71617	2.57269e-22	6.42432e-21	GPR180
ENSG00000179195.16	2263.9	0.573728	0.0590738	9.71205	2.67905e-22	6.68459e-21	ZNF664
ENSG00000290879.1	38.4668	-1.8103	0.186456	-9.70896	2.7614e-22	6.88457e-21	ENSG00000290879
ENSG00000185624.16	17245.7	-0.53306	0.0549366	-9.70317	2.92276e-22	7.28108e-21	P4HB
ENSG00000123989.15	6615.52	1.00975	0.104112	9.69869	3.05402e-22	7.602e-21	CHPF
ENSG00000242779.8	87.7598	-1.97921	0.204107	-9.69693	3.10716e-22	7.72814e-21	ZNF702P
ENSG00000087502.19	860.461	-0.586741	0.0605098	-9.69663	3.11611e-22	7.74423e-21	ERGIC2
ENSG00000063854.13	528.66	1.0737	0.110751	9.69475	3.17415e-22	7.88221e-21	HAGH
ENSG00000106538.10	8075.96	3.51398	0.362811	9.68542	3.47763e-22	8.62899e-21	RARRES2
ENSG00000070540.13	1339.03	-1.08182	0.111699	-9.68512	3.48801e-22	8.64789e-21	WIPI1
ENSG00000006125.18	5426.07	-0.412602	0.042603	-9.6848	3.49879e-22	8.66774e-21	AP2B1
ENSG00000049860.14	3332.55	-0.782276	0.0807863	-9.68327	3.55167e-22	8.79178e-21	HEXB
ENSG00000173917.11	427.308	1.99339	0.205963	9.6784	3.72489e-22	9.21329e-21	HOXB2
ENSG00000108823.17	4473.55	3.46444	0.357991	9.67745	3.75985e-22	9.29242e-21	SGCA
ENSG00000149970.16	24.5284	-4.95991	0.512717	-9.67377	3.89735e-22	9.62465e-21	CNKSR2
ENSG00000029364.12	1416.69	-0.413201	0.0427139	-9.67368	3.90107e-22	9.62622e-21	SLC39A9
ENSG00000188707.7	130.84	1.96368	0.203103	9.66837	4.10877e-22	1.01308e-20	ZBED10P
ENSG00000103496.15	1622.78	0.637367	0.065936	9.66645	4.18637e-22	1.0314e-20	STX4
ENSG00000174325.6	17.0982	-5.03611	0.521251	-9.66158	4.39057e-22	1.08085e-20	DIRC1
ENSG00000140950.16	559.465	-0.519139	0.0537632	-9.65604	4.63441e-22	1.13999e-20	MEAK7
ENSG00000212864.4	73.5324	1.19471	0.123738	9.65513	4.67561e-22	1.14922e-20	RNF208
ENSG00000130595.20	2250.84	3.64315	0.377571	9.64892	4.96764e-22	1.22004e-20	TNNT3
ENSG00000159388.6	956.293	1.08735	0.112728	9.64575	5.1237e-22	1.25738e-20	BTG2
ENSG00000111046.4	323.442	4.04594	0.41948	9.64515	5.15333e-22	1.26366e-20	MYF6
ENSG00000004700.16	1193.93	-0.935087	0.0969645	-9.6436	5.23196e-22	1.28193e-20	RECQL
ENSG00000101782.15	2411.21	0.880344	0.0912967	9.64267	5.27971e-22	1.29262e-20	RIOK3
ENSG00000112186.13	1780.24	2.30386	0.238986	9.64014	5.41159e-22	1.32327e-20	CAP2
ENSG00000164494.12	337.454	-0.644499	0.066856	-9.6401	5.41337e-22	1.32327e-20	PDSS2
ENSG00000236819.2	78.3324	2.89679	0.300642	9.63534	5.67055e-22	1.38506e-20	LINC01563
ENSG00000169436.17	86.5733	2.30558	0.239344	9.63289	5.80702e-22	1.41728e-20	COL22A1
ENSG00000100425.19	1188.69	0.51008	0.052963	9.63088	5.92199e-22	1.44422e-20	BRD1
ENSG00000197880.10	34.0566	3.56204	0.369892	9.62996	5.97552e-22	1.45614e-20	MDS2
ENSG00000116001.17	1858	0.575327	0.0597508	9.62877	6.04487e-22	1.47189e-20	TIA1
ENSG00000120742.11	3206.58	-0.936437	0.0972642	-9.62777	6.10384e-22	1.48509e-20	SERP1
ENSG00000162521.19	1858.35	0.675072	0.0701196	9.62743	6.124e-22	1.48884e-20	RBBP4
ENSG00000111816.8	265.14	2.24781	0.2335	9.62658	6.17526e-22	1.50014e-20	FRK
ENSG00000121690.11	351.866	1.7465	0.181462	9.6246	6.29517e-22	1.52808e-20	DEPDC7
ENSG00000152977.10	291.982	3.17136	0.329651	9.62037	6.55922e-22	1.59094e-20	ZIC1
ENSG00000213420.8	565.646	2.66215	0.276753	9.61926	6.63085e-22	1.60707e-20	GPC2
ENSG00000125414.19	980.11	4.77402	0.496347	9.6183	6.69266e-22	1.62079e-20	MYH2
ENSG00000183549.10	67.4837	1.98127	0.206058	9.61506	6.90673e-22	1.67134e-20	ACSM5
ENSG00000107263.19	5421.23	1.50051	0.156097	9.61266	7.06977e-22	1.70947e-20	RAPGEF1
ENSG00000285336.1	161.278	2.26683	0.235858	9.61098	7.18626e-22	1.7363e-20	ENSG00000285336
ENSG00000174307.7	4916.95	0.842992	0.0877127	9.61084	7.19587e-22	1.73728e-20	PHLDA3
ENSG00000175745.15	344.442	-1.4973	0.155801	-9.61031	7.23327e-22	1.74496e-20	NR2F1
ENSG00000064042.18	1189.35	2.15702	0.224521	9.60723	7.4527e-22	1.79651e-20	LIMCH1
ENSG00000005249.14	62.1996	-1.78592	0.186009	-9.60126	7.89744e-22	1.90225e-20	PRKAR2B
ENSG00000137177.20	2466.46	0.688571	0.0717248	9.60019	7.97963e-22	1.92057e-20	KIF13A
ENSG00000162430.18	4370.63	-0.841455	0.0876885	-9.59596	8.31413e-22	1.99955e-20	SELENON
ENSG00000171132.14	198.252	-0.983366	0.102533	-9.5907	8.74924e-22	2.10257e-20	PRKCE
ENSG00000254759.1	147.192	0.892517	0.0930778	9.58893	8.90045e-22	2.13669e-20	NAP1L1P1
ENSG00000101470.10	369.289	3.76867	0.393026	9.58888	8.90487e-22	2.13669e-20	TNNC2
ENSG00000108622.11	65.9023	-3.73791	0.389847	-9.58814	8.96862e-22	2.15034e-20	ICAM2
ENSG00000168159.15	2900.98	0.515923	0.0538229	9.58557	9.19449e-22	2.20281e-20	RNF187
ENSG00000118473.23	303.884	-2.41877	0.252388	-9.58354	9.37726e-22	2.24487e-20	SGIP1
ENSG00000005882.12	471.265	0.91271	0.0952688	9.58036	9.6704e-22	2.31328e-20	PDK2
ENSG00000160145.16	253.033	1.78781	0.186618	9.58005	9.69935e-22	2.31843e-20	KALRN
ENSG00000177054.14	196.393	-0.828522	0.0865345	-9.57447	1.02378e-21	2.44528e-20	ZDHHC13
ENSG00000224189.8	16.1583	-3.9671	0.414416	-9.57275	1.04099e-21	2.48448e-20	HAGLR
ENSG00000188641.14	711.163	-1.26536	0.132186	-9.57254	1.04308e-21	2.48757e-20	DPYD
ENSG00000117525.14	972.009	-2.31814	0.242176	-9.57215	1.04701e-21	2.49505e-20	F3
ENSG00000248698.6	45.0946	-5.0772	0.530545	-9.56977	1.07141e-21	2.55124e-20	LINC01085
ENSG00000082512.15	697.077	1.0762	0.11249	9.56708	1.09964e-21	2.61649e-20	TRAF5
ENSG00000143537.14	1608.22	-0.828799	0.0866337	-9.56671	1.10363e-21	2.62397e-20	ADAM15
ENSG00000130822.16	24.371	2.57548	0.269227	9.56619	1.1092e-21	2.63522e-20	PNCK
ENSG00000227877.7	155.181	3.05992	0.319876	9.56595	1.11171e-21	2.63916e-20	MRLN
ENSG00000131831.18	354.909	1.93562	0.202452	9.56088	1.16756e-21	2.76967e-20	RAI2
ENSG00000159479.17	615.985	-0.8335	0.0871853	-9.5601	1.17647e-21	2.78868e-20	MED8
ENSG00000130635.17	23149.6	-1.17574	0.123002	-9.55869	1.19252e-21	2.82457e-20	COL5A1
ENSG00000169554.23	4429.59	1.24449	0.13025	9.55462	1.24043e-21	2.93585e-20	ZEB2
ENSG00000109083.14	371.597	-0.771538	0.0807544	-9.55413	1.24628e-21	2.94746e-20	IFT20
ENSG00000207864.3	18.8045	3.0377	0.318158	9.54776	1.3253e-21	3.13197e-20	MIR27B
ENSG00000117266.16	1171.81	4.41425	0.46259	9.54247	1.39471e-21	3.29353e-20	CDK18
ENSG00000184313.20	108.406	2.92915	0.307021	9.54055	1.42079e-21	3.35256e-20	MROH7
ENSG00000153162.9	41.6838	-3.83793	0.402281	-9.54041	1.42273e-21	3.35462e-20	BMP6
ENSG00000064012.24	339.025	-0.763805	0.0800757	-9.53853	1.44872e-21	3.41332e-20	CASP8
ENSG00000171509.16	10.55	-5.63562	0.590937	-9.53675	1.47375e-21	3.46968e-20	RXFP1
ENSG00000179241.13	1188.04	1.54556	0.162072	9.5363	1.4802e-21	3.48226e-20	LDLRAD3
ENSG00000235823.5	147.474	1.17664	0.123387	9.53614	1.48244e-21	3.4849e-20	OLMALINC
ENSG00000176142.13	954.148	-0.540579	0.056718	-9.53099	1.55794e-21	3.65963e-20	TMEM39A
ENSG00000105048.18	8365.15	3.98069	0.417949	9.52434	1.6609e-21	3.89858e-20	TNNT1
ENSG00000198286.11	22.5346	-3.83308	0.402515	-9.52283	1.68523e-21	3.9527e-20	CARD11
ENSG00000113739.11	3965.11	1.55233	0.163062	9.51983	1.73456e-21	4.06537e-20	STC2
ENSG00000161653.11	92.327	-1.01397	0.106519	-9.5191	1.74678e-21	4.09095e-20	NAGS
ENSG00000152518.8	2327.39	-1.24773	0.131081	-9.51873	1.75307e-21	4.10261e-20	ZFP36L2
ENSG00000287315.1	53.1872	2.69323	0.282974	9.5176	1.77218e-21	4.14362e-20	ENSG00000287315
ENSG00000157240.4	863.8	-1.00298	0.105382	-9.51754	1.77324e-21	4.14362e-20	FZD1
ENSG00000133612.19	2297.52	0.596222	0.0626541	9.51609	1.79821e-21	4.19882e-20	AGAP3
ENSG00000181444.13	35.717	-3.62709	0.381296	-9.51253	1.86083e-21	4.34181e-20	ZNF467
ENSG00000103569.10	40.9003	-4.60837	0.484465	-9.51229	1.86503e-21	4.34837e-20	AQP9
ENSG00000110987.9	609.936	1.45551	0.15302	9.51193	1.87154e-21	4.36028e-20	BCL7A
ENSG00000132357.14	329.113	-1.61519	0.169867	-9.50858	1.93279e-21	4.49964e-20	CARD6
ENSG00000065809.14	270.445	1.3672	0.143797	9.50789	1.94567e-21	4.52625e-20	FAM107B
ENSG00000118707.11	459.627	1.00599	0.105846	9.50428	2.01445e-21	4.68278e-20	TGIF2
ENSG00000164733.22	21283.8	-0.816198	0.0858784	-9.5041	2.01779e-21	4.68707e-20	CTSB
ENSG00000177551.5	28.3682	2.32662	0.244816	9.50357	2.02821e-21	4.70776e-20	NHLH2
ENSG00000138135.7	21.4783	-5.14368	0.541256	-9.50322	2.03497e-21	4.71996e-20	CH25H
ENSG00000198121.15	1909.02	-1.18651	0.124855	-9.50304	2.03845e-21	4.72452e-20	LPAR1
ENSG00000160781.17	92.691	1.55799	0.164045	9.49737	2.15263e-21	4.98546e-20	PAQR6
ENSG00000135919.14	2522.78	-1.28668	0.135482	-9.49705	2.15923e-21	4.99704e-20	SERPINE2
ENSG00000131899.12	1438.44	-0.396656	0.0417776	-9.49448	2.21306e-21	5.11784e-20	LLGL1
ENSG00000167378.10	1147.61	0.793659	0.0835981	9.49375	2.22861e-21	5.15e-20	IRGQ
ENSG00000177303.10	951.166	1.12067	0.118045	9.49364	2.23102e-21	5.15177e-20	CASKIN2
ENSG00000143367.17	541.006	1.57005	0.165426	9.49097	2.28884e-21	5.28137e-20	TUFT1
ENSG00000059377.19	68.6272	-1.73757	0.183118	-9.48877	2.33768e-21	5.39009e-20	TBXAS1
ENSG00000006756.16	513.387	0.897727	0.0946847	9.48122	2.51337e-21	5.79092e-20	ARSD
ENSG00000084628.10	23.358	2.61741	0.276278	9.47383	2.69757e-21	6.21075e-20	NKAIN1
ENSG00000132906.18	434.311	1.15959	0.122401	9.47374	2.69996e-21	6.21169e-20	CASP9
ENSG00000175130.7	2512.75	1.65675	0.174889	9.47316	2.71496e-21	6.24162e-20	MARCKSL1
ENSG00000118407.15	203.033	2.22728	0.235127	9.47267	2.72771e-21	6.26632e-20	FILIP1
ENSG00000164867.11	25.5734	-4.50564	0.475722	-9.47118	2.76705e-21	6.35203e-20	NOS3
ENSG00000043143.22	567.793	-1.36474	0.144155	-9.46719	2.87481e-21	6.59457e-20	JADE2
ENSG00000057608.17	5507.03	-0.427389	0.0451726	-9.46123	3.04343e-21	6.97624e-20	GDI2
ENSG00000100092.24	77.2699	-1.43509	0.151765	-9.45601	3.19917e-21	7.32787e-20	SH3BP1
ENSG00000228594.4	164.9	-1.11033	0.117449	-9.45365	3.2722e-21	7.48968e-20	FNDC10
ENSG00000107829.15	646.3	0.571842	0.0604947	9.45276	3.30015e-21	7.54813e-20	FBXW4
ENSG00000138829.14	2006.68	-3.4105	0.360923	-9.44938	3.40833e-21	7.78988e-20	FBN2
ENSG00000164307.13	843.666	-1.01882	0.107844	-9.44715	3.48193e-21	7.95228e-20	ERAP1
ENSG00000177464.5	41.4768	-3.44453	0.364654	-9.44602	3.51948e-21	8.03216e-20	GPR4
ENSG00000076716.9	712.061	1.62018	0.171535	9.44521	3.54691e-21	8.08887e-20	GPC4
ENSG00000111907.21	141.6	1.55384	0.164532	9.44397	3.58918e-21	8.17931e-20	TPD52L1
ENSG00000261039.3	109.374	2.35864	0.249777	9.44299	3.62299e-21	8.25035e-20	LINC02544
ENSG00000275993.4	2111.75	2.64991	0.280705	9.44021	3.72029e-21	8.46576e-20	ENSG00000275993
ENSG00000031003.11	810.063	0.919886	0.0974772	9.43693	3.83852e-21	8.72844e-20	FAM13B
ENSG00000096063.16	573.412	-0.948718	0.100537	-9.43651	3.85408e-21	8.75747e-20	SRPK1
ENSG00000125827.9	1058.2	-0.736737	0.07808	-9.43568	3.88479e-21	8.82083e-20	TMX4
ENSG00000171044.11	108.183	1.299	0.137684	9.4346	3.92475e-21	8.9051e-20	XKR6
ENSG00000167552.15	24690.7	1.44358	0.153022	9.4338	3.95499e-21	8.96721e-20	TUBA1A
ENSG00000160953.17	1562.29	0.582565	0.0617615	9.43251	4.00409e-21	9.07197e-20	PWWP3A
ENSG00000164684.13	373.731	2.26968	0.240633	9.43212	4.01897e-21	9.0991e-20	ZNF704
ENSG00000264345.2	16.98	2.9456	0.31234	9.43077	4.07107e-21	9.21039e-20	LINC01894
ENSG00000138080.14	7072.11	-0.998724	0.105952	-9.42623	4.25084e-21	9.61016e-20	EMILIN1
ENSG00000173402.13	9482.06	1.57347	0.166928	9.42601	4.25991e-21	9.61844e-20	DAG1
ENSG00000073464.13	586.766	1.15848	0.122903	9.42599	4.26065e-21	9.61844e-20	CLCN4
ENSG00000157554.20	67.2844	-3.71572	0.394255	-9.42467	4.31459e-21	9.73318e-20	ERG
ENSG00000249992.2	824.917	1.83114	0.194357	9.42149	4.44733e-21	1.00254e-19	TMEM158
ENSG00000133056.14	547.657	1.98895	0.211178	9.41836	4.58188e-21	1.03213e-19	PIK3C2B
ENSG00000160321.16	24.3366	-3.19833	0.339721	-9.41459	4.74915e-21	1.06904e-19	ZNF208
ENSG00000103257.9	7364.52	2.34485	0.2491	9.41328	4.80874e-21	1.08167e-19	SLC7A5
ENSG00000155158.20	284.086	-0.967645	0.102819	-9.41119	4.90545e-21	1.10263e-19	TTC39B
ENSG00000134864.11	90.7396	-1.4317	0.152206	-9.40634	5.13733e-21	1.15393e-19	GGACT
ENSG00000077782.23	2588.48	-1.10813	0.117815	-9.40573	5.16715e-21	1.15979e-19	FGFR1
ENSG00000145555.15	3884.92	1.51069	0.160681	9.40179	5.36419e-21	1.20315e-19	MYO10
ENSG00000138028.17	39.2756	-2.61107	0.277816	-9.39856	5.53149e-21	1.23979e-19	CGREF1
ENSG00000174915.12	1302.14	0.589714	0.0627481	9.39813	5.55427e-21	1.24401e-19	PTDSS2
ENSG00000069188.17	90.0872	2.68752	0.285985	9.3974	5.59288e-21	1.25176e-19	SDK2
ENSG00000187109.15	11928.1	0.893639	0.0951072	9.39612	5.66102e-21	1.2661e-19	NAP1L1
ENSG00000129465.16	13.2402	-4.76356	0.506993	-9.39571	5.68321e-21	1.27016e-19	RIPK3
ENSG00000144837.9	29.0746	2.1946	0.233697	9.39077	5.95653e-21	1.33029e-19	PLA1A
ENSG00000120306.11	373.055	-1.33658	0.142342	-9.38993	6.00414e-21	1.33997e-19	CYSTM1
ENSG00000166689.18	179.694	2.84719	0.303229	9.38957	6.02447e-21	1.34355e-19	PLEKHA7
ENSG00000079393.21	455.996	3.87048	0.412228	9.38917	6.04759e-21	1.34774e-19	DUSP13
ENSG00000100485.12	902.531	0.609795	0.0649592	9.38735	6.15302e-21	1.37026e-19	SOS2
ENSG00000197355.11	2061.99	0.70123	0.0747005	9.38722	6.16051e-21	1.37095e-19	UAP1L1
ENSG00000122863.6	2830.36	1.10014	0.117207	9.38631	6.21419e-21	1.38192e-19	CHST3
ENSG00000106829.21	889.393	1.48866	0.158627	9.38463	6.31379e-21	1.40307e-19	TLE4
ENSG00000147465.12	59.0544	-3.27579	0.349185	-9.38124	6.52031e-21	1.44793e-19	STAR
ENSG00000183091.21	4176.76	3.48466	0.371546	9.3788	6.67259e-21	1.4807e-19	NEB
ENSG00000149948.14	839.432	-2.14421	0.228637	-9.37824	6.70858e-21	1.48763e-19	HMGA2
ENSG00000163864.18	43.66	2.24451	0.239341	9.37788	6.73108e-21	1.49156e-19	NMNAT3
ENSG00000134532.20	36.737	-2.27997	0.243178	-9.37575	6.8686e-21	1.52096e-19	SOX5
ENSG00000143816.8	527.004	2.44198	0.26046	9.37563	6.87653e-21	1.52164e-19	WNT9A
ENSG00000140575.13	6478.05	-0.681783	0.0727271	-9.37454	6.94801e-21	1.53637e-19	IQGAP1
ENSG00000249628.3	166.176	2.09485	0.223493	9.37321	7.036e-21	1.55473e-19	LINC00942
ENSG00000203797.12	55.5359	2.27942	0.243235	9.37124	7.16885e-21	1.58297e-19	DDO
ENSG00000010438.17	44.4381	-4.32558	0.461714	-9.36852	7.35547e-21	1.62303e-19	PRSS3
ENSG00000291207.1	364.227	-0.692255	0.0739115	-9.366	7.5335e-21	1.66114e-19	ENSG00000291207
ENSG00000287229.1	29.101	2.69702	0.287999	9.36468	7.62797e-21	1.68079e-19	ENSG00000287229
ENSG00000067445.22	709.289	0.721721	0.0770727	9.36415	7.66642e-21	1.68807e-19	TRO
ENSG00000101213.7	89.3146	2.03576	0.217448	9.36206	7.81985e-21	1.72064e-19	PTK6
ENSG00000218891.5	765.75	0.504819	0.0539411	9.35871	8.07179e-21	1.77483e-19	ZNF579
ENSG00000112249.14	2317.51	-0.964893	0.103127	-9.35633	8.2552e-21	1.81388e-19	ASCC3
ENSG00000288557.1	24.9862	2.56753	0.27443	9.35587	8.29174e-21	1.82063e-19	ENSG00000288557
ENSG00000158445.10	514.651	4.09728	0.438111	9.35214	8.58949e-21	1.88469e-19	KCNB1
ENSG00000261971.9	187.606	1.40839	0.150648	9.34885	8.86052e-21	1.94279e-19	MMP25-AS1
ENSG00000127418.15	704.816	-0.433941	0.046432	-9.34575	9.12407e-21	1.99918e-19	FGFRL1
ENSG00000170293.9	54.2819	-1.90033	0.203339	-9.34561	9.13635e-21	2.00047e-19	CMTM8
ENSG00000165757.9	455.183	-2.72827	0.291972	-9.3443	9.24978e-21	2.02389e-19	JCAD
ENSG00000128928.10	1785.39	0.468921	0.0501848	9.34388	9.2869e-21	2.03059e-19	IVD
ENSG00000136868.11	1103.81	-0.837177	0.0896052	-9.34295	9.36864e-21	2.04703e-19	SLC31A1
ENSG00000290931.1	44.328	-2.55693	0.273699	-9.34213	9.44187e-21	2.0616e-19	ENSG00000290931
ENSG00000197142.11	75.4219	-2.36588	0.253254	-9.34192	9.4604e-21	2.0642e-19	ACSL5
ENSG00000067167.8	6300.42	-0.852911	0.0913001	-9.34184	9.46747e-21	2.0643e-19	TRAM1
ENSG00000172164.15	1686.65	1.67542	0.179356	9.34132	9.51392e-21	2.07299e-19	SNTB1
ENSG00000225937.3	54.6301	2.55056	0.273078	9.34002	9.63191e-21	2.09673e-19	PCA3
ENSG00000163545.11	86.3009	-1.18744	0.127136	-9.33997	9.63631e-21	2.09673e-19	NUAK2
ENSG00000117707.16	257.238	2.0917	0.223955	9.33983	9.64866e-21	2.09796e-19	PROX1
ENSG00000143862.8	1002.69	0.906928	0.0971177	9.33844	9.77673e-21	2.12433e-19	ARL8A
ENSG00000267107.9	17.893	-4.47108	0.478871	-9.33671	9.93737e-21	2.15774e-19	PCAT19
ENSG00000152580.9	29.9073	-3.68657	0.394956	-9.33414	1.01816e-20	2.20923e-19	IGSF10
ENSG00000142178.9	1245.83	2.60991	0.27966	9.33245	1.03449e-20	2.24311e-19	SIK1
ENSG00000168004.10	25.1052	3.64543	0.390621	9.33237	1.03528e-20	2.24327e-19	PLAAT5
ENSG00000087470.21	1884.3	-0.49888	0.0534725	-9.32965	1.06222e-20	2.30006e-19	DNM1L
ENSG00000183153.7	46.4285	-2.0025	0.214715	-9.32631	1.09624e-20	2.37208e-19	GJD3
ENSG00000182580.3	548.164	1.92038	0.205935	9.32519	1.10781e-20	2.39546e-19	EPHB3
ENSG00000179163.12	233.807	1.38991	0.149119	9.3208	1.15463e-20	2.49497e-19	FUCA1
ENSG00000130734.10	312.982	0.997187	0.106992	9.32022	1.16095e-20	2.5069e-19	ATG4D
ENSG00000168453.16	1794.41	2.08494	0.223713	9.31974	1.16626e-20	2.5149e-19	HR
ENSG00000114993.17	737.586	1.07173	0.114996	9.31974	1.16626e-20	2.5149e-19	RTKN
ENSG00000081189.17	5762.61	2.81193	0.301825	9.31644	1.20307e-20	2.59249e-19	MEF2C
ENSG00000183092.18	41.2106	-2.2565	0.242246	-9.31492	1.22041e-20	2.62804e-19	BEGAIN
ENSG00000042832.12	144.938	1.75336	0.188273	9.31284	1.2446e-20	2.67829e-19	TG
ENSG00000165113.13	38.8718	1.42965	0.153555	9.31038	1.27378e-20	2.73919e-19	GKAP1
ENSG00000004866.22	242.906	-0.677502	0.0727739	-9.30967	1.28224e-20	2.7555e-19	ST7
ENSG00000148341.18	1259.63	0.700079	0.0752116	9.30813	1.30104e-20	2.79398e-19	SH3GLB2
ENSG00000183010.17	752.692	-1.05904	0.113795	-9.30659	1.32e-20	2.83275e-19	PYCR1
ENSG00000138944.8	384.419	3.55777	0.382382	9.30422	1.34984e-20	2.89479e-19	SHISAL1
ENSG00000164161.10	105.448	-2.72233	0.292637	-9.30275	1.36862e-20	2.93306e-19	HHIP
ENSG00000104814.13	35.0759	1.74781	0.187924	9.30065	1.39593e-20	2.98955e-19	MAP4K1
ENSG00000100528.12	1862.29	-0.639865	0.0688024	-9.30004	1.40396e-20	3.00469e-19	CNIH1
ENSG00000104687.14	2756.78	0.594685	0.0639473	9.29961	1.40965e-20	3.01479e-19	GSR
ENSG00000266714.11	206.563	1.31815	0.141754	9.29885	1.41976e-20	3.03436e-19	MYO15B
ENSG00000072832.15	1312.77	1.42671	0.153458	9.29711	1.44318e-20	3.08231e-19	CRMP1
ENSG00000118094.12	126.485	-1.84408	0.198385	-9.29543	1.46609e-20	3.1291e-19	TREH
ENSG00000101911.13	546.214	-1.0841	0.11664	-9.2944	1.48032e-20	3.15732e-19	PRPS2
ENSG00000157350.13	1292.23	-0.806333	0.0867602	-9.2938	1.48871e-20	3.17303e-19	ST3GAL2
ENSG00000139508.15	421.868	1.29	0.138898	9.28735	1.58181e-20	3.36918e-19	SLC46A3
ENSG00000290867.1	65.6661	-1.29086	0.139024	-9.28513	1.61511e-20	3.43776e-19	LINC01145
ENSG00000164920.10	110.888	-2.38997	0.257582	-9.27847	1.71926e-20	3.65696e-19	OSR2
ENSG00000180638.19	111.226	3.00922	0.324331	9.27823	1.72319e-20	3.66282e-19	SLC47A2
ENSG00000168734.14	529.315	-1.51545	0.163358	-9.27691	1.74472e-20	3.70608e-19	PKIG
ENSG00000180573.10	297.756	-1.75007	0.188681	-9.27525	1.772e-20	3.76147e-19	H2AC6
ENSG00000110042.8	864.452	2.36059	0.254577	9.2726	1.81666e-20	3.85367e-19	DTX4
ENSG00000165092.13	3910.1	3.29084	0.354953	9.2712	1.84062e-20	3.90184e-19	ALDH1A1
ENSG00000109265.15	331.161	2.22605	0.240258	9.26523	1.94653e-20	4.12356e-19	CRACD
ENSG00000159263.16	250.39	3.13195	0.338068	9.26426	1.96442e-20	4.15865e-19	SIM2
ENSG00000012822.16	2321.84	0.752913	0.0812966	9.2613	2.01959e-20	4.27254e-19	CALCOCO1
ENSG00000141084.12	835.356	0.568952	0.0614512	9.25858	2.07161e-20	4.37963e-19	RANBP10
ENSG00000167601.12	3585.45	-1.07892	0.116557	-9.25663	2.10987e-20	4.45751e-19	AXL
ENSG00000225756.1	135.329	2.14341	0.231654	9.25264	2.19007e-20	4.62382e-19	DBH-AS1
ENSG00000198856.13	2457.6	-0.823328	0.0890274	-9.24803	2.28672e-20	4.82463e-19	OSTC
ENSG00000109846.9	4325.37	1.74075	0.188275	9.24579	2.33502e-20	4.92322e-19	CRYAB
ENSG00000064225.13	74.2692	-1.84397	0.199468	-9.24444	2.36484e-20	4.98273e-19	ST3GAL6
ENSG00000227128.5	55.1601	3.91506	0.423589	9.2426	2.40578e-20	5.06558e-19	LBX1-AS1
ENSG00000173581.8	428.521	0.805068	0.0871221	9.24068	2.44924e-20	5.15363e-19	CCDC106
ENSG00000104611.12	270.902	-1.27898	0.138425	-9.23955	2.47547e-20	5.2053e-19	SH2D4A
ENSG00000106772.19	3309.48	2.08877	0.226103	9.23813	2.50851e-20	5.27075e-19	PRUNE2
ENSG00000187583.11	27.899	-2.14036	0.231689	-9.23806	2.50996e-20	5.27075e-19	PLEKHN1
ENSG00000253159.3	473.8	-1.21592	0.131685	-9.2335	2.61933e-20	5.49673e-19	PCDHGA12
ENSG00000141655.18	17.0294	-4.2435	0.459633	-9.23236	2.64745e-20	5.55202e-19	TNFRSF11A
ENSG00000104290.11	141.483	0.931108	0.100855	9.23216	2.65227e-20	5.55839e-19	FZD3
ENSG00000166526.18	628.165	0.546503	0.0591963	9.23206	2.65488e-20	5.56013e-19	ZNF3
ENSG00000260517.3	20.5761	-3.33479	0.361253	-9.23118	2.67677e-20	5.60224e-19	ENSG00000260517
ENSG00000162373.13	22.4296	2.69777	0.292261	9.23068	2.68912e-20	5.62338e-19	BEND5
ENSG00000112697.17	4216.98	-0.745931	0.0808104	-9.23063	2.69047e-20	5.62338e-19	TMEM30A
ENSG00000160224.17	45.6315	3.40368	0.368756	9.23018	2.70186e-20	5.64343e-19	AIRE
ENSG00000214402.7	1213.83	1.91549	0.207563	9.22849	2.74478e-20	5.72925e-19	LCNL1
ENSG00000106809.11	95.1059	-3.38572	0.366896	-9.22799	2.75758e-20	5.75021e-19	OGN
ENSG00000110195.14	92.1173	3.7025	0.401227	9.22795	2.7585e-20	5.75021e-19	FOLR1
ENSG00000213949.10	800.632	-1.81716	0.196964	-9.22583	2.81369e-20	5.86135e-19	ITGA1
ENSG00000256268.3	68.3972	-2.5936	0.281241	-9.22199	2.91632e-20	6.07111e-19	LINC02454
ENSG00000103888.17	2043.13	2.18637	0.237114	9.22078	2.94943e-20	6.13596e-19	CEMIP
ENSG00000134243.12	5060.06	2.55254	0.276829	9.22064	2.95326e-20	6.13984e-19	SORT1
ENSG00000057294.17	35.7268	3.42762	0.371765	9.21985	2.97515e-20	6.18124e-19	PKP2
ENSG00000109472.14	380.058	-2.22534	0.24145	-9.21656	3.06781e-20	6.36952e-19	CPE
ENSG00000091490.11	831.452	-2.00091	0.217102	-9.21641	3.07205e-20	6.3741e-19	SEL1L3
ENSG00000151239.14	1240.35	-0.654352	0.0710076	-9.21523	3.10611e-20	6.44049e-19	TWF1
ENSG00000164035.10	37.9879	-4.52392	0.491138	-9.21109	3.22826e-20	6.68934e-19	EMCN
ENSG00000168229.4	37.0545	-2.28013	0.247623	-9.20808	3.31998e-20	6.87484e-19	PTGDR
ENSG00000070371.16	1043.69	1.41722	0.153916	9.20777	3.32968e-20	6.89036e-19	CLTCL1
ENSG00000101346.15	2215.84	-0.617109	0.0670312	-9.20629	3.37598e-20	6.98156e-19	POFUT1
ENSG00000184640.20	13189.2	0.698967	0.075928	9.20566	3.39582e-20	7.01795e-19	SEPTIN9
ENSG00000122574.12	240.883	3.74589	0.406933	9.20519	3.41081e-20	7.04429e-19	WIPF3
ENSG00000160255.19	491.593	3.89932	0.423632	9.20451	3.4322e-20	7.08377e-19	ITGB2
ENSG00000165152.9	258.299	1.23637	0.134326	9.20422	3.44148e-20	7.09566e-19	PGAP4
ENSG00000108960.9	773.815	-1.44091	0.156549	-9.20419	3.44249e-20	7.09566e-19	MMD
ENSG00000289275.1	17.3926	-3.68624	0.400543	-9.2031	3.4776e-20	7.16042e-19	ENSG00000289275
ENSG00000251615.3	114.077	1.3591	0.147679	9.20308	3.47849e-20	7.16042e-19	ENSG00000251615
ENSG00000142166.15	1422.45	-0.565671	0.0614688	-9.20257	3.49473e-20	7.18913e-19	IFNAR1
ENSG00000119408.17	1840.87	0.627652	0.0682076	9.20209	3.5105e-20	7.21683e-19	NEK6
ENSG00000114331.16	1478.63	-0.881922	0.0958629	-9.19983	3.58525e-20	7.36566e-19	ACAP2
ENSG00000153933.10	144.116	-1.2103	0.131593	-9.19723	3.67301e-20	7.54099e-19	DGKE
ENSG00000072201.14	110.647	1.19106	0.129504	9.19712	3.67673e-20	7.54368e-19	LNX1
ENSG00000152284.5	360.518	1.80705	0.196514	9.19549	3.73279e-20	7.65368e-19	TCF7L1
ENSG00000136205.18	5251.73	1.30949	0.142407	9.1954	3.73587e-20	7.65499e-19	TNS3
ENSG00000164116.17	49.7214	-4.44965	0.48393	-9.19481	3.75651e-20	7.69026e-19	GUCY1A1
ENSG00000128512.24	314.069	-1.51033	0.16426	-9.19477	3.758e-20	7.69026e-19	DOCK4
ENSG00000267060.7	47.2015	2.90174	0.315688	9.19181	3.8627e-20	7.89935e-19	PTGES3L
ENSG00000127399.15	93.2702	2.03611	0.221649	9.1862	4.06958e-20	8.31698e-19	LRRC61
ENSG00000264067.1	14.3941	-5.02339	0.546985	-9.18377	4.16267e-20	8.50168e-19	ENSG00000264067
ENSG00000162390.18	859.373	2.51555	0.274062	9.17877	4.36043e-20	8.89976e-19	ACOT11
ENSG00000155363.19	1072.2	-0.897478	0.0977845	-9.17812	4.3867e-20	8.94755e-19	MOV10
ENSG00000145740.20	1157.64	-0.485707	0.0529271	-9.17691	4.43651e-20	9.04326e-19	SLC30A5
ENSG00000135775.14	563.993	0.785724	0.0856261	9.17622	4.46506e-20	9.09552e-19	COG2
ENSG00000204301.6	117.818	-2.14597	0.233868	-9.17596	4.4757e-20	9.11128e-19	NOTCH4
ENSG00000107959.17	2043.4	-0.700672	0.0763603	-9.17587	4.47942e-20	9.11291e-19	PITRM1
ENSG00000134363.12	1082	1.76603	0.192477	9.17528	4.50384e-20	9.15665e-19	FST
ENSG00000213145.10	31.3461	1.58301	0.172535	9.17501	4.51538e-20	9.17413e-19	CRIP1
ENSG00000237125.13	29.5396	-3.76475	0.41042	-9.17292	4.60376e-20	9.34764e-19	HAND2-AS1
ENSG00000139722.7	1279.22	1.00355	0.109432	9.1706	4.70394e-20	9.54485e-19	VPS37B
ENSG00000169155.10	1024.63	0.911291	0.0993732	9.17039	4.71301e-20	9.55705e-19	ZBTB43
ENSG00000143641.10	4632.52	-0.667943	0.0728466	-9.16918	4.76636e-20	9.65898e-19	GALNT2
ENSG00000107105.15	220.104	2.8069	0.306222	9.16621	4.89931e-20	9.92198e-19	ELAVL2
ENSG00000152192.8	98.756	3.32319	0.362637	9.16398	5.00192e-20	1.01232e-18	POU4F1
ENSG00000119772.19	1050.16	0.760907	0.0830409	9.16304	5.0457e-20	1.02052e-18	DNMT3A
ENSG00000113504.21	4292.22	1.54357	0.168494	9.16101	5.14161e-20	1.03925e-18	SLC12A7
ENSG00000244509.4	1712.29	-1.26873	0.13857	-9.15585	5.39295e-20	1.08935e-18	APOBEC3C
ENSG00000172346.15	1063	2.78983	0.304858	9.15126	5.62745e-20	1.13598e-18	CSDC2
ENSG00000000971.17	201.569	0.933051	0.102016	9.14609	5.90291e-20	1.19082e-18	CFH
ENSG00000129083.13	3347.64	-0.554757	0.0606885	-9.14105	6.18472e-20	1.24687e-18	COPB1
ENSG00000106105.15	3464.44	-0.843816	0.0923135	-9.14076	6.20125e-20	1.24939e-18	GARS1
ENSG00000181722.18	1474.39	1.56771	0.171514	9.14041	6.22142e-20	1.25265e-18	ZBTB20
ENSG00000122778.10	988.03	2.42567	0.265449	9.13797	6.36367e-20	1.28047e-18	KIAA1549
ENSG00000187837.4	161.689	-1.25558	0.137412	-9.13735	6.40041e-20	1.28703e-18	H1-2
ENSG00000104894.12	144.354	1.22797	0.134397	9.13689	6.42738e-20	1.29163e-18	CD37
ENSG00000206190.13	643.06	-1.57401	0.17233	-9.13372	6.61832e-20	1.32914e-18	ATP10A
ENSG00000007314.12	488.427	3.99256	0.437155	9.13305	6.65962e-20	1.33658e-18	SCN4A
ENSG00000138100.14	792.999	4.15906	0.45564	9.12795	6.98072e-20	1.40013e-18	TRIM54
ENSG00000173559.15	2501.78	-1.81987	0.199403	-9.12662	7.0674e-20	1.4166e-18	NABP1
ENSG00000115840.14	518.129	-0.925809	0.101455	-9.12536	7.15002e-20	1.43225e-18	SLC25A12
ENSG00000266964.6	56.6507	2.57037	0.281718	9.1239	7.24657e-20	1.45066e-18	FXYD1
ENSG00000204516.10	157.628	-2.20889	0.242165	-9.12141	7.41513e-20	1.48345e-18	MICB
ENSG00000156804.7	3691.12	1.71033	0.187521	9.12078	7.45834e-20	1.49114e-18	FBXO32
ENSG00000189319.14	857.613	0.675532	0.0740717	9.11998	7.51356e-20	1.50122e-18	FAM53B
ENSG00000134109.11	1266.24	-0.668289	0.0732781	-9.11991	7.51873e-20	1.5013e-18	EDEM1
ENSG00000137474.23	56.3311	2.54202	0.278756	9.11918	7.56976e-20	1.51053e-18	MYO7A
ENSG00000115318.12	841.271	-1.95891	0.214863	-9.11701	7.72241e-20	1.54e-18	LOXL3
ENSG00000198624.13	91.0266	-2.79338	0.306477	-9.11449	7.90422e-20	1.57526e-18	CCDC69
ENSG00000261801.8	170.948	-1.02471	0.112431	-9.11411	7.93186e-20	1.57976e-18	LOXL1-AS1
ENSG00000205903.7	1411.65	0.527325	0.0578586	9.11403	7.93803e-20	1.57998e-18	ZNF316
ENSG00000177354.12	32.8734	3.21937	0.353236	9.11394	7.94439e-20	1.58024e-18	C10orf71
ENSG00000159208.16	82.6542	0.991618	0.108814	9.11293	8.01837e-20	1.59394e-18	CIART
ENSG00000106948.17	262.821	-1.28418	0.140936	-9.11177	8.10477e-20	1.6101e-18	AKNA
ENSG00000233251.8	32.0495	-3.10447	0.340838	-9.10835	8.36434e-20	1.66061e-18	ENSG00000233251
ENSG00000164823.11	616.697	1.16706	0.128166	9.1058	8.56361e-20	1.69909e-18	OSGIN2
ENSG00000203867.8	277.135	2.95655	0.324799	9.10271	8.81083e-20	1.74704e-18	RBM20
ENSG00000254995.4	52.4908	1.83333	0.201535	9.09684	9.2997e-20	1.8428e-18	STX16-NPEPL1
ENSG00000166557.14	1716.28	-0.597702	0.0657121	-9.09577	9.39174e-20	1.85986e-18	TMED3
ENSG00000220205.9	926.522	0.727512	0.0800182	9.09184	9.73768e-20	1.92689e-18	VAMP2
ENSG00000166016.6	628.961	2.12216	0.233415	9.09179	9.74253e-20	1.92689e-18	ABTB2
ENSG00000280323.1	53.2444	3.4997	0.38496	9.09106	9.80798e-20	1.93861e-18	ENSG00000280323
ENSG00000198252.12	626.943	-0.731199	0.0804353	-9.09052	9.85643e-20	1.94696e-18	STYX
ENSG00000137094.16	963.176	0.960684	0.105735	9.08579	1.02949e-19	2.03229e-18	DNAJB5
ENSG00000130528.12	1045.3	4.31378	0.474792	9.08561	1.03122e-19	2.03441e-18	HRC
ENSG00000112759.19	4062.97	1.72879	0.190319	9.08368	1.04964e-19	2.06946e-18	SLC29A1
ENSG00000064999.16	2516.23	1.71652	0.188981	9.08305	1.05576e-19	2.08021e-18	ANKS1A
ENSG00000146122.17	2272.85	1.50105	0.165266	9.08267	1.05947e-19	2.08621e-18	DAAM2
ENSG00000187372.11	103.74	1.69848	0.187049	9.08039	1.08184e-19	2.1289e-18	PCDHB13
ENSG00000083454.23	100.241	1.65594	0.182413	9.07798	1.10611e-19	2.17531e-18	P2RX5
ENSG00000129596.5	55.7595	-2.84899	0.313976	-9.07393	1.14805e-19	2.25636e-18	CDO1
ENSG00000120669.16	55.2872	2.4273	0.267512	9.07363	1.15121e-19	2.26115e-18	SOHLH2
ENSG00000214274.10	40.8883	-1.40723	0.155116	-9.07212	1.1672e-19	2.29112e-18	ANG
ENSG00000180801.14	412.892	-1.44416	0.159223	-9.07002	1.18998e-19	2.33437e-18	ARSJ
ENSG00000143494.16	1030.33	2.41633	0.26645	9.0686	1.20554e-19	2.36342e-18	VASH2
ENSG00000158373.9	34.8023	-2.56001	0.28233	-9.06744	1.21846e-19	2.38724e-18	H2BC5
ENSG00000168214.22	2809.19	0.619577	0.0683668	9.06253	1.27458e-19	2.49564e-18	RBPJ
ENSG00000070808.17	255.625	1.85084	0.204331	9.05805	1.32809e-19	2.59878e-18	CAMK2A
ENSG00000128591.16	48532.1	1.55345	0.171553	9.05524	1.36265e-19	2.66474e-18	FLNC
ENSG00000175575.13	641.398	0.839171	0.0926869	9.05382	1.38049e-19	2.69796e-18	PAAF1
ENSG00000164530.15	19.0221	-4.01697	0.443768	-9.05196	1.4043e-19	2.74277e-18	PI16
ENSG00000007933.13	56.9809	-5.77254	0.637746	-9.05147	1.41061e-19	2.75337e-18	FMO3
ENSG00000172493.23	1381.85	-0.955245	0.105539	-9.05108	1.41555e-19	2.76129e-18	AFF1
ENSG00000116771.6	65.6391	-1.4981	0.165542	-9.04965	1.4343e-19	2.79612e-18	AGMAT
ENSG00000142227.11	2606.81	-0.68073	0.075239	-9.04757	1.46186e-19	2.84808e-18	EMP3
ENSG00000130940.15	447.615	2.86445	0.316735	9.04369	1.51468e-19	2.94916e-18	CASZ1
ENSG00000143507.18	740.129	1.10581	0.122304	9.0415	1.54538e-19	3.00706e-18	DUSP10
ENSG00000078804.13	1497.65	0.899278	0.0994759	9.04016	1.56448e-19	3.04233e-18	TP53INP2
ENSG00000099622.14	5567.15	0.705669	0.0780668	9.0393	1.5768e-19	3.06439e-18	CIRBP
ENSG00000162738.7	170.114	3.24581	0.3591	9.03872	1.58514e-19	3.07868e-18	VANGL2
ENSG00000140807.7	50.7365	2.65274	0.293494	9.03848	1.58872e-19	3.08371e-18	NKD1
ENSG00000184005.11	13.0024	-3.80464	0.421108	-9.03484	1.6424e-19	3.18593e-18	ST6GALNAC3
ENSG00000104626.15	569.57	-0.714619	0.0791195	-9.03214	1.68349e-19	3.26362e-18	ERI1
ENSG00000075618.18	6323.7	-1.01529	0.112425	-9.03079	1.70433e-19	3.30197e-18	FSCN1
ENSG00000272825.1	46.8981	3.0845	0.341723	9.0263	1.77571e-19	3.43813e-18	ENSG00000272825
ENSG00000051128.19	1815.9	0.829802	0.0919323	9.02623	1.77692e-19	3.43834e-18	HOMER3
ENSG00000149506.12	20.2065	-2.64044	0.292533	-9.02614	1.77841e-19	3.43911e-18	ZP1
ENSG00000168917.9	163.732	-1.11719	0.12382	-9.02272	1.83482e-19	3.54599e-18	SLC35G2
ENSG00000157020.18	3075.65	-0.768022	0.0851251	-9.02227	1.84235e-19	3.55835e-18	SEC13
ENSG00000074800.16	19083.7	-0.984274	0.109114	-9.02063	1.87013e-19	3.60978e-18	ENO1
ENSG00000068615.20	535.041	3.58472	0.397521	9.0177	1.9208e-19	3.70529e-18	REEP1
ENSG00000272674.4	81.0225	1.7644	0.19582	9.01029	2.05517e-19	3.96206e-18	PCDHB16
ENSG00000108639.8	436.488	1.49417	0.165857	9.00879	2.0835e-19	4.01421e-18	SYNGR2
ENSG00000166394.15	178.918	-1.07397	0.119225	-9.00791	2.10012e-19	4.04373e-18	CYB5R2
ENSG00000104369.5	303.662	2.65235	0.294516	9.00578	2.14138e-19	4.12064e-18	JPH1
ENSG00000005243.10	995.424	-1.1176	0.124101	-9.00553	2.14621e-19	4.1274e-18	COPZ2
ENSG00000097046.13	251.388	-1.33374	0.148179	-9.00083	2.24011e-19	4.30533e-18	CDC7
ENSG00000067704.10	2083.3	-0.553002	0.0614461	-8.99978	2.26161e-19	4.34398e-18	IARS2
ENSG00000135903.20	80.0881	3.44302	0.382573	8.99965	2.26435e-19	4.34658e-18	PAX3
ENSG00000127824.15	403.129	0.872947	0.0970105	8.99848	2.28873e-19	4.39069e-18	TUBA4A
ENSG00000131981.16	2991.21	-1.25868	0.139879	-8.99839	2.29043e-19	4.39125e-18	LGALS3
ENSG00000137959.17	1021.29	-2.44683	0.272091	-8.99269	2.41242e-19	4.62231e-18	IFI44L
ENSG00000075651.17	376.815	-2.45224	0.272718	-8.99185	2.43101e-19	4.65507e-18	PLD1
ENSG00000115828.17	66.7516	-1.95539	0.217473	-8.99146	2.43977e-19	4.66899e-18	QPCT
ENSG00000064932.16	1708.03	-0.620698	0.0690429	-8.99004	2.47151e-19	4.72683e-18	SBNO2
ENSG00000170290.4	121.536	4.21683	0.469099	8.98922	2.49001e-19	4.75931e-18	SLN
ENSG00000132842.15	1890.2	-0.383236	0.0426355	-8.98867	2.50245e-19	4.78017e-18	AP3B1
ENSG00000102763.18	494.566	-0.731778	0.081433	-8.98626	2.55775e-19	4.88282e-18	VWA8
ENSG00000273108.1	39.3288	1.49428	0.166287	8.98614	2.56055e-19	4.88518e-18	ENSG00000273108
ENSG00000172728.16	208.627	-1.03181	0.114848	-8.9841	2.60856e-19	4.97376e-18	FUT10
ENSG00000177426.22	1280.57	0.808177	0.0899689	8.98285	2.63831e-19	5.0274e-18	TGIF1
ENSG00000287299.1	79.3002	1.2519	0.139411	8.97993	2.70935e-19	5.15964e-18	ENSG00000287299
ENSG00000197361.8	182.047	2.16663	0.241284	8.97959	2.71774e-19	5.17246e-18	FBXL22
ENSG00000187134.14	1703.06	-2.6791	0.298584	-8.97271	2.89294e-19	5.50257e-18	AKR1C1
ENSG00000108878.5	268.796	4.05609	0.452056	8.97255	2.89718e-19	5.50729e-18	CACNG1
ENSG00000136161.13	591.294	0.896143	0.0998873	8.97154	2.92392e-19	5.55473e-18	RCBTB2
ENSG00000108829.10	4414.55	-1.17204	0.130656	-8.97046	2.9527e-19	5.60601e-18	LRRC59
ENSG00000180999.11	30.8417	3.46479	0.386445	8.96582	3.07981e-19	5.84379e-18	C1orf105
ENSG00000160094.15	841.66	0.729671	0.0813862	8.96554	3.08771e-19	5.85524e-18	ZNF362
ENSG00000100027.17	58.2542	2.20909	0.246534	8.96059	3.22935e-19	6.12012e-18	YPEL1
ENSG00000158887.19	99.2514	-1.53699	0.171534	-8.96031	3.23764e-19	6.13211e-18	MPZ
ENSG00000148655.15	31.9046	-2.77592	0.309818	-8.95984	3.25143e-19	6.1545e-18	LRMDA
ENSG00000136383.7	5321.41	2.73394	0.305269	8.95584	3.37168e-19	6.37826e-18	ALPK3
ENSG00000082153.18	3173.27	-0.706292	0.07888	-8.95401	3.42799e-19	6.48086e-18	BZW1
ENSG00000099954.19	283.928	2.42162	0.270511	8.95201	3.49061e-19	6.59527e-18	CECR2
ENSG00000112473.19	3776.13	-0.714541	0.079821	-8.9518	3.4974e-19	6.60411e-18	SLC39A7
ENSG00000172986.13	1921.99	1.68249	0.187989	8.94995	3.55633e-19	6.71134e-18	GXYLT2
ENSG00000185551.15	1795.45	-1.33547	0.149232	-8.94899	3.58746e-19	6.766e-18	NR2F2
ENSG00000184602.6	798.481	0.984681	0.110035	8.94878	3.59423e-19	6.77468e-18	SNN
ENSG00000130304.17	990.778	0.841052	0.0940392	8.94363	3.76606e-19	7.09429e-18	SLC27A1
ENSG00000204267.19	546.251	-0.991497	0.110878	-8.94225	3.81326e-19	7.17889e-18	TAP2
ENSG00000179528.16	37.789	-1.70835	0.191066	-8.94115	3.85132e-19	7.24619e-18	LBX2
ENSG00000175183.10	1075.04	2.27201	0.254113	8.94092	3.85927e-19	7.25677e-18	CSRP2
ENSG00000164291.17	198.895	-0.860307	0.0962368	-8.93949	3.90979e-19	7.34735e-18	ARSK
ENSG00000136425.14	130.096	0.896251	0.100259	8.93937	3.91387e-19	7.3506e-18	CIB2
ENSG00000206561.14	125.716	1.17724	0.131702	8.9387	3.93784e-19	7.3912e-18	COLQ
ENSG00000158669.11	1513.58	-0.502458	0.0562128	-8.9385	3.94503e-19	7.40024e-18	GPAT4
ENSG00000170873.19	758.079	1.93163	0.216129	8.93739	3.98452e-19	7.46985e-18	MTSS1
ENSG00000078053.17	149.318	-2.10048	0.235035	-8.93688	4.00319e-19	7.50034e-18	AMPH
ENSG00000111049.4	1385.71	4.04378	0.452513	8.93627	4.02543e-19	7.5375e-18	MYF5
ENSG00000122557.11	877.993	0.584018	0.0653634	8.93493	4.07441e-19	7.62465e-18	HERPUD2
ENSG00000259881.1	54.3334	2.83478	0.317284	8.93453	4.0893e-19	7.64795e-18	ENSG00000259881
ENSG00000197208.6	89.9083	-1.07346	0.120169	-8.9329	4.15003e-19	7.75688e-18	SLC22A4
ENSG00000114854.8	5904.93	4.19599	0.469733	8.93271	4.15685e-19	7.765e-18	TNNC1
ENSG00000183943.6	910.428	1.16191	0.130077	8.93246	4.16635e-19	7.7781e-18	PRKX
ENSG00000006638.13	54.6935	-1.41249	0.158136	-8.93215	4.1779e-19	7.79501e-18	TBXA2R
ENSG00000076944.18	25.2709	-1.98779	0.222546	-8.93204	4.18238e-19	7.79872e-18	STXBP2
ENSG00000120328.6	35.8619	2.11853	0.237227	8.9304	4.24458e-19	7.90546e-18	PCDHB12
ENSG00000171943.12	503.145	0.822199	0.0920674	8.9304	4.24468e-19	7.90546e-18	SRGAP2C
ENSG00000113555.6	92.7479	-2.43586	0.272797	-8.92919	4.29146e-19	7.98783e-18	PCDH12
ENSG00000205356.10	1110.28	0.570487	0.0639008	8.9277	4.34966e-19	8.09135e-18	TECPR1
ENSG00000172000.7	745.68	3.26229	0.365472	8.92623	4.40775e-19	8.19453e-18	ZNF556
ENSG00000166592.12	631.489	1.64616	0.18444	8.92517	4.45002e-19	8.26822e-18	RRAD
ENSG00000167749.12	41.7487	3.21681	0.360461	8.92414	4.49155e-19	8.34043e-18	KLK4
ENSG00000115919.15	61.7414	-2.89382	0.324293	-8.92347	4.51908e-19	8.38656e-18	KYNU
ENSG00000134531.10	3965.1	-1.84217	0.206462	-8.92255	4.55691e-19	8.45175e-18	EMP1
ENSG00000104976.13	665.568	-0.620293	0.0695288	-8.92139	4.60457e-19	8.5351e-18	SNAPC2
ENSG00000183853.18	5504.41	-0.543689	0.0609479	-8.92055	4.6399e-19	8.59549e-18	KIRREL1
ENSG00000035664.11	222.229	1.6714	0.187377	8.91996	4.66462e-19	8.63617e-18	DAPK2
ENSG00000073910.23	693.749	1.86091	0.208729	8.91543	4.85928e-19	8.99125e-18	FRY
ENSG00000149809.17	265.988	1.68389	0.188913	8.91354	4.94281e-19	9.1404e-18	TM7SF2
ENSG00000171812.13	495.551	2.40007	0.269303	8.91214	5.0056e-19	9.25105e-18	COL8A2
ENSG00000151025.11	20.4578	-4.0861	0.458554	-8.91084	5.06474e-19	9.35483e-18	GPR158
ENSG00000168530.16	1070.2	4.23696	0.475502	8.91051	5.08003e-19	9.37753e-18	MYL1
ENSG00000082805.21	1911.18	-0.67914	0.0762246	-8.90973	5.11572e-19	9.43784e-18	ERC1
ENSG00000273297.4	34.0973	-1.77323	0.199029	-8.90941	5.13035e-19	9.45925e-18	ENSG00000273297
ENSG00000099869.8	25.4423	3.45981	0.388509	8.90538	5.3205e-19	9.80407e-18	IGF2-AS
ENSG00000117394.24	1331.38	2.11618	0.237717	8.90209	5.48037e-19	1.00919e-17	SLC2A1
ENSG00000095370.20	46.4417	-5.08659	0.571398	-8.90201	5.48449e-19	1.00919e-17	SH2D3C
ENSG00000197496.6	964.916	-0.767378	0.0862032	-8.90197	5.48639e-19	1.00919e-17	SLC2A10
ENSG00000130338.13	2159.4	1.15584	0.129845	8.90169	5.50011e-19	1.01112e-17	TULP4
ENSG00000188517.17	188.544	2.12401	0.238621	8.90117	5.52618e-19	1.01532e-17	COL25A1
ENSG00000137492.9	762.935	-0.56825	0.0638996	-8.89286	5.95561e-19	1.09357e-17	THAP12
ENSG00000138604.10	541.409	-0.82983	0.0933264	-8.8917	6.01809e-19	1.1044e-17	GLCE
ENSG00000143190.23	590.031	0.863816	0.0971544	8.89116	6.04721e-19	1.10909e-17	POU2F1
ENSG00000188013.6	26.5885	-2.34096	0.263307	-8.89063	6.07657e-19	1.11382e-17	MEIS3P2
ENSG00000085117.12	4644.27	1.62992	0.183396	8.88746	6.25197e-19	1.1453e-17	CD82
ENSG00000246082.4	20.8291	-2.74062	0.308433	-8.88561	6.35691e-19	1.16368e-17	NUDT16L2P
ENSG00000070081.18	919.202	-1.08828	0.122477	-8.88556	6.35974e-19	1.16368e-17	NUCB2
ENSG00000204219.11	374.311	1.10743	0.124668	8.88301	6.50744e-19	1.19001e-17	TCEA3
ENSG00000236901.6	46.4564	1.16842	0.131585	8.87965	6.70737e-19	1.22586e-17	MIR600HG
ENSG00000154265.16	324.369	-1.42765	0.160792	-8.87888	6.75362e-19	1.23359e-17	ABCA5
ENSG00000105974.13	14831.1	-1.35151	0.152241	-8.87744	6.84191e-19	1.24899e-17	CAV1
ENSG00000170545.17	192.485	-1.25113	0.140962	-8.87569	6.95024e-19	1.26802e-17	SMAGP
ENSG00000137075.18	676.551	0.84526	0.0952435	8.87473	7.0105e-19	1.27827e-17	RNF38
ENSG00000110675.13	72.0877	2.30852	0.260192	8.87238	7.1602e-19	1.30481e-17	ELMOD1
ENSG00000105835.13	761.529	-1.00052	0.112782	-8.87128	7.23086e-19	1.3165e-17	NAMPT
ENSG00000089472.18	958.485	1.93942	0.218619	8.87125	7.23278e-19	1.3165e-17	HEPH
ENSG00000102981.10	37.1419	1.82094	0.205289	8.87014	7.30525e-19	1.32892e-17	PARD6A
ENSG00000102010.15	14.6603	-5.28021	0.595305	-8.86976	7.33024e-19	1.33269e-17	BMX
ENSG00000258647.6	18.0631	2.5084	0.282858	8.86806	7.44311e-19	1.35242e-17	LINC00930
ENSG00000101400.6	914.084	1.30881	0.147594	8.86764	7.47101e-19	1.35671e-17	SNTA1
ENSG00000126778.12	1612.54	0.834257	0.0940977	8.86586	7.59127e-19	1.37775e-17	SIX1
ENSG00000107796.13	12037.3	2.26426	0.255441	8.86413	7.71048e-19	1.39811e-17	ACTA2
ENSG00000171067.11	1230.59	-0.899381	0.101463	-8.8641	7.71241e-19	1.39811e-17	C11orf24
ENSG00000165983.15	245.677	-0.74014	0.0835194	-8.86189	7.86718e-19	1.42534e-17	PTER
ENSG00000033327.13	839.571	1.07024	0.12077	8.86175	7.87679e-19	1.42626e-17	GAB2
ENSG00000091482.8	385.236	3.9716	0.448359	8.85809	8.13975e-19	1.47302e-17	SMPX
ENSG00000170525.21	1016.33	1.08644	0.122652	8.85788	8.15477e-19	1.47488e-17	PFKFB3
ENSG00000139263.12	653.63	-1.42074	0.160443	-8.85509	8.3617e-19	1.51143e-17	LRIG3
ENSG00000101194.18	365.283	-2.08044	0.234962	-8.85436	8.41663e-19	1.52048e-17	SLC17A9
ENSG00000086666.19	1231.13	0.660682	0.0746187	8.85412	8.43467e-19	1.52286e-17	ZFAND6
ENSG00000170537.13	98.5632	1.53901	0.17384	8.85302	8.51796e-19	1.53702e-17	TMC7
ENSG00000223403.7	118.55	-2.46645	0.278621	-8.85232	8.57162e-19	1.54581e-17	MEG9
ENSG00000168101.15	683.799	0.599731	0.0677688	8.84965	8.77907e-19	1.58231e-17	NUDT16L1
ENSG00000234705.3	10.9715	-3.5169	0.397494	-8.84768	8.93563e-19	1.6096e-17	HMGA1P4
ENSG00000102172.16	862.84	-0.8415	0.0951233	-8.84641	9.03782e-19	1.62707e-17	SMS
ENSG00000129675.16	2349.55	1.06305	0.120184	8.84517	9.13889e-19	1.64432e-17	ARHGEF6
ENSG00000128346.11	211.998	1.59881	0.180801	8.84289	9.32738e-19	1.67727e-17	C22orf23
ENSG00000005238.20	1138.73	0.672261	0.0760647	8.83801	9.74396e-19	1.75117e-17	ATOSB
ENSG00000139117.14	278.657	-0.904127	0.102303	-8.83776	9.76601e-19	1.75413e-17	CPNE8
ENSG00000140650.13	879.097	-0.586189	0.0663307	-8.83737	9.79983e-19	1.75919e-17	PMM2
ENSG00000074219.14	1076.33	1.07709	0.121886	8.83685	9.84587e-19	1.76644e-17	TEAD2
ENSG00000107262.26	1482.19	0.678274	0.0767749	8.83458	1.00476e-18	1.8016e-17	BAG1
ENSG00000224078.15	2976.36	1.05708	0.119664	8.83373	1.01238e-18	1.81422e-17	SNHG14
ENSG00000102226.10	2046.42	0.664717	0.0752548	8.83289	1.02005e-18	1.82691e-17	USP11
ENSG00000199080.1	164.929	3.14755	0.356433	8.83069	1.04029e-18	1.86211e-17	MIR133B
ENSG00000166250.12	2944.2	-0.765668	0.0867115	-8.83006	1.04616e-18	1.87155e-17	CLMP
ENSG00000177238.14	4282.43	3.49576	0.395898	8.82995	1.04724e-18	1.87241e-17	TRIM72
ENSG00000100263.14	690.338	0.450198	0.0510296	8.8223	1.1213e-18	2.00367e-17	RHBDD3
ENSG00000178860.9	1914.15	1.20114	0.136184	8.81995	1.14511e-18	2.04505e-17	MSC
ENSG00000166896.9	79.3838	-1.393	0.157963	-8.81851	1.15991e-18	2.0703e-17	ATP23
ENSG00000070501.12	252.006	0.624326	0.0708204	8.81562	1.1902e-18	2.12316e-17	POLB
ENSG00000175048.17	119.534	-0.913898	0.103695	-8.81333	1.21482e-18	2.16584e-17	ZDHHC14
ENSG00000078295.17	52.1059	2.54131	0.288358	8.81304	1.21801e-18	2.17029e-17	ADCY2
ENSG00000138798.13	38.8524	1.5481	0.175663	8.81291	1.21944e-18	2.1716e-17	EGF
ENSG00000133641.18	362.598	-0.668377	0.0758529	-8.81149	1.23496e-18	2.19798e-17	C12orf29
ENSG00000101004.16	779.37	0.87228	0.0990312	8.80814	1.27244e-18	2.26341e-17	NINL
ENSG00000129028.9	67.5827	-1.00802	0.114443	-8.80803	1.2736e-18	2.26419e-17	THAP10
ENSG00000103494.16	428.171	-0.665735	0.0755904	-8.80714	1.2838e-18	2.28102e-17	RPGRIP1L
ENSG00000160256.13	511.826	0.910135	0.103377	8.80405	1.31966e-18	2.34341e-17	SLX9
ENSG00000109501.15	946.626	-0.556703	0.0632372	-8.80341	1.32721e-18	2.35548e-17	WFS1
ENSG00000134775.16	1592.28	2.38123	0.270606	8.79963	1.37273e-18	2.43489e-17	FHOD3
ENSG00000133107.15	56.0882	-2.23854	0.254403	-8.79922	1.37766e-18	2.44224e-17	TRPC4
ENSG00000165379.14	31.4387	-4.6838	0.532302	-8.79915	1.37862e-18	2.44257e-17	LRFN5
ENSG00000228624.8	53.9329	2.09766	0.238483	8.79586	1.41957e-18	2.51369e-17	HDAC2-AS2
ENSG00000088538.13	91.6868	2.15898	0.245479	8.79497	1.43086e-18	2.53225e-17	DOCK3
ENSG00000261168.1	19.6224	2.24067	0.254894	8.79057	1.48802e-18	2.63192e-17	ENSG00000261168
ENSG00000137462.9	35.1358	-3.37304	0.38376	-8.78946	1.50284e-18	2.65663e-17	TLR2
ENSG00000137106.18	2509.54	0.546933	0.0622442	8.78689	1.5376e-18	2.71654e-17	GRHPR
ENSG00000137124.8	3478.05	1.35751	0.1545	8.78651	1.54282e-18	2.72423e-17	ALDH1B1
ENSG00000171148.14	1868.55	0.577181	0.0657028	8.78471	1.56764e-18	2.76649e-17	TADA3
ENSG00000152256.14	220.087	-0.61828	0.0703941	-8.78313	1.58991e-18	2.80421e-17	PDK1
ENSG00000072954.7	277.653	2.26765	0.258186	8.78302	1.59141e-18	2.80528e-17	TMEM38A
ENSG00000156735.11	433.689	-0.5799	0.0660364	-8.78152	1.61274e-18	2.84127e-17	BAG4
ENSG00000101445.10	28.7231	-4.87155	0.554792	-8.78085	1.62238e-18	2.85665e-17	PPP1R16B
ENSG00000128313.2	89.8519	2.85967	0.325738	8.77906	1.6485e-18	2.90101e-17	APOL5
ENSG00000138696.11	159.187	-2.12069	0.241592	-8.77796	1.66465e-18	2.92778e-17	BMPR1B
ENSG00000108262.16	1475.82	0.435576	0.0496354	8.7755	1.70147e-18	2.99086e-17	GIT1
ENSG00000135424.19	8891.18	2.39232	0.272728	8.77183	1.75791e-18	3.08833e-17	ITGA7
ENSG00000198467.16	34259.8	1.04443	0.119092	8.76991	1.78803e-18	3.13948e-17	TPM2
ENSG00000250742.6	202.326	-0.707612	0.0806967	-8.76879	1.80603e-18	3.16931e-17	LINC02381
ENSG00000215845.11	209.784	1.78526	0.203599	8.76849	1.8108e-18	3.17591e-17	TSTD1
ENSG00000143061.18	180.885	1.68456	0.192162	8.76636	1.84538e-18	3.23474e-17	IGSF3
ENSG00000140022.14	471.221	2.0468	0.233544	8.76407	1.88321e-18	3.29921e-17	STON2
ENSG00000271447.6	21.0797	-3.55919	0.406159	-8.76304	1.90047e-18	3.32758e-17	MMP28
ENSG00000148677.7	6785.59	3.30031	0.376809	8.75858	1.97734e-18	3.46024e-17	ANKRD1
ENSG00000153094.24	946.272	1.37169	0.156632	8.7574	1.99806e-18	3.49454e-17	BCL2L11
ENSG00000154556.20	2463.89	2.11021	0.241134	8.75122	2.11059e-18	3.68928e-17	SORBS2
ENSG00000119514.7	165.992	-1.62033	0.185176	-8.75023	2.12917e-18	3.7197e-17	GALNT12
ENSG00000163755.9	658.207	-0.461426	0.052744	-8.74841	2.16387e-18	3.7782e-17	HPS3
ENSG00000248587.8	118.774	1.74392	0.199366	8.74734	2.1845e-18	3.8121e-17	GDNF-AS1
ENSG00000084636.18	5440.26	-1.08664	0.124233	-8.74678	2.19533e-18	3.82718e-17	COL16A1
ENSG00000146282.19	1045.4	-0.436328	0.0498847	-8.74672	2.19651e-18	3.82718e-17	RARS2
ENSG00000290960.1	35.7979	-2.6023	0.297517	-8.7467	2.19681e-18	3.82718e-17	ENSG00000290960
ENSG00000180104.16	1618.34	0.405603	0.046379	8.74539	2.22248e-18	3.86974e-17	EXOC3
ENSG00000280435.1	110.353	-2.53285	0.289645	-8.7447	2.23613e-18	3.89134e-17	ENSG00000280435
ENSG00000124942.14	38040.8	-0.92609	0.105937	-8.74187	2.29277e-18	3.98768e-17	AHNAK
ENSG00000196502.14	27.9551	1.82138	0.20839	8.74025	2.32604e-18	4.0433e-17	SULT1A1
ENSG00000162231.14	1948.1	0.428212	0.0490039	8.73832	2.36611e-18	4.11068e-17	NXF1
ENSG00000062524.16	35.6422	2.32193	0.265729	8.73795	2.37368e-18	4.12154e-17	LTK
ENSG00000126821.8	496.205	-0.501062	0.0573502	-8.73688	2.39643e-18	4.15807e-17	SGPP1
ENSG00000261143.2	390.852	2.86934	0.328419	8.73683	2.39738e-18	4.15807e-17	ADAMTS7P3
ENSG00000176293.20	223.542	0.66904	0.07658	8.73648	2.40487e-18	4.16875e-17	ZNF135
ENSG00000093000.19	1289.97	-0.769696	0.0881058	-8.73605	2.41408e-18	4.1824e-17	NUP50
ENSG00000040731.10	13.5861	-4.48043	0.512893	-8.73561	2.42342e-18	4.19626e-17	CDH10
ENSG00000189159.16	4501.03	1.23101	0.140924	8.73532	2.42966e-18	4.20473e-17	JPT1
ENSG00000144560.16	1046.94	0.692739	0.0793103	8.73455	2.44639e-18	4.23134e-17	VGLL4
ENSG00000054523.20	4072.33	1.05457	0.120767	8.73227	2.49608e-18	4.31492e-17	KIF1B
ENSG00000134242.16	58.4336	-2.50536	0.286911	-8.73217	2.4983e-18	4.31636e-17	PTPN22
ENSG00000169926.11	2933.18	0.581254	0.0665747	8.73086	2.52736e-18	4.36416e-17	KLF13
ENSG00000272888.8	888.719	0.706547	0.0809477	8.72843	2.58222e-18	4.45644e-17	CHASERR
ENSG00000088387.22	2061.88	1.33874	0.153399	8.72722	2.61008e-18	4.50204e-17	DOCK9
ENSG00000157540.22	1638.08	0.752664	0.0862484	8.7267	2.62209e-18	4.52026e-17	DYRK1A
ENSG00000128298.18	152.277	-1.13192	0.129736	-8.72483	2.66581e-18	4.59308e-17	BAIAP2L2
ENSG00000163395.17	5858.89	3.41868	0.391931	8.72266	2.71741e-18	4.67941e-17	IGFN1
ENSG00000185739.13	1387.58	3.89249	0.446256	8.72256	2.71974e-18	4.68086e-17	SRL
ENSG00000179218.15	25430	-0.844023	0.0968069	-8.71862	2.81603e-18	4.84392e-17	CALR
ENSG00000151079.8	16.1092	-3.68917	0.423305	-8.71514	2.90394e-18	4.99238e-17	KCNA6
ENSG00000143337.19	1333.47	-0.46732	0.0536224	-8.715	2.90757e-18	4.99588e-17	TOR1AIP1
ENSG00000117151.13	249.085	-0.888813	0.101995	-8.7143	2.92563e-18	5.02415e-17	CTBS
ENSG00000124743.6	414.832	3.44052	0.394853	8.71344	2.9479e-18	5.05962e-17	KLHL31
ENSG00000119906.13	3124.35	1.26631	0.145333	8.71318	2.95458e-18	5.0683e-17	SLF2
ENSG00000137767.14	387.936	-1.10896	0.127283	-8.7125	2.97249e-18	5.09623e-17	SQOR
ENSG00000177169.10	1844.28	0.671779	0.0771099	8.71198	2.98625e-18	5.11703e-17	ULK1
ENSG00000149150.9	328.314	-0.824118	0.0946027	-8.71136	3.00261e-18	5.14224e-17	SLC43A1
ENSG00000117226.12	491.486	-0.886075	0.101721	-8.71086	3.01583e-18	5.16205e-17	GBP3
ENSG00000196616.14	758.87	-7.69971	0.88405	-8.70959	3.04987e-18	5.21747e-17	ADH1B
ENSG00000257108.2	10.944	-3.98255	0.457442	-8.70612	3.14452e-18	5.37645e-17	NHLRC4
ENSG00000113790.11	225.951	-0.661331	0.0759652	-8.70571	3.15604e-18	5.39318e-17	EHHADH
ENSG00000168209.6	3519.22	0.956524	0.109899	8.70366	3.21359e-18	5.48853e-17	DDIT4
ENSG00000171004.19	317.814	2.83861	0.326319	8.6989	3.35124e-18	5.72052e-17	HS6ST2
ENSG00000180354.16	1835.73	1.53419	0.176398	8.69731	3.39839e-18	5.79783e-17	MTURN
ENSG00000133020.4	2761.06	4.18639	0.481489	8.69467	3.47839e-18	5.93108e-17	MYH8
ENSG00000129910.8	12529.9	3.62721	0.417181	8.69458	3.48105e-18	5.93238e-17	CDH15
ENSG00000176170.14	1821.93	-2.30643	0.265313	-8.69324	3.52241e-18	5.99961e-17	SPHK1
ENSG00000106236.4	2228.12	2.2315	0.256812	8.68921	3.64962e-18	6.2129e-17	NPTX2
ENSG00000115525.18	471.541	1.4465	0.16648	8.68873	3.66499e-18	6.23567e-17	ST3GAL5
ENSG00000169900.8	42.863	3.29761	0.379553	8.68814	3.68425e-18	6.26504e-17	PYDC1
ENSG00000213853.10	2738.72	1.10263	0.126962	8.68471	3.79712e-18	6.4504e-17	EMP2
ENSG00000152270.9	20.3611	-2.39538	0.275816	-8.6847	3.79738e-18	6.4504e-17	PDE3B
ENSG00000129317.15	699.283	-0.88097	0.101459	-8.68303	3.85357e-18	6.54229e-17	PUS7L
ENSG00000164122.9	3524.76	3.71474	0.427922	8.68088	3.92722e-18	6.66371e-17	ASB5
ENSG00000172889.16	198.882	-2.01817	0.232519	-8.67961	3.97145e-18	6.7351e-17	EGFL7
ENSG00000101695.9	47.9973	-2.13005	0.245447	-8.67822	4.02022e-18	6.81412e-17	RNF125
ENSG00000173457.11	4677.16	1.2067	0.139078	8.67646	4.08282e-18	6.91647e-17	PPP1R14B
ENSG00000114770.17	2166.49	0.896361	0.10332	8.6756	4.11361e-18	6.96486e-17	ABCC5
ENSG00000144468.17	633.471	-0.486494	0.0560885	-8.67369	4.18341e-18	7.07922e-17	RHBDD1
ENSG00000178773.15	362.942	-1.69616	0.19566	-8.66892	4.36242e-18	7.37815e-17	CPNE7
ENSG00000198947.18	1125.14	1.58897	0.1833	8.66869	4.37113e-18	7.38889e-17	DMD
ENSG00000130766.5	633.404	-0.758569	0.0875081	-8.66856	4.37624e-18	7.39354e-17	SESN2
ENSG00000154102.11	51.1595	-2.47934	0.286024	-8.66829	4.38648e-18	7.40683e-17	C16orf74
ENSG00000186517.14	32.8273	2.00936	0.231833	8.66729	4.42544e-18	7.46859e-17	ARHGAP30
ENSG00000131504.18	1839.92	-0.945931	0.10914	-8.66716	4.43016e-18	7.47252e-17	DIAPH1
ENSG00000112964.14	199.649	-1.34452	0.155159	-8.66542	4.49868e-18	7.58401e-17	GHR
ENSG00000174080.12	1444.09	0.944976	0.10907	8.66394	4.55719e-18	7.67515e-17	CTSF
ENSG00000185252.19	345.923	0.617864	0.0713145	8.66393	4.55765e-18	7.67515e-17	ZNF74
ENSG00000082146.13	598.91	0.751136	0.0867176	8.66186	4.64116e-18	7.81157e-17	STRADB
ENSG00000138347.17	731.132	1.95455	0.225729	8.6588	4.76756e-18	8.02001e-17	MYPN
ENSG00000064309.16	686.693	1.93739	0.22377	8.65795	4.8032e-18	8.07561e-17	CDON
ENSG00000172005.11	11.9382	4.63377	0.53521	8.65785	4.80729e-18	8.07817e-17	MAL
ENSG00000215252.12	1070.25	0.961269	0.111066	8.65497	4.93062e-18	8.28095e-17	GOLGA8B
ENSG00000107859.10	804.208	3.46066	0.400048	8.65061	5.1227e-18	8.59893e-17	PITX3
ENSG00000146147.15	35.0569	3.14475	0.36354	8.65035	5.13425e-18	8.6137e-17	MLIP
ENSG00000121964.15	645.486	0.842125	0.0973615	8.64946	5.17415e-18	8.67599e-17	GTDC1
ENSG00000175463.12	190.42	2.21333	0.255931	8.64816	5.23374e-18	8.77121e-17	TBC1D10C
ENSG00000154553.17	6641.65	3.18675	0.368669	8.64395	5.43044e-18	9.09383e-17	PDLIM3
ENSG00000160767.23	1193.03	-0.448098	0.0518397	-8.64391	5.43206e-18	9.09383e-17	ENTREP3
ENSG00000162105.21	99.4135	2.56947	0.297286	8.6431	5.47097e-18	9.15407e-17	SHANK2
ENSG00000165246.15	314.033	-1.07726	0.124649	-8.64234	5.5071e-18	9.2096e-17	NLGN4Y
ENSG00000196531.14	10262.9	0.651334	0.0753819	8.64045	5.59905e-18	9.35837e-17	NACA
ENSG00000111707.12	1102.21	0.478926	0.0554407	8.63852	5.69444e-18	9.51272e-17	SUDS3
ENSG00000181195.11	22.3353	-3.40693	0.394476	-8.63661	5.79046e-18	9.66796e-17	PENK
ENSG00000182054.10	2604.21	1.29045	0.149437	8.63542	5.851e-18	9.76383e-17	IDH2
ENSG00000162745.11	7173.53	1.08618	0.125789	8.63496	5.8748e-18	9.79833e-17	OLFML2B
ENSG00000179314.16	288.158	1.71126	0.198254	8.63162	6.0488e-18	1.00832e-16	WSCD1
ENSG00000157542.11	352.043	3.39686	0.393567	8.63096	6.08403e-18	1.01365e-16	KCNJ6
ENSG00000281969.1	54.3211	1.61859	0.187557	8.62984	6.14359e-18	1.02303e-16	ENSG00000281969
ENSG00000227953.7	58.1855	1.36956	0.158708	8.62944	6.16507e-18	1.02606e-16	LINC01341
ENSG00000104312.8	421.723	-0.652858	0.0756677	-8.62796	6.24559e-18	1.03891e-16	RIPK2
ENSG00000196547.15	763.56	0.58498	0.0678013	8.62785	6.25134e-18	1.03931e-16	MAN2A2
ENSG00000149968.12	1727.75	-2.53032	0.29329	-8.62735	6.2791e-18	1.04299e-16	MMP3
ENSG00000250486.5	67.0347	1.57393	0.182435	8.62733	6.28012e-18	1.04299e-16	FAM218A
ENSG00000134070.5	108.855	-0.976942	0.113256	-8.62593	6.35721e-18	1.05523e-16	IRAK2
ENSG00000155324.10	1108.9	1.76144	0.204267	8.62324	6.50848e-18	1.07977e-16	GRAMD2B
ENSG00000149781.14	1251.16	2.2627	0.262429	8.62212	6.5723e-18	1.08978e-16	FERMT3
ENSG00000056998.20	131.873	1.83937	0.213402	8.61925	6.73948e-18	1.1169e-16	GYG2
ENSG00000136274.9	139.225	1.29375	0.150162	8.61572	6.95017e-18	1.15121e-16	NACAD
ENSG00000179967.11	3597.12	1.19312	0.138496	8.6148	7.00641e-18	1.15991e-16	PPP1R14BP3
ENSG00000105514.8	91.366	-1.75392	0.203597	-8.61465	7.01545e-18	1.1608e-16	RAB3D
ENSG00000178665.16	62.7475	1.32204	0.153475	8.61407	7.0512e-18	1.16609e-16	ZNF713
ENSG00000278817.1	28.3238	1.71312	0.198889	8.61345	7.08926e-18	1.17177e-16	ENSG00000278817
ENSG00000237523.2	43.7685	-1.60872	0.186804	-8.61178	7.19328e-18	1.18833e-16	LINC00857
ENSG00000164638.11	110.671	0.881845	0.102409	8.61099	7.24303e-18	1.19592e-16	SLC29A4
ENSG00000143847.16	2339.21	2.5473	0.295876	8.60937	7.34647e-18	1.21203e-16	PPFIA4
ENSG00000137185.13	232.568	0.616442	0.0716015	8.60934	7.34833e-18	1.21203e-16	ZSCAN9
ENSG00000164440.15	180.259	1.71557	0.199284	8.60865	7.39248e-18	1.21867e-16	TXLNB
ENSG00000114541.15	105.221	1.13054	0.131339	8.60779	7.44817e-18	1.2272e-16	FRMD4B
ENSG00000110108.10	2307.41	0.559584	0.0650133	8.60723	7.48478e-18	1.23259e-16	TMEM109
ENSG00000003249.15	296.283	2.63481	0.30622	8.6043	7.67861e-18	1.26384e-16	DBNDD1
ENSG00000026508.21	5884.48	-1.07144	0.12453	-8.60383	7.70964e-18	1.26828e-16	CD44
ENSG00000136048.14	919.038	-1.08806	0.126477	-8.60283	7.77716e-18	1.27871e-16	DRAM1
ENSG00000162729.14	650.832	0.870354	0.101176	8.60241	7.80611e-18	1.2828e-16	IGSF8
ENSG00000139899.11	125.135	-1.59396	0.18536	-8.59928	8.0219e-18	1.31757e-16	CBLN3
ENSG00000178082.6	713.291	-0.814926	0.094802	-8.59608	8.24847e-18	1.35407e-16	TWF1P1
ENSG00000144476.6	223.153	-1.82809	0.212734	-8.5933	8.45088e-18	1.38657e-16	ACKR3
ENSG00000141562.19	777.365	0.663231	0.0771974	8.59137	8.594e-18	1.40932e-16	NARF
ENSG00000135749.19	433.677	-1.62931	0.189695	-8.58911	8.76441e-18	1.43651e-16	PCNX2
ENSG00000163964.18	420.783	-0.492005	0.0572847	-8.58878	8.79014e-18	1.43997e-16	PIGX
ENSG00000160392.14	571.287	1.01505	0.118209	8.58686	8.93808e-18	1.46344e-16	C19orf47
ENSG00000159231.6	84.1234	-1.75682	0.20466	-8.58407	9.15737e-18	1.49856e-16	CBR3
ENSG00000143393.17	1765.32	-0.399988	0.0466017	-8.58311	9.23385e-18	1.51029e-16	PI4KB
ENSG00000103855.18	4109.9	-0.990899	0.115452	-8.58278	9.26106e-18	1.51395e-16	CD276
ENSG00000185274.12	15.3732	2.97964	0.347177	8.58247	9.28592e-18	1.51722e-16	GALNT17
ENSG00000225210.10	50.1425	-2.65847	0.309813	-8.58089	9.41417e-18	1.53737e-16	DUXAP9
ENSG00000101938.15	78.3184	-7.9508	0.92663	-8.58033	9.45988e-18	1.54403e-16	CHRDL1
ENSG00000156885.6	368.496	3.72587	0.434258	8.57985	9.49939e-18	1.54967e-16	COX6A2
ENSG00000100321.15	107.526	1.46098	0.170309	8.5784	9.61992e-18	1.56851e-16	SYNGR1
ENSG00000225138.8	331.461	0.926376	0.108058	8.57299	1.00829e-17	1.64314e-16	SLC9A3-AS1
ENSG00000187616.5	1753.11	3.58948	0.418799	8.5709	1.02677e-17	1.67239e-16	MYMK
ENSG00000131242.18	74.4411	1.92712	0.224878	8.5696	1.03842e-17	1.69049e-16	RAB11FIP4
ENSG00000122126.18	861.363	-0.551904	0.0644337	-8.56545	1.07654e-17	1.75163e-16	OCRL
ENSG00000158773.14	837.555	0.404295	0.0472074	8.56423	1.08799e-17	1.76934e-16	USF1
ENSG00000183496.6	750.977	1.57114	0.18352	8.56114	1.1176e-17	1.81654e-16	MEX3B
ENSG00000101846.9	522.914	-1.01913	0.119061	-8.55974	1.13124e-17	1.83776e-16	STS
ENSG00000163132.8	242.702	-1.12625	0.131611	-8.55743	1.15416e-17	1.87403e-16	MSX1
ENSG00000197872.11	844.912	1.99012	0.232618	8.55532	1.17543e-17	1.90757e-16	CYRIA
ENSG00000115325.14	774.323	-0.974607	0.113919	-8.55523	1.17634e-17	1.90806e-16	DOK1
ENSG00000185024.18	1239.21	0.654456	0.0765069	8.55421	1.18677e-17	1.92398e-16	BRF1
ENSG00000235770.6	30.3698	-1.99527	0.23326	-8.55382	1.1908e-17	1.92951e-16	LINC00607
ENSG00000152217.20	202.851	-1.11039	0.129816	-8.55357	1.19336e-17	1.93266e-16	SETBP1
ENSG00000279086.1	16.4415	-2.50546	0.292931	-8.55307	1.1986e-17	1.94014e-16	ENSG00000279086
ENSG00000172845.18	1642.34	-0.377559	0.0441518	-8.55139	1.21619e-17	1.9676e-16	SP3
ENSG00000166595.12	1721.21	0.753767	0.0881594	8.55005	1.2304e-17	1.98956e-16	CIAO2B
ENSG00000141736.14	2525.3	0.672231	0.0786293	8.54937	1.23762e-17	2.00021e-16	ERBB2
ENSG00000172508.11	1105.77	3.21094	0.375584	8.54921	1.23936e-17	2.00197e-16	CARNS1
ENSG00000099812.9	35.0183	2.69624	0.315383	8.5491	1.2405e-17	2.00278e-16	MISP
ENSG00000119280.17	3678.06	1.6915	0.19786	8.54896	1.24208e-17	2.0043e-16	C1orf198
ENSG00000111077.18	3258.69	-0.902164	0.10558	-8.54486	1.28695e-17	2.07564e-16	TNS2
ENSG00000118007.13	935.568	-0.666607	0.0780155	-8.54455	1.29039e-17	2.08012e-16	STAG1
ENSG00000205221.13	141.046	-4.0181	0.470268	-8.54428	1.29338e-17	2.08386e-16	VIT
ENSG00000084764.12	1068.08	1.47535	0.172749	8.54044	1.33711e-17	2.15321e-16	MAPRE3
ENSG00000139880.21	268.561	-1.25626	0.1471	-8.54015	1.3405e-17	2.15755e-16	CDH24
ENSG00000174791.11	521.138	-1.2101	0.141718	-8.53878	1.35643e-17	2.18208e-16	RIN1
ENSG00000149294.17	12709.3	3.59841	0.421873	8.52959	1.46865e-17	2.36138e-16	NCAM1
ENSG00000064787.14	258.258	4.06167	0.476246	8.5285	1.48253e-17	2.38248e-16	BCAS1
ENSG00000135315.12	436.75	0.725501	0.0851053	8.52475	1.53142e-17	2.45978e-16	CEP162
ENSG00000113384.14	1394.93	-0.528199	0.0619763	-8.52259	1.56025e-17	2.50481e-16	GOLPH3
ENSG00000106031.9	24.2405	3.14163	0.368647	8.52207	1.56728e-17	2.5148e-16	HOXA13
ENSG00000280046.1	86.7574	0.948958	0.111355	8.52191	1.56939e-17	2.5169e-16	ENSG00000280046
ENSG00000250899.3	567.413	1.88383	0.221129	8.51913	1.60751e-17	2.57671e-16	ENSG00000250899
ENSG00000182173.14	398.759	0.662361	0.0777522	8.51887	1.61114e-17	2.58121e-16	TSEN54
ENSG00000149582.16	511.054	1.83676	0.215642	8.51762	1.62863e-17	2.6079e-16	TMEM25
ENSG00000084652.16	2959.34	-0.502792	0.0590354	-8.51679	1.64036e-17	2.62533e-16	TXLNA
ENSG00000196812.6	38.5143	1.579	0.18541	8.51625	1.64806e-17	2.6363e-16	ZSCAN16
ENSG00000146676.10	8172.16	1.52866	0.17954	8.51433	1.67555e-17	2.67891e-16	PURB
ENSG00000154930.15	111.185	-2.00813	0.235863	-8.514	1.68032e-17	2.68517e-16	ACSS1
ENSG00000072041.18	490.124	-2.19592	0.25794	-8.51329	1.69071e-17	2.7004e-16	SLC6A15
ENSG00000173868.12	50.5253	2.49683	0.29329	8.51319	1.69211e-17	2.70125e-16	PHOSPHO1
ENSG00000011523.15	860.186	0.950449	0.11167	8.5112	1.72146e-17	2.7467e-16	CEP68
ENSG00000106799.14	1876.36	1.28579	0.151166	8.50581	1.80337e-17	2.87458e-16	TGFBR1
ENSG00000274265.5	94.9968	1.14944	0.135137	8.5058	1.80344e-17	2.87458e-16	ENSG00000274265
ENSG00000086015.23	3412.63	0.808412	0.0950668	8.50363	1.83759e-17	2.92643e-16	MAST2
ENSG00000131019.11	200.158	-0.81983	0.0964097	-8.50361	1.83784e-17	2.92643e-16	ULBP3
ENSG00000129116.20	12180.5	1.35617	0.159489	8.50317	1.84484e-17	2.93608e-16	PALLD
ENSG00000185386.15	262.422	-1.26954	0.149323	-8.50198	1.86384e-17	2.9648e-16	MAPK11
ENSG00000231925.14	1881.02	-1.15416	0.135774	-8.50064	1.88546e-17	2.99767e-16	TAPBP
ENSG00000158296.14	89.9305	-1.44862	0.170433	-8.49961	1.90232e-17	3.02295e-16	SLC13A3
ENSG00000223855.4	51.5597	2.21479	0.260583	8.49936	1.90644e-17	3.02795e-16	PDGFA-DT
ENSG00000225613.2	390.223	3.47169	0.40849	8.49883	1.91504e-17	3.04007e-16	LINCMD1
ENSG00000272711.1	61.1501	-1.46661	0.172593	-8.4975	1.93718e-17	3.07365e-16	HK2-DT
ENSG00000134716.11	52.4869	2.84608	0.335017	8.49534	1.97358e-17	3.12983e-16	CYP2J2
ENSG00000144867.13	1433.14	-0.690212	0.0812582	-8.49405	1.99552e-17	3.163e-16	SRPRB
ENSG00000196935.10	1795.35	-0.663211	0.0781377	-8.48772	2.10723e-17	3.33838e-16	SRGAP1
ENSG00000138669.10	15.5285	-4.50492	0.530992	-8.48397	2.17647e-17	3.44633e-16	PRKG2
ENSG00000160867.15	1922.72	3.08839	0.364039	8.4837	2.18148e-17	3.45253e-16	FGFR4
ENSG00000116406.20	1977.28	-0.767569	0.0904824	-8.48308	2.19312e-17	3.46919e-16	EDEM3
ENSG00000155254.13	3461.28	-0.605587	0.0714064	-8.48085	2.2356e-17	3.5346e-16	MARVELD1
ENSG00000237234.7	14.7757	-4.693	0.553553	-8.47796	2.2918e-17	3.62162e-16	ENSG00000237234
ENSG00000009709.12	160.881	4.54367	0.536003	8.47696	2.31153e-17	3.65096e-16	PAX7
ENSG00000250634.6	19.0564	-3.14764	0.371327	-8.47675	2.31574e-17	3.65576e-16	LINC01182
ENSG00000197479.7	28.885	1.79492	0.211767	8.47591	2.33251e-17	3.68038e-16	PCDHB11
ENSG00000154545.17	398.211	-0.630833	0.0744365	-8.47478	2.35534e-17	3.71453e-16	MAGED4
ENSG00000104960.15	1675.46	0.407139	0.0480433	8.47441	2.36283e-17	3.72446e-16	PTOV1
ENSG00000164093.18	851.944	3.6344	0.428959	8.47261	2.39955e-17	3.78044e-16	PITX2
ENSG00000109061.10	1306.81	4.32953	0.511171	8.46982	2.45773e-17	3.87015e-16	MYH1
ENSG00000130592.17	6088.49	1.74514	0.20607	8.46868	2.48197e-17	3.90635e-16	LSP1
ENSG00000247596.10	1190.52	-0.782933	0.0924852	-8.46549	2.55073e-17	4.01257e-16	TWF2
ENSG00000187556.8	23.4514	2.18965	0.258746	8.46255	2.616e-17	4.11317e-16	NANOS3
ENSG00000109929.10	3035.14	1.12752	0.133245	8.46202	2.62788e-17	4.12977e-16	SC5D
ENSG00000151466.12	264.401	-0.77702	0.09184	-8.46059	2.66037e-17	4.17873e-16	SCLT1
ENSG00000229108.4	9.73815	-4.96459	0.586821	-8.46014	2.67053e-17	4.19259e-16	LINC02587
ENSG00000221968.9	3841.08	1.19396	0.141149	8.45886	2.70011e-17	4.23689e-16	FADS3
ENSG00000178996.14	3221.29	0.919893	0.108772	8.45705	2.74218e-17	4.30075e-16	SNX18
ENSG00000069122.19	329.773	-4.12993	0.488365	-8.45664	2.75184e-17	4.31374e-16	ADGRF5
ENSG00000144792.9	160.633	0.860801	0.10182	8.45419	2.81041e-17	4.40334e-16	ZNF660
[truncated: 60,760 more rows]

## Sheet: Old_vs_Young_MuSC
Comparison of Old versus Young for MuSC in co-culture with rat neuron cells
(positive log2-fold difference = higher in Old subjects)
ENSEMBL_ID	bMean	L2FC	lfcSE	stat	pvalue	FDR	Gene
ENSG00000100285.10	71.8036	-1.38962	0.195401	-7.11164	1.14673e-12	5.60256e-08	NEFH
ENSG00000138650.9	16.5632	2.68803	0.45173	5.95051	2.67305e-09	6.52985e-05	PCDH10
ENSG00000142910.16	21.1288	-2.00238	0.364027	-5.50064	3.78406e-08	0.00061626	TINAGL1
ENSG00000150394.14	66.8646	2.37053	0.452867	5.2345	1.65431e-07	0.00202062	CDH8
ENSG00000236536.2	14.9208	1.347	0.291003	4.62881	3.67768e-06	0.0348147	ENSG00000236536
ENSG00000145864.14	15.8321	2.05219	0.446368	4.59752	4.27551e-06	0.0348147	GABRB2
ENSG00000204764.14	74.7497	-0.727016	0.170782	-4.25698	2.07207e-05	0.129771	RANBP17
ENSG00000166501.14	5.97535	-2.53017	0.595145	-4.25134	2.12491e-05	0.129771	PRKCB
ENSG00000214367.10	60.815	-0.541756	0.13182	-4.10982	3.95975e-05	0.214957	HAUS3
ENSG00000171246.7	22.1405	-1.90455	0.466374	-4.08375	4.43145e-05	0.216507	NPTX1
ENSG00000167617.3	36.7078	-0.807356	0.202351	-3.98988	6.61071e-05	0.293617	CDC42EP5
ENSG00000135269.18	281.788	-0.703352	0.178739	-3.93507	8.31727e-05	0.338631	TES
ENSG00000272872.1	8.86999	2.15641	0.554229	3.89084	9.98994e-05	0.375445	ENSG00000272872
ENSG00000205978.6	51.5449	-0.743914	0.193728	-3.84	0.000123036	0.429369	NYNRIN
ENSG00000169744.13	2.30863	-2.80814	0.759034	-3.69963	0.000215918	0.703272	LDB2
ENSG00000253910.3	253.295	0.579951	0.159043	3.64651	0.000265825	0.774965	PCDHGB2
ENSG00000120057.5	184.726	0.997351	0.27415	3.63798	0.000274785	0.774965	SFRP5
ENSG00000119408.17	1922.14	0.282603	0.0778929	3.6281	0.000285514	0.774965	NEK6
ENSG00000159640.17	14.6005	-1.74873	0.484496	-3.60939	0.00030692	0.78922	ACE
ENSG00000260792.1	7.23705	-1.30834	0.365337	-3.5812	0.000342016	0.828487	LINC02280
ENSG00000105464.4	37.9707	-0.941421	0.263656	-3.57064	0.000356105	0.828487	GRIN2D
ENSG00000170006.13	30.0187	-0.94003	0.266207	-3.5312	0.000413673	0.911021	TMEM154
ENSG00000157502.13	77.7677	1.12123	0.318884	3.5161	0.000437931	0.911021	PWWP3B
ENSG00000170190.16	151.008	-0.519255	0.147921	-3.51035	0.00044752	0.911021	SLC16A5
ENSG00000253227.2	7.59862	1.50662	0.432958	3.47984	0.000501718	0.980497	ENSG00000253227
ENSG00000206195.11	82.4329	1.84174	0.5316	3.46452	0.000531186	0.99816	DUXAP8
ENSG00000198805.13	183.487	-0.671164	0.195417	-3.43452	0.000593595	1	PNP
ENSG00000290418.1	82.9876	-0.854569	0.251019	-3.4044	0.000663095	1	TPTEP1
ENSG00000235863.4	39.7153	-0.75292	0.222338	-3.38637	0.000708239	1	B3GALT4
ENSG00000164761.9	80.2268	1.21828	0.35995	3.38457	0.000712887	1	TNFRSF11B
ENSG00000187627.18	19.2135	-1.33171	0.393734	-3.38226	0.000718933	1	RGPD1
ENSG00000135480.17	48.5537	-1.58468	0.468678	-3.38118	0.00072176	1	KRT7
ENSG00000136100.14	1558.11	0.211365	0.0627108	3.37046	0.000750416	1	VPS36
ENSG00000135842.17	109.014	-1.18668	0.352317	-3.36823	0.000756522	1	NIBAN1
ENSG00000162706.13	43.0174	-1.19595	0.355162	-3.36734	0.000758971	1	CADM3
ENSG00000150471.17	10.6217	1.48156	0.441333	3.35701	0.0007879	1	ADGRL3
ENSG00000021826.18	413.128	0.598935	0.17882	3.34938	0.000809925	1	CPS1
ENSG00000115423.19	6.63437	-1.51629	0.453849	-3.34097	0.000834871	1	DNAH6
ENSG00000120322.4	34.5113	0.990052	0.297154	3.33178	0.000862922	1	PCDHB8
ENSG00000134853.12	104.724	-1.86863	0.562874	-3.3198	0.00090082	1	PDGFRA
ENSG00000270069.3	104.693	-0.385778	0.117219	-3.29109	0.000998012	1	MIR222HG
ENSG00000143341.12	42.6828	-1.37728	0.42076	-3.27332	0.00106291	1	HMCN1
ENSG00000241537.1	2.30727	-2.14492	0.655738	-3.27101	0.00107166	1	ENSG00000241537
ENSG00000029534.22	336.174	0.704422	0.217637	3.23668	0.00120928	1	ANK1
ENSG00000120149.9	94.8043	0.359425	0.111185	3.23267	0.00122639	1	MSX2
ENSG00000185585.20	10970.7	0.518603	0.161134	3.21845	0.00128884	1	OLFML2A
ENSG00000013297.12	160.721	-1.51629	0.472137	-3.21154	0.00132026	1	CLDN11
ENSG00000257702.5	89.3422	-0.460655	0.143646	-3.20688	0.00134185	1	LBX2-AS1
ENSG00000277156.1	12.1868	0.858906	0.267855	3.20661	0.0013431	1	TOMM40P1
ENSG00000269976.1	2.35686	-2.16201	0.675428	-3.20094	0.00136979	1	ENSG00000269976
ENSG00000196611.6	36.1277	-2.39215	0.747693	-3.19938	0.00137724	1	MMP1
ENSG00000285671.1	111.904	0.838273	0.262459	3.19392	0.00140357	1	ENSG00000285671
ENSG00000149243.17	56.0214	-0.536541	0.168292	-3.18815	0.00143185	1	KLHL35
ENSG00000131634.14	24.6047	-1.23104	0.387514	-3.17676	0.00148931	1	TMEM204
ENSG00000162722.9	23.6878	1.4652	0.461571	3.17437	0.00150161	1	TRIM58
ENSG00000173762.8	26.284	0.841145	0.265426	3.16904	0.00152944	1	CD7
ENSG00000267784.1	9.75049	-1.28391	0.406568	-3.15793	0.00158896	1	ENSG00000267784
ENSG00000289384.2	13.6788	-2.14861	0.680484	-3.15747	0.00159146	1	ENSG00000289384
ENSG00000267661.1	1.44887	-2.61582	0.829778	-3.15243	0.00161918	1	ENSG00000267661
ENSG00000244306.11	106.096	1.66512	0.528241	3.15219	0.00162049	1	DUXAP10
ENSG00000087076.9	232.52	-0.926122	0.294282	-3.14705	0.00164924	1	HSD17B14
ENSG00000210196.2	984.773	0.513295	0.16323	3.14461	0.00166308	1	MT-TP
ENSG00000167772.12	2287.46	-0.402365	0.128505	-3.13112	0.00174142	1	ANGPTL4
ENSG00000121310.17	472.69	-0.662375	0.21161	-3.13017	0.00174703	1	ECHDC2
ENSG00000266378.1	8.53025	-1.25094	0.399829	-3.1287	0.00175583	1	ENSG00000266378
ENSG00000237484.7	5.61192	1.8767	0.600553	3.12495	0.00177838	1	LINC01684
ENSG00000232995.7	12.1478	-0.751071	0.240551	-3.1223	0.00179447	1	RGS5
ENSG00000164283.13	21.9578	-1.6442	0.528979	-3.10825	0.00188197	1	ESM1
ENSG00000197903.8	72.1804	0.577548	0.185825	3.10802	0.00188346	1	H2BC12
ENSG00000196358.12	293.169	0.712466	0.229344	3.10654	0.00189289	1	NTNG2
ENSG00000131737.7	2.64009	-2.93198	0.945812	-3.09996	0.00193545	1	KRT34
ENSG00000151067.23	29.644	-0.909756	0.293748	-3.09706	0.00195449	1	CACNA1C
ENSG00000229298.1	5.36629	-1.35226	0.436808	-3.09578	0.00196297	1	TUBB8P1
ENSG00000104723.21	543.413	0.999436	0.322919	3.09501	0.00196808	1	TUSC3
ENSG00000154783.12	10.6531	-2.02026	0.653869	-3.0897	0.00200358	1	FGD5
ENSG00000290415.1	7.15781	1.58268	0.513983	3.07925	0.00207523	1	ENSG00000290415
ENSG00000162840.4	85.8512	-0.674277	0.219302	-3.07465	0.00210751	1	MT2P1
ENSG00000228709.3	1.9309	-2.70801	0.884423	-3.06189	0.00219941	1	LINC02575
ENSG00000183760.11	1.75376	-2.79706	0.914587	-3.05828	0.00222613	1	ACP7
ENSG00000137727.13	16.2489	-0.892728	0.291969	-3.05761	0.00223108	1	ARHGAP20
ENSG00000285967.1	225.69	-0.35134	0.115156	-3.051	0.00228083	1	NIPBL-DT
ENSG00000139835.14	38.5806	-0.645332	0.212161	-3.04171	0.00235236	1	GRTP1
ENSG00000271215.1	2.10978	-2.2395	0.737274	-3.03754	0.00238518	1	RPL21P136
ENSG00000077943.8	46.3535	-0.714668	0.235504	-3.03464	0.00240827	1	ITGA8
ENSG00000161958.11	34.2682	0.578723	0.190821	3.0328	0.00242294	1	FGF11
ENSG00000164879.7	11.6268	1.06267	0.350515	3.03174	0.00243151	1	CA3
ENSG00000109339.24	58.3099	-0.613295	0.202459	-3.02924	0.00245171	1	MAPK10
ENSG00000233928.7	1.20212	-2.8258	0.933115	-3.02835	0.0024589	1	ENSG00000233928
ENSG00000259807.2	10.3549	-1.54675	0.511557	-3.02362	0.00249769	1	ENSG00000259807
ENSG00000270091.1	8.2851	-1.14667	0.380548	-3.0132	0.0025851	1	ENSG00000270091
ENSG00000082293.13	15.9064	1.18953	0.395889	3.0047	0.00265841	1	COL19A1
ENSG00000264215.1	10.3538	-1.09057	0.36387	-2.99713	0.00272537	1	ENSG00000264215
ENSG00000107984.10	59.433	-1.33492	0.446551	-2.98939	0.00279531	1	DKK1
ENSG00000234618.1	100.939	0.704328	0.235967	2.98486	0.00283712	1	RPSAP9
ENSG00000125148.7	2783.8	-0.707021	0.23782	-2.97293	0.00294973	1	MT2A
ENSG00000198286.11	2.71132	-2.1276	0.715742	-2.97258	0.00295304	1	CARD11
ENSG00000164330.17	35.6999	-1.16618	0.392553	-2.97077	0.00297059	1	EBF1
ENSG00000217653.1	2.82807	-1.5053	0.506917	-2.96953	0.00298258	1	PIMREGP3
ENSG00000261327.5	7.26207	-2.43339	0.820091	-2.96721	0.00300512	1	ENSG00000261327
ENSG00000007047.16	1108.41	0.189408	0.0638709	2.96547	0.00302218	1	MARK4
ENSG00000227227.1	1.46977	-2.49052	0.840077	-2.96464	0.00303041	1	ENSG00000227227
ENSG00000289281.1	1.62724	-2.13307	0.719835	-2.96327	0.00304391	1	ENSG00000289281
ENSG00000164161.10	20.8468	-1.22071	0.412269	-2.96095	0.0030669	1	HHIP
ENSG00000144681.11	70.1511	1.32677	0.448484	2.95835	0.00309289	1	STAC
ENSG00000115365.13	1336.22	0.189381	0.0640177	2.95826	0.00309386	1	LANCL1
ENSG00000242971.3	2.62523	-1.9391	0.655986	-2.956	0.00311653	1	RN7SL233P
ENSG00000198873.12	42.8267	-0.897033	0.303567	-2.95497	0.00312696	1	GRK5
ENSG00000287763.1	6.95997	-1.35518	0.459545	-2.94897	0.00318834	1	ENSG00000287763
ENSG00000003249.15	487.796	1.00369	0.340519	2.94753	0.00320325	1	DBNDD1
ENSG00000178401.16	178.391	-0.506947	0.172232	-2.9434	0.00324633	1	DNAJC22
ENSG00000216819.1	6.888	2.0412	0.695144	2.93636	0.00332085	1	TUBB2BP1
ENSG00000179542.16	221.74	0.73691	0.251402	2.9312	0.00337654	1	SLITRK4
ENSG00000161664.7	54.6311	-0.454436	0.15519	-2.92825	0.00340873	1	ASB16
ENSG00000287475.1	2.96491	-2.07901	0.710823	-2.92479	0.00344693	1	ENSG00000287475
ENSG00000078114.19	11.3615	-1.12575	0.384905	-2.92474	0.00344748	1	NEBL
ENSG00000118564.15	1898.11	0.190609	0.0653214	2.91801	0.00352268	1	FBXL5
ENSG00000196862.10	13.6756	0.944662	0.324082	2.91489	0.00355816	1	RGPD4
ENSG00000166394.15	101.542	-0.468482	0.160781	-2.91379	0.00357066	1	CYB5R2
ENSG00000255340.1	1.459	-2.43136	0.834787	-2.91255	0.00358486	1	ENSG00000255340
ENSG00000188338.15	16.0839	1.34095	0.461178	2.90767	0.00364131	1	SLC38A3
ENSG00000111331.14	360.292	-1.27741	0.43976	-2.90479	0.00367496	1	OAS3
ENSG00000261596.2	4.23303	-1.17945	0.406339	-2.90262	0.00370052	1	ENSG00000261596
ENSG00000167536.14	7.70679	1.16466	0.401253	2.90256	0.00370122	1	DHRS13
ENSG00000253159.3	224.57	-0.538541	0.185692	-2.90019	0.0037294	1	PCDHGA12
ENSG00000258891.1	10.2987	-1.05271	0.36328	-2.89779	0.00375799	1	ENSG00000258891
ENSG00000169252.6	104.721	0.567242	0.195817	2.8968	0.00376985	1	ADRB2
ENSG00000133640.20	10.5742	1.01583	0.350845	2.89537	0.00378707	1	LRRIQ1
ENSG00000255968.1	5.45733	-1.17975	0.407552	-2.89473	0.00379489	1	ENSG00000255968
ENSG00000144645.16	1546.24	0.283242	0.0979274	2.89236	0.00382355	1	OSBPL10
ENSG00000240914.1	104.548	0.563378	0.195057	2.88826	0.00387374	1	RPL15P2
ENSG00000141449.16	16.5277	-0.680725	0.23648	-2.87857	0.00399487	1	GREB1L
ENSG00000280035.1	2.34914	-1.85814	0.645689	-2.87776	0.00400513	1	ENSG00000280035
ENSG00000277128.2	2.96558	2.07395	0.72118	2.87577	0.00403047	1	ENSG00000277128
ENSG00000165548.11	12.9118	1.10775	0.385283	2.87515	0.00403829	1	TMEM63C
ENSG00000153823.19	595.555	0.635848	0.221248	2.87391	0.00405422	1	PID1
ENSG00000133131.15	1166.82	0.208284	0.0725254	2.87187	0.00408047	1	MORC4
ENSG00000113318.11	434.524	0.239386	0.0833559	2.87185	0.00408078	1	MSH3
ENSG00000290032.1	34.8877	0.583688	0.203372	2.87004	0.00410414	1	ENSG00000290032
ENSG00000147889.18	384.313	0.696001	0.242677	2.86801	0.00413063	1	CDKN2A
ENSG00000072315.4	2.73229	-1.89824	0.661911	-2.86781	0.00413323	1	TRPC5
ENSG00000142178.9	1853.77	0.527646	0.184055	2.86679	0.00414661	1	SIK1
ENSG00000048540.16	90.7236	1.03391	0.360677	2.86658	0.00414931	1	LMO3
ENSG00000163661.4	228.826	-1.27649	0.44564	-2.8644	0.00417804	1	PTX3
ENSG00000210049.1	2.83731	2.00237	0.700447	2.8587	0.00425374	1	MT-TF
ENSG00000176623.12	747.37	0.197726	0.0692157	2.85667	0.00428115	1	RMDN1
ENSG00000286230.1	1.75581	-2.30059	0.806084	-2.85404	0.00431673	1	ENSG00000286230
ENSG00000183615.6	12.6235	-1.25259	0.440373	-2.84439	0.00444966	1	FAM167B
ENSG00000129595.14	17.7868	-0.926141	0.326556	-2.83609	0.00456701	1	EPB41L4A
ENSG00000168229.4	9.81263	-0.98414	0.347033	-2.83587	0.00457011	1	PTGDR
ENSG00000227850.1	51.8294	0.470166	0.165874	2.83447	0.00459012	1	SEPTIN2P1
ENSG00000232150.3	558.128	0.228477	0.0806146	2.8342	0.00459412	1	ST13P4
ENSG00000132205.11	80.1374	-0.904299	0.320226	-2.82394	0.00474371	1	EMILIN2
ENSG00000207614.1	1.22586	-2.22197	0.787872	-2.82022	0.00479911	1	MIR193A
ENSG00000225465.10	10.69	-0.852992	0.302485	-2.81995	0.00480309	1	RFPL1S
ENSG00000125810.10	8.05816	-2.00966	0.71269	-2.81982	0.00480501	1	CD93
ENSG00000165886.5	569.066	0.347642	0.123379	2.81768	0.00483726	1	UBTD1
ENSG00000250159.7	29.2131	-0.649868	0.230837	-2.81527	0.00487369	1	PKD2L2-DT
ENSG00000187800.14	25.223	-1.15235	0.40945	-2.81439	0.00488706	1	PEAR1
ENSG00000079257.8	18.6843	-2.1498	0.765863	-2.80703	0.00500001	1	LXN
ENSG00000117114.21	46.1162	-1.21755	0.433988	-2.80549	0.00502406	1	ADGRL2
ENSG00000137936.18	1649.47	0.251533	0.0897396	2.80292	0.00506427	1	BCAR3
ENSG00000144893.13	7.23563	-1.1431	0.407937	-2.80215	0.0050763	1	MED12L
ENSG00000161298.19	148.292	-0.376732	0.134521	-2.80053	0.0051018	1	ZNF382
ENSG00000197122.13	1077.1	-0.251239	0.0899969	-2.79163	0.00524426	1	SRC
ENSG00000261505.1	11.8462	-1.15798	0.414823	-2.7915	0.00524651	1	ENSG00000261505
ENSG00000163815.6	4.68192	-1.22722	0.440183	-2.78796	0.00530403	1	CLEC3B
ENSG00000176170.14	511.206	-0.792094	0.284577	-2.78341	0.00537907	1	SPHK1
ENSG00000019485.14	142.823	0.25266	0.0908617	2.78071	0.00542406	1	PRDM11
ENSG00000284428.1	35.2975	-0.492208	0.177344	-2.77545	0.00551256	1	ENSG00000284428
ENSG00000164683.19	737.581	0.778042	0.280807	2.77074	0.00559293	1	HEY1
ENSG00000227383.1	4.66251	-1.49278	0.539278	-2.76812	0.00563812	1	RPL35AP2
ENSG00000207497.1	4.81861	-1.34562	0.486599	-2.76537	0.00568588	1	Y_RNA
ENSG00000258904.1	9.46748	-0.877	0.317352	-2.7635	0.00571858	1	ENSG00000258904
ENSG00000159733.14	51.4895	0.664296	0.240506	2.76208	0.00574348	1	ZFYVE28
ENSG00000164742.16	16.3982	-0.953062	0.34517	-2.76114	0.00576001	1	ADCY1
ENSG00000240135.1	10.9023	0.792972	0.287206	2.76099	0.0057627	1	PSMD12P1
ENSG00000236474.1	1.60144	-2.15206	0.779719	-2.76004	0.00577935	1	GCNT1P1
ENSG00000207291.1	5.13062	-1.08886	0.395436	-2.75357	0.00589493	1	RNU6-30P
ENSG00000222990.1	2.37463	-1.56872	0.569942	-2.75243	0.00591551	1	RNU4-22P
ENSG00000136244.12	21.502	-0.631187	0.229516	-2.75008	0.00595799	1	IL6
ENSG00000134259.6	12.3566	-1.70127	0.618982	-2.74849	0.00598707	1	NGF
ENSG00000158286.13	70.345	-0.616529	0.224441	-2.74695	0.00601521	1	RNF207
ENSG00000116711.10	15.1732	-1.60569	0.585449	-2.74267	0.00609418	1	PLA2G4A
ENSG00000172667.11	3590.84	0.334253	0.121982	2.74019	0.00614045	1	ZMAT3
ENSG00000196141.14	4427.69	0.282259	0.103036	2.73943	0.00615466	1	SPATS2L
ENSG00000143878.10	1284.97	0.285498	0.104269	2.73808	0.00617986	1	RHOB
ENSG00000186019.12	18.3317	0.689854	0.251949	2.73807	0.00618005	1	ZNF225-AS1
ENSG00000174326.15	5.97083	-0.982392	0.359209	-2.73487	0.00624044	1	SLC16A11
ENSG00000290689.1	18.1365	-0.835044	0.305498	-2.73338	0.00626876	1	ENSG00000290689
ENSG00000255329.1	3.3474	-1.7608	0.644393	-2.7325	0.00628556	1	H2AZP4
ENSG00000100077.16	257.978	0.274507	0.10056	2.7298	0.0063373	1	GRK3
ENSG00000176697.20	40.8954	0.823102	0.301863	2.72675	0.00639624	1	BDNF
ENSG00000170558.10	975.951	0.531825	0.195109	2.72578	0.00641496	1	CDH2
ENSG00000145423.5	8.65701	-1.80927	0.663909	-2.72518	0.00642671	1	SFRP2
ENSG00000225518.3	6.26296	-1.18035	0.433293	-2.72414	0.00644683	1	LINC01703
ENSG00000270130.1	8.42752	-1.03271	0.379836	-2.71882	0.0065515	1	ENSG00000270130
ENSG00000225703.1	1.51812	-2.09807	0.772131	-2.71725	0.00658276	1	ENSG00000225703
ENSG00000267500.1	6.16129	-1.01183	0.37248	-2.71648	0.00659808	1	ZNF887P
ENSG00000200070.1	1.40801	-2.02941	0.747666	-2.71433	0.00664098	1	RNU4-80P
ENSG00000112576.13	1306.91	0.373794	0.138113	2.70643	0.0068011	1	CCND3
ENSG00000229492.1	5.15987	-1.37558	0.508408	-2.70566	0.00681686	1	ENSG00000229492
ENSG00000156711.17	114.9	-0.630619	0.233208	-2.7041	0.00684896	1	MAPK13
ENSG00000228264.1	1.97898	-1.86203	0.689265	-2.70147	0.00690331	1	PSMD8P1
ENSG00000101152.12	1885.37	0.164114	0.0608247	2.69814	0.00697271	1	DNAJC5
ENSG00000274750.3	21.7767	-0.920075	0.341405	-2.69497	0.00703954	1	H3C6
ENSG00000172250.18	6.46864	-1.46049	0.541934	-2.69496	0.00703966	1	SERHL
ENSG00000275379.2	1.50068	-1.89307	0.702634	-2.69425	0.00705481	1	H3C11
ENSG00000141574.8	889.362	0.538671	0.200375	2.68831	0.00718142	1	SECTM1
ENSG00000225706.3	6.81756	-1.33643	0.49721	-2.68786	0.00719119	1	PTPRD-AS1
ENSG00000180016.2	1.05696	-2.71794	1.0117	-2.68651	0.00722035	1	OR1E1
ENSG00000157601.15	166.352	-2.07443	0.772366	-2.68581	0.00723546	1	MX1
ENSG00000275976.6	1.27342	-2.19175	0.816319	-2.68492	0.00725463	1	SPDYE11
ENSG00000170370.12	5.95144	-1.31119	0.488684	-2.68311	0.00729404	1	EMX2
ENSG00000172458.5	75.4793	0.319137	0.118973	2.68242	0.00730913	1	IL17D
ENSG00000272970.5	57.5077	-0.50709	0.189063	-2.68212	0.00731568	1	ENSG00000272970
ENSG00000151079.8	1.69129	-2.05941	0.768445	-2.67997	0.00736282	1	KCNA6
ENSG00000116745.7	2.37095	2.45941	0.918036	2.679	0.00738435	1	RPE65
ENSG00000125813.15	1.4796	-1.89734	0.708602	-2.67758	0.00741569	1	PAX1
ENSG00000186854.11	32.458	-0.802018	0.299755	-2.67558	0.00745994	1	TRABD2A
ENSG00000168477.20	72.5984	-0.949931	0.355493	-2.67215	0.00753672	1	TNXB
ENSG00000240371.1	50.9915	0.685162	0.256873	2.66732	0.00764593	1	RPS4XP13
ENSG00000240184.7	2737.49	0.306403	0.114952	2.66548	0.00768792	1	PCDHGC3
ENSG00000273791.1	1.91139	-2.13054	0.799401	-2.66517	0.00769505	1	ENSG00000273791
ENSG00000273403.1	7.70749	-0.93109	0.349391	-2.6649	0.00770121	1	ENSG00000273403
ENSG00000164099.3	12.4646	-1.69452	0.637243	-2.65914	0.00783394	1	PRSS12
ENSG00000268686.2	2.64758	-1.53887	0.579643	-2.65486	0.00793413	1	ENSG00000268686
ENSG00000005249.14	24.5231	-0.655635	0.247117	-2.65314	0.00797479	1	PRKAR2B
ENSG00000181404.18	123.203	0.529383	0.199613	2.65205	0.00800057	1	WASHC1
ENSG00000007372.25	5.42554	1.32703	0.500649	2.65062	0.00803432	1	PAX6
ENSG00000162592.10	1.43307	-2.10148	0.794392	-2.64539	0.00815958	1	CCDC27
ENSG00000280832.3	56.936	-0.342135	0.129671	-2.63849	0.00832751	1	GSEC
ENSG00000133193.13	541.406	0.213781	0.0812447	2.63133	0.00850521	1	FAM104A
ENSG00000283930.1	41.045	-0.484793	0.184286	-2.63066	0.00852198	1	PLD5P1
ENSG00000160013.9	12.2399	-0.914099	0.347964	-2.62699	0.00861439	1	PTGIR
ENSG00000272024.1	0.901553	2.51541	0.957634	2.62669	0.00862187	1	ENSG00000272024
ENSG00000213542.3	25.7203	0.594058	0.226263	2.62552	0.00865178	1	RPL7AP43
ENSG00000290374.1	30.8961	0.475874	0.181375	2.62371	0.00869782	1	FAM86EP
ENSG00000106976.22	68.7395	-0.827965	0.31558	-2.62362	0.00869997	1	DNM1
ENSG00000154153.15	37.724	-0.670308	0.255635	-2.62214	0.00873808	1	RETREG1
ENSG00000257376.1	50.4424	0.512176	0.195494	2.6199	0.0087955	1	ENSG00000257376
ENSG00000267117.1	4.08086	-1.28841	0.492369	-2.61677	0.00887673	1	ENSG00000267117
ENSG00000163909.8	5436.52	0.360799	0.137959	2.61525	0.00891612	1	HEYL
ENSG00000236472.1	1.52837	-1.8583	0.710989	-2.61369	0.00895712	1	ENSG00000236472
ENSG00000101342.10	1.2389	-2.27724	0.871425	-2.61324	0.00896892	1	TLDC2
ENSG00000202412.1	1.9151	-2.05978	0.789812	-2.60793	0.00910907	1	RNY3P13
ENSG00000234159.1	1.09167	-2.1636	0.830417	-2.60543	0.00917584	1	RBPMSLP
ENSG00000291051.1	3.70503	-1.2885	0.494762	-2.60427	0.00920691	1	ENSG00000291051
ENSG00000162366.8	1.22043	-2.35437	0.904084	-2.60415	0.00921029	1	PDZK1IP1
ENSG00000133106.15	41.7169	-1.27915	0.491893	-2.60047	0.00930964	1	EPSTI1
ENSG00000264273.1	1.92974	-1.75843	0.676388	-2.59973	0.00932963	1	ENSG00000264273
ENSG00000170836.13	355.637	0.234044	0.0900265	2.59972	0.00932986	1	PPM1D
ENSG00000132204.14	2.17333	-2.29687	0.884574	-2.59659	0.00941553	1	LINC00470
ENSG00000137944.18	333.228	-0.329446	0.126945	-2.59519	0.00945396	1	KYAT3
ENSG00000128928.10	1819.44	0.168325	0.0648606	2.59518	0.00945401	1	IVD
ENSG00000225953.5	45.9776	0.382188	0.147335	2.59401	0.00948632	1	SATB2-AS1
ENSG00000289942.1	1.16232	-2.94345	1.13481	-2.59379	0.00949251	1	ENSG00000289942
ENSG00000064763.12	77.8697	-0.465025	0.179366	-2.59261	0.00952516	1	FAR2
ENSG00000165949.13	56.3058	-1.39728	0.539211	-2.59135	0.00956013	1	IFI27
ENSG00000282988.2	0.859419	-3.32545	1.28334	-2.59124	0.00956302	1	ENSG00000282988
ENSG00000244694.8	400.44	0.795284	0.306957	2.59087	0.00957349	1	PTCHD4
ENSG00000176533.13	20.5318	0.672927	0.259811	2.59006	0.00959586	1	GNG7
ENSG00000146233.8	21.4525	-0.800319	0.309344	-2.58715	0.00967729	1	CYP39A1
ENSG00000114200.10	26.6283	1.2997	0.502646	2.58572	0.00971751	1	BCHE
ENSG00000064042.18	1558.49	-0.763736	0.295467	-2.58485	0.00974227	1	LIMCH1
ENSG00000274863.1	1.38289	-2.09694	0.811393	-2.58437	0.00975558	1	ENSG00000274863
ENSG00000177788.7	137.273	-0.367425	0.142253	-2.5829	0.00979737	1	RAB4A-AS1
ENSG00000124212.6	285.954	-0.860477	0.333437	-2.58063	0.00986211	1	PTGIS
ENSG00000283703.3	7.3443	-1.34933	0.523381	-2.5781	0.00993442	1	VSIG10L2
ENSG00000215277.9	10.7171	-0.920743	0.357146	-2.57806	0.00993576	1	RNF212B
ENSG00000110719.11	938.767	-0.327048	0.127059	-2.57398	0.0100535	1	TCIRG1
ENSG00000088367.23	628.922	-0.357866	0.139059	-2.57347	0.0100683	1	EPB41L1
ENSG00000222810.1	2.22863	-1.69039	0.657256	-2.57189	0.0101144	1	RNU2-68P
ENSG00000170684.10	19.157	-0.54796	0.213111	-2.57124	0.0101334	1	ZNF296
ENSG00000169715.15	465.22	-0.56885	0.221255	-2.57101	0.0101401	1	MT1E
ENSG00000122691.13	685.347	0.516139	0.200761	2.57092	0.0101429	1	TWIST1
ENSG00000179361.18	65.0589	-0.409089	0.159307	-2.56793	0.0102308	1	ARID3B
ENSG00000228224.3	17.6932	0.69367	0.270216	2.56709	0.0102555	1	NACA4P
ENSG00000279302.3	1.79776	-2.04384	0.796189	-2.56703	0.0102573	1	ENSG00000279302
ENSG00000111341.10	21.2041	-0.896493	0.349481	-2.56521	0.0103113	1	MGP
ENSG00000272733.1	6.31905	1.31793	0.513877	2.56468	0.010327	1	ENSG00000272733
ENSG00000047365.13	2.7464	1.6534	0.64496	2.56357	0.0103601	1	ARAP2
ENSG00000270084.2	20.2767	-0.521564	0.203518	-2.56274	0.0103849	1	GAS5-AS1
ENSG00000233971.1	62.647	0.683476	0.267236	2.55757	0.0105405	1	RPS20P10
ENSG00000225867.2	17.1628	-0.766984	0.300708	-2.55059	0.010754	1	ENSG00000225867
ENSG00000213090.2	19.6135	0.549735	0.215601	2.54978	0.0107789	1	SCYL2P1
ENSG00000167779.9	1394.08	-0.408317	0.160143	-2.54971	0.0107813	1	IGFBP6
ENSG00000279147.1	3.19489	-1.74552	0.68489	-2.54861	0.0108153	1	ENSG00000279147
ENSG00000284716.1	2.8521	-1.39359	0.54681	-2.54857	0.0108165	1	ENSG00000284716
ENSG00000221818.9	34.5984	-1.85493	0.728241	-2.54714	0.010861	1	EBF2
ENSG00000154760.14	6.36485	-1.0864	0.426539	-2.54701	0.010865	1	SLFN13
ENSG00000230189.7	2.78555	-1.47934	0.581278	-2.54497	0.0109287	1	RABGEF1P2
ENSG00000106809.11	9.58029	-1.06323	0.418117	-2.54291	0.0109934	1	OGN
ENSG00000113396.13	4.58997	-1.16908	0.459764	-2.54279	0.0109973	1	SLC27A6
ENSG00000186191.9	7.11843	-1.37747	0.541873	-2.54206	0.0110201	1	BPIFB4
ENSG00000255346.11	3.82728	-1.117	0.439462	-2.54176	0.0110297	1	NOX5
ENSG00000253567.1	0.628575	-2.5457	1.00187	-2.54095	0.011055	1	ENSG00000253567
ENSG00000243103.3	1.41499	-2.57508	1.01479	-2.53754	0.0111633	1	RN7SL452P
ENSG00000261349.1	5.06687	-1.4812	0.583845	-2.53697	0.0111815	1	ENSG00000261349
ENSG00000128052.10	6.66138	-1.68358	0.663743	-2.5365	0.0111968	1	KDR
ENSG00000147465.12	7.1643	-0.948767	0.374337	-2.53452	0.01126	1	STAR
ENSG00000223969.7	3.5683	-1.10195	0.435011	-2.53315	0.0113042	1	ENSG00000223969
ENSG00000286093.1	2.35644	-1.58182	0.624724	-2.53203	0.0113404	1	ENSG00000286093
ENSG00000250731.1	10.7744	-0.845318	0.333866	-2.53191	0.0113443	1	TPM3P6
ENSG00000206228.4	73.2579	0.509391	0.20135	2.52987	0.0114103	1	HNRNPA1P4
ENSG00000269190.6	371.759	-0.234167	0.0925653	-2.52975	0.0114144	1	FBXO17
ENSG00000165959.12	14.4722	-0.995286	0.393537	-2.52908	0.0114363	1	CLMN
ENSG00000145934.17	70.1157	0.969157	0.383302	2.52845	0.0114569	1	TENM2
ENSG00000183055.5	12.1109	-1.18721	0.46978	-2.52715	0.0114991	1	FAM133CP
ENSG00000171488.15	62.4196	-0.675826	0.267462	-2.52682	0.0115102	1	LRRC8C
ENSG00000145990.11	91.4657	-0.436258	0.17271	-2.52595	0.0115386	1	GFOD1
ENSG00000197744.5	2103.88	-0.285131	0.112991	-2.52348	0.0116199	1	PTMAP2
ENSG00000213088.12	2.58	-1.49038	0.590913	-2.52217	0.0116634	1	ACKR1
ENSG00000254387.1	1.65667	2.10169	0.834467	2.5186	0.0117822	1	MYL12AP1
ENSG00000118804.9	73.4095	0.424755	0.168723	2.51746	0.0118203	1	STBD1
ENSG00000204956.6	66.4808	0.345677	0.137367	2.51645	0.0118543	1	PCDHGA1
ENSG00000118263.16	1036.29	-0.25923	0.103069	-2.51512	0.0118993	1	KLF7
ENSG00000150175.14	1.75544	-3.4485	1.37152	-2.51436	0.0119248	1	FRMPD2B
ENSG00000007933.13	1.87161	-2.34245	0.931938	-2.51352	0.0119532	1	FMO3
ENSG00000277501.1	1.5378	-1.75456	0.698218	-2.51292	0.0119737	1	ENSG00000277501
ENSG00000113140.11	72644.9	0.434562	0.172942	2.51276	0.0119789	1	SPARC
ENSG00000289096.1	13.0696	-0.693015	0.275841	-2.51238	0.0119921	1	ENSG00000289096
ENSG00000180596.8	14.4198	0.725859	0.288932	2.51221	0.0119977	1	H2BC4
ENSG00000112053.14	3.94508	-1.33452	0.531247	-2.51205	0.0120031	1	SLC26A8
ENSG00000201944.1	2.40579	-1.63567	0.651572	-2.51035	0.0120613	1	SNORA72
ENSG00000283611.2	4.42829	-0.994061	0.396011	-2.51019	0.0120667	1	TMEM274P
ENSG00000143393.17	1333.9	0.129379	0.0515449	2.51002	0.0120725	1	PI4KB
ENSG00000276462.2	2.17175	2.07399	0.827094	2.50756	0.0121567	1	LINC03025
ENSG00000196155.13	21.4703	-1.16135	0.463327	-2.50656	0.0121914	1	PLEKHG4
ENSG00000182993.5	23.079	0.558281	0.222744	2.50638	0.0121974	1	C12orf60
ENSG00000127903.14	2.42138	-1.93979	0.774025	-2.50611	0.0122069	1	ZNF835
ENSG00000143452.16	0.996254	-2.55009	1.01799	-2.50503	0.012244	1	HORMAD1
ENSG00000197620.11	269.146	0.281442	0.112425	2.50337	0.0123016	1	EOLA1
ENSG00000115507.10	4.4706	-1.22148	0.488092	-2.50256	0.0123299	1	OTX1
ENSG00000212051.1	0.618111	-2.71404	1.08509	-2.50121	0.0123769	1	MIR320C2
ENSG00000197977.4	5.20205	-2.2251	0.889764	-2.50078	0.0123922	1	ELOVL2
ENSG00000135097.7	42.8018	-0.534955	0.214269	-2.49665	0.0125371	1	MSI1
ENSG00000271676.1	2.13784	-1.40226	0.561922	-2.49547	0.012579	1	ENSG00000271676
ENSG00000143320.9	115.919	-0.789564	0.316475	-2.49487	0.0126003	1	CRABP2
ENSG00000113739.11	4938.55	0.408737	0.163909	2.49368	0.0126428	1	STC2
ENSG00000234937.1	5.24749	-1.21734	0.488686	-2.49104	0.0127368	1	ENSG00000234937
ENSG00000224259.9	2.88857	-2.07319	0.832554	-2.49015	0.0127688	1	LINC01133
ENSG00000207571.1	4.525	-1.01445	0.407445	-2.48979	0.012782	1	MIR615
ENSG00000172345.14	101.733	0.716416	0.287934	2.48812	0.0128419	1	STARD5
ENSG00000274514.1	2.19829	-1.52725	0.61457	-2.48508	0.0129522	1	Metazoa_SRP
ENSG00000273045.7	4.97638	-1.20501	0.485384	-2.4826	0.0130429	1	C2orf15
ENSG00000221639.1	3.0021	-1.34297	0.541015	-2.48231	0.0130532	1	ENSG00000221639
ENSG00000013392.8	187.419	0.253535	0.102138	2.48228	0.0130546	1	RWDD2A
ENSG00000181026.15	703.815	0.267521	0.107807	2.48148	0.0130839	1	AEN
ENSG00000162639.16	101.148	-0.305034	0.122936	-2.48125	0.0130923	1	HENMT1
ENSG00000117153.16	763.716	0.17669	0.0712297	2.48056	0.0131175	1	KLHL12
ENSG00000279613.1	3.8761	-1.269	0.511786	-2.47956	0.0131544	1	ENSG00000279613
ENSG00000215692.2	1.68728	-1.8784	0.75767	-2.47918	0.0131684	1	ENSG00000215692
ENSG00000127824.15	464.07	0.354383	0.142947	2.47912	0.0131708	1	TUBA4A
ENSG00000228218.1	37.0808	0.415873	0.167997	2.47547	0.013306	1	ATF4P3
ENSG00000225259.4	502.376	0.198187	0.0800755	2.475	0.0133235	1	ST13P6
ENSG00000110786.18	5.65236	1.00333	0.40567	2.47326	0.0133888	1	PTPN5
ENSG00000240005.7	3.29733	1.50594	0.609125	2.47231	0.0134245	1	STIM2-AS1
ENSG00000279306.1	2.74759	-1.26119	0.510452	-2.47072	0.013484	1	ENSG00000279306
ENSG00000272381.2	20.6459	-0.725705	0.294283	-2.46601	0.0136627	1	LINC02664
ENSG00000086991.13	51.6576	0.568304	0.230601	2.46444	0.0137226	1	NOX4
ENSG00000115457.10	26.0906	-0.685459	0.278148	-2.46437	0.0137255	1	IGFBP2
ENSG00000247627.2	365	-0.536647	0.217807	-2.46386	0.013745	1	MTND4P12
ENSG00000210077.1	6.83688	1.19064	0.483359	2.46326	0.0137679	1	MT-TV
ENSG00000205940.8	112.73	0.435109	0.176783	2.46125	0.0138453	1	HSP90AB2P
ENSG00000142875.20	900.95	0.130782	0.0531478	2.46072	0.0138657	1	PRKACB
ENSG00000249210.1	22.185	0.930122	0.378034	2.46042	0.0138776	1	GAPDHP38
ENSG00000255867.1	5.22875	-0.969293	0.394073	-2.45968	0.013906	1	DENND5B-AS1
ENSG00000291205.1	1.76901	2.09152	0.851223	2.45708	0.0140073	1	ENSG00000291205
ENSG00000074410.14	149.799	-0.971694	0.395911	-2.45432	0.014115	1	CA12
ENSG00000146243.14	105.38	-0.26361	0.10741	-2.45423	0.0141186	1	IRAK1BP1
ENSG00000264572.1	2.24747	-1.77593	0.723964	-2.45307	0.0141643	1	MIR4296
ENSG00000146070.17	1.15682	-2.17588	0.887654	-2.45127	0.0142353	1	PLA2G7
ENSG00000174332.6	147.013	0.361166	0.147641	2.44625	0.0144351	1	GLIS1
ENSG00000215186.7	1.6273	-2.0399	0.83452	-2.4444	0.0145093	1	GOLGA6B
ENSG00000105875.15	325.663	0.209826	0.0858758	2.44337	0.0145509	1	WDR91
ENSG00000269365.2	3.32538	-1.14969	0.470548	-2.44331	0.0145533	1	ENSG00000269365
ENSG00000236333.4	30.1202	1.30522	0.534369	2.44254	0.0145843	1	TRHDE-AS1
ENSG00000260874.5	2.71039	-1.29145	0.529373	-2.43959	0.0147041	1	ENSG00000260874
ENSG00000278962.1	109.207	0.701279	0.287499	2.43924	0.0147182	1	ENSG00000278962
ENSG00000281691.1	13.5323	-0.809939	0.332102	-2.43882	0.0147352	1	RBM5-AS1
ENSG00000272502.1	18.8079	0.592141	0.242862	2.43817	0.0147617	1	ENSG00000272502
ENSG00000130592.17	7828.72	0.202363	0.0830262	2.43734	0.0147959	1	LSP1
ENSG00000189377.9	2.22008	-2.00561	0.823658	-2.435	0.0148918	1	CXCL17
ENSG00000181798.4	12.9133	-0.644	0.264491	-2.43486	0.0148974	1	LINC00471
ENSG00000229647.3	45.9947	-0.50462	0.207282	-2.43446	0.0149138	1	MYOSLID
ENSG00000222465.1	5.11043	-1.29346	0.531413	-2.434	0.0149329	1	RNU2-5P
ENSG00000189269.12	7.31225	1.19469	0.490842	2.43395	0.0149351	1	DRICH1
ENSG00000287535.1	2.66824	-1.46206	0.601567	-2.43042	0.0150815	1	ENSG00000287535
ENSG00000084092.7	687.016	0.25689	0.105708	2.43018	0.0150913	1	NOA1
ENSG00000255655.1	1.05099	-2.0677	0.850974	-2.42981	0.0151068	1	ENSG00000255655
ENSG00000185304.16	28.6693	-0.847337	0.348997	-2.42792	0.0151858	1	RGPD2
ENSG00000235115.3	6.25527	1.09263	0.450067	2.4277	0.0151947	1	CHCHD2P8
ENSG00000187952.9	30.9999	0.468931	0.193279	2.42619	0.0152582	1	HS6ST1P1
ENSG00000207751.4	18.8266	-0.584069	0.240831	-2.42523	0.0152988	1	ENSG00000207751
ENSG00000267192.1	2.7376	-1.35264	0.557887	-2.42458	0.015326	1	ENSG00000267192
ENSG00000128606.13	1382.22	0.422941	0.17447	2.42415	0.0153443	1	LRRC17
ENSG00000113391.19	570.39	0.140164	0.0578344	2.42354	0.0153699	1	FAM172A
ENSG00000186603.7	19.9477	-0.660425	0.272508	-2.42351	0.0153714	1	HPDL
ENSG00000222511.2	1.78906	-1.75356	0.723722	-2.42298	0.0153938	1	Y_RNA
ENSG00000069702.11	95.2176	-0.722525	0.298218	-2.42281	0.0154009	1	TGFBR3
ENSG00000245598.7	8.85861	-0.718392	0.296691	-2.42135	0.0154631	1	DACT3-AS1
ENSG00000135392.19	418.866	0.188022	0.0777421	2.41854	0.0155829	1	DNAJC14
ENSG00000081791.9	929.453	0.112066	0.0463432	2.41818	0.0155985	1	DELE1
ENSG00000226086.5	17.5927	0.610906	0.252757	2.41697	0.0156503	1	EIF3LP3
ENSG00000268931.1	2.3816	-1.48829	0.61581	-2.4168	0.0156575	1	ENSG00000268931
ENSG00000248569.1	192.141	0.290753	0.120327	2.41636	0.0156765	1	ENSG00000248569
ENSG00000196616.14	3.25685	-1.87672	0.776909	-2.41562	0.0157084	1	ADH1B
ENSG00000132481.7	47.9589	-0.461714	0.191142	-2.41555	0.0157113	1	TRIM47
ENSG00000289457.2	5.03831	-1.07261	0.444273	-2.41431	0.0157649	1	ENSG00000289457
ENSG00000121753.13	825.441	0.281901	0.116782	2.41391	0.0157822	1	ADGRB2
ENSG00000235683.1	1.79044	-1.81543	0.752167	-2.41359	0.0157961	1	ENSG00000235683
ENSG00000166529.16	112.435	0.309721	0.128363	2.41286	0.015828	1	ZSCAN21
ENSG00000100505.14	186.145	0.735709	0.304948	2.41257	0.0158404	1	TRIM9
ENSG00000120318.16	78.4883	-0.55062	0.228285	-2.41199	0.0158656	1	ARAP3
ENSG00000213064.10	765.673	-0.245086	0.101856	-2.4062	0.0161196	1	SFT2D2
ENSG00000286952.1	3.99695	1.25328	0.521097	2.40508	0.0161691	1	ENSG00000286952
ENSG00000168140.5	437.305	-0.572784	0.238184	-2.4048	0.0161814	1	VASN
ENSG00000174807.4	404.361	-1.38475	0.575998	-2.40409	0.0162128	1	CD248
ENSG00000147573.17	1986.44	0.227566	0.0946601	2.40404	0.0162151	1	TRIM55
ENSG00000170561.13	1.56925	-2.69845	1.12356	-2.40169	0.0163195	1	IRX2
ENSG00000144659.13	528.953	0.239788	0.099846	2.40158	0.0163244	1	SLC25A38
ENSG00000170324.21	0.804315	-2.53751	1.05675	-2.40124	0.0163396	1	FRMPD2
ENSG00000281332.1	53.3199	-0.346608	0.144417	-2.40006	0.0163925	1	LINC00997
ENSG00000253123.4	3.08461	-1.37132	0.571742	-2.39849	0.0164627	1	ENSG00000253123
ENSG00000271378.1	1.82071	-1.75721	0.733221	-2.39656	0.0165498	1	RBISP2
ENSG00000179111.9	7.99379	0.842557	0.351714	2.39558	0.0165943	1	HES7
ENSG00000213312.3	5.52262	1.22168	0.510366	2.39373	0.016678	1	RPL7AP34
ENSG00000027075.17	37.4344	0.504814	0.210924	2.39334	0.0166956	1	PRKCH
ENSG00000237993.1	1.42657	-1.94042	0.81089	-2.39295	0.0167135	1	ENSG00000237993
ENSG00000100504.17	2020.28	0.269921	0.112865	2.39154	0.0167778	1	PYGL
ENSG00000175048.17	72.4663	-0.452319	0.189357	-2.38871	0.0169078	1	ZDHHC14
ENSG00000006459.11	352.045	-0.266453	0.111567	-2.38827	0.016928	1	KDM7A
ENSG00000204673.11	1902.45	0.16182	0.0677725	2.38769	0.0169545	1	AKT1S1
ENSG00000278863.1	0.783901	-2.55936	1.07262	-2.38608	0.0170289	1	ENSG00000278863
ENSG00000255776.1	0.892623	-3.29659	1.38251	-2.3845	0.0171021	1	VDAC2P2
ENSG00000233797.4	4.10562	-1.01277	0.42486	-2.38377	0.0171363	1	UFL1-AS1
ENSG00000282995.1	7.27113	-1.43734	0.603628	-2.38118	0.0172575	1	FRG1EP
ENSG00000136478.9	2347.72	0.294794	0.123923	2.37886	0.0173664	1	TEX2
ENSG00000122729.19	1835.11	0.16741	0.0703803	2.37865	0.0173761	1	ACO1
ENSG00000181577.16	5.49065	-1.02349	0.430318	-2.37846	0.0173853	1	LINC03040
ENSG00000187068.3	8.33758	-1.06975	0.450275	-2.37578	0.017512	1	C3orf70
ENSG00000259207.10	281.685	-0.735071	0.309546	-2.37467	0.0175645	1	ITGB3
ENSG00000184867.14	1726.77	0.192911	0.0812965	2.37293	0.0176478	1	ARMCX2
ENSG00000230876.8	2.58653	-1.4368	0.605584	-2.37258	0.0176642	1	LINC00486
ENSG00000092758.18	5.09452	-0.91028	0.383819	-2.37164	0.0177092	1	COL9A3
ENSG00000232082.1	5.89444	-0.995072	0.419937	-2.36958	0.0178084	1	RPS6KA2-IT1
ENSG00000105419.18	42.3309	-0.725475	0.306211	-2.3692	0.0178267	1	MEIS3
ENSG00000234255.9	1.02195	-2.33962	0.988168	-2.36764	0.0179021	1	ENSG00000234255
ENSG00000123453.19	588.529	0.33664	0.1422	2.36736	0.0179153	1	SARDH
ENSG00000237008.2	2.15034	1.57343	0.664978	2.36613	0.0179749	1	LAPTM4BP1
ENSG00000143194.13	9.08605	-1.54055	0.65114	-2.36593	0.0179846	1	MAEL
ENSG00000247473.2	7.91842	-0.782322	0.330773	-2.36513	0.0180235	1	CARS1-AS1
ENSG00000172716.17	127.425	-0.974331	0.412082	-2.36441	0.0180589	1	SLFN11
ENSG00000140749.9	18.4577	-0.807237	0.3417	-2.36241	0.0181564	1	IGSF6
ENSG00000254254.7	7.81575	-1.12941	0.478433	-2.36064	0.0182437	1	PENK-AS1
ENSG00000267291.1	1.47353	-1.83705	0.778715	-2.35908	0.0183202	1	MAP4K1-AS1
ENSG00000111863.13	35.7049	-0.659415	0.279566	-2.3587	0.0183389	1	ADTRP
ENSG00000214283.4	1.52109	-1.88889	0.801282	-2.35733	0.0184067	1	RAD51AP1P1
ENSG00000228423.2	7.86166	-1.20514	0.511539	-2.35592	0.0184771	1	ENSG00000228423
ENSG00000236582.1	1.66042	1.87344	0.796043	2.35344	0.0186004	1	PRPF38AP2
ENSG00000218336.9	1324.32	0.605529	0.257302	2.35337	0.0186039	1	TENM3
ENSG00000173614.14	307.582	0.181443	0.0771222	2.35268	0.0186389	1	NMNAT1
ENSG00000215016.2	17.74	-0.708511	0.301451	-2.35033	0.0187565	1	RPL24P7
ENSG00000260318.1	6.13834	-1.06961	0.455114	-2.35021	0.018763	1	COX6CP1
ENSG00000289854.1	1.5982	-2.08237	0.886497	-2.34899	0.0188244	1	ENSG00000289854
ENSG00000132170.24	21.6435	-1.13065	0.481349	-2.34892	0.0188282	1	PPARG
ENSG00000100647.8	551.337	0.203715	0.0868102	2.34667	0.0189421	1	SUSD6
ENSG00000212402.1	1.87585	-1.58579	0.675818	-2.34647	0.0189521	1	SNORA74B
ENSG00000267534.4	60.9888	-0.625324	0.266587	-2.34566	0.0189933	1	S1PR2
ENSG00000077942.19	1776.38	-0.388722	0.165747	-2.34527	0.0190133	1	FBLN1
ENSG00000178395.7	1.5455	2.05313	0.875645	2.34471	0.0190419	1	CCDC185
ENSG00000228274.5	38.0108	-0.437202	0.186503	-2.34421	0.0190675	1	ENSG00000228274
ENSG00000224834.1	43.9722	1.01902	0.434769	2.34381	0.0190876	1	BTF3P9
ENSG00000271811.1	21.4262	-0.772398	0.329889	-2.34139	0.0192121	1	ENSG00000271811
ENSG00000271882.1	14.6123	-0.573556	0.244974	-2.34129	0.019217	1	ENSG00000271882
ENSG00000069122.19	17.1176	-1.14055	0.487206	-2.34101	0.0192317	1	ADGRF5
ENSG00000146839.19	2.01926	-2.24104	0.957331	-2.34093	0.019236	1	ZAN
ENSG00000259547.1	1.92086	-1.62274	0.693684	-2.33931	0.0193194	1	CYCSP2
ENSG00000110852.5	179.697	0.344137	0.147117	2.33921	0.0193247	1	CLEC2B
ENSG00000171533.12	28.8089	-0.542428	0.232296	-2.33507	0.0195398	1	MAP6
ENSG00000147533.19	553.829	0.174749	0.0748885	2.33346	0.0196241	1	GOLGA7
ENSG00000173124.15	0.931212	-2.60143	1.11496	-2.33319	0.0196379	1	ACSM6
ENSG00000221333.1	1.18463	-1.91201	0.819833	-2.33219	0.0196907	1	MIR548K
ENSG00000152049.7	824.024	0.48086	0.206197	2.33205	0.0196982	1	KCNE4
ENSG00000240392.1	0.781473	-2.20409	0.945219	-2.33183	0.0197094	1	RPL9P3
ENSG00000291101.1	9.6179	-0.661979	0.283937	-2.33143	0.0197306	1	ENSG00000291101
ENSG00000139910.20	78.4041	-0.33552	0.144	-2.33	0.0198062	1	NOVA1
ENSG00000072682.20	3757.51	0.356833	0.153147	2.33	0.0198064	1	P4HA2
ENSG00000143740.15	567.718	0.141173	0.0605938	2.32982	0.0198157	1	SNAP47
ENSG00000275713.3	2.83121	-1.78778	0.768116	-2.32749	0.0199392	1	H2BC9
ENSG00000079691.19	214.498	-0.460665	0.197933	-2.32738	0.0199451	1	CARMIL1
ENSG00000128567.17	514.669	-0.52071	0.223749	-2.3272	0.0199545	1	PODXL
ENSG00000204525.18	4186.66	0.626631	0.269517	2.32501	0.0200713	1	HLA-C
ENSG00000139679.16	290.506	0.357586	0.15382	2.3247	0.020088	1	LPAR6
ENSG00000259709.1	4.69146	-0.985881	0.424169	-2.32427	0.0201112	1	ENSG00000259709
ENSG00000140519.14	1.20109	-2.31635	0.99687	-2.32363	0.0201454	1	RHCG
ENSG00000266467.2	3.59042	-1.15169	0.495678	-2.32347	0.0201541	1	RN7SL220P
ENSG00000246695.9	173.797	-0.273961	0.117923	-2.32323	0.020167	1	RASSF8-AS1
ENSG00000225210.10	14.345	1.19015	0.512617	2.32171	0.0202487	1	DUXAP9
ENSG00000139116.19	253.348	-0.23084	0.0994412	-2.32137	0.0202666	1	KIF21A
ENSG00000229019.1	7.18226	-1.11514	0.480808	-2.3193	0.0203787	1	ENSG00000229019
ENSG00000233837.1	42.6341	0.545744	0.235341	2.31894	0.020398	1	EIF3LP2
ENSG00000260805.3	7.56276	-1.00231	0.432517	-2.3174	0.0204821	1	ENSG00000260805
ENSG00000013563.14	485.79	0.271115	0.116995	2.31733	0.020486	1	DNASE1L1
ENSG00000227581.2	5.63815	0.885258	0.382026	2.31727	0.0204889	1	STAU2P1
ENSG00000129596.5	19.0756	-1.16211	0.502286	-2.31364	0.0206873	1	CDO1
ENSG00000245105.4	32.2823	0.59905	0.259027	2.3127	0.0207393	1	A2M-AS1
ENSG00000179855.9	2.22962	-1.48884	0.644193	-2.31117	0.0208236	1	GIPC3
ENSG00000146122.17	2780.07	0.333048	0.144176	2.31001	0.0208876	1	DAAM2
ENSG00000287608.1	20.6523	-0.662877	0.28717	-2.30831	0.0209821	1	ENSG00000287608
ENSG00000248441.9	1.47149	-1.75754	0.761938	-2.30668	0.0210729	1	LETR1
ENSG00000198604.11	1278.28	-0.20266	0.0878838	-2.306	0.0211105	1	BAZ1A
ENSG00000151882.11	24.1767	-0.825312	0.357962	-2.30559	0.0211337	1	CCL28
ENSG00000285382.1	4.29168	-1.20786	0.524005	-2.30505	0.0211635	1	ENSG00000285382
ENSG00000184451.5	7.70155	-0.814558	0.353404	-2.30489	0.0211725	1	CCR10
ENSG00000213761.4	88.4294	-0.593223	0.257388	-2.30478	0.021179	1	MT1P1
ENSG00000185404.17	345.067	0.217997	0.0946158	2.30403	0.0212212	1	SP140L
ENSG00000135919.14	1187.35	-0.556146	0.241582	-2.3021	0.0213297	1	SERPINE2
ENSG00000254226.6	2.4421	-1.79918	0.781794	-2.30134	0.0213722	1	LINC01933
ENSG00000157303.11	0.995877	2.11219	0.917882	2.30115	0.0213829	1	SUSD3
ENSG00000123810.9	65.6412	-0.328411	0.142727	-2.30098	0.0213928	1	B9D2
ENSG00000137942.18	355.654	-0.500887	0.217733	-2.30046	0.0214223	1	FNBP1L
ENSG00000225684.4	47.7145	0.608245	0.264548	2.29919	0.0214943	1	FAM225B
ENSG00000234147.4	14.8771	2.00577	0.872531	2.29879	0.0215168	1	ENSG00000234147
ENSG00000242314.1	1.22996	2.06796	0.899617	2.29871	0.0215212	1	RPL12P32
ENSG00000100867.15	4.11664	2.13212	0.927885	2.29782	0.0215718	1	DHRS2
ENSG00000177710.6	8.18011	-0.958686	0.417263	-2.29756	0.0215868	1	SLC35G5
ENSG00000234645.3	31.2405	0.477756	0.208097	2.29583	0.0216856	1	YWHAEP5
ENSG00000004975.12	1592.49	0.139386	0.0608165	2.29191	0.0219111	1	DVL2
ENSG00000013288.9	1465.09	0.271818	0.118623	2.29145	0.0219376	1	MAN2B2
ENSG00000135312.7	5.51294	1.08401	0.473187	2.29087	0.021971	1	HTR1B
ENSG00000147872.10	1840.49	-0.264706	0.115553	-2.29077	0.0219766	1	PLIN2
ENSG00000112852.7	149.329	0.375752	0.164047	2.29052	0.0219914	1	PCDHB2
ENSG00000029364.12	1052.07	0.106613	0.0465512	2.29022	0.0220086	1	SLC39A9
ENSG00000173805.16	6.3526	1.17917	0.514927	2.28998	0.0220224	1	HAP1
ENSG00000280836.1	1.57211	1.9168	0.837089	2.28984	0.0220308	1	ENSG00000280836
ENSG00000235472.1	24.8753	0.530732	0.231855	2.28907	0.0220755	1	EIF4A1P7
ENSG00000105889.16	39.8039	-0.973697	0.425578	-2.28794	0.0221411	1	STEAP1B
ENSG00000144057.16	29.8241	-1.79224	0.783509	-2.28746	0.0221692	1	ST6GAL2
ENSG00000174740.8	121.443	0.29749	0.130067	2.2872	0.022184	1	PABPC5
ENSG00000198468.11	34.1122	0.450632	0.197163	2.28558	0.022279	1	FLVCR1-DT
ENSG00000115616.3	5.42552	1.27207	0.556607	2.2854	0.0222892	1	SLC9A2
ENSG00000279089.1	46.2133	-0.575297	0.25173	-2.28537	0.022291	1	ENSG00000279089
ENSG00000223188.1	1.47046	-1.82347	0.797943	-2.28522	0.0223	1	Y_RNA
ENSG00000286388.1	147.791	0.314185	0.137505	2.28489	0.0223193	1	ENSG00000286388
ENSG00000168675.19	17.4888	-0.859964	0.376685	-2.28298	0.0224315	1	LDLRAD4
ENSG00000264462.1	8.48322	-1.0914	0.478211	-2.28226	0.0224738	1	MIR3648-2
ENSG00000132196.16	250.678	-0.270911	0.118742	-2.28152	0.022518	1	HSD17B7
ENSG00000167608.12	25.9807	-0.568611	0.249225	-2.28151	0.0225182	1	TMC4
ENSG00000154548.9	24.2056	-0.51151	0.224217	-2.28132	0.0225297	1	SRSF12
ENSG00000170464.10	359.593	0.164008	0.071895	2.28121	0.022536	1	DNAJC18
ENSG00000130414.13	1871.74	0.146581	0.0642573	2.28116	0.0225389	1	NDUFA10
ENSG00000213711.3	7.78599	0.811064	0.355843	2.27928	0.0226506	1	PHB1P7
ENSG00000120833.14	106.272	0.355201	0.155842	2.27924	0.0226531	1	SOCS2
ENSG00000198727.2	61794.4	0.342075	0.150097	2.27903	0.0226652	1	MT-CYB
ENSG00000159674.12	3774.92	0.596098	0.261753	2.27733	0.0227667	1	SPON2
ENSG00000156218.13	48.8529	-0.649377	0.285197	-2.27694	0.0227897	1	ADAMTSL3
ENSG00000013293.6	2.22412	-1.64922	0.724321	-2.27691	0.0227915	1	SLC7A14
ENSG00000241429.1	492.351	0.494317	0.217192	2.27595	0.0228491	1	EEF1A1P25
ENSG00000113328.19	2081.94	0.252831	0.111094	2.27583	0.0228563	1	CCNG1
ENSG00000165694.11	2.79433	1.6864	0.741037	2.27572	0.0228626	1	FRMD7
ENSG00000216866.5	1254.48	0.373967	0.164353	2.27539	0.0228823	1	RPS2P55
ENSG00000248863.2	9.73616	-0.84729	0.372615	-2.2739	0.0229719	1	ENSG00000248863
ENSG00000250120.8	26.2453	1.17281	0.515969	2.27302	0.0230247	1	PCDHA10
ENSG00000229808.1	4.63472	-1.01241	0.445487	-2.27259	0.0230507	1	ENSG00000229808
ENSG00000156140.10	7.00886	-0.841492	0.370475	-2.27139	0.0231235	1	ADAMTS3
ENSG00000182621.18	24.0797	-0.743311	0.327436	-2.2701	0.0232017	1	PLCB1
ENSG00000176386.9	45.1892	0.486185	0.21425	2.26925	0.0232534	1	CDC26
ENSG00000144668.12	12.604	-0.688283	0.30336	-2.26886	0.0232766	1	ITGA9
ENSG00000232611.1	76.2921	-0.49343	0.217571	-2.2679	0.0233354	1	ENSG00000232611
ENSG00000275875.1	1.62118	-2.46116	1.08553	-2.26724	0.0233757	1	ENSG00000275875
ENSG00000158816.16	1.35606	-1.92791	0.851073	-2.26527	0.0234961	1	VWA5B1
ENSG00000262692.1	20.1089	-0.48278	0.213135	-2.26513	0.0235045	1	ENSG00000262692
ENSG00000180458.2	4.80331	-1.32767	0.586313	-2.26444	0.0235472	1	ENSG00000180458
ENSG00000206954.1	1.76494	-1.59933	0.706426	-2.26397	0.0235761	1	RNU6-1201P
ENSG00000213435.3	3.41006	-1.09412	0.484015	-2.26051	0.0237898	1	ATP6V0CP3
ENSG00000168502.18	1339.33	0.402112	0.177919	2.26009	0.0238157	1	MTCL1
ENSG00000261143.2	486.253	-0.696869	0.308545	-2.25856	0.0239107	1	ADAMTS7P3
ENSG00000152454.4	78.586	0.305144	0.135161	2.25764	0.0239679	1	ZNF256
ENSG00000272807.1	12.8643	-0.73638	0.326208	-2.25739	0.0239835	1	ENSG00000272807
ENSG00000198455.5	243.541	0.203361	0.090101	2.25703	0.024006	1	ZXDB
ENSG00000081052.14	52.8636	-0.543066	0.240651	-2.25666	0.0240295	1	COL4A4
ENSG00000092969.12	291.097	0.615586	0.272889	2.25581	0.0240826	1	TGFB2
ENSG00000107862.7	3595.66	0.188481	0.0835905	2.25482	0.0241447	1	GBF1
ENSG00000244086.1	30.876	0.539193	0.239177	2.25437	0.0241732	1	ENSG00000244086
ENSG00000131188.12	227.051	0.455169	0.201923	2.25417	0.0241855	1	PRR7
ENSG00000260112.1	0.901124	-2.23448	0.991375	-2.25392	0.024201	1	ENSG00000260112
ENSG00000157404.17	8.35045	-1.00528	0.446037	-2.2538	0.0242087	1	KIT
ENSG00000287933.1	2.96106	-1.43357	0.636367	-2.25274	0.0242754	1	ENSG00000287933
ENSG00000003056.8	2681.54	0.149563	0.0664211	2.25174	0.0243385	1	M6PR
ENSG00000144730.19	162.864	-0.279434	0.124109	-2.25151	0.024353	1	IL17RD
ENSG00000280401.1	3.2947	-1.0836	0.481477	-2.25057	0.024413	1	ENSG00000280401
ENSG00000280183.1	3.89526	-1.37762	0.612264	-2.25005	0.024446	1	ENSG00000280183
ENSG00000072657.10	37.3669	1.32831	0.590362	2.24999	0.0244493	1	TRHDE
ENSG00000232203.3	4.43445	0.996904	0.443268	2.24899	0.0245133	1	SLC25A6P2
ENSG00000285705.1	1.01175	-2.05905	0.9157	-2.2486	0.0245377	1	ENSG00000285705
ENSG00000289687.1	1.28531	-2.86682	1.27515	-2.24822	0.0245621	1	ENSG00000289687
ENSG00000207281.1	1.2824	-1.74403	0.776111	-2.24714	0.0246312	1	Y_RNA
ENSG00000198796.7	568.456	0.511058	0.227429	2.24711	0.0246332	1	ALPK2
ENSG00000105605.8	3.23527	-1.04299	0.464226	-2.24673	0.0246572	1	CACNG7
ENSG00000167065.14	73.9599	-0.323466	0.144052	-2.24549	0.024737	1	DUSP18
ENSG00000124785.9	75.2081	0.553139	0.246371	2.24514	0.0247589	1	NRN1
ENSG00000240476.1	2.902	-1.40826	0.62725	-2.24514	0.0247592	1	LINC00973
ENSG00000079102.17	50.8842	-0.41472	0.184739	-2.2449	0.0247748	1	RUNX1T1
ENSG00000269226.8	30.09	-0.465922	0.207689	-2.24336	0.0248734	1	TMSB15B
ENSG00000184254.17	41.1908	-1.51504	0.67555	-2.24267	0.0249179	1	ALDH1A3
ENSG00000291158.1	32.684	-0.419735	0.187244	-2.24164	0.0249847	1	LINC00869
ENSG00000285427.1	6.73145	-0.816252	0.364172	-2.24139	0.0250006	1	SOD2-OT1
ENSG00000170325.16	252.962	-0.190976	0.0852364	-2.24055	0.0250553	1	PRDM10
ENSG00000172005.11	18.3601	-1.23722	0.552263	-2.24027	0.0250737	1	MAL
ENSG00000115085.15	54.278	0.662202	0.295625	2.24001	0.0250904	1	ZAP70
ENSG00000196453.8	473.732	0.173604	0.0775298	2.23919	0.0251433	1	ZNF777
ENSG00000280239.1	22.4259	-0.621129	0.277416	-2.23898	0.0251572	1	ENSG00000280239
ENSG00000084072.17	606.593	0.181593	0.0811122	2.23879	0.0251694	1	PPIE
ENSG00000259113.1	1.97154	-1.63203	0.729057	-2.23855	0.0251852	1	ENSG00000259113
ENSG00000263361.1	2.32258	-1.47752	0.660697	-2.2363	0.0253321	1	MIR378H
ENSG00000261645.7	2.68355	-1.77942	0.79588	-2.23579	0.0253658	1	DISC1FP1
ENSG00000198925.12	1309.88	0.223815	0.100107	2.23576	0.0253674	1	ATG9A
ENSG00000130540.14	11.8627	0.680206	0.304244	2.23572	0.0253699	1	SULT4A1
ENSG00000134138.22	35.4792	-0.802863	0.359113	-2.23568	0.0253724	1	MEIS2
ENSG00000178163.8	434.065	-0.216971	0.0970716	-2.23517	0.0254063	1	ZNF518B
ENSG00000188211.9	98.9984	-0.484687	0.216846	-2.23517	0.0254065	1	NCR3LG1
ENSG00000215184.2	4.02946	-1.19602	0.535188	-2.23476	0.025433	1	RPS12P16
ENSG00000233670.7	0.924364	2.43697	1.09139	2.23291	0.0255549	1	PIRT
ENSG00000251417.2	12.6772	-0.627299	0.281066	-2.23186	0.0256245	1	ENSG00000251417
ENSG00000157554.20	5.81428	-1.07777	0.482917	-2.23179	0.025629	1	ERG
ENSG00000261371.6	23.2936	-1.16745	0.523112	-2.23174	0.0256323	1	PECAM1
ENSG00000141524.19	635.926	-0.601592	0.269754	-2.23015	0.0257375	1	TMC6
ENSG00000117069.15	25.5969	-0.562921	0.252445	-2.22988	0.0257556	1	ST6GALNAC5
ENSG00000188124.4	1.27563	2.25543	1.01172	2.22929	0.0257946	1	OR2AG2
ENSG00000128595.17	13613.5	0.247168	0.110878	2.2292	0.0258008	1	CALU
ENSG00000269867.1	64.9505	-0.324964	0.145788	-2.22902	0.0258128	1	ENSG00000269867
ENSG00000162511.8	162.353	-0.594627	0.266898	-2.22792	0.0258858	1	LAPTM5
ENSG00000101337.16	1570.33	0.133508	0.0599485	2.22705	0.0259442	1	TM9SF4
ENSG00000155903.14	276.814	-0.258183	0.116088	-2.22402	0.026147	1	RASA2
ENSG00000280286.1	1.81371	-1.48004	0.665552	-2.22378	0.0261635	1	FRG1KP
ENSG00000285653.1	2.33797	-1.30541	0.587139	-2.22334	0.0261928	1	ENSG00000285653
ENSG00000236188.1	1.44209	-1.78161	0.801722	-2.22222	0.0262683	1	PRKX-AS1
ENSG00000010295.20	2208.69	0.225518	0.1015	2.22186	0.0262928	1	IFFO1
ENSG00000267044.1	2.97977	-1.20003	0.54032	-2.22096	0.0263537	1	ENSG00000267044
ENSG00000214190.2	1.38805	-1.75933	0.792338	-2.22043	0.0263896	1	RNF152P1
ENSG00000235272.3	209.768	0.278194	0.125302	2.22019	0.0264062	1	RAMACL
ENSG00000182463.16	15.1885	-0.893321	0.402578	-2.219	0.0264865	1	TSHZ2
ENSG00000289182.1	32.8166	-0.633084	0.285466	-2.21772	0.0265741	1	ENSG00000289182
ENSG00000249633.1	1.6645	1.81245	0.817268	2.21769	0.0265759	1	OR52V1P
ENSG00000072274.14	3888.53	0.315958	0.142496	2.21731	0.0266019	1	TFRC
ENSG00000225670.4	1.04642	-2.11936	0.956538	-2.21566	0.0267149	1	CADM3-AS1
ENSG00000217555.13	28.7602	-0.436032	0.196804	-2.21557	0.026721	1	CKLF
ENSG00000287002.1	4.07764	-1.16864	0.527518	-2.21536	0.0267353	1	ENSG00000287002
ENSG00000124762.14	10796.7	0.319244	0.144205	2.21381	0.0268416	1	CDKN1A
ENSG00000201498.1	1.01897	-2.18024	0.985252	-2.21287	0.0269064	1	Y_RNA
ENSG00000283644.1	1.06523	-2.09741	0.948218	-2.21195	0.0269702	1	ETDC
ENSG00000013588.9	100.995	-0.781126	0.353427	-2.21015	0.0270951	1	GPRC5A
ENSG00000253931.1	7.50753	-0.977007	0.442599	-2.20743	0.0272839	1	LINC02990
ENSG00000135914.6	14.8715	-0.669661	0.303488	-2.20655	0.0273456	1	HTR2B
ENSG00000251614.1	1.0085	-1.86933	0.847206	-2.20647	0.0273511	1	HSPA8P19
ENSG00000081320.11	2239.74	0.195848	0.088836	2.2046	0.0274825	1	STK17B
ENSG00000278175.6	74.3469	-0.272447	0.12359	-2.20444	0.0274936	1	GLIDR
ENSG00000242068.1	18.599	-0.526428	0.238882	-2.20371	0.0275445	1	ENSG00000242068
ENSG00000112379.9	75.3454	-0.566135	0.256986	-2.20298	0.0275962	1	ARFGEF3
ENSG00000241772.2	2.3538	-1.55954	0.707962	-2.20285	0.027605	1	ENSG00000241772
ENSG00000278590.1	4.43621	-0.990974	0.450124	-2.20156	0.0276965	1	RN7SL113P
ENSG00000287720.1	5.96739	-1.10111	0.500451	-2.20024	0.0277899	1	ENSG00000287720
ENSG00000276434.1	0.734792	-2.18465	0.992993	-2.20007	0.0278023	1	ENSG00000276434
ENSG00000173530.6	666.787	0.379738	0.172631	2.1997	0.027828	1	TNFRSF10D
ENSG00000164171.11	63.6023	-0.846889	0.385006	-2.19968	0.0278296	1	ITGA2
ENSG00000261723.1	5.35149	-0.998394	0.453977	-2.19922	0.0278625	1	ENSG00000261723
ENSG00000231756.1	6.80284	-1.06725	0.485304	-2.19914	0.0278681	1	ENSG00000231756
ENSG00000156453.14	5.09172	-1.39708	0.635348	-2.19893	0.027883	1	PCDH1
ENSG00000127863.16	188.264	0.371623	0.169012	2.19879	0.0278927	1	TNFRSF19
ENSG00000005812.11	543.285	-0.163893	0.0745403	-2.19872	0.0278982	1	FBXL3
ENSG00000006210.7	1.33262	-1.97826	0.899938	-2.19822	0.0279333	1	CX3CL1
ENSG00000243433.1	11.3141	-0.78071	0.3552	-2.19794	0.0279532	1	ENSG00000243433
ENSG00000206557.6	4.06788	-1.12478	0.512068	-2.19655	0.0280528	1	TRIM71
ENSG00000279894.1	11.8658	-0.866643	0.394557	-2.1965	0.0280562	1	ENSG00000279894
ENSG00000267149.2	1.03606	-1.95092	0.888355	-2.19611	0.0280841	1	ENSG00000267149
ENSG00000212907.2	13072.7	0.326446	0.148773	2.19425	0.0282175	1	MT-ND4L
ENSG00000237887.1	7.02471	-1.10992	0.50588	-2.19405	0.0282322	1	RPL23AP32
ENSG00000154316.16	3.68161	-1.17672	0.536466	-2.19346	0.0282741	1	TDH
ENSG00000160233.8	38.6671	-0.551196	0.251358	-2.19288	0.0283163	1	LRRC3
ENSG00000278921.2	3.29926	-1.08945	0.496815	-2.19287	0.0283167	1	EPB41L4A-DT
ENSG00000129472.15	452.809	0.142678	0.0650658	2.19282	0.0283203	1	RAB2B
ENSG00000187514.17	6107.65	-0.208693	0.0952663	-2.19062	0.028479	1	PTMA
ENSG00000287680.1	2.86946	-1.40899	0.643248	-2.19043	0.0284928	1	ENSG00000287680
ENSG00000157680.17	134.105	-0.355726	0.16241	-2.1903	0.0285027	1	DGKI
ENSG00000267143.1	1.75946	-1.49901	0.684432	-2.19015	0.0285136	1	ENSG00000267143
ENSG00000204652.6	43.9809	-0.70366	0.321587	-2.18809	0.0286631	1	RPS26P8
ENSG00000238172.2	6.60898	0.881143	0.402884	2.18709	0.028736	1	RPS2P35
ENSG00000186184.20	1344.72	0.196556	0.0899201	2.18589	0.0288235	1	POLR1D
ENSG00000168916.16	1066.39	0.202844	0.0927983	2.18586	0.0288262	1	ZNF608
ENSG00000259767.1	5.09846	-0.978733	0.448073	-2.18432	0.0289391	1	ENSG00000259767
ENSG00000287287.1	17.8386	-0.643108	0.294478	-2.18389	0.0289701	1	ENSG00000287287
ENSG00000247400.6	39.469	-0.428021	0.196001	-2.18377	0.0289791	1	DNAJC3-DT
ENSG00000233367.1	1.15893	-2.01114	0.920956	-2.18376	0.0289801	1	ENSG00000233367
ENSG00000204767.4	15.8378	-1.10196	0.504879	-2.18262	0.0290638	1	INSYN2B
ENSG00000130707.18	1504.24	0.405562	0.185904	2.18157	0.0291409	1	ASS1
ENSG00000257762.6	1.38341	-2.03021	0.930673	-2.18145	0.0291505	1	LINC02401
ENSG00000004846.17	1.34547	2.20785	1.01232	2.18099	0.0291845	1	ABCB5
ENSG00000008283.16	162.657	-0.492764	0.225953	-2.18082	0.0291965	1	CYB561
ENSG00000228399.1	18.7512	-1.02276	0.468996	-2.18073	0.0292032	1	ENSG00000228399
ENSG00000261094.2	30.2414	-0.454929	0.208681	-2.18002	0.0292558	1	ENSG00000261094
ENSG00000258376.2	27.4782	-0.557578	0.255812	-2.17964	0.0292844	1	PAPLN-AS1
ENSG00000152484.14	716.713	0.117712	0.0540217	2.17898	0.0293335	1	USP12
ENSG00000187608.10	326.631	-1.10275	0.506091	-2.17895	0.0293354	1	ISG15
ENSG00000120251.22	0.905975	2.07354	0.951718	2.17874	0.0293512	1	GRIA2
ENSG00000163359.17	6471.01	-1.14016	0.523344	-2.17861	0.0293606	1	COL6A3
ENSG00000111640.15	23055.8	0.231119	0.1061	2.17831	0.0293832	1	GAPDH
ENSG00000186469.9	447.308	0.223309	0.102517	2.17825	0.0293871	1	GNG2
ENSG00000186480.13	4226.91	-0.304712	0.139938	-2.17747	0.0294456	1	INSIG1
ENSG00000162783.11	1097.56	0.23373	0.107588	2.17246	0.0298211	1	IER5
ENSG00000165757.9	86.1779	-0.871399	0.401131	-2.17236	0.0298287	1	JCAD
ENSG00000160223.18	106.748	-0.538203	0.247824	-2.17171	0.0298772	1	ICOSLG
ENSG00000214407.3	0.865592	2.26652	1.04395	2.1711	0.0299233	1	RDUR
ENSG00000060138.13	6079.54	0.241324	0.11116	2.17096	0.0299342	1	YBX3
ENSG00000123243.15	25.0374	-1.26477	0.583009	-2.16939	0.0300532	1	ITIH5
ENSG00000139112.11	1235.36	0.241136	0.111171	2.16905	0.0300789	1	GABARAPL1
ENSG00000203279.6	1.88585	1.55382	0.716552	2.16847	0.0301228	1	ENSG00000203279
ENSG00000228446.2	4.30222	-1.11472	0.514684	-2.16583	0.0303245	1	ANKRD49P1
ENSG00000168404.13	79.3464	-0.470124	0.217098	-2.16549	0.0303502	1	MLKL
ENSG00000121410.12	15.6776	-0.596139	0.275361	-2.16493	0.0303929	1	A1BG
ENSG00000196935.10	1121.74	-0.290935	0.134419	-2.16438	0.0304353	1	SRGAP1
ENSG00000272148.1	9.29557	-0.663126	0.306396	-2.16428	0.0304431	1	ENSG00000272148
ENSG00000257732.1	9.06282	-0.86949	0.401849	-2.16373	0.0304854	1	ENSG00000257732
ENSG00000253336.1	1.41716	-1.59365	0.736536	-2.16371	0.0304866	1	ENSG00000253336
ENSG00000105880.7	3.01251	1.60507	0.742028	2.16308	0.0305349	1	DLX5
ENSG00000163710.9	47.6831	-1.06998	0.494848	-2.16224	0.0305993	1	PCOLCE2
ENSG00000224479.6	5.48608	-1.1442	0.529304	-2.16171	0.0306406	1	ENSG00000224479
ENSG00000288075.1	36.0291	-0.800917	0.37052	-2.1616	0.0306488	1	ENSG00000288075
ENSG00000170854.18	458.563	0.180569	0.0835647	2.16083	0.0307086	1	RIOX2
ENSG00000179988.15	85.022	0.241644	0.111874	2.15996	0.0307755	1	PSTK
ENSG00000260378.1	3.07346	-1.00468	0.465369	-2.15889	0.0308588	1	ENSG00000260378
ENSG00000259762.1	5.34246	-0.845229	0.39152	-2.15884	0.0308626	1	ENSG00000259762
ENSG00000099194.6	14354.3	-0.32562	0.150875	-2.15822	0.0309109	1	SCD
ENSG00000285437.2	89.3818	-0.798691	0.370076	-2.15818	0.030914	1	POLR2J3
ENSG00000285410.1	318.42	-0.243039	0.112634	-2.15778	0.0309453	1	GABPB1-IT1
ENSG00000264304.1	7.61346	-0.786787	0.364672	-2.15752	0.0309649	1	ENSG00000264304
ENSG00000184517.12	211.653	0.181013	0.0839053	2.15735	0.0309787	1	ZFP1
ENSG00000143387.14	451.613	-0.775277	0.359482	-2.15665	0.0310329	1	CTSK
ENSG00000233994.2	66.4468	0.387476	0.17971	2.15611	0.0310749	1	GDI2P2
ENSG00000197046.12	32.9439	-0.62198	0.288499	-2.15592	0.0310899	1	SIGLEC15
ENSG00000106733.21	346.921	0.295331	0.136987	2.1559	0.0310916	1	NMRK1
ENSG00000104059.5	14.412	-0.790848	0.367139	-2.15408	0.0312338	1	ENTREP2
ENSG00000278013.1	2.08174	-1.54661	0.718061	-2.15388	0.0312498	1	ENSG00000278013
ENSG00000014914.21	110.64	-0.342481	0.159058	-2.15318	0.0313048	1	MTMR11
ENSG00000283429.1	28.3618	-0.532358	0.247254	-2.15308	0.0313124	1	MIR1244-3
ENSG00000140092.16	961.047	-0.617861	0.287096	-2.15211	0.0313887	1	FBLN5
ENSG00000032219.19	473.97	-0.192776	0.0895809	-2.15198	0.031399	1	ARID4A
ENSG00000134324.12	829.596	-0.203057	0.0943832	-2.15141	0.0314437	1	LPIN1
ENSG00000287975.1	1.57626	-1.72462	0.801808	-2.15091	0.0314834	1	ENSG00000287975
ENSG00000200013.1	1.03574	-1.78342	0.829335	-2.15042	0.0315223	1	RNU6-623P
ENSG00000215883.11	240.074	-0.21088	0.0980716	-2.15026	0.0315344	1	CYB5RL
ENSG00000156096.14	5.68376	1.1959	0.556196	2.15014	0.031544	1	UGT2B4
ENSG00000279168.2	4.92567	-1.23982	0.576735	-2.14972	0.0315771	1	ENSG00000279168
ENSG00000252916.1	2.34111	-1.23098	0.572621	-2.14972	0.0315773	1	RNU6-762P
ENSG00000155886.12	171.409	-0.744164	0.346332	-2.1487	0.0316582	1	SLC24A2
ENSG00000227165.10	2.56284	-1.23971	0.577155	-2.14797	0.0317165	1	WDR11-DT
ENSG00000222024.2	0.74011	-2.43739	1.13484	-2.14778	0.0317312	1	ENSG00000222024
ENSG00000242100.2	284.283	0.595766	0.277407	2.14762	0.0317437	1	RPL9P32
ENSG00000266392.1	3.05062	-1.04796	0.488165	-2.14674	0.0318141	1	MIR4740
ENSG00000005001.10	1.46153	-1.55819	0.725853	-2.14671	0.0318167	1	PRSS22
ENSG00000241219.2	1.49518	-1.56604	0.729758	-2.14598	0.0318748	1	ENSG00000241219
ENSG00000270296.1	1.23059	-1.74458	0.813309	-2.14505	0.0319492	1	STX8P1
ENSG00000223509.8	38.7252	-0.485721	0.226576	-2.14374	0.0320538	1	WHAMMP1
ENSG00000263887.7	2.45052	-1.4824	0.691816	-2.14277	0.0321318	1	USP32P4
ENSG00000245685.9	14.4053	-0.517981	0.241828	-2.14194	0.0321982	1	FRG1-DT
ENSG00000278330.1	4.11238	-1.3748	0.641958	-2.14157	0.0322277	1	ENSG00000278330
ENSG00000151806.14	671.205	0.1755	0.0820026	2.14017	0.0323408	1	GUF1
ENSG00000253304.2	18.5523	-0.812253	0.379711	-2.13913	0.0324249	1	TMEM200B
ENSG00000255164.1	1.16922	-1.86188	0.870508	-2.13884	0.0324483	1	ENSG00000255164
ENSG00000287419.1	9.07349	-0.72019	0.336789	-2.1384	0.0324844	1	ENSG00000287419
ENSG00000267940.1	6.80389	-0.882831	0.412923	-2.13801	0.0325162	1	ENSG00000267940
ENSG00000286132.1	12.5187	0.540082	0.252614	2.13797	0.0325191	1	ENSG00000286132
ENSG00000270894.1	3.26393	-1.22731	0.574193	-2.13744	0.0325619	1	ENSG00000270894
ENSG00000261208.1	3.51617	-1.23195	0.576729	-2.1361	0.0326709	1	ENSG00000261208
ENSG00000156414.20	11.2058	-0.923457	0.432384	-2.13573	0.0327013	1	TDRD9
ENSG00000118971.9	1002.37	0.607247	0.284457	2.13476	0.0327807	1	CCND2
ENSG00000131471.7	149.366	0.319983	0.149899	2.13466	0.032789	1	AOC3
ENSG00000213055.3	13.6504	0.757895	0.355346	2.13283	0.0329383	1	EEF1B2P7
ENSG00000279225.1	1.59558	-2.1005	0.985343	-2.13175	0.0330278	1	ENSG00000279225
ENSG00000136114.17	840.37	0.267875	0.125672	2.13154	0.0330446	1	THSD1
ENSG00000236857.3	3.79196	-1.05004	0.49267	-2.13133	0.0330617	1	RAP1BP1
ENSG00000231298.8	1.49175	-1.65107	0.774723	-2.13117	0.0330748	1	MANCR
ENSG00000083123.15	379.844	0.139389	0.0654215	2.13062	0.0331201	1	BCKDHB
ENSG00000156976.17	7814.92	0.1622	0.0761676	2.12952	0.0332115	1	EIF4A2
ENSG00000254846.1	0.517197	-2.57797	1.21059	-2.12951	0.033212	1	ENSG00000254846
ENSG00000279406.1	3.92699	-0.94882	0.445599	-2.12931	0.0332285	1	ENSG00000279406
ENSG00000004866.22	157.186	0.199276	0.0936388	2.12813	0.0333264	1	ST7
ENSG00000220517.2	2.88816	1.63021	0.766047	2.12808	0.0333302	1	ASS1P1
ENSG00000153976.3	366.613	-0.27104	0.127395	-2.12756	0.0333735	1	HS3ST3A1
ENSG00000227586.5	0.934444	-2.37939	1.1184	-2.1275	0.0333787	1	RPS26P39
ENSG00000075568.17	1678.45	0.158291	0.0744113	2.12725	0.0333993	1	TMEM131
ENSG00000198929.13	8.94312	-0.662384	0.311723	-2.12491	0.033594	1	NOS1AP
ENSG00000260517.3	3.19096	-1.27495	0.600019	-2.12485	0.0335988	1	ENSG00000260517
ENSG00000235183.3	2.51444	-1.36166	0.640838	-2.12481	0.0336026	1	SRP14P3
ENSG00000141497.14	2.0407	-1.21946	0.574176	-2.12385	0.0336825	1	ZMYND15
ENSG00000289507.1	19.6273	-0.577143	0.271891	-2.1227	0.033779	1	ENSG00000289507
ENSG00000147905.18	380.541	0.13078	0.0616323	2.12194	0.0338424	1	ZCCHC7
ENSG00000229056.2	4.32052	1.79156	0.844603	2.12118	0.0339066	1	HECW2-AS1
ENSG00000237283.2	0.772502	2.25509	1.06329	2.12086	0.0339336	1	ENSG00000237283
ENSG00000231607.15	210.898	-0.517876	0.244219	-2.12054	0.0339604	1	DLEU2
ENSG00000077420.16	16.6434	-1.78585	0.842431	-2.11987	0.0340167	1	APBB1IP
ENSG00000266852.2	3.84155	1.61901	0.763739	2.11984	0.0340194	1	MIR4482
ENSG00000275945.1	12.6182	1.07437	0.506848	2.11972	0.0340297	1	EIF3FP1
ENSG00000225093.1	456.349	0.317527	0.149811	2.11952	0.0340469	1	RPL3P7
ENSG00000164035.10	2.16889	-1.33511	0.630283	-2.11826	0.0341529	1	EMCN
ENSG00000259548.1	0.86168	-2.35764	1.11334	-2.11764	0.0342058	1	ENSG00000259548
ENSG00000080007.8	20.2533	-0.826318	0.390229	-2.11752	0.0342154	1	DDX43
ENSG00000232939.3	3.01322	-1.30903	0.618336	-2.11702	0.0342583	1	ENSG00000232939
ENSG00000113494.17	3.90947	-1.74141	0.822799	-2.11644	0.0343073	1	PRLR
ENSG00000270115.1	9.35387	-0.840678	0.397349	-2.11572	0.0343688	1	ENSG00000270115
ENSG00000152990.14	1840.67	0.214531	0.101411	2.11547	0.0343899	1	ADGRA3
ENSG00000146666.5	0.812401	-1.97233	0.932446	-2.11522	0.0344112	1	LINC00525
ENSG00000226499.1	19.0703	0.729571	0.345132	2.11389	0.0345248	1	ENSG00000226499
ENSG00000173376.14	1.5798	-2.20129	1.04137	-2.11384	0.0345291	1	NDNF
ENSG00000100884.10	2.53476	1.63933	0.775862	2.11291	0.0346082	1	CPNE6
ENSG00000160867.15	2772.32	0.365394	0.172935	2.1129	0.0346096	1	FGFR4
ENSG00000234176.1	102.43	0.292039	0.138271	2.11208	0.0346798	1	HSPA8P1
ENSG00000184845.4	17.4399	0.801039	0.379325	2.11175	0.0347079	1	DRD1
ENSG00000261600.1	2.70481	-1.25191	0.592968	-2.11127	0.0347494	1	ENSG00000261600
ENSG00000262470.2	1.46752	-1.69016	0.801011	-2.11004	0.0348549	1	TVP23CP2
ENSG00000200755.1	0.88508	-1.94011	0.91959	-2.10975	0.0348799	1	RNA5SP68
ENSG00000168152.13	62.9908	0.29546	0.140051	2.10966	0.0348875	1	THAP9
ENSG00000289097.1	4.97343	-1.0641	0.504598	-2.10881	0.034961	1	ENSG00000289097
ENSG00000224387.1	1.70671	2.06676	0.980248	2.1084	0.0349964	1	ENSG00000224387
ENSG00000270890.1	11.2534	-0.695056	0.329886	-2.10696	0.0351212	1	ENSG00000270890
ENSG00000165626.19	196.582	-0.284877	0.135216	-2.10683	0.0351325	1	BEND7
ENSG00000019186.10	1.13261	-1.83899	0.873014	-2.10648	0.0351627	1	CYP24A1
ENSG00000231566.4	39.1665	-0.681322	0.323636	-2.10521	0.0352727	1	LINC02595
ENSG00000163749.18	6.93745	-0.786562	0.373652	-2.10507	0.0352854	1	CCDC158
ENSG00000167720.13	224.812	0.226123	0.107453	2.1044	0.0353434	1	SRR
ENSG00000120262.10	8.31583	-0.92453	0.439337	-2.10438	0.0353454	1	CCDC170
ENSG00000287990.1	1.40624	1.88205	0.894464	2.1041	0.0353694	1	ENSG00000287990
ENSG00000258752.2	3.74062	-1.24827	0.593279	-2.10402	0.0353768	1	ENSG00000258752
ENSG00000163659.13	982.237	0.219011	0.104093	2.10398	0.03538	1	TIPARP
ENSG00000288972.1	4.96264	-1.00463	0.477524	-2.10382	0.0353938	1	ENSG00000288972
ENSG00000202343.1	3.99206	-1.0832	0.514944	-2.10353	0.0354197	1	ENSG00000202343
ENSG00000226677.3	28.4765	0.417993	0.198715	2.10348	0.0354235	1	IGBP1P1
ENSG00000187266.14	134.092	-0.366111	0.174069	-2.10325	0.0354439	1	EPOR
ENSG00000184012.14	0.863874	2.3487	1.11686	2.10294	0.0354708	1	TMPRSS2
ENSG00000112893.10	2195.46	0.240187	0.114236	2.10256	0.0355041	1	MAN2A1
ENSG00000110693.19	144.78	-0.526658	0.250557	-2.10195	0.0355575	1	SOX6
ENSG00000246067.10	128.21	-0.339105	0.161359	-2.10155	0.0355925	1	RAB30-DT
ENSG00000262118.1	9.37308	-0.788453	0.375273	-2.10101	0.0356398	1	MTCO1P28
ENSG00000229348.1	0.78948	2.23242	1.06263	2.10085	0.0356538	1	HYI-AS1
ENSG00000119004.17	677.462	-0.244726	0.1165	-2.10065	0.0356713	1	CYP20A1
ENSG00000258982.1	4.10864	0.991117	0.47183	2.10058	0.035678	1	ENSG00000258982
ENSG00000276115.1	19.6271	-0.542647	0.258375	-2.10023	0.0357089	1	ENSG00000276115
ENSG00000267650.1	5.98098	-1.21288	0.57754	-2.10007	0.0357225	1	ENSG00000267650
ENSG00000225092.2	9.2889	-1.02154	0.486667	-2.09904	0.0358131	1	ENSG00000225092
ENSG00000105672.15	31.553	-0.43081	0.205276	-2.09868	0.035845	1	ETV2
ENSG00000253875.2	3.00658	-1.09533	0.522125	-2.09784	0.0359192	1	ENSG00000253875
ENSG00000204531.21	19.6283	0.742759	0.354072	2.09776	0.0359263	1	POU5F1
ENSG00000139767.10	3.44168	-1.20288	0.573435	-2.09767	0.0359343	1	SRRM4
ENSG00000204390.10	52.9974	0.290049	0.138295	2.09732	0.0359655	1	HSPA1L
ENSG00000255248.11	1945.8	-0.190891	0.0910768	-2.09594	0.0360876	1	MIR100HG
ENSG00000178935.5	76.3117	-0.291911	0.139279	-2.09587	0.0360935	1	ZNF552
ENSG00000271980.1	1.31737	-1.72901	0.825081	-2.09556	0.0361215	1	ENSG00000271980
ENSG00000254166.4	13.5137	-0.984777	0.470043	-2.09508	0.0361643	1	CASC19
ENSG00000239367.2	1.68396	-1.38405	0.660789	-2.09455	0.0362114	1	RN7SL477P
ENSG00000173436.15	113.495	-0.247838	0.118367	-2.09382	0.0362764	1	MICOS10
ENSG00000285692.1	6.65638	-0.804949	0.384546	-2.09324	0.0363273	1	ENSG00000285692
ENSG00000067715.15	113.853	0.341224	0.163103	2.09207	0.0364323	1	SYT1
ENSG00000288253.1	11.3695	-0.681702	0.325914	-2.09166	0.036469	1	ENSG00000288253
ENSG00000003987.14	18.6489	-0.558081	0.266953	-2.09056	0.0365676	1	MTMR7
ENSG00000167693.17	438.716	0.579976	0.277487	2.0901	0.0366088	1	NXN
ENSG00000286803.1	2.1164	-1.35183	0.646799	-2.09003	0.0366153	1	ENSG00000286803
ENSG00000257097.1	2.58573	-1.06291	0.508645	-2.08968	0.0366465	1	CLIP1-AS1
ENSG00000196502.14	34.0406	-0.585543	0.28042	-2.0881	0.0367892	1	SULT1A1
ENSG00000220908.2	0.818601	-2.23566	1.07067	-2.08809	0.0367896	1	LINC02531
ENSG00000267287.1	33.5025	-0.455218	0.218058	-2.0876	0.0368339	1	ENSG00000267287
ENSG00000126767.18	1277.58	0.322799	0.154703	2.08658	0.0369265	1	ELK1
ENSG00000119514.7	71.3655	-0.648068	0.310614	-2.08641	0.0369417	1	GALNT12
ENSG00000233820.2	3.33347	1.42083	0.681209	2.08575	0.0370017	1	ENSG00000233820
ENSG00000130208.10	657.772	0.928391	0.445269	2.08501	0.0370686	1	APOC1
ENSG00000134531.10	1480.35	-0.501691	0.240678	-2.08449	0.037116	1	EMP1
ENSG00000235890.2	1.08804	-2.22207	1.06601	-2.08447	0.0371173	1	TSPEAR-AS1
ENSG00000136535.15	0.931961	2.09457	1.00487	2.08443	0.037121	1	TBR1
ENSG00000287214.1	3.99749	-1.03869	0.498342	-2.08429	0.0371341	1	ENSG00000287214
ENSG00000164867.11	2.18325	-1.38297	0.663549	-2.0842	0.0371424	1	NOS3
ENSG00000169908.12	95.9538	-0.820388	0.393626	-2.08418	0.0371435	1	TM4SF1
ENSG00000228232.1	1626.24	0.255997	0.122843	2.08393	0.0371664	1	GAPDHP1
ENSG00000198538.11	263.291	0.242588	0.116424	2.08366	0.0371912	1	ZNF28
ENSG00000118473.23	75.0392	-0.580274	0.278724	-2.08189	0.0373522	1	SGIP1
ENSG00000278891.1	5.35966	-0.927135	0.445491	-2.08115	0.03742	1	ENSG00000278891
ENSG00000275901.1	0.742131	-2.24468	1.07862	-2.08107	0.0374279	1	Metazoa_SRP
ENSG00000283633.1	27.7405	-0.699831	0.336296	-2.081	0.0374343	1	ENSG00000283633
ENSG00000175820.4	6.35209	-0.756849	0.363832	-2.08021	0.0375059	1	CCDC168
ENSG00000267707.2	1.11715	-1.85527	0.892269	-2.07927	0.0375927	1	ENSG00000267707
ENSG00000235085.3	1.93648	-1.51104	0.727	-2.07846	0.0376674	1	ENSG00000235085
ENSG00000232875.1	1.39622	-1.78091	0.857408	-2.07709	0.0377937	1	HMGN2P35
ENSG00000287141.1	0.889709	-2.0697	0.996445	-2.07708	0.0377937	1	ENSG00000287141
ENSG00000274184.1	8.97817	-0.707229	0.340543	-2.07677	0.0378229	1	ENSG00000274184
ENSG00000244332.1	0.759432	-2.11681	1.01975	-2.0758	0.0379121	1	ENSG00000244332
ENSG00000007038.11	2.37343	-2.06137	0.993179	-2.07552	0.037938	1	PRSS21
ENSG00000229847.9	4.88893	-1.01522	0.489484	-2.07406	0.0380735	1	EMX2OS
ENSG00000251003.9	3.38817	1.02801	0.495802	2.07343	0.0381324	1	ZFPM2-AS1
ENSG00000133116.8	0.751526	-2.25305	1.08671	-2.07328	0.0381462	1	KL
ENSG00000129194.8	29.907	0.369343	0.178191	2.07274	0.0381967	1	SOX15
ENSG00000268883.2	7.74658	-0.933066	0.45043	-2.0715	0.0383122	1	PNMA6B
ENSG00000254231.3	2.02114	-1.45006	0.700156	-2.07106	0.0383533	1	WWP1-AS1
ENSG00000070214.17	1247.39	-0.153034	0.07391	-2.07055	0.0384012	1	SLC44A1
ENSG00000155975.10	559.525	0.144802	0.0699461	2.0702	0.0384337	1	VPS37A
ENSG00000184113.10	2239.38	0.425143	0.205371	2.07013	0.0384403	1	CLDN5
ENSG00000179776.19	9.69321	-1.51978	0.734207	-2.06997	0.0384556	1	CDH5
ENSG00000011465.18	1740.34	-0.612663	0.295996	-2.06983	0.038468	1	DCN
ENSG00000278893.1	5.06155	-0.749544	0.362136	-2.06978	0.0384725	1	ENSG00000278893
ENSG00000135631.17	1607.3	0.177857	0.0859605	2.06905	0.0385412	1	RAB11FIP5
ENSG00000229020.4	5.87886	-0.877077	0.424002	-2.06857	0.0385868	1	AKR7A2P1
ENSG00000165568.18	53.2288	-0.42887	0.207364	-2.06819	0.0386218	1	AKR1E2
ENSG00000139687.16	1381.94	0.169206	0.0818201	2.06802	0.0386382	1	RB1
ENSG00000124440.16	6.22862	-1.08624	0.5255	-2.06706	0.0387288	1	HIF3A
ENSG00000034693.15	233.833	0.172869	0.0836987	2.06537	0.0388881	1	PEX3
ENSG00000234665.9	8.15086	1.63063	0.789512	2.06536	0.0388885	1	LERFS
ENSG00000233205.1	301.681	0.25247	0.122303	2.06429	0.0389899	1	WBP1P2
ENSG00000203414.2	1.86497	-1.66184	0.805173	-2.06395	0.0390223	1	BTBD7P1
ENSG00000073584.20	296.689	-0.152395	0.0738541	-2.06346	0.0390691	1	SMARCE1
ENSG00000115170.16	2160.94	0.125084	0.0606294	2.06309	0.0391042	1	ACVR1
ENSG00000245205.3	105.047	0.373806	0.181325	2.06152	0.039253	1	EEF1A1P4
ENSG00000239043.1	1.31584	-1.66102	0.80585	-2.06121	0.0392833	1	SNORD127
ENSG00000125962.16	180.88	0.224181	0.108774	2.06098	0.0393053	1	ARMCX5
ENSG00000279602.2	8.69803	-0.84989	0.412386	-2.06091	0.039312	1	ENSG00000279602
ENSG00000199975.1	2.16802	-1.47097	0.713845	-2.06063	0.0393381	1	RN7SKP243
ENSG00000236180.2	0.780403	-2.38056	1.15533	-2.06051	0.0393502	1	ENSG00000236180
ENSG00000166471.11	545.573	-0.19756	0.0958898	-2.06028	0.0393717	1	TMEM41B
ENSG00000078687.18	427.948	-0.177477	0.0861617	-2.05982	0.0394159	1	TNRC6C
ENSG00000274723.1	0.63252	-2.2992	1.11632	-2.05963	0.0394342	1	ENSG00000274723
ENSG00000176268.5	3.27722	-1.21103	0.588059	-2.05937	0.0394592	1	CYCSP34
ENSG00000276337.1	8.54803	-0.818896	0.3977	-2.05908	0.0394866	1	ENSG00000276337
ENSG00000196932.12	30.1401	-0.736012	0.357509	-2.05872	0.0395208	1	TMEM26
ENSG00000232926.1	15.6935	-0.842166	0.409227	-2.05795	0.0395953	1	ENSG00000232926
ENSG00000249388.3	2.8174	-1.03185	0.501679	-2.05679	0.039706	1	ENSG00000249388
ENSG00000248505.2	0.739389	-2.18691	1.06344	-2.05644	0.03974	1	LINC02380
ENSG00000129244.9	2.74934	-1.17171	0.569976	-2.05572	0.0398099	1	ATP1B2
ENSG00000253549.6	4.99671	0.995541	0.484346	2.05543	0.0398372	1	CA3-AS1
ENSG00000163608.15	891.66	0.151882	0.0739055	2.05508	0.0398715	1	NEPRO
ENSG00000185436.12	2.72591	1.64797	0.802272	2.05413	0.0399627	1	IFNLR1
ENSG00000259169.1	37.5833	0.369352	0.179811	2.05412	0.0399644	1	GNRHR2P1
ENSG00000260581.1	4.37143	1.90799	0.929672	2.05233	0.0401378	1	ENSG00000260581
ENSG00000212257.1	0.805262	-2.06254	1.00505	-2.05218	0.0401524	1	RNU6-1176P
ENSG00000285847.2	12.0192	-0.571703	0.278599	-2.05207	0.0401633	1	ENSG00000285847
ENSG00000291071.1	9.64406	-0.62352	0.303931	-2.05152	0.0402163	1	FAM86JP
ENSG00000286912.1	6.60795	-1.25492	0.611884	-2.05092	0.0402751	1	ENSG00000286912
ENSG00000158406.6	23.7602	0.504569	0.246075	2.05047	0.0403188	1	H4C8
ENSG00000288603.1	0.984178	-2.50118	1.22011	-2.04996	0.0403686	1	SNORA74C-2
ENSG00000169683.8	212.298	-0.18949	0.0924866	-2.04884	0.0404779	1	LRRC45
ENSG00000196110.8	381.087	0.280773	0.137046	2.04876	0.0404857	1	ZNF699
ENSG00000279246.1	1.27911	-1.73732	0.848124	-2.04843	0.0405181	1	ENSG00000279246
ENSG00000108797.12	97.2042	-0.704892	0.344175	-2.04806	0.040554	1	CNTNAP1
ENSG00000169906.5	0.66736	-2.34238	1.1439	-2.04771	0.0405883	1	S100G
ENSG00000286634.1	10.3191	-0.676295	0.330348	-2.04722	0.0406365	1	ENSG00000286634
ENSG00000253873.6	174.524	-0.245267	0.119826	-2.04687	0.0406712	1	PCDHGA11
ENSG00000154309.9	165.501	0.191488	0.0935727	2.04641	0.0407163	1	DISP1
ENSG00000175198.17	275.307	0.185334	0.0905814	2.04605	0.0407514	1	PCCA
ENSG00000049540.19	7493.11	0.863516	0.422104	2.04574	0.0407817	1	ELN
ENSG00000229163.2	1.79398	-1.48818	0.727507	-2.04558	0.0407974	1	NAP1L1P2
ENSG00000276085.1	3.13545	-1.92606	0.941629	-2.04545	0.0408103	1	CCL3L1
ENSG00000258780.1	2.23266	-1.30326	0.637197	-2.04531	0.0408244	1	BMS1P15
ENSG00000197149.5	27.7007	0.880459	0.430862	2.04348	0.0410048	1	ENSG00000197149
ENSG00000288863.1	4.87102	-0.926797	0.453597	-2.04322	0.0410307	1	ENSG00000288863
ENSG00000213842.2	6.13347	-0.775238	0.379422	-2.04321	0.041032	1	SUGT1P2
ENSG00000205537.2	3.3529	-1.15366	0.564724	-2.04288	0.0410641	1	ENSG00000205537
ENSG00000175470.20	565.083	0.115247	0.0564193	2.04269	0.0410827	1	PPP2R2D
ENSG00000237280.1	8.99543	-0.745918	0.365267	-2.04212	0.0411398	1	ENSG00000237280
ENSG00000166145.15	1.74523	-1.89089	0.92604	-2.04191	0.0411608	1	SPINT1
ENSG00000197769.6	35.5371	1.22873	0.601963	2.04121	0.0412301	1	MAP1LC3C
ENSG00000117862.13	174.016	0.219287	0.107445	2.04092	0.041259	1	TXNDC12
ENSG00000285525.1	5.68856	-1.15883	0.56785	-2.04074	0.0412767	1	ENSG00000285525
ENSG00000108039.18	1532.7	0.189306	0.0927723	2.04054	0.0412965	1	XPNPEP1
ENSG00000214700.6	2.81863	-1.05802	0.518529	-2.04043	0.0413077	1	C12orf71
ENSG00000201793.1	1.27945	-1.98932	0.975259	-2.03978	0.041372	1	RN7SKP9
ENSG00000272482.2	17.0637	-0.745853	0.36566	-2.03974	0.0413761	1	ENSG00000272482
ENSG00000003400.16	5.5307	-0.803112	0.393848	-2.03914	0.0414357	1	CASP10
ENSG00000184838.15	198.375	0.342817	0.168136	2.03893	0.0414572	1	PRR16
ENSG00000252942.1	1.01119	2.17974	1.06923	2.03861	0.0414893	1	RNA5SP290
ENSG00000223803.1	106.142	0.602214	0.295441	2.03836	0.0415142	1	RPS20P14
ENSG00000253528.2	2.39125	-1.52159	0.746484	-2.03834	0.0415154	1	ENSG00000253528
ENSG00000279518.1	10.0275	-0.665111	0.326361	-2.03796	0.0415537	1	ENSG00000279518
ENSG00000266977.2	1.18016	-1.63686	0.803189	-2.03795	0.0415554	1	ENSG00000266977
ENSG00000275785.1	1.08302	-1.95124	0.957836	-2.03713	0.0416366	1	ENSG00000275785
ENSG00000269981.1	1.51093	1.94195	0.953364	2.03694	0.0416558	1	ENSG00000269981
ENSG00000115252.19	56.8991	0.663655	0.325928	2.0362	0.0417302	1	PDE1A
ENSG00000200888.1	1.66857	-1.52505	0.749005	-2.0361	0.0417407	1	Y_RNA
ENSG00000130429.16	77.2193	-0.329715	0.161956	-2.03583	0.0417678	1	ARPC1B
ENSG00000164176.13	125.65	0.972175	0.477887	2.03432	0.0419192	1	EDIL3
ENSG00000068078.20	16.2269	-0.54184	0.266372	-2.03415	0.0419365	1	FGFR3
ENSG00000272092.1	13.5444	0.503122	0.247343	2.03411	0.041941	1	ENSG00000272092
ENSG00000277978.1	4.88835	-0.809525	0.398009	-2.03394	0.041958	1	ENSG00000277978
ENSG00000103089.9	1.42943	-1.81651	0.893281	-2.03353	0.0419994	1	FA2H
ENSG00000279464.1	2.1203	-1.33454	0.656307	-2.0334	0.042012	1	ENSG00000279464
ENSG00000287191.2	2.23129	-1.4973	0.736599	-2.03272	0.0420806	1	ENSG00000287191
ENSG00000118972.3	1.41653	-1.81149	0.891286	-2.03245	0.0421084	1	FGF23
ENSG00000290865.1	88.8442	-0.39876	0.196228	-2.03212	0.0421411	1	RRN3P3
ENSG00000249816.8	1.94866	1.54156	0.75865	2.03198	0.042156	1	LINC00964
ENSG00000222412.1	0.824832	-2.37573	1.1692	-2.03194	0.0421599	1	Y_RNA
ENSG00000280441.3	1.71762	1.74837	0.860515	2.03177	0.0421773	1	ENSG00000280441
ENSG00000104774.13	1306.91	0.169166	0.0832638	2.03169	0.0421851	1	MAN2B1
ENSG00000267417.1	6.83154	-0.989697	0.487218	-2.03132	0.0422221	1	ENSG00000267417
ENSG00000230498.3	1.66171	-1.58301	0.779695	-2.03029	0.0423272	1	ENSG00000230498
ENSG00000117000.9	432.927	0.150741	0.0742504	2.03017	0.0423392	1	RLF
ENSG00000120457.12	1.5234	1.62489	0.801443	2.02746	0.0426153	1	KCNJ5
ENSG00000276170.6	17.6864	-0.63629	0.314079	-2.02589	0.0427762	1	ENSG00000276170
ENSG00000145526.12	2.35771	-1.86668	0.921548	-2.02559	0.0428066	1	CDH18
ENSG00000267254.8	95.5043	-0.316987	0.156502	-2.02545	0.042821	1	ZNF790-AS1
ENSG00000151917.18	181.33	0.232951	0.115017	2.02537	0.0428295	1	BEND6
ENSG00000246898.2	3.12642	-1.08164	0.534122	-2.02509	0.0428585	1	LINC00920
ENSG00000111886.11	31.66	-0.548548	0.271045	-2.02382	0.0429885	1	GABRR2
ENSG00000201850.1	0.855887	-1.87753	0.928263	-2.02262	0.0431121	1	Y_RNA
ENSG00000184232.9	366.733	-0.470918	0.232877	-2.02217	0.0431586	1	OAF
ENSG00000238193.1	2.48108	1.28441	0.635396	2.02144	0.0432344	1	HADHBP1
ENSG00000123612.16	62.5418	0.544508	0.269376	2.02137	0.0432413	1	ACVR1C
ENSG00000254139.2	4.30639	0.966055	0.478024	2.02093	0.0432867	1	LINC03018
ENSG00000069248.12	908.023	0.104292	0.0516288	2.02004	0.0433788	1	NUP133
ENSG00000171094.18	11.044	-0.642479	0.318087	-2.01982	0.0434017	1	ALK
ENSG00000178623.13	22.583	0.621988	0.307961	2.0197	0.0434148	1	GPR35
ENSG00000235508.3	665.517	0.378808	0.187603	2.0192	0.0434669	1	RPS2P7
ENSG00000115318.12	272.631	-0.456646	0.226169	-2.01905	0.0434822	1	LOXL3
ENSG00000279696.1	12.4136	-0.55627	0.275612	-2.01831	0.0435594	1	ENSG00000279696
ENSG00000165379.14	2.57762	-1.41575	0.701582	-2.01793	0.0435981	1	LRFN5
ENSG00000225602.5	2.87772	-1.18858	0.589064	-2.01775	0.0436175	1	MTOR-AS1
ENSG00000207368.1	0.79018	-3.13679	1.55631	-2.01553	0.0438495	1	Y_RNA
ENSG00000244052.1	4.59535	0.923486	0.458194	2.01549	0.043853	1	RPL5P24
ENSG00000247679.3	95.6671	-0.351537	0.174435	-2.01529	0.0438744	1	ENSG00000247679
ENSG00000072736.19	418.993	0.1577	0.0782758	2.01467	0.0439395	1	NFATC3
ENSG00000264149.1	0.841117	2.31361	1.14839	2.01465	0.043941	1	ENSG00000264149
ENSG00000187720.15	67.0675	-0.701511	0.348249	-2.01439	0.0439682	1	THSD4
ENSG00000231503.4	12.8632	-0.553158	0.274622	-2.01425	0.043983	1	PTMAP4
ENSG00000225849.2	2.2558	1.50457	0.746986	2.01419	0.0439899	1	MKRN7P
ENSG00000117152.14	137.285	0.658133	0.326784	2.01397	0.0440131	1	RGS4
ENSG00000215417.13	28.9609	-0.529205	0.262827	-2.01351	0.0440615	1	MIR17HG
ENSG00000260691.8	1.18447	-1.80277	0.895719	-2.01265	0.0441511	1	ANKRD20A1
ENSG00000255236.3	3.30153	-1.12562	0.559361	-2.01233	0.0441853	1	CHKA-DT
ENSG00000173320.12	79.4896	-0.457656	0.227504	-2.01164	0.0442577	1	STOX2
ENSG00000161896.12	1834.89	0.245701	0.122142	2.01159	0.0442631	1	IP6K3
ENSG00000268847.1	0.590521	2.23905	1.11309	2.01156	0.0442663	1	SIGLEC31P
ENSG00000153956.17	776.989	0.371149	0.184509	2.01155	0.044267	1	CACNA2D1
ENSG00000228097.1	0.724435	-2.01178	1.00023	-2.01132	0.0442921	1	MTATP6P11
ENSG00000167775.11	412.941	0.258605	0.128601	2.01091	0.0443351	1	CD320
ENSG00000154114.13	503.554	0.167253	0.0831758	2.01084	0.0443421	1	TBCEL
ENSG00000176532.4	2.15481	-1.47558	0.733881	-2.01066	0.0443616	1	PRR15
ENSG00000207750.1	1.32287	1.88741	0.93878	2.01049	0.0443791	1	MIR553
ENSG00000065989.16	321.667	-0.252817	0.125753	-2.01042	0.0443863	1	PDE4A
ENSG00000174567.8	3.65207	-0.972953	0.484087	-2.00987	0.0444446	1	GOLT1A
ENSG00000120063.10	1287.25	0.115178	0.0573281	2.0091	0.0445264	1	GNA13
ENSG00000271303.2	193.331	0.299785	0.149238	2.00878	0.044561	1	SRXN1
ENSG00000182768.9	725.744	0.209801	0.104491	2.00785	0.0446596	1	NGRN
ENSG00000095970.17	1.04448	-2.15916	1.07558	-2.00743	0.0447037	1	TREM2
ENSG00000287809.1	44.7439	-0.812332	0.404673	-2.00738	0.0447092	1	ENSG00000287809
ENSG00000259719.6	1.35313	-1.74841	0.87123	-2.00683	0.0447674	1	LINC02284
ENSG00000224109.4	5.80845	0.978534	0.487616	2.00677	0.0447738	1	CENPVL3
ENSG00000288764.2	12.0506	-0.584396	0.291233	-2.00663	0.0447894	1	ENSG00000288764
ENSG00000290879.1	15.0121	-0.569316	0.283789	-2.00613	0.0448429	1	ENSG00000290879
ENSG00000095370.20	2.18493	-1.49774	0.746861	-2.00538	0.044922	1	SH2D3C
ENSG00000242154.1	1.91247	-1.39641	0.696401	-2.00518	0.0449441	1	ENSG00000242154
ENSG00000231201.1	2.62837	-1.17341	0.58531	-2.00477	0.0449878	1	ENSG00000231201
ENSG00000006042.12	1462.27	0.235106	0.117293	2.00442	0.0450246	1	TMEM98
ENSG00000225879.2	3.72717	1.23103	0.614215	2.00423	0.0450457	1	ENSG00000225879
ENSG00000223575.2	1.06622	-1.93722	0.966688	-2.00398	0.0450721	1	RBMX2P3
ENSG00000286456.3	2.62317	1.23467	0.616142	2.00387	0.0450843	1	ENSG00000286456
ENSG00000278299.6	3.15123	1.48516	0.741182	2.00377	0.0450949	1	TBC1D3C
ENSG00000162241.13	56.777	0.288787	0.144123	2.00376	0.045096	1	SLC25A45
ENSG00000159346.13	1409.3	0.201248	0.100439	2.00368	0.0451041	1	ADIPOR1
ENSG00000179299.17	2.22796	-1.33537	0.666479	-2.00362	0.0451112	1	NSUN7
ENSG00000224885.1	7.14082	-0.651243	0.325051	-2.00351	0.0451228	1	EIPR1-IT1
ENSG00000121089.4	229.584	0.271373	0.135465	2.00327	0.0451486	1	NACA3P
ENSG00000229468.1	0.785697	-1.74336	0.870297	-2.00318	0.0451584	1	RPL39P18
ENSG00000270966.1	0.667928	-2.5168	1.25646	-2.0031	0.0451668	1	ENSG00000270966
ENSG00000243130.8	3.83394	1.34246	0.670345	2.00265	0.0452151	1	PSG11
ENSG00000109586.12	913.456	0.187983	0.0938751	2.00248	0.045233	1	GALNT7
ENSG00000227582.2	3.92487	1.8632	0.930618	2.00211	0.0452732	1	ADGRF5P1
ENSG00000165730.16	5.45445	0.954642	0.476846	2.00199	0.0452856	1	STOX1
ENSG00000272172.1	7.23328	0.67569	0.337555	2.00172	0.0453148	1	ENSG00000272172
ENSG00000235429.1	0.663777	-2.51973	1.25925	-2.00097	0.0453955	1	ENSG00000235429
ENSG00000154710.18	76.7276	-0.278126	0.139032	-2.00045	0.045452	1	RABGEF1
ENSG00000221340.1	8.35321	-0.894371	0.447178	-2.00003	0.0454965	1	RNU6ATAC18P
ENSG00000176171.12	640.544	0.176941	0.0884836	1.99971	0.045532	1	BNIP3
ENSG00000253139.1	2.21012	-1.55715	0.778775	-1.99949	0.0455558	1	ENSG00000253139
ENSG00000261614.1	196.172	0.361535	0.180867	1.9989	0.0456191	1	YBX3P1
ENSG00000271918.2	27.2567	-0.471933	0.236169	-1.99829	0.0456854	1	ENSG00000271918
ENSG00000231906.1	2.00728	-1.55035	0.776028	-1.9978	0.0457379	1	ENSG00000231906
ENSG00000148082.10	45.6334	-0.631809	0.316274	-1.99766	0.0457534	1	SHC3
ENSG00000270760.1	13.2835	-0.622713	0.311829	-1.99697	0.0458285	1	ENSG00000270760
ENSG00000272473.2	8.69715	-0.853287	0.427317	-1.99685	0.0458419	1	ENSG00000272473
ENSG00000178053.21	183.486	0.221128	0.110752	1.9966	0.0458684	1	MLF1
ENSG00000286409.2	0.921359	-1.92818	0.965882	-1.99629	0.0459025	1	ENSG00000286409
ENSG00000279551.1	5.76892	-0.994005	0.498105	-1.99557	0.0459804	1	ENSG00000279551
ENSG00000233996.1	1.08163	-2.24804	1.12653	-1.99553	0.0459846	1	KDM3AP1
ENSG00000263531.1	6.57005	-0.777901	0.389823	-1.99552	0.0459857	1	ENSG00000263531
ENSG00000170074.20	3.21274	-1.01447	0.508395	-1.99543	0.0459957	1	FAM153A
ENSG00000173705.9	186.657	0.286991	0.143829	1.99536	0.0460031	1	SUSD5
ENSG00000278291.1	9.05829	0.572538	0.286946	1.99528	0.0460123	1	ENSG00000278291
ENSG00000269929.5	99.4715	-0.326664	0.16376	-1.99477	0.046068	1	MIRLET7A1HG
ENSG00000286588.1	25.4631	-0.667225	0.334546	-1.99442	0.0461063	1	ENSG00000286588
ENSG00000235742.1	0.709217	-2.72375	1.36585	-1.99418	0.0461324	1	ENSG00000235742
ENSG00000055813.6	22.1833	0.90269	0.452838	1.99341	0.0462167	1	CCDC85A
ENSG00000164418.22	6.10054	1.45993	0.732387	1.99339	0.0462184	1	GRIK2
ENSG00000228768.3	5.28721	-1.08517	0.544452	-1.99313	0.0462467	1	MIR365BHG
ENSG00000285850.1	1.46699	-1.69306	0.849611	-1.99274	0.0462894	1	ENSG00000285850
ENSG00000105298.14	662.829	0.124233	0.0623584	1.99224	0.0463442	1	CACTIN
ENSG00000161132.6	4.33582	-0.805246	0.404218	-1.99211	0.0463593	1	PRODHLP
ENSG00000289067.1	9.4621	-0.771159	0.387248	-1.99138	0.0464386	1	ENSG00000289067
ENSG00000268388.6	0.783057	-2.8573	1.43521	-1.99085	0.0464975	1	FENDRR
ENSG00000245149.6	24.7708	-0.426822	0.214403	-1.99075	0.0465089	1	RNF139-DT
ENSG00000232978.2	1.8198	-1.65792	0.832858	-1.99064	0.0465206	1	ENSG00000232978
ENSG00000131080.15	571.412	0.361952	0.181907	1.98977	0.0466165	1	EDA2R
ENSG00000104435.14	34.8258	-0.811896	0.408047	-1.98971	0.0466226	1	STMN2
ENSG00000113645.15	23.1479	-0.535853	0.269361	-1.98935	0.0466629	1	WWC1
ENSG00000197142.11	19.3606	-0.515769	0.259336	-1.98881	0.0467226	1	ACSL5
ENSG00000275580.1	3.93358	-0.86379	0.434388	-1.98852	0.0467538	1	ENSG00000275580
ENSG00000284922.2	2.16126	-1.19983	0.603441	-1.98832	0.0467766	1	LRTOMT
ENSG00000158246.8	15.3869	-0.86775	0.43644	-1.98825	0.0467844	1	TENT5B
ENSG00000286329.2	1.49536	-1.95218	0.982046	-1.98787	0.0468257	1	ENSG00000286329
ENSG00000201649.1	3.63255	-1.35195	0.680121	-1.9878	0.0468335	1	RNY4P34
ENSG00000166716.10	876.045	0.116164	0.0584741	1.98659	0.0469676	1	ZNF592
ENSG00000108100.18	3223.99	0.20219	0.101787	1.9864	0.0469886	1	CCNY
ENSG00000284490.1	1.74763	-1.38094	0.6952	-1.98639	0.0469905	1	ENSG00000284490
ENSG00000244128.9	0.975038	-2.62765	1.32307	-1.98603	0.0470295	1	LINC01322
ENSG00000244527.1	25.8779	0.45818	0.230728	1.9858	0.0470555	1	ENSG00000244527
ENSG00000137193.14	192.668	-0.293211	0.147694	-1.98526	0.047116	1	PIM1
ENSG00000219699.2	2.71093	1.28381	0.646682	1.98523	0.0471188	1	ENSG00000219699
ENSG00000272405.1	45.7816	-0.576687	0.290501	-1.98514	0.0471285	1	ENSG00000272405
ENSG00000252230.1	0.887884	-2.02564	1.02076	-1.98444	0.0472064	1	ENSG00000252230
ENSG00000229543.1	3.43714	-1.17836	0.593917	-1.98405	0.0472503	1	ENSG00000229543
ENSG00000180573.10	120.987	0.456906	0.230326	1.98374	0.0472849	1	H2AC6
ENSG00000250038.7	1.11045	-1.68081	0.847446	-1.98338	0.0473249	1	ENSG00000250038
ENSG00000079156.17	325.858	0.228678	0.115329	1.98284	0.0473857	1	OSBPL6
ENSG00000231010.1	8.38245	-0.703604	0.354862	-1.98275	0.0473951	1	ENSG00000231010
ENSG00000163406.11	23.8474	-0.436842	0.220466	-1.98145	0.0475407	1	SLC15A2
ENSG00000225400.1	6.36975	0.693155	0.349911	1.98095	0.0475972	1	RAB28P5
ENSG00000164978.18	252.265	0.311386	0.157196	1.98088	0.0476043	1	NUDT2
ENSG00000138769.11	2.773	-1.08385	0.547303	-1.98035	0.0476645	1	CDKL2
ENSG00000138316.11	1506.54	0.418756	0.21152	1.97975	0.0477317	1	ADAMTS14
ENSG00000280106.1	5.62423	-0.738602	0.373079	-1.97975	0.047732	1	ENSG00000280106
ENSG00000189042.14	116.426	0.248224	0.125391	1.97961	0.0477477	1	ZNF567
ENSG00000189190.11	92.1371	-0.296138	0.14969	-1.97835	0.0478894	1	ZNF600
ENSG00000198242.14	1069.37	0.325249	0.164409	1.9783	0.0478951	1	RPL23A
ENSG00000201198.1	2.34227	-1.56874	0.793185	-1.97777	0.0479551	1	RNU6-879P
ENSG00000130303.14	123.123	-1.19015	0.601808	-1.97762	0.0479716	1	BST2
ENSG00000119715.15	4.47753	-1.00916	0.510411	-1.97714	0.0480253	1	ESRRB
ENSG00000268471.6	41.8053	-0.353263	0.178674	-1.97713	0.0480267	1	MIR4453HG
ENSG00000226649.1	1.24906	-1.86524	0.943719	-1.97648	0.0481009	1	ENSG00000226649
ENSG00000286808.1	23.0915	-0.526183	0.266242	-1.97633	0.0481169	1	ENSG00000286808
ENSG00000234917.2	1.30655	-1.46002	0.738806	-1.97619	0.0481338	1	ENSG00000234917
ENSG00000203908.4	0.815057	-2.15748	1.09183	-1.97602	0.0481525	1	KHDC3L
ENSG00000214182.5	2158.87	-0.272601	0.137987	-1.97555	0.0482059	1	PTMAP5
ENSG00000235088.1	1.23905	-1.92525	0.974775	-1.97507	0.0482599	1	ENSG00000235088
ENSG00000258704.8	17.5175	-0.420968	0.213148	-1.97501	0.0482675	1	SRP54-AS1
ENSG00000158748.4	10.3911	1.14042	0.577455	1.97491	0.0482783	1	HTR6
ENSG00000140297.13	14.0066	1.14899	0.581803	1.97488	0.0482822	1	GCNT3
ENSG00000255471.1	9.09492	0.650189	0.329234	1.97485	0.048285	1	PRSS23-AS1
ENSG00000260351.1	0.725888	-2.4863	1.25899	-1.97484	0.0482862	1	ENSG00000260351
ENSG00000101000.6	109.149	-0.614452	0.311142	-1.97483	0.0482875	1	PROCR
ENSG00000222000.7	5.52069	-0.902368	0.457239	-1.97352	0.0484368	1	ENSG00000222000
ENSG00000267285.1	0.647586	-1.9105	0.96822	-1.97321	0.0484722	1	ENSG00000267285
ENSG00000272831.2	2.80371	-0.934311	0.473551	-1.97299	0.0484969	1	ENSG00000272831
ENSG00000159263.16	351.971	0.302882	0.153531	1.97277	0.0485216	1	SIM2
ENSG00000137819.14	150.627	-0.670375	0.339844	-1.97259	0.048542	1	PAQR5
ENSG00000267717.1	2.83341	-1.18263	0.599818	-1.97165	0.0486494	1	SRSF10P1
ENSG00000146535.14	1859.96	0.122624	0.0621963	1.97156	0.0486597	1	GNA12
ENSG00000147408.16	8.97664	-0.637466	0.323362	-1.97137	0.048682	1	CSGALNACT1
ENSG00000221887.6	1.79857	-1.33778	0.678698	-1.97109	0.0487132	1	HMSD
ENSG00000285016.1	0.927204	-1.65929	0.841945	-1.97079	0.0487482	1	ENSG00000285016
ENSG00000184844.6	17.4318	0.829205	0.421044	1.9694	0.0489069	1	CYCSP45
ENSG00000260196.1	27.4154	-0.474165	0.240805	-1.96909	0.0489431	1	ENSG00000260196
ENSG00000255059.1	1.19022	1.9437	0.987223	1.96885	0.04897	1	PPIAP43
ENSG00000234107.1	2.17349	1.23983	0.629759	1.96873	0.0489838	1	TPT1P1
ENSG00000163491.17	120.053	-0.401844	0.204117	-1.96869	0.0489886	1	NEK10
ENSG00000258555.6	1.82616	-1.7205	0.873949	-1.96866	0.0489926	1	SPECC1L-ADORA2A
ENSG00000236841.8	48.577	-0.599062	0.304378	-1.96815	0.0490506	1	ENSG00000236841
ENSG00000128408.9	9.83229	-0.720533	0.366287	-1.96712	0.0491689	1	RIBC2
ENSG00000090857.14	1019.17	0.403284	0.205025	1.967	0.0491835	1	PDPR
ENSG00000289268.1	111.501	-0.359857	0.182966	-1.9668	0.0492065	1	ENSG00000289268
ENSG00000173200.13	38.4842	-0.753774	0.383284	-1.96662	0.0492269	1	PARP15
ENSG00000243646.11	102.231	-0.175918	0.0894696	-1.96624	0.0492711	1	IL10RB
ENSG00000167077.13	5.08839	-0.982486	0.499895	-1.96538	0.0493699	1	MEI1
ENSG00000163734.4	29.3432	-0.598847	0.304789	-1.96479	0.0494381	1	CXCL3
ENSG00000053747.17	112.894	-0.598919	0.304853	-1.96461	0.0494588	1	LAMA3
ENSG00000144481.17	5.49477	0.984125	0.500933	1.96459	0.0494622	1	TRPM8
ENSG00000234444.10	277.782	-0.22481	0.114449	-1.96428	0.0494977	1	ZNF736
ENSG00000073861.3	4.81666	-1.51864	0.77327	-1.96392	0.0495393	1	TBX21
ENSG00000214629.3	1.01943	-1.959	0.997562	-1.96379	0.0495547	1	RPSAP6
ENSG00000242087.2	2.62149	-1.16221	0.592112	-1.96282	0.0496675	1	RPL36AP41
ENSG00000170881.5	548.888	0.156272	0.0796468	1.96206	0.049755	1	RNF139
ENSG00000213399.3	53.5746	0.517166	0.263661	1.96148	0.0498232	1	RPS2P17
ENSG00000167646.14	6.24736	-0.648869	0.330997	-1.96035	0.0499551	1	DNAAF3
ENSG00000283498.1	122.663	-0.637703	0.325406	-1.95971	0.0500292	1	MIR1244-2
ENSG00000250930.5	1.20866	-1.57243	0.802438	-1.95957	0.0500462	1	LNX1-AS1
ENSG00000275576.1	2.59796	-1.22557	0.625571	-1.95913	0.0500976	1	ENSG00000275576
ENSG00000273489.1	3.89745	-0.945237	0.482587	-1.95869	0.0501495	1	ENSG00000273489
ENSG00000272145.2	17.0265	-0.608441	0.310675	-1.95845	0.0501775	1	NFYC-AS1
ENSG00000125170.11	248.594	-0.249043	0.127166	-1.95842	0.0501811	1	DOK4
ENSG00000175061.20	6110.25	0.231024	0.117978	1.95819	0.050208	1	SNHG29
ENSG00000233818.1	13.6844	-0.650013	0.331951	-1.95816	0.0502112	1	CLDN14-AS1
ENSG00000107438.9	158.823	-0.693453	0.35415	-1.95808	0.0502212	1	PDLIM1
ENSG00000015520.15	1.0802	-2.45826	1.25567	-1.95773	0.0502613	1	NPC1L1
ENSG00000074181.9	8079.78	0.453608	0.231743	1.95737	0.0503037	1	NOTCH3
ENSG00000172465.14	336.14	0.242161	0.123737	1.95706	0.0503405	1	TCEAL1
ENSG00000270933.1	2.0638	-1.23322	0.630165	-1.95698	0.0503504	1	ENSG00000270933
ENSG00000069011.16	41.4849	-0.746752	0.381666	-1.95656	0.0503996	1	PITX1
ENSG00000251940.1	1.34633	-1.66628	0.852026	-1.95567	0.0505044	1	ENSG00000251940
ENSG00000284154.1	4.01816	-0.985547	0.503957	-1.95562	0.0505101	1	MIR3605
ENSG00000149577.16	1393.59	0.141657	0.0724467	1.95533	0.0505444	1	SIDT2
ENSG00000104880.19	1305.15	0.0977885	0.0500133	1.95525	0.0505537	1	ARHGEF18
ENSG00000261786.1	96.4622	-0.702287	0.35921	-1.95509	0.0505725	1	ENSG00000261786
ENSG00000225177.6	59.2231	-0.437424	0.223751	-1.95496	0.0505878	1	NHSL1-AS1
ENSG00000274422.1	111.954	-0.746751	0.382151	-1.95407	0.0506927	1	ENSG00000274422
ENSG00000163762.7	13.8149	-0.806751	0.413012	-1.95333	0.0507799	1	TM4SF18
ENSG00000179813.7	2.18843	-1.45426	0.744569	-1.95316	0.0508009	1	FAM216B
ENSG00000184292.7	11.2665	-0.67487	0.345532	-1.95313	0.0508038	1	TACSTD2
ENSG00000198842.10	1173.94	0.29211	0.149628	1.95224	0.0509097	1	STYXL2
ENSG00000105664.11	65.7155	-0.603561	0.309165	-1.95223	0.0509112	1	COMP
ENSG00000158417.11	3818.26	-0.176814	0.0905768	-1.95209	0.050928	1	EIF5B
ENSG00000119227.8	99.9765	0.32336	0.165673	1.95179	0.0509631	1	PIGZ
ENSG00000173208.4	9.30627	-0.960589	0.492238	-1.95147	0.0510008	1	ABCD2
ENSG00000279340.1	3.77004	-0.993503	0.509105	-1.95147	0.0510011	1	ENSG00000279340
ENSG00000256902.1	1.71611	-1.27903	0.655585	-1.95097	0.0510606	1	IQSEC3P1
ENSG00000173928.4	30.1907	-0.386985	0.198373	-1.9508	0.0510808	1	SWSAP1
ENSG00000100644.17	8186.73	0.217019	0.111252	1.95069	0.0510936	1	HIF1A
ENSG00000279404.1	1.81789	1.50416	0.771202	1.95042	0.0511265	1	ENSG00000279404
ENSG00000229497.1	0.633802	-2.21033	1.13338	-1.9502	0.0511518	1	ENSG00000229497
ENSG00000126709.16	1279.64	-0.987128	0.506244	-1.94991	0.0511873	1	IFI6
ENSG00000173678.15	24.9095	-0.862156	0.442158	-1.94988	0.05119	1	SPDYE2B
ENSG00000172733.12	4.68686	-1.09558	0.562179	-1.94882	0.0513171	1	PURG
ENSG00000255342.1	6.77769	-0.785054	0.402964	-1.9482	0.0513912	1	ENSG00000255342
ENSG00000282742.1	2.33934	-1.35498	0.69554	-1.9481	0.0514027	1	ENSG00000282742
ENSG00000092096.19	609.004	0.186604	0.0958242	1.94736	0.051492	1	SLC22A17
ENSG00000275029.1	6.48941	-0.678438	0.348404	-1.94727	0.0515021	1	HMGB1P24
ENSG00000279670.1	12.1985	-0.772004	0.396481	-1.94714	0.051518	1	ENSG00000279670
ENSG00000104321.11	42.7454	-0.508815	0.261361	-1.94679	0.0515596	1	TRPA1
ENSG00000286909.1	10.7971	-0.781221	0.401321	-1.94662	0.0515799	1	ENSG00000286909
ENSG00000172613.8	214.684	-0.19701	0.101311	-1.94461	0.0518218	1	RAD9A
ENSG00000283047.1	3.52652	-0.875595	0.450364	-1.94419	0.0518722	1	FRG1FP
ENSG00000179902.13	4.1546	-0.893678	0.459694	-1.94407	0.0518869	1	CFAP276
ENSG00000010810.18	1944.63	0.221583	0.11399	1.94387	0.0519106	1	FYN
ENSG00000133424.22	1005.01	0.28319	0.145706	1.94357	0.0519478	1	LARGE1
ENSG00000264456.1	8.49664	-0.692791	0.356562	-1.94298	0.0520191	1	ENSG00000264456
ENSG00000010404.18	235.432	0.192952	0.0993096	1.94293	0.0520244	1	IDS
ENSG00000259093.2	3.16798	1.05708	0.544136	1.94268	0.0520552	1	ENSG00000259093
ENSG00000158987.22	152.371	-0.214623	0.110534	-1.94168	0.0521755	1	RAPGEF6
ENSG00000169228.14	161.441	0.169183	0.0871466	1.94136	0.0522144	1	RAB24
ENSG00000165495.16	1614.88	0.212832	0.109641	1.94117	0.0522378	1	PKNOX2
ENSG00000277496.1	3.48687	-1.01313	0.522008	-1.94083	0.0522793	1	SLCO4A1-AS2
ENSG00000290460.1	15.2738	0.690568	0.355816	1.9408	0.0522827	1	ENSG00000290460
ENSG00000228415.3	15.024	-0.657849	0.338992	-1.9406	0.0523065	1	PTMAP1
ENSG00000103316.12	33.0967	-0.913235	0.470644	-1.94039	0.0523319	1	CRYM
ENSG00000244791.3	2.79631	-1.93576	0.997798	-1.94003	0.0523754	1	ENSG00000244791
ENSG00000278655.1	1.68308	1.72902	0.891371	1.93973	0.052412	1	ENSG00000278655
ENSG00000138642.16	110.339	-0.705148	0.363529	-1.93973	0.0524125	1	HERC6
ENSG00000162337.12	3350.1	0.182341	0.0940191	1.9394	0.0524527	1	LRP5
ENSG00000291283.1	4.15218	-0.94513	0.487336	-1.93938	0.052455	1	ENSG00000291283
ENSG00000114098.18	811.85	0.169791	0.0875551	1.93925	0.0524711	1	ARMC8
ENSG00000274124.1	3.38334	-0.867009	0.447089	-1.93923	0.0524729	1	ENSG00000274124
ENSG00000232133.1	1.32913	1.69249	0.872893	1.93895	0.0525079	1	IMPDH1P10
ENSG00000167664.9	9.29146	-0.791063	0.408087	-1.93847	0.0525662	1	TMIGD2
ENSG00000266916.9	7.70266	0.628624	0.324317	1.9383	0.0525864	1	ZNF793-AS1
ENSG00000185477.5	10.3635	0.820939	0.42358	1.9381	0.0526115	1	GPRIN3
ENSG00000272320.1	6.89709	-0.789307	0.407272	-1.93803	0.0526191	1	ENSG00000272320
ENSG00000181074.5	1.17304	-1.87439	0.967197	-1.93797	0.0526274	1	OR52N4
ENSG00000282556.5	16.5864	-0.515078	0.265788	-1.93793	0.0526319	1	ENSG00000282556
ENSG00000115718.18	6.88407	0.867983	0.447923	1.93779	0.0526483	1	PROC
ENSG00000259540.1	1.40996	-1.66085	0.857149	-1.93765	0.0526663	1	ENSG00000259540
ENSG00000101188.5	4.4759	1.65818	0.855841	1.93748	0.0526864	1	NTSR1
ENSG00000272068.1	9.12637	-0.839352	0.433251	-1.93734	0.0527043	1	BCAN-AS1
ENSG00000268583.2	7.76937	-0.695517	0.359008	-1.93733	0.0527051	1	ENSG00000268583
ENSG00000164684.13	503.956	-0.382056	0.197283	-1.93659	0.0527957	1	ZNF704
ENSG00000233578.1	4.58498	-0.744107	0.384242	-1.93656	0.0527995	1	EIF4EP1
ENSG00000261118.1	17.0629	-0.627171	0.323874	-1.93647	0.0528106	1	ENSG00000261118
ENSG00000199477.1	1.069	-1.56123	0.806287	-1.93633	0.0528277	1	SNORA31
ENSG00000236810.8	40.8052	-0.460309	0.237728	-1.93628	0.0528331	1	ELOA-AS1
ENSG00000112394.18	50.9941	-0.631329	0.326106	-1.93596	0.0528724	1	SLC16A10
ENSG00000130294.18	29.7105	0.565158	0.291927	1.93596	0.0528726	1	KIF1A
ENSG00000243373.3	2.05812	-1.2403	0.640707	-1.93582	0.0528895	1	RN7SL173P
ENSG00000111261.14	13.6073	-0.612406	0.316435	-1.93533	0.0529501	1	MANSC1
ENSG00000199460.2	0.924307	-1.74277	0.900524	-1.93528	0.0529557	1	RNU6-1216P
ENSG00000198844.12	1.7449	-1.6611	0.85835	-1.93523	0.0529623	1	ARHGEF15
ENSG00000162947.5	3.70622	-1.11271	0.57503	-1.93505	0.0529837	1	LINC01931
ENSG00000155511.19	201.328	0.732408	0.378567	1.93468	0.0530292	1	GRIA1
ENSG00000204677.13	4.56784	-1.19879	0.619635	-1.93467	0.0530312	1	FAM153CP
ENSG00000158163.15	193.238	-0.285206	0.147439	-1.9344	0.0530641	1	DZIP1L
ENSG00000104835.15	115.495	0.250701	0.129621	1.93411	0.0530994	1	SARS2
ENSG00000286684.1	1.24976	-1.73202	0.89568	-1.93374	0.0531447	1	ENSG00000286684
ENSG00000225828.2	89.4603	-0.399835	0.20677	-1.93372	0.0531478	1	FAM229A
ENSG00000288398.1	43.2985	0.365439	0.189005	1.93349	0.0531761	1	ENSG00000288398
ENSG00000267787.7	40.2675	-0.324541	0.167861	-1.93339	0.0531885	1	ENSG00000267787
ENSG00000179348.13	41.6831	-0.45175	0.233669	-1.93329	0.0532002	1	GATA2
ENSG00000248919.7	2.96716	-0.96674	0.500249	-1.93252	0.0532959	1	ATP5MF-PTCD1
ENSG00000273972.1	1.43361	-1.53787	0.795905	-1.93222	0.0533319	1	ENSG00000273972
ENSG00000166710.23	14396.8	0.283879	0.146923	1.93216	0.0533392	1	B2M
ENSG00000100592.16	516.829	0.182499	0.0944558	1.93211	0.0533453	1	DAAM1
ENSG00000230751.1	4.66938	-0.870803	0.450812	-1.93163	0.0534047	1	ENSG00000230751
ENSG00000289228.2	9.10543	0.658961	0.341195	1.93133	0.0534418	1	ENSG00000289228
ENSG00000239713.9	87.0585	-0.35501	0.183894	-1.93051	0.0535436	1	APOBEC3G
ENSG00000148219.18	128.321	0.449387	0.232823	1.93017	0.0535863	1	ASTN2
ENSG00000279628.1	1.30071	1.93374	1.00186	1.93015	0.0535883	1	ENSG00000279628
ENSG00000141447.19	452.089	-0.253532	0.131359	-1.93008	0.0535972	1	OSBPL1A
ENSG00000246596.8	6.99248	-0.791631	0.410222	-1.92976	0.0536366	1	ENSG00000246596
ENSG00000123685.9	3.42684	-1.30561	0.677253	-1.9278	0.0538794	1	BATF3
ENSG00000249685.1	7.29811	-0.787334	0.408439	-1.92767	0.0538967	1	ENSG00000249685
ENSG00000201216.1	0.596922	-2.1962	1.13959	-1.92718	0.0539569	1	Y_RNA
ENSG00000263301.1	32.269	0.390967	0.202878	1.9271	0.0539667	1	ENSG00000263301
ENSG00000230563.4	3.81072	-1.10155	0.571753	-1.92662	0.0540275	1	ENSG00000230563
ENSG00000289141.2	1.51258	-1.40748	0.730844	-1.92583	0.0541256	1	ENSG00000289141
ENSG00000197882.3	2.71628	-1.1635	0.604371	-1.92515	0.0542107	1	OR7E13P
ENSG00000126216.15	352.612	-0.156375	0.0812293	-1.9251	0.0542165	1	TUBGCP3
ENSG00000275897.1	1.90197	-1.13919	0.591866	-1.92473	0.0542626	1	ENSG00000275897
ENSG00000139714.12	7.49306	-0.644317	0.334841	-1.92425	0.0543234	1	MORN3
ENSG00000142459.9	732.598	0.153043	0.0795757	1.92324	0.0544501	1	EVI5L
ENSG00000165124.19	45.2656	-0.861346	0.447973	-1.92276	0.0545098	1	SVEP1
ENSG00000226981.2	32.9441	0.329179	0.171208	1.92268	0.0545206	1	ABHD17AP6
ENSG00000273218.1	35.2702	-0.489235	0.254554	-1.92193	0.0546148	1	ENSG00000273218
ENSG00000008056.14	20.9982	-0.370972	0.193086	-1.92128	0.0546965	1	SYN1
ENSG00000132964.13	443.718	0.210684	0.109661	1.92123	0.0547032	1	CDK8
ENSG00000280099.1	16.6689	-0.516168	0.268785	-1.92038	0.0548104	1	ENSG00000280099
ENSG00000234745.14	2345.66	0.509884	0.265527	1.92028	0.054823	1	HLA-B
ENSG00000166669.14	54.3189	-0.400798	0.208755	-1.91994	0.0548652	1	ATF7IP2
ENSG00000271344.1	23.0447	-0.474513	0.24731	-1.9187	0.0550226	1	ENSG00000271344
ENSG00000240563.2	4.19159	-1.06402	0.555014	-1.9171	0.0552248	1	L1TD1
ENSG00000226070.2	1.10945	2.40001	1.25199	1.91695	0.0552445	1	LINC00951
ENSG00000104313.20	55.6921	-0.400735	0.20906	-1.91685	0.0552573	1	EYA1
ENSG00000263644.1	0.767782	-2.16846	1.13143	-1.91657	0.0552928	1	ENSG00000263644
ENSG00000214784.4	266.243	0.331803	0.173127	1.91653	0.0552976	1	RPS3AP21
ENSG00000135750.15	14.546	-0.691625	0.360901	-1.91638	0.0553163	1	KCNK1
ENSG00000177519.4	9.9803	1.10584	0.577198	1.91587	0.0553816	1	RPRM
ENSG00000290043.1	13.1774	-0.72982	0.380937	-1.91585	0.0553836	1	ENSG00000290043
ENSG00000288848.2	2.14138	-1.13746	0.593838	-1.91544	0.0554362	1	ENSG00000288848
ENSG00000166866.13	3.14975	-0.977645	0.510418	-1.91538	0.0554441	1	MYO1A
ENSG00000273891.1	9.82874	-0.508918	0.265706	-1.91534	0.0554487	1	ENSG00000273891
ENSG00000113361.13	4.21146	-1.26238	0.659192	-1.91505	0.0554864	1	CDH6
ENSG00000170345.10	76.4427	0.545512	0.28487	1.91495	0.0554993	1	FOS
ENSG00000237756.1	1.19454	-1.53088	0.799453	-1.91492	0.0555032	1	ENSG00000237756
ENSG00000239470.3	311.334	0.485221	0.25353	1.91386	0.0556379	1	ENSG00000239470
ENSG00000197558.13	28.6069	0.695321	0.363339	1.9137	0.0556589	1	SSPOP
ENSG00000099958.15	37.4938	-0.358295	0.187266	-1.91329	0.055711	1	DERL3
ENSG00000025708.14	163.776	-0.383897	0.200724	-1.91256	0.0558039	1	TYMP
ENSG00000174799.12	173.186	-0.30368	0.158797	-1.91238	0.055827	1	CEP135
ENSG00000234459.1	4.2387	-0.891549	0.466202	-1.91237	0.0558293	1	ENSG00000234459
ENSG00000235437.10	484.076	0.166363	0.087003	1.91215	0.0558571	1	LINC01278
ENSG00000248254.1	3.58588	1.09811	0.574523	1.91135	0.0559601	1	ENSG00000248254
ENSG00000280071.5	572.009	0.303458	0.15878	1.91118	0.055981	1	ENSG00000280071
ENSG00000234478.1	4.64544	-0.902414	0.472221	-1.911	0.0560047	1	ACBD3-AS1
ENSG00000232719.1	2.87857	-1.02433	0.536025	-1.91098	0.0560076	1	ENSG00000232719
ENSG00000135775.14	615.931	0.216944	0.113539	1.91075	0.056037	1	COG2
ENSG00000135925.9	56.0521	0.588118	0.307915	1.91	0.0561329	1	WNT10A
ENSG00000115762.17	3087.92	0.125587	0.0657683	1.90954	0.0561926	1	PLEKHB2
ENSG00000103241.7	15.7067	-0.880293	0.461144	-1.90893	0.0562705	1	FOXF1
ENSG00000278233.1	23.321	0.665871	0.34886	1.9087	0.0563002	1	RNA5-8SN2
ENSG00000145248.7	3.1282	1.01892	0.533853	1.90861	0.0563123	1	SLC10A4
ENSG00000255282.6	1.98163	-1.19901	0.628467	-1.90783	0.0564138	1	WTAPP1
ENSG00000233927.5	262.849	0.45934	0.240789	1.90764	0.0564376	1	RPS28
ENSG00000147862.18	1056.23	-0.377768	0.198033	-1.9076	0.0564427	1	NFIB
ENSG00000217404.2	0.784985	-2.13197	1.11766	-1.90752	0.0564528	1	RPS4XP9
ENSG00000163435.16	2.26898	-1.18401	0.620827	-1.90715	0.056501	1	ELF3
ENSG00000155761.14	4.03347	-1.02952	0.540032	-1.90641	0.0565967	1	SPAG17
ENSG00000137558.9	17.1884	-0.843005	0.44233	-1.90583	0.0566726	1	PI15
ENSG00000116237.16	1757.47	0.121186	0.0636327	1.90446	0.0568507	1	ICMT
ENSG00000286360.1	13.8084	-0.467992	0.245826	-1.90375	0.0569421	1	ENSG00000286360
ENSG00000158301.20	269.855	0.15483	0.0813497	1.90327	0.0570054	1	GPRASP2
ENSG00000156374.16	174.867	0.199924	0.105045	1.90322	0.0570114	1	PCGF6
ENSG00000263159.1	0.83069	-1.77335	0.932101	-1.90253	0.0571018	1	ENSG00000263159
ENSG00000168872.17	372.41	0.114659	0.0602673	1.90251	0.0571043	1	DDX19A
ENSG00000235560.4	11.2613	0.525571	0.276263	1.90243	0.0571148	1	ZNF747-DT
ENSG00000088899.16	201.215	0.317431	0.166883	1.90212	0.057156	1	LZTS3
ENSG00000101255.12	80.6606	-0.388612	0.204346	-1.90173	0.0572061	1	TRIB3
ENSG00000258623.1	11.1465	0.537722	0.28277	1.90162	0.0572202	1	ENSG00000258623
ENSG00000079841.20	2.53718	1.3669	0.718814	1.9016	0.0572234	1	RIMS1
ENSG00000279319.1	2.25589	-1.33009	0.699461	-1.90159	0.0572251	1	ENSG00000279319
ENSG00000214248.2	5.62071	-0.763594	0.401565	-1.90155	0.0572303	1	ENSG00000214248
ENSG00000162599.18	344.454	-0.294838	0.155136	-1.90051	0.0573665	1	NFIA
ENSG00000269921.1	3.35703	0.994117	0.523097	1.90044	0.0573749	1	ENSG00000269921
ENSG00000173486.14	9.27509	-0.607132	0.319554	-1.89993	0.0574418	1	FKBP2
ENSG00000236790.7	5.43833	-1.08663	0.57205	-1.89955	0.0574928	1	LINC00299
ENSG00000144152.13	548.098	0.509774	0.268566	1.89814	0.0576783	1	FBLN7
ENSG00000230124.8	806.79	0.127315	0.0670748	1.89811	0.0576821	1	ACBD6
ENSG00000196436.9	21.4543	1.05489	0.555843	1.89782	0.0577193	1	NPIPB15
ENSG00000214541.3	55.0545	0.428495	0.2259	1.89683	0.0578499	1	RPS4XP3
ENSG00000239415.1	19.0909	-0.568453	0.299722	-1.8966	0.0578802	1	ENSG00000239415
ENSG00000261499.2	27.7587	0.349421	0.184261	1.89633	0.0579158	1	ENSG00000261499
ENSG00000200090.1	12.4334	-0.597428	0.315093	-1.89604	0.057955	1	Y_RNA
ENSG00000290013.1	0.904817	-1.79583	0.947214	-1.89591	0.0579726	1	ENSG00000290013
ENSG00000214857.4	1.98285	-1.33661	0.705052	-1.89576	0.0579921	1	SEM1P1
ENSG00000260744.1	3.4051	-1.07124	0.565099	-1.89566	0.0580047	1	ENSG00000260744
ENSG00000139263.12	307.071	-0.236098	0.124563	-1.89541	0.0580385	1	LRIG3
ENSG00000105825.14	307.708	-1.40736	0.7426	-1.89518	0.0580688	1	TFPI2
ENSG00000236914.4	15.3184	0.462484	0.244082	1.89479	0.0581203	1	LINC01852
ENSG00000167384.11	138.989	0.206293	0.108876	1.89476	0.0581239	1	ZNF180
ENSG00000205571.14	91.6672	0.479073	0.252901	1.89431	0.0581838	1	SMN2
ENSG00000231890.10	17.5818	-0.47448	0.250495	-1.89417	0.0582024	1	DARS1-AS1
ENSG00000243650.3	4.63408	-0.819538	0.432801	-1.89357	0.0582824	1	RN7SL834P
ENSG00000286614.1	1.23408	2.21574	1.17052	1.89296	0.0583637	1	ENSG00000286614
ENSG00000267082.1	22.3734	-0.391517	0.206851	-1.89275	0.0583913	1	ENSG00000267082
ENSG00000137203.15	3.72827	-0.790271	0.417697	-1.89197	0.0584951	1	TFAP2A
ENSG00000167291.16	3740.59	0.137793	0.0728574	1.89127	0.0585887	1	TBC1D16
ENSG00000149292.17	217.801	0.334513	0.176956	1.89037	0.0587081	1	TTC12
ENSG00000235554.1	353.382	0.166804	0.0882388	1.89037	0.0587086	1	SRSF6P2
ENSG00000100106.22	1700.53	-0.210373	0.111315	-1.88989	0.0587726	1	TRIOBP
ENSG00000236475.1	2.42476	-1.51704	0.802809	-1.88967	0.058802	1	TRIM26BP
ENSG00000274280.1	1.23566	-1.59331	0.843335	-1.88929	0.0588527	1	MIR6069
ENSG00000287936.1	1.37973	-1.68565	0.892663	-1.88834	0.0589803	1	ENSG00000287936
ENSG00000281741.2	6.18486	1.34145	0.710401	1.88831	0.0589849	1	ENSG00000281741
ENSG00000117640.18	754.973	0.152247	0.0806469	1.88782	0.0590504	1	MTFR1L
ENSG00000161533.12	1005.61	0.118531	0.0627974	1.88751	0.0590915	1	ACOX1
ENSG00000079385.23	7.99249	-0.786554	0.41679	-1.88717	0.0591372	1	CEACAM1
ENSG00000100146.20	12.7203	-0.765414	0.405631	-1.88697	0.0591642	1	SOX10
ENSG00000236274.1	1.60268	-1.2877	0.68246	-1.88685	0.0591802	1	ENSG00000236274
ENSG00000257303.4	44.4233	-0.346874	0.183877	-1.88644	0.0592355	1	CNPY2-AS1
ENSG00000257179.1	37.7267	0.4128	0.218834	1.88636	0.0592462	1	HMGN2P6
ENSG00000261141.1	6.06552	-0.685232	0.363343	-1.88591	0.0593067	1	ENSG00000261141
ENSG00000288100.1	1.29581	-1.63124	0.865325	-1.88512	0.0594142	1	ENSG00000288100
ENSG00000263011.3	7.27447	0.662914	0.351687	1.88495	0.059436	1	ENSG00000263011
ENSG00000233874.2	4.30019	-0.858009	0.455223	-1.88481	0.0594556	1	MFN1P1
ENSG00000213694.7	214.672	-0.737108	0.391188	-1.88428	0.0595273	1	S1PR3
ENSG00000229379.1	0.672322	-2.60442	1.38244	-1.88394	0.0595732	1	ENSG00000229379
ENSG00000106624.11	6310.84	-0.453935	0.240963	-1.88384	0.0595863	1	AEBP1
ENSG00000201207.1	2.92318	-1.28689	0.683224	-1.88355	0.0596256	1	Y_RNA
ENSG00000278922.1	58.0996	-0.246519	0.13093	-1.88283	0.0597239	1	ENSG00000278922
ENSG00000276571.1	8.2809	-0.714664	0.379618	-1.88259	0.0597565	1	ENSG00000276571
ENSG00000063761.16	147.309	0.212651	0.112964	1.88246	0.059773	1	ADCK1
ENSG00000283402.1	1.19057	-1.60975	0.855259	-1.88217	0.0598124	1	ENSG00000283402
ENSG00000134627.12	34.625	-0.414362	0.220292	-1.88097	0.0599765	1	PIWIL4
ENSG00000102471.16	714.173	0.138662	0.0737256	1.88078	0.0600015	1	NDFIP2
ENSG00000253945.1	4.83709	0.829515	0.441223	1.88004	0.0601032	1	ENSG00000253945
ENSG00000253719.4	1477.04	0.140514	0.0747601	1.87954	0.0601709	1	ATXN7L3B
ENSG00000175197.13	180.472	-0.236264	0.125751	-1.87883	0.0602682	1	DDIT3
ENSG00000197165.11	6.39077	0.638685	0.340036	1.87828	0.0603423	1	SULT1A2
ENSG00000261613.2	13.1043	0.624906	0.33273	1.87812	0.060365	1	ENSG00000261613
ENSG00000200170.1	9.27651	-0.687313	0.365969	-1.87806	0.0603723	1	Y_RNA
ENSG00000269800.1	22.8408	0.390859	0.20812	1.87804	0.0603751	1	PLEKHA3P1
ENSG00000220925.2	1.98879	-1.30313	0.693877	-1.87804	0.0603754	1	IGBP1-AS2
ENSG00000234455.1	0.769707	-2.2676	1.20756	-1.87784	0.0604037	1	ENSG00000234455
ENSG00000171574.19	245.888	0.192897	0.102723	1.87783	0.0604045	1	ZNF584
ENSG00000170903.12	492.606	0.153336	0.0816591	1.87776	0.0604135	1	MSANTD4
ENSG00000056097.16	1950.89	0.148186	0.0789226	1.87761	0.0604344	1	ZFR
ENSG00000281021.1	6.36236	-0.928364	0.494452	-1.87756	0.0604412	1	ENSG00000281021
ENSG00000215717.7	605.124	0.137922	0.0734722	1.8772	0.0604908	1	TMEM167B
ENSG00000171517.6	1.68612	-1.83094	0.975417	-1.87708	0.0605072	1	LPAR3
ENSG00000123360.12	1.26579	1.73394	0.924024	1.87651	0.0605847	1	PDE1B
ENSG00000079739.17	1039.53	0.153828	0.0819794	1.87643	0.0605969	1	PGM1
ENSG00000214347.8	1.16561	-1.83683	0.979097	-1.87605	0.0606489	1	ENSG00000214347
ENSG00000257511.1	121.572	0.297485	0.158604	1.87564	0.0607043	1	ENSG00000257511
ENSG00000272789.1	8.32187	-0.816384	0.435267	-1.87559	0.0607114	1	ENSG00000272789
ENSG00000259151.2	2.79942	-1.27274	0.678635	-1.87545	0.0607312	1	CAP2P1
ENSG00000160200.18	4.62409	-1.2454	0.664319	-1.8747	0.0608335	1	CBS
ENSG00000103429.11	1172.24	0.136147	0.0726415	1.87423	0.0608982	1	BFAR
ENSG00000280296.1	1.51595	-1.47716	0.78823	-1.87402	0.0609273	1	ENSG00000280296
ENSG00000066248.15	129.163	-1.02598	0.547555	-1.87375	0.0609644	1	NGEF
ENSG00000264425.1	1.26126	-1.7993	0.960285	-1.87372	0.0609693	1	MIR4653
ENSG00000180875.5	15.4743	1.08212	0.57765	1.87331	0.061026	1	GREM2
ENSG00000063660.9	21997.8	0.202865	0.108302	1.87314	0.0610487	1	GPC1
ENSG00000244471.7	1.366	-1.60975	0.86028	-1.8712	0.0613179	1	TPTE2P3
ENSG00000101444.13	2743.72	0.197765	0.105698	1.87105	0.0613388	1	AHCY
ENSG00000289528.1	5.87355	-0.880783	0.471075	-1.86973	0.0615211	1	ENSG00000289528
ENSG00000267100.2	245.079	-0.290123	0.1552	-1.86934	0.0615751	1	ILF3-DT
ENSG00000104413.18	0.682304	-1.91388	1.02391	-1.86919	0.061596	1	ESRP1
ENSG00000242159.1	24.0304	0.385916	0.206471	1.86911	0.0616081	1	ABCF2P1
ENSG00000283312.1	7.23358	-0.652849	0.349313	-1.86895	0.0616295	1	ENSG00000283312
ENSG00000232369.1	0.794758	-1.92013	1.02849	-1.86695	0.0619091	1	PPIAP35
ENSG00000251661.3	15.1904	-0.497905	0.266702	-1.86689	0.0619165	1	ENSG00000251661
ENSG00000259865.1	116.804	-0.368331	0.197335	-1.86653	0.0619676	1	ENSG00000259865
ENSG00000289884.1	0.844135	2.26143	1.21158	1.86651	0.0619705	1	ENSG00000289884
ENSG00000178913.9	1816.49	0.157608	0.084443	1.86644	0.0619794	1	TAF7
ENSG00000183840.7	4.02578	-0.9124	0.489017	-1.86579	0.0620713	1	GPR39
ENSG00000277382.1	8.10005	-0.835043	0.447577	-1.8657	0.0620836	1	ENSG00000277382
ENSG00000281731.3	8.58161	-0.707447	0.379202	-1.86562	0.0620944	1	METTL14-DT
ENSG00000250699.1	1.19185	-1.76357	0.945342	-1.86554	0.0621057	1	ENSG00000250699
ENSG00000254473.2	34.0082	0.358925	0.192417	1.86535	0.0621328	1	UBQLN1-AS1
ENSG00000255836.1	38.7584	-0.317095	0.169994	-1.86532	0.0621361	1	ENSG00000255836
ENSG00000184916.9	718.093	0.523874	0.280854	1.86529	0.0621407	1	JAG2
ENSG00000171723.16	207.158	0.184697	0.0990195	1.86526	0.0621455	1	GPHN
ENSG00000226891.9	13.5021	-0.796689	0.427122	-1.86525	0.0621464	1	LINC01359
ENSG00000249790.3	11.8738	-0.993399	0.532664	-1.86496	0.0621865	1	LINC02972
ENSG00000240531.1	3.46818	-1.12184	0.601551	-1.86492	0.0621929	1	RPL21P123
ENSG00000232406.8	4.6984	-0.924547	0.495775	-1.86485	0.0622024	1	EPB41L1-AS1
ENSG00000269910.1	11.9219	-0.543864	0.291675	-1.86462	0.062234	1	ENSG00000269910
ENSG00000080854.16	55.4533	-0.488045	0.261751	-1.86454	0.0622464	1	IGSF9B
ENSG00000158869.11	53.2598	-0.506862	0.271869	-1.86436	0.0622707	1	FCER1G
ENSG00000124766.7	2996.12	-0.292443	0.156903	-1.86385	0.0623425	1	SOX4
ENSG00000185313.9	2.31175	-1.24082	0.665751	-1.8638	0.0623505	1	SCN10A
ENSG00000286481.2	0.932036	-1.70372	0.914205	-1.86361	0.0623769	1	ENSG00000286481
ENSG00000233452.9	45.6012	-0.44631	0.239504	-1.86348	0.062395	1	STXBP5-AS1
ENSG00000173011.12	821.539	0.191688	0.102866	1.86347	0.0623964	1	TADA2B
ENSG00000277950.1	1.29373	-1.84328	0.989239	-1.86333	0.0624154	1	Metazoa_SRP
ENSG00000100558.9	26.9866	-0.671165	0.360493	-1.8618	0.0626316	1	PLEK2
ENSG00000275329.1	4.63486	0.897966	0.482329	1.86173	0.0626412	1	ENSG00000275329
ENSG00000279358.1	0.727707	2.07665	1.11549	1.86165	0.062653	1	ENSG00000279358
ENSG00000164530.15	2.71888	-1.94577	1.04537	-1.86132	0.0626986	1	PI16
ENSG00000267383.9	21.7761	-0.48949	0.263066	-1.86071	0.0627847	1	ENSG00000267383
ENSG00000233264.2	2.2281	-1.22764	0.659788	-1.86066	0.0627923	1	ENSG00000233264
ENSG00000250197.1	1.36191	-1.71897	0.924106	-1.86014	0.0628659	1	HMGN1P15
ENSG00000253475.1	1.58122	-1.35219	0.72694	-1.86011	0.0628701	1	ENSG00000253475
ENSG00000070413.20	1863.19	0.142955	0.0768541	1.86008	0.0628737	1	DGCR2
ENSG00000218803.1	47.5834	0.588281	0.316325	1.85973	0.0629233	1	GSTM2P1
ENSG00000083307.12	1.09405	-1.85734	0.998734	-1.8597	0.0629283	1	GRHL2
ENSG00000258153.1	75.104	0.302587	0.162734	1.85939	0.0629714	1	HSPE1P4
ENSG00000279081.2	6.12083	0.942039	0.506644	1.85937	0.0629749	1	ENSG00000279081
ENSG00000271218.1	3.51868	-0.961145	0.516983	-1.85914	0.0630072	1	ENSG00000271218
ENSG00000198938.2	65918	0.23335	0.125516	1.85912	0.06301	1	MT-CO3
ENSG00000226763.5	10.0065	-0.64736	0.348266	-1.85881	0.0630539	1	SRRM5
ENSG00000259407.1	10.3727	0.544395	0.292881	1.85876	0.0630616	1	ENSG00000259407
ENSG00000048392.13	1194.97	0.304122	0.163628	1.85862	0.0630813	1	RRM2B
ENSG00000270077.1	2.70984	-1.03079	0.554633	-1.8585	0.0630973	1	ENSG00000270077
ENSG00000267373.1	1.24522	-1.63612	0.880355	-1.85848	0.063101	1	ENSG00000267373
ENSG00000167355.8	0.786591	2.35746	1.2686	1.85831	0.0631251	1	OR51B5
ENSG00000129993.15	60.7006	0.696484	0.374859	1.85799	0.0631704	1	CBFA2T3
ENSG00000266445.1	4.64029	-1.03899	0.559325	-1.85758	0.063228	1	NARF-AS1
ENSG00000173267.14	18.6816	-0.553069	0.297811	-1.85712	0.0632944	1	SNCG
ENSG00000271626.1	0.963303	-1.7752	0.955941	-1.85702	0.0633081	1	H3P42
ENSG00000180953.11	31.5318	-0.405758	0.218519	-1.85685	0.063332	1	ST20
ENSG00000183735.11	740.789	0.109139	0.0587809	1.85672	0.0633515	1	TBK1
ENSG00000237730.1	3.67001	-1.08443	0.584067	-1.85668	0.0633564	1	RPS5P8
ENSG00000241462.1	0.718339	-2.03175	1.09435	-1.85659	0.0633692	1	ENSG00000241462
ENSG00000174004.6	13.1992	-0.679745	0.36613	-1.85657	0.0633725	1	NRROS
ENSG00000107614.22	141.912	-0.184644	0.099506	-1.85561	0.0635093	1	TRDMT1
ENSG00000169016.17	193.425	0.179759	0.0968956	1.85518	0.0635709	1	E2F6
ENSG00000129187.15	1736.11	0.132444	0.0713993	1.85497	0.0636001	1	DCTD
ENSG00000226179.6	17.2891	-0.895271	0.482635	-1.85497	0.063601	1	LINC00685
ENSG00000286154.1	8.16794	-0.688097	0.371094	-1.85424	0.063705	1	ENSG00000286154
ENSG00000254713.2	2.11286	-1.50082	0.809418	-1.8542	0.0637103	1	HNRNPA1P72
ENSG00000235546.2	1.41786	1.53192	0.826202	1.85417	0.0637154	1	ENSG00000235546
ENSG00000148926.10	511.246	-0.573222	0.309154	-1.85416	0.0637163	1	ADM
ENSG00000199053.3	1.97884	-1.16634	0.629155	-1.85382	0.0637649	1	MIR324
ENSG00000165487.14	1006.56	0.188757	0.101879	1.85276	0.0639161	1	MICU2
ENSG00000267122.1	2.70039	-1.01986	0.550479	-1.85268	0.063928	1	ENSG00000267122
ENSG00000225022.1	703.228	0.194742	0.105178	1.85154	0.0640913	1	UBE2D3P1
ENSG00000231125.2	8.63996	-0.591643	0.319598	-1.85121	0.0641392	1	ENSG00000231125
ENSG00000285730.1	6.8462	-0.85817	0.463574	-1.8512	0.0641402	1	ENSG00000285730
ENSG00000101745.17	1694.98	-0.214151	0.115686	-1.85114	0.0641493	1	ANKRD12
ENSG00000103343.13	186.09	0.215819	0.11659	1.85109	0.0641568	1	ZNF174
ENSG00000269556.9	246.885	0.123026	0.066468	1.85091	0.0641824	1	TMEM185A
ENSG00000146826.17	414.339	0.102643	0.0554612	1.85071	0.0642108	1	TRAPPC14
ENSG00000073792.16	970.691	0.311355	0.168242	1.85063	0.0642221	1	IGF2BP2
ENSG00000256235.3	1196.05	0.197419	0.106678	1.85061	0.0642259	1	SMIM3
ENSG00000237882.1	0.85368	-1.90975	1.03211	-1.85033	0.0642654	1	PPIAP13
ENSG00000114646.10	7.54733	0.760019	0.410877	1.84975	0.0643501	1	CSPG5
ENSG00000275756.1	2.12472	-1.31402	0.710676	-1.84897	0.0644622	1	ENSG00000275756
ENSG00000075975.17	424.193	0.144056	0.0779123	1.84895	0.0644649	1	MKRN2
ENSG00000218265.1	6.68158	0.865892	0.468345	1.84884	0.0644816	1	RPS4XP7
ENSG00000289984.1	13.7591	-0.51851	0.280476	-1.84868	0.0645042	1	ENSG00000289984
ENSG00000105866.15	165.055	0.175247	0.0947983	1.84863	0.0645107	1	SP4
ENSG00000262179.3	1654.32	0.423617	0.229171	1.84848	0.0645336	1	MYMX
ENSG00000110768.12	1192.45	0.150246	0.0812935	1.84819	0.0645754	1	GTF2H1
ENSG00000175505.11	249.242	-0.17942	0.0970991	-1.8478	0.0646309	1	CLCF1
ENSG00000228393.6	77.9733	-0.659748	0.357119	-1.84742	0.0646868	1	LINC01004
ENSG00000207547.1	7.6211	-0.588906	0.318795	-1.84728	0.064706	1	MIR25
ENSG00000235411.1	29.0796	0.397425	0.215142	1.84727	0.0647082	1	DRG1P1
ENSG00000236330.1	881.443	0.266394	0.144248	1.84678	0.0647795	1	RPL5P9
ENSG00000158966.16	87.3637	-0.372517	0.201751	-1.84642	0.0648315	1	CACHD1
ENSG00000267123.7	1.73905	-1.33396	0.72248	-1.84636	0.0648394	1	SCAT1
ENSG00000229828.2	2.164	1.64516	0.891038	1.84634	0.0648423	1	PDE4DIPP1
ENSG00000265907.2	2.93406	-1.0463	0.566854	-1.84581	0.0649202	1	ENSG00000265907
ENSG00000277253.1	0.86689	-1.99112	1.07875	-1.84578	0.0649248	1	CICP28
ENSG00000135090.14	766.46	-0.126657	0.0686223	-1.84571	0.0649345	1	TAOK3
ENSG00000207416.1	0.742621	-2.26071	1.22509	-1.84534	0.0649883	1	Y_RNA
ENSG00000143162.9	2839.27	0.297795	0.161382	1.84528	0.0649974	1	CREG1
ENSG00000230638.4	5.71901	-0.733071	0.397385	-1.84474	0.0650756	1	ENSG00000230638
ENSG00000215218.4	7.26523	0.797335	0.43232	1.84431	0.0651373	1	UBE2QL1
ENSG00000255027.2	0.903001	-2.31519	1.25581	-1.84359	0.0652431	1	ENSG00000255027
ENSG00000078070.14	447.79	0.169442	0.0919395	1.84297	0.0653329	1	MCCC1
ENSG00000170577.8	1554.04	0.355919	0.193215	1.84209	0.0654619	1	SIX2
ENSG00000173402.13	11537.2	0.244542	0.132754	1.84207	0.065465	1	DAG1
ENSG00000128699.14	926.194	0.134855	0.0732133	1.84194	0.0654838	1	ORMDL1
ENSG00000257727.6	263.117	-0.188199	0.102195	-1.84157	0.0655382	1	CNPY2
ENSG00000241782.1	4.56627	-0.982585	0.533565	-1.84155	0.0655415	1	ENSG00000241782
ENSG00000229239.2	1.3314	-1.94424	1.05583	-1.84143	0.0655578	1	EEF1A1P48
ENSG00000089127.15	29.0536	-1.50205	0.815694	-1.84143	0.0655582	1	OAS1
ENSG00000104881.16	413.841	-0.376289	0.204361	-1.8413	0.065578	1	PPP1R13L
ENSG00000272236.1	0.743904	-1.72579	0.937529	-1.84079	0.0656522	1	ENSG00000272236
ENSG00000166510.14	4.182	-1.09733	0.596503	-1.83961	0.0658255	1	CCDC68
ENSG00000248514.1	1.22516	1.70774	0.928375	1.83949	0.0658431	1	ENSG00000248514
ENSG00000104783.15	24.0326	-0.605527	0.329186	-1.83947	0.0658463	1	KCNN4
ENSG00000238741.1	7.93683	0.769674	0.418423	1.83946	0.0658473	1	SCARNA7
ENSG00000166825.15	2390.69	-0.479901	0.260896	-1.83944	0.065851	1	ANPEP
ENSG00000228380.1	0.66081	-1.83244	0.996464	-1.83894	0.065924	1	MYL6BP1
ENSG00000288984.1	2.91736	-0.909674	0.494697	-1.83885	0.065937	1	ENSG00000288984
ENSG00000202079.1	1.65776	-1.4249	0.77491	-1.83879	0.0659463	1	Y_RNA
ENSG00000283684.1	0.494399	-2.34574	1.27573	-1.83875	0.0659522	1	ENSG00000283684
ENSG00000286835.1	5.56183	-0.697652	0.379419	-1.83874	0.0659535	1	ENSG00000286835
ENSG00000279852.1	4.2397	-0.803743	0.437264	-1.83812	0.0660446	1	ENSG00000279852
ENSG00000274963.1	9.67152	-0.647293	0.352215	-1.83778	0.0660949	1	RN7SL600P
ENSG00000291259.1	7.08724	-0.789124	0.429565	-1.83703	0.0662057	1	ENSG00000291259
ENSG00000134109.11	808.985	-0.164011	0.0892833	-1.83697	0.0662141	1	EDEM1
ENSG00000110063.10	564.991	0.153649	0.0836536	1.83673	0.0662499	1	DCPS
ENSG00000122121.12	3.49599	-0.989974	0.538991	-1.83672	0.0662519	1	XPNPEP2
ENSG00000168591.16	810.407	0.120202	0.0654539	1.83643	0.0662934	1	TMUB2
ENSG00000201684.1	4.22886	-1.08872	0.592935	-1.83616	0.066334	1	RN7SKP239
ENSG00000257711.2	2.8789	-1.03568	0.564115	-1.83594	0.0663659	1	ENSG00000257711
ENSG00000260029.2	0.879849	-1.99452	1.08638	-1.83594	0.0663671	1	ENSG00000260029
ENSG00000228049.8	50.5539	-0.671327	0.365744	-1.83551	0.0664302	1	POLR2J2
ENSG00000223044.1	1.29078	-1.45663	0.793706	-1.83522	0.0664728	1	RNU6-130P
ENSG00000179774.9	3.51671	-0.796886	0.434241	-1.83512	0.0664876	1	ATOH7
ENSG00000155816.21	44.8081	0.860562	0.469046	1.83471	0.0665493	1	FMN2
ENSG00000248161.5	11.2708	-0.58682	0.319849	-1.83468	0.0665538	1	ENSG00000248161
ENSG00000287126.1	51.8819	-0.374427	0.204133	-1.83423	0.06662	1	ENSG00000287126
ENSG00000183196.10	14.4345	-0.560765	0.305775	-1.83391	0.0666674	1	CHST6
ENSG00000289443.1	61.3451	-0.342958	0.18701	-1.8339	0.0666682	1	ENSG00000289443
ENSG00000290065.1	2.93088	-0.861637	0.46998	-1.83335	0.0667507	1	ENSG00000290065
ENSG00000201988.2	4.50882	-0.925333	0.504808	-1.83304	0.0667966	1	Y_RNA
ENSG00000200063.1	0.89488	-1.73158	0.944802	-1.83275	0.0668402	1	ENSG00000200063
ENSG00000249755.2	2.11111	-1.26267	0.689059	-1.83246	0.0668824	1	ENSG00000249755
ENSG00000229751.1	0.898195	-1.90145	1.03768	-1.8324	0.0668919	1	ENSG00000229751
ENSG00000118600.13	298.556	0.134911	0.0736303	1.83228	0.0669097	1	RXYLT1
ENSG00000251332.1	2.81275	-0.947905	0.517339	-1.83227	0.0669112	1	PSME2P4
ENSG00000236760.1	1.36819	-1.39841	0.763579	-1.83139	0.0670424	1	ENSG00000236760
ENSG00000239911.4	0.843619	1.99669	1.09036	1.83122	0.0670672	1	PRKAG2-AS1
ENSG00000166840.14	6.5514	-0.834251	0.455571	-1.83122	0.0670675	1	GLYATL1
ENSG00000122678.17	622.101	0.176813	0.0965809	1.83073	0.0671414	1	POLM
ENSG00000149948.14	259.759	-0.553059	0.302144	-1.83045	0.0671833	1	HMGA2
ENSG00000248388.5	2.08135	-1.19752	0.654279	-1.83029	0.0672071	1	ENSG00000248388
ENSG00000230667.7	43.5475	0.3849	0.210319	1.83008	0.067238	1	SETSIP
ENSG00000070718.12	503.635	0.202451	0.110626	1.83004	0.0672434	1	AP3M2
ENSG00000161940.11	3.44628	-1.07111	0.585555	-1.82922	0.0673659	1	BCL6B
ENSG00000184792.16	133.632	0.312838	0.171032	1.82912	0.0673821	1	OSBP2
ENSG00000239922.2	13.2276	0.655214	0.358261	1.82887	0.0674189	1	ENSG00000239922
ENSG00000283236.1	24.1065	-0.52078	0.284763	-1.82882	0.0674265	1	ENSG00000283236
ENSG00000214941.8	403.161	0.230142	0.125868	1.82843	0.0674845	1	ZSWIM7
ENSG00000222020.5	11.146	-0.607466	0.332238	-1.82841	0.0674885	1	HDAC4-AS1
ENSG00000186081.12	4.4218	1.25582	0.687092	1.82774	0.0675893	1	KRT5
ENSG00000229739.4	20.4993	-0.440721	0.241185	-1.82731	0.0676529	1	PDC-AS1
ENSG00000228874.1	0.612866	-2.34982	1.28614	-1.82703	0.0676952	1	ENSG00000228874
ENSG00000169418.10	2.86948	-1.47252	0.806018	-1.8269	0.0677145	1	NPR1
ENSG00000143882.12	21.9692	-0.458417	0.25097	-1.82659	0.0677622	1	ATP6V1C2
ENSG00000236115.1	1.20266	-1.86085	1.01892	-1.82629	0.0678064	1	ENSG00000236115
ENSG00000223797.8	27.0629	-0.365866	0.200338	-1.82624	0.0678134	1	ENTPD3-AS1
ENSG00000109118.14	865.186	0.119649	0.0655181	1.82619	0.067821	1	PHF12
ENSG00000230140.7	3.66775	-0.871417	0.477226	-1.82601	0.0678493	1	NPAS2-AS1
ENSG00000232587.1	4.09916	-0.852535	0.466892	-1.82598	0.0678537	1	EEF1A1P3
ENSG00000151322.20	49.1396	-0.413184	0.22637	-1.82526	0.0679618	1	NPAS3
ENSG00000101825.8	4703.18	0.446361	0.24456	1.82516	0.0679771	1	MXRA5
ENSG00000155016.18	395.003	0.196376	0.10764	1.82438	0.068095	1	CYP2U1
ENSG00000132612.16	835.747	0.130874	0.0717365	1.82437	0.068096	1	VPS4A
ENSG00000102539.5	1.11245	-1.45958	0.80007	-1.82432	0.0681035	1	MLNR
ENSG00000250682.6	1.13387	-1.97708	1.08388	-1.82408	0.0681395	1	LINC00491
ENSG00000220848.5	152.147	0.253269	0.138867	1.82382	0.0681787	1	RPS18P9
ENSG00000225450.1	3.0136	-0.982728	0.538885	-1.82363	0.0682079	1	ENSG00000225450
ENSG00000139194.8	78.9174	-0.59375	0.325635	-1.82336	0.0682485	1	RBP5
ENSG00000261740.7	2.17808	-1.04813	0.574916	-1.8231	0.0682883	1	BOLA2-SMG1P6
ENSG00000131711.15	5730.91	-0.375512	0.206018	-1.82272	0.068346	1	MAP1B
ENSG00000225383.8	80.0972	0.620676	0.340552	1.82256	0.0683706	1	SFTA1P
ENSG00000266307.1	1.09951	-1.80094	0.988155	-1.82253	0.0683752	1	MIR5093
ENSG00000267557.1	0.86615	-1.85165	1.01606	-1.82238	0.0683977	1	ENSG00000267557
ENSG00000232852.1	2.43314	-0.982673	0.539242	-1.82232	0.0684061	1	CICP4
ENSG00000273654.1	350.081	0.184446	0.10123	1.82204	0.0684493	1	ENSG00000273654
ENSG00000217824.1	2.76282	1.01579	0.557552	1.82188	0.0684725	1	SNRPEP6
ENSG00000100722.20	948.922	0.103886	0.0570329	1.82151	0.0685287	1	ZC3H14
ENSG00000271631.1	2.405	-1.21723	0.668256	-1.82151	0.0685295	1	ENSG00000271631
ENSG00000228330.1	3.96598	-0.975733	0.535736	-1.82129	0.0685621	1	ENSG00000228330
ENSG00000238151.1	2.54645	-0.957586	0.52585	-1.82102	0.0686031	1	MLLT10P1
ENSG00000106689.11	25.9708	-0.429453	0.235842	-1.82094	0.0686163	1	LHX2
ENSG00000152495.11	18.2866	-0.526442	0.28911	-1.82091	0.0686208	1	CAMK4
ENSG00000147160.9	1.74554	-1.2732	0.699223	-1.82088	0.0686244	1	AWAT2
ENSG00000158292.7	4175.39	0.308533	0.169458	1.8207	0.0686521	1	GPR153
ENSG00000214185.3	114.974	0.248442	0.136468	1.82051	0.0686809	1	XPOTP1
ENSG00000272945.1	3.54563	-0.825647	0.453606	-1.82019	0.0687307	1	ENSG00000272945
ENSG00000103742.12	930.732	0.255492	0.140389	1.81989	0.0687756	1	IGDCC4
ENSG00000159307.20	1.60501	1.75961	0.966936	1.81978	0.0687921	1	SCUBE1
ENSG00000057657.17	45.7934	0.380503	0.209098	1.81973	0.0687998	1	PRDM1
ENSG00000116132.12	1091.84	-0.448735	0.246621	-1.81953	0.0688304	1	PRRX1
ENSG00000210100.1	6.70037	0.827491	0.454974	1.81877	0.068947	1	MT-TI
ENSG00000243716.12	4118.16	-0.405459	0.222976	-1.8184	0.0690034	1	NPIPB5
ENSG00000104332.12	178.078	-0.669832	0.368505	-1.8177	0.0691097	1	SFRP1
ENSG00000161681.17	143.953	0.56561	0.311182	1.81762	0.0691228	1	SHANK1
ENSG00000254744.3	0.955876	1.86405	1.0256	1.81752	0.0691369	1	ENSG00000254744
ENSG00000141469.18	11.5598	-1.0063	0.553799	-1.81709	0.069204	1	SLC14A1
ENSG00000234263.2	2.88287	-0.92143	0.507228	-1.8166	0.0692788	1	MAP3K5-AS1
ENSG00000135108.16	712.847	0.114854	0.0632439	1.81605	0.0693623	1	FBXO21
ENSG00000287564.2	8.68673	0.606406	0.333915	1.81605	0.0693626	1	ENSG00000287564
ENSG00000101405.3	1.53142	-1.33623	0.735835	-1.81593	0.0693808	1	OXT
ENSG00000288542.1	0.729996	-1.87448	1.03238	-1.8157	0.0694164	1	ENSG00000288542
ENSG00000223501.9	887.876	0.130699	0.07199	1.81551	0.0694452	1	VPS52
ENSG00000148057.16	111.405	-0.256211	0.141149	-1.81518	0.0694969	1	IDNK
ENSG00000145901.16	3417.55	0.162197	0.0893604	1.81509	0.0695101	1	TNIP1
ENSG00000176920.13	30.6818	-0.576063	0.317394	-1.81498	0.0695276	1	FUT2
ENSG00000196387.10	78.1759	0.222282	0.122477	1.81488	0.0695416	1	ZNF140
ENSG00000246339.6	24.7445	-0.549371	0.302711	-1.81484	0.069549	1	EXTL3-AS1
ENSG00000272840.1	0.619281	-2.31339	1.27499	-1.81443	0.0696109	1	ENSG00000272840
ENSG00000280248.1	5.60119	-1.13847	0.627476	-1.81437	0.069621	1	ENSG00000280248
ENSG00000241420.3	0.969076	-1.50331	0.828628	-1.81422	0.0696438	1	RN7SL505P
ENSG00000166454.10	1313.12	0.0977886	0.0539022	1.81418	0.0696493	1	ATMIN
ENSG00000267433.1	2.4604	-0.975117	0.537517	-1.81411	0.0696603	1	ENSG00000267433
ENSG00000290690.1	5.40619	-0.88132	0.485865	-1.81392	0.0696899	1	ENSG00000290690
ENSG00000212535.1	1.55992	-1.38811	0.765416	-1.81354	0.0697493	1	RNU6-808P
ENSG00000255306.1	17.3777	-0.519605	0.286532	-1.81343	0.0697657	1	ENSG00000255306
ENSG00000274611.4	6.33153	1.11459	0.614635	1.81341	0.0697681	1	TBC1D3
ENSG00000237827.1	3.20188	-1.11251	0.613533	-1.81329	0.0697874	1	RPS15AP29
ENSG00000198157.11	88.3233	-0.356042	0.196367	-1.81314	0.0698102	1	HMGN5
ENSG00000110799.14	50.0015	-1.1516	0.635142	-1.81314	0.0698109	1	VWF
ENSG00000289215.1	3.20223	-1.05673	0.582849	-1.81304	0.0698255	1	ENSG00000289215
ENSG00000286381.1	17.4497	-0.717533	0.395817	-1.81279	0.0698641	1	NHIP
ENSG00000248629.1	3.91193	-1.02887	0.567607	-1.81265	0.0698856	1	ENSG00000248629
ENSG00000259884.1	0.857239	-1.87042	1.03199	-1.81244	0.0699175	1	NR4A1AS
ENSG00000100336.18	198.222	-0.609833	0.336527	-1.81213	0.0699654	1	APOL4
ENSG00000140465.15	4.2963	-1.70235	0.939678	-1.81163	0.0700439	1	CYP1A1
ENSG00000127774.7	92.7342	0.245863	0.135751	1.81114	0.0701188	1	EMC6
ENSG00000131773.15	328.111	0.235502	0.130044	1.81094	0.0701499	1	KHDRBS3
ENSG00000213700.3	190.943	0.347477	0.191912	1.8106	0.0702021	1	RPL17P50
ENSG00000263426.2	1.99454	-1.44829	0.800159	-1.81	0.0702961	1	RN7SL471P
ENSG00000259772.8	3.38741	-1.0443	0.577025	-1.8098	0.0703262	1	LINC03034
ENSG00000094963.14	1.67165	-1.46543	0.809873	-1.80946	0.0703801	1	FMO2
ENSG00000252361.1	3.93558	-0.926131	0.511896	-1.80922	0.0704175	1	RNU6-118P
ENSG00000169249.14	193.102	-0.193768	0.107112	-1.80902	0.0704475	1	ZRSR2
ENSG00000213370.3	45.4219	0.459955	0.254308	1.80865	0.0705047	1	RANP6
ENSG00000156675.16	108.419	0.241199	0.13336	1.80863	0.0705085	1	RAB11FIP1
ENSG00000240718.3	1.19403	-1.72123	0.951974	-1.80806	0.0705971	1	RN7SL851P
ENSG00000151445.16	522.142	0.157685	0.0872168	1.80797	0.0706112	1	VIPAS39
ENSG00000271820.1	4.03208	-1.05425	0.583229	-1.80761	0.070667	1	ENSG00000271820
ENSG00000249471.8	106.148	-0.211654	0.117094	-1.80756	0.0706755	1	ZNF324B
ENSG00000135917.16	4.74781	-0.898748	0.497264	-1.80739	0.0707022	1	SLC19A3
ENSG00000266995.1	20.8724	-0.554283	0.306863	-1.80629	0.070873	1	ENSG00000266995
ENSG00000186866.17	1115.61	0.171421	0.0949099	1.80615	0.0708955	1	POFUT2
ENSG00000197852.12	748.878	0.410201	0.227151	1.80585	0.0709419	1	INKA2
ENSG00000235105.1	335.545	0.300855	0.166629	1.80554	0.0709906	1	ENSG00000235105
ENSG00000157306.14	25.1016	-0.562189	0.311403	-1.80534	0.0710211	1	ZFHX2-AS1
ENSG00000166592.12	820.199	0.442005	0.244833	1.80533	0.0710225	1	RRAD
ENSG00000018236.15	2.935	1.369	0.758449	1.80499	0.0710755	1	CNTN1
ENSG00000289474.2	11.031	0.842253	0.466683	1.80476	0.0711118	1	ENSG00000289474
ENSG00000101052.13	531.02	0.178117	0.0987082	1.80448	0.0711567	1	IFT52
ENSG00000008130.15	1136.27	0.0846583	0.0469264	1.80407	0.071221	1	NADK
ENSG00000111012.10	24.4138	-0.335847	0.18617	-1.80398	0.0712351	1	CYP27B1
ENSG00000125864.14	51.3405	0.257823	0.14293	1.80384	0.0712558	1	BFSP1
ENSG00000286355.1	1.81707	-1.20165	0.666241	-1.80363	0.0712888	1	ENSG00000286355
ENSG00000114378.17	29.8262	-0.413299	0.229168	-1.80348	0.0713134	1	HYAL1
ENSG00000260918.1	0.765652	-1.82637	1.01275	-1.80338	0.0713288	1	ENSG00000260918
ENSG00000263603.1	6.46936	-0.856566	0.475089	-1.80296	0.0713946	1	ENSG00000263603
ENSG00000166265.13	217.223	0.33774	0.187368	1.80255	0.0714597	1	CYYR1
ENSG00000189134.4	23.8981	-0.376659	0.209041	-1.80184	0.0715712	1	NKAPL
ENSG00000130558.20	98.8101	0.397957	0.220932	1.80126	0.0716613	1	OLFM1
ENSG00000285761.1	3.87212	-0.803509	0.446107	-1.80116	0.0716782	1	ENSG00000285761
ENSG00000105088.9	75.0058	-0.730013	0.405376	-1.80083	0.0717295	1	OLFM2
ENSG00000162929.14	336.889	-0.187903	0.104361	-1.80051	0.0717797	1	SANBR
ENSG00000230732.4	27.6858	-0.577269	0.320643	-1.80035	0.0718058	1	ENSG00000230732
ENSG00000092051.18	2.06272	1.15677	0.642664	1.79996	0.0718675	1	JPH4
ENSG00000143867.7	94.1486	-0.598301	0.332399	-1.79995	0.071869	1	OSR1
ENSG00000187010.21	26.2548	-1.01896	0.566103	-1.79995	0.0718693	1	RHD
ENSG00000281571.2	17.3287	-0.514948	0.286107	-1.79984	0.0718854	1	ENSG00000281571
ENSG00000243554.1	18.7204	0.526156	0.292367	1.79964	0.0719171	1	CCZ1P1
ENSG00000100342.22	84.504	-0.26583	0.147721	-1.79953	0.0719345	1	APOL1
ENSG00000140463.14	380.018	0.136319	0.0757568	1.79943	0.0719507	1	BBS4
ENSG00000011201.12	14.2363	0.615885	0.342273	1.79939	0.0719564	1	ANOS1
ENSG00000136444.10	559.68	0.116673	0.0648445	1.79927	0.0719756	1	RSAD1
ENSG00000259845.1	14.4774	-0.494634	0.274951	-1.79899	0.0720206	1	HERC2P10
ENSG00000242602.1	5.58404	-0.764359	0.424922	-1.79882	0.0720472	1	RPL35AP13
ENSG00000261403.1	1.95527	-1.32694	0.737795	-1.79852	0.0720953	1	ENSG00000261403
ENSG00000228335.1	80.29	0.213136	0.11852	1.79831	0.0721286	1	ENSG00000228335
ENSG00000189367.15	13.4859	-0.648756	0.360853	-1.79784	0.0722026	1	KIAA0408
ENSG00000156471.13	1232.21	0.122612	0.0682019	1.79779	0.0722111	1	PTDSS1
ENSG00000150051.14	2.2238	1.53333	0.8531	1.79737	0.0722771	1	MKX
ENSG00000022277.13	2131.34	0.185862	0.103414	1.79726	0.0722943	1	RTF2
ENSG00000234936.1	3.39821	-0.986398	0.548983	-1.79677	0.0723718	1	ENSG00000234936
ENSG00000142632.17	74.8456	-0.360754	0.200868	-1.79597	0.0724986	1	ARHGEF19
ENSG00000169762.17	296.24	0.144155	0.080266	1.79597	0.0724996	1	TAPT1
ENSG00000256712.1	2.11611	-1.14972	0.640184	-1.79592	0.0725068	1	ENSG00000256712
ENSG00000125144.14	2.93097	-0.929411	0.517614	-1.79557	0.0725631	1	MT1G
ENSG00000141448.11	4.34058	-1.48116	0.824967	-1.79542	0.0725866	1	GATA6
ENSG00000169570.10	155.098	0.190613	0.106174	1.79529	0.0726074	1	DTWD2
ENSG00000290425.1	75.4677	-0.656506	0.365731	-1.79505	0.0726456	1	PI4KAP1
ENSG00000110536.14	144.377	0.231744	0.12911	1.79493	0.0726643	1	PTPMT1
ENSG00000166920.13	1.44584	-1.32327	0.737338	-1.79466	0.0727076	1	C15orf48
ENSG00000267480.1	33.8927	-0.422867	0.235644	-1.79451	0.0727312	1	LINC02979
ENSG00000266783.1	5.05332	-0.718097	0.400172	-1.79447	0.072738	1	ENSG00000266783
ENSG00000207175.1	2.83106	-0.961089	0.535624	-1.79434	0.0727596	1	RNU1-67P
ENSG00000009307.17	13478	0.13404	0.0747124	1.79408	0.0728007	1	CSDE1
ENSG00000263120.1	7.01041	-0.771147	0.4299	-1.79378	0.0728479	1	ENSG00000263120
ENSG00000290758.1	10.454	-0.615657	0.343245	-1.79364	0.0728713	1	ENSG00000290758
ENSG00000229939.1	29.6122	0.395422	0.220478	1.79348	0.0728966	1	ENSG00000229939
ENSG00000231252.4	5.47607	-0.908596	0.506673	-1.79326	0.0729314	1	ENSG00000231252
ENSG00000261618.2	1.29827	-1.84189	1.02723	-1.79306	0.0729626	1	LINC02605
ENSG00000260167.1	4.55063	-0.80216	0.447666	-1.79187	0.0731538	1	ENSG00000260167
ENSG00000159388.6	1143.9	0.232495	0.129753	1.79182	0.073162	1	BTG2
ENSG00000018869.18	52.6931	0.218915	0.122177	1.79178	0.0731676	1	ZNF582
ENSG00000171208.10	329.346	-0.247554	0.138194	-1.79136	0.0732354	1	NETO2
ENSG00000080802.21	573.995	0.108996	0.0608469	1.79132	0.0732423	1	CNOT4
ENSG00000092377.15	1.08101	-1.69855	0.948225	-1.79129	0.0732468	1	TBL1Y
ENSG00000286548.1	2.43183	1.27346	0.710988	1.79111	0.0732754	1	ENSG00000286548
ENSG00000114054.14	950.689	0.197647	0.11037	1.79078	0.0733292	1	PCCB
ENSG00000212182.2	0.826883	-1.72131	0.96127	-1.79066	0.0733482	1	U3
ENSG00000171365.17	1318.69	0.232316	0.12974	1.79062	0.0733538	1	CLCN5
ENSG00000253537.3	100.752	0.238161	0.13301	1.79055	0.0733654	1	PCDHGA7
ENSG00000235257.11	130.459	-0.277304	0.154893	-1.7903	0.0734063	1	ITGA9-AS1
ENSG00000290732.1	3.63481	1.2334	0.688959	1.79023	0.0734168	1	ENSG00000290732
ENSG00000213305.3	6.35856	-0.742606	0.41503	-1.78928	0.0735691	1	HNRNPCP6
ENSG00000226853.5	12.7248	0.548286	0.306489	1.78893	0.0736266	1	GPR155-DT
ENSG00000235339.1	1.84613	-1.16677	0.652354	-1.78856	0.0736864	1	GEMIN2P2
ENSG00000270429.1	2.89636	-1.11169	0.621592	-1.78845	0.0737029	1	KNOP1P2
ENSG00000066926.13	788.151	0.119754	0.0669753	1.78804	0.0737701	1	FECH
ENSG00000062725.10	1169.55	0.0865038	0.0483821	1.78793	0.0737876	1	APPBP2
ENSG00000249092.1	0.57616	-1.93693	1.08334	-1.78792	0.0737888	1	PPIAP77
ENSG00000169379.17	247.381	-0.198861	0.111227	-1.78788	0.0737951	1	ARL13B
ENSG00000234115.2	2.53689	-1.05406	0.589599	-1.78775	0.0738158	1	ENSG00000234115
ENSG00000183807.8	3.79612	-1.31723	0.736865	-1.78762	0.0738381	1	FAM162B
ENSG00000289560.2	4.60884	-1.58885	0.888849	-1.78754	0.0738501	1	ENSG00000289560
ENSG00000131653.14	2016.16	0.142328	0.079625	1.78747	0.0738608	1	TRAF7
ENSG00000178175.12	31.3758	0.521632	0.291879	1.78715	0.0739127	1	ZNF366
ENSG00000230833.1	1.53711	-1.32665	0.74239	-1.787	0.0739369	1	RPEP3
ENSG00000205084.12	154.944	-0.18721	0.10477	-1.78686	0.0739596	1	TMEM231
ENSG00000267315.1	3.23582	0.964726	0.539946	1.78671	0.0739848	1	UFM1P2
ENSG00000165259.14	108.687	0.187357	0.104905	1.78597	0.0741043	1	HDX
ENSG00000148950.11	84.5597	-0.272795	0.152748	-1.78591	0.0741141	1	IMMP1L
ENSG00000240342.3	13778.1	0.265168	0.148488	1.78578	0.074135	1	RPS2P5
ENSG00000230322.1	4.46828	-0.882749	0.49434	-1.78571	0.0741459	1	ENSG00000230322
ENSG00000231035.1	5.78883	-0.742295	0.415689	-1.7857	0.0741483	1	RPL7L1P9
ENSG00000249409.1	1.33996	-1.28412	0.719159	-1.78558	0.0741671	1	ENSG00000249409
ENSG00000111364.16	504.801	-0.152604	0.0854711	-1.78544	0.0741898	1	DDX55
ENSG00000202071.1	1.89457	-1.26108	0.70633	-1.7854	0.0741965	1	Y_RNA
ENSG00000286575.1	3.02319	-1.3244	0.741825	-1.78532	0.0742089	1	ENSG00000286575
ENSG00000287543.1	7.62058	-0.688639	0.385753	-1.78518	0.0742317	1	ENSG00000287543
ENSG00000229124.8	21.7241	-0.43431	0.24329	-1.78515	0.0742365	1	VIM-AS1
ENSG00000287342.1	0.79714	2.20096	1.23293	1.78515	0.0742371	1	ENSG00000287342
ENSG00000118596.12	195.937	-0.393833	0.220637	-1.78498	0.0742646	1	SLC16A7
ENSG00000207022.1	0.862231	-1.77022	0.991827	-1.78481	0.074292	1	ENSG00000207022
ENSG00000196569.14	4750.85	0.252318	0.141373	1.78476	0.0742997	1	LAMA2
ENSG00000159023.23	28.14	-0.532904	0.298608	-1.78463	0.0743214	1	EPB41
ENSG00000289401.1	8.27398	-0.631712	0.354004	-1.78448	0.0743464	1	ENSG00000289401
ENSG00000272631.1	40.0218	-0.435011	0.243796	-1.78432	0.0743714	1	ENSG00000272631
ENSG00000225916.1	2.26718	-1.03654	0.580999	-1.78407	0.0744124	1	ENSG00000225916
ENSG00000163412.13	139.099	-0.199491	0.111855	-1.78348	0.0745081	1	EIF4E3
ENSG00000289296.2	10.5156	-0.589429	0.330516	-1.78336	0.0745275	1	ENSG00000289296
ENSG00000143847.16	2908.69	0.307852	0.172628	1.78333	0.0745332	1	PPFIA4
ENSG00000074966.11	8.11056	0.661836	0.371132	1.78329	0.074539	1	TXK
ENSG00000168280.18	37.3794	-0.464188	0.260319	-1.78315	0.0745612	1	KIF5C
ENSG00000139899.11	52.6588	-0.479644	0.268993	-1.78311	0.0745691	1	CBLN3
ENSG00000249610.1	0.767958	2.18248	1.22415	1.78286	0.0746092	1	ZNF474-AS1
ENSG00000251023.1	5.77894	-0.661602	0.371115	-1.78274	0.0746283	1	ENSG00000251023
ENSG00000265337.1	2.26418	-1.28074	0.718512	-1.78249	0.0746687	1	ENSG00000265337
ENSG00000168438.15	422.391	0.123688	0.0694274	1.78155	0.0748233	1	CDC40
ENSG00000259294.1	3.59852	-1.0075	0.565567	-1.7814	0.0748472	1	ENSG00000259294
ENSG00000164211.13	728.514	-0.260086	0.146012	-1.78127	0.0748687	1	STARD4
ENSG00000188343.14	198.231	0.156285	0.0877415	1.7812	0.0748802	1	CIBAR1
ENSG00000224163.4	208.805	0.188118	0.10563	1.78091	0.0749267	1	ENSG00000224163
ENSG00000130203.10	11313.6	0.776688	0.436159	1.78075	0.0749539	1	APOE
ENSG00000259904.1	2.29952	-1.05273	0.591211	-1.78063	0.0749735	1	ACTG1P15
ENSG00000147027.4	2242.75	0.165147	0.0927643	1.78029	0.0750292	1	TMEM47
ENSG00000274421.1	3.07091	-1.09737	0.616762	-1.77924	0.0752003	1	ENSG00000274421
ENSG00000169490.17	766.817	0.144081	0.0809835	1.77914	0.0752162	1	TM2D2
ENSG00000234840.2	12.1099	-0.735949	0.413675	-1.77905	0.0752317	1	LINC01239
ENSG00000261544.1	2.5044	-1.3576	0.763348	-1.77849	0.075324	1	ENSG00000261544
ENSG00000089737.18	2993.16	0.114206	0.0642238	1.77825	0.0753622	1	DDX24
ENSG00000251451.1	0.681192	-1.86564	1.04927	-1.77804	0.0753976	1	GTF2IP9
ENSG00000243854.3	2.5968	-1.04377	0.587072	-1.77792	0.0754166	1	RN7SL67P
ENSG00000119682.18	1183.7	0.0987213	0.0555407	1.77746	0.0754929	1	AREL1
ENSG00000201470.1	1.32923	-1.54512	0.869391	-1.77724	0.0755289	1	RNY4P7
ENSG00000269194.1	1.93351	-1.43715	0.808741	-1.77702	0.0755648	1	ENSG00000269194
ENSG00000143793.13	372.33	-0.169025	0.0951262	-1.77685	0.0755923	1	C1orf35
ENSG00000236830.8	23.7406	-0.437945	0.246478	-1.77681	0.0755989	1	CBR3-AS1
ENSG00000243759.1	287.068	0.178914	0.100715	1.77644	0.0756607	1	ST13P15
ENSG00000181195.11	4.10604	-1.0449	0.588391	-1.77586	0.0757561	1	PENK
ENSG00000243256.1	0.995533	1.69911	0.956803	1.77582	0.075762	1	RPL30P14
ENSG00000106477.20	355.718	-0.147113	0.0828466	-1.77573	0.0757777	1	CEP41
ENSG00000184005.11	1.3262	-1.41499	0.79698	-1.77544	0.0758257	1	ST6GALNAC3
ENSG00000213523.12	910.012	0.162018	0.091267	1.77521	0.0758626	1	SRA1
ENSG00000132881.12	44.4626	0.326247	0.183807	1.77494	0.0759077	1	CPLANE2
ENSG00000117461.15	451.498	0.252272	0.142142	1.77478	0.0759339	1	PIK3R3
ENSG00000198513.14	84.19	-0.29371	0.165501	-1.77467	0.0759518	1	ATL1
ENSG00000212789.4	256.888	0.164392	0.0926423	1.77448	0.0759843	1	ST13P5
ENSG00000007314.12	741.648	0.582161	0.32809	1.77439	0.0759983	1	SCN4A
ENSG00000223825.5	6.63178	0.644306	0.363172	1.7741	0.0760458	1	DAZAP2P1
ENSG00000002746.15	2.21744	-1.22085	0.688185	-1.77402	0.07606	1	HECW1
ENSG00000120162.10	15.8686	-0.924725	0.521305	-1.77387	0.0760851	1	MOB3B
ENSG00000287712.1	2.74908	-0.899743	0.507375	-1.77333	0.0761739	1	ENSG00000287712
ENSG00000119431.10	171.929	-0.282257	0.159174	-1.77326	0.0761851	1	HDHD3
ENSG00000099968.18	1187.18	0.174397	0.0983682	1.7729	0.0762456	1	BCL2L13
ENSG00000197818.12	503.496	0.1752	0.098822	1.77288	0.076248	1	SLC9A8
ENSG00000273108.1	40.4664	-0.53268	0.300472	-1.77281	0.0762607	1	ENSG00000273108
ENSG00000187144.11	4.98935	-0.699612	0.394638	-1.77279	0.0762631	1	SPATA21
ENSG00000290323.1	14.4682	0.711254	0.401333	1.77223	0.0763566	1	ENSG00000290323
ENSG00000279314.1	16.5198	-0.653719	0.368904	-1.77206	0.0763848	1	ENSG00000279314
ENSG00000198555.7	2.15301	1.27792	0.721178	1.77198	0.0763976	1	ENSG00000198555
ENSG00000259952.1	0.988432	-1.49619	0.844392	-1.77192	0.0764079	1	ENSG00000259952
ENSG00000134824.14	4713.65	-0.388143	0.219103	-1.77151	0.0764766	1	FADS2
ENSG00000198682.13	366.705	-0.487706	0.275343	-1.77127	0.0765158	1	PAPSS2
ENSG00000227678.8	1.68754	-1.26688	0.715277	-1.77117	0.076532	1	ENSG00000227678
ENSG00000196072.12	812.95	0.173536	0.0979846	1.77105	0.0765521	1	BLOC1S2
ENSG00000279656.1	19.8599	-0.772003	0.435949	-1.77086	0.0765848	1	ENSG00000279656
ENSG00000259985.1	6.52651	-0.640792	0.361928	-1.77049	0.0766449	1	ENSG00000259985
ENSG00000137962.13	599.342	-0.345412	0.195095	-1.77048	0.0766473	1	ARHGAP29
ENSG00000198060.10	883.667	0.122481	0.0691971	1.77003	0.0767227	1	MARCHF5
ENSG00000166086.13	2767.24	0.258793	0.146236	1.76969	0.0767781	1	JAM3
ENSG00000206763.1	1.4229	-1.36319	0.770341	-1.76959	0.0767948	1	RNU6-10P
ENSG00000229498.1	4.57211	-0.833538	0.471189	-1.76901	0.0768921	1	ENSG00000229498
ENSG00000109072.14	10.4232	0.587961	0.332447	1.76859	0.0769624	1	VTN
ENSG00000257875.1	1.16697	-1.43238	0.809932	-1.76852	0.0769738	1	ENSG00000257875
ENSG00000279663.3	2.20992	1.12974	0.638927	1.76819	0.0770293	1	ENSG00000279663
ENSG00000272144.1	15.9316	-0.506114	0.286279	-1.76791	0.0770766	1	ENSG00000272144
ENSG00000269984.1	13.6559	-0.546828	0.309356	-1.76764	0.0771218	1	ENSG00000269984
ENSG00000123728.10	636.479	0.157445	0.0890713	1.76763	0.0771222	1	RAP2C
ENSG00000174792.11	0.893427	-2.14152	1.21166	-1.76743	0.077156	1	ODAPH
ENSG00000145388.15	459.532	0.10839	0.0613283	1.76737	0.0771662	1	METTL14
ENSG00000100154.15	812.271	-0.181628	0.102802	-1.76677	0.0772669	1	TTC28
ENSG00000287555.1	6.66505	-0.62883	0.356009	-1.76633	0.0773402	1	ENSG00000287555
ENSG00000268743.1	10.3976	-0.649569	0.367818	-1.76601	0.0773949	1	ENSG00000268743
ENSG00000289990.1	0.484911	-2.46682	1.39688	-1.76595	0.0774039	1	ENSG00000289990
ENSG00000225152.1	1.91208	-1.42525	0.807135	-1.76581	0.0774283	1	ENSG00000225152
ENSG00000251991.1	3.07326	1.08558	0.614787	1.76578	0.0774327	1	RNU7-49P
ENSG00000126231.15	5.76555	-0.937024	0.530725	-1.76555	0.0774706	1	PROZ
ENSG00000085117.12	5951.53	0.198563	0.112471	1.76546	0.0774861	1	CD82
ENSG00000226321.6	1.5529	1.44633	0.819268	1.76539	0.0774981	1	CROCC2
ENSG00000224414.1	2.09444	-1.30794	0.740951	-1.76522	0.0775264	1	ENSG00000224414
ENSG00000048740.19	4301.12	0.130822	0.0741115	1.7652	0.0775296	1	CELF2
ENSG00000251637.6	1.62795	-1.7036	0.965331	-1.76479	0.0775995	1	LINC02754
ENSG00000102606.20	1600.46	0.175528	0.0994838	1.76439	0.0776664	1	ARHGEF7
ENSG00000138308.6	1.78532	-1.29125	0.73197	-1.76408	0.0777188	1	PLA2G12B
ENSG00000274253.6	1.06758	-1.52946	0.867116	-1.76385	0.0777576	1	ENSG00000274253
ENSG00000164615.6	833.98	0.174925	0.0991797	1.76372	0.0777795	1	CAMLG
ENSG00000152779.14	6.35223	0.800286	0.453783	1.76359	0.0778018	1	SLC16A12
ENSG00000279891.1	15.3411	-0.747602	0.424063	-1.76295	0.077909	1	FLJ42393
ENSG00000149043.17	50.3468	-0.471649	0.267739	-1.7616	0.0781368	1	SYT8
ENSG00000072832.15	1637.8	0.434539	0.246728	1.76121	0.0782031	1	CRMP1
ENSG00000180228.14	1130.16	0.102373	0.0581292	1.76113	0.0782165	1	PRKRA
ENSG00000249807.1	0.616283	-2.18096	1.23847	-1.76102	0.0782355	1	ENSG00000249807
ENSG00000279724.1	1.14376	-2.11017	1.19845	-1.76074	0.0782816	1	ENSG00000279724
ENSG00000173214.7	462.428	-0.28087	0.15959	-1.75995	0.0784164	1	MFSD4B
ENSG00000235587.2	700.388	0.290496	0.165099	1.75953	0.078488	1	GAPDHP65
ENSG00000287559.1	234.424	0.302474	0.171918	1.7594	0.0785091	1	ENSG00000287559
ENSG00000201746.1	2.41105	-1.05339	0.598967	-1.75869	0.0786309	1	RNU6-828P
ENSG00000163618.18	25.165	-0.927444	0.527385	-1.75857	0.0786503	1	CADPS
ENSG00000122641.11	774.313	0.57554	0.327286	1.75852	0.0786587	1	INHBA
ENSG00000245864.5	27.5645	-0.656963	0.373631	-1.75832	0.0786927	1	MEF2C-AS2
ENSG00000160973.8	2.58747	-1.0092	0.573982	-1.75824	0.078707	1	FOXH1
ENSG00000140853.17	733.274	0.333521	0.189755	1.75763	0.0788096	1	NLRC5
ENSG00000166272.18	2940.93	0.160081	0.0910804	1.75758	0.0788187	1	WBP1L
ENSG00000177119.17	1692.26	0.169416	0.0964464	1.75658	0.0789891	1	ANO6
ENSG00000279598.1	2.95445	-1.17033	0.666347	-1.75633	0.0790321	1	ENSG00000279598
ENSG00000214770.3	5.65143	-0.740075	0.421389	-1.75628	0.0790414	1	ENSG00000214770
ENSG00000255421.1	2.3774	-0.915195	0.521191	-1.75597	0.0790941	1	ENSG00000255421
ENSG00000162066.16	574.141	-0.22634	0.128901	-1.75592	0.0791024	1	AMDHD2
ENSG00000167799.10	68.3965	-0.324678	0.184956	-1.75543	0.0791855	1	NUDT8
ENSG00000260630.9	215.531	-0.263777	0.150286	-1.75517	0.0792301	1	SNAI3-AS1
ENSG00000164430.17	143.569	-0.225875	0.1287	-1.75506	0.0792499	1	CGAS
ENSG00000243517.1	892.397	0.236523	0.134767	1.75505	0.0792503	1	ENSG00000243517
ENSG00000225447.1	10.0644	-0.636573	0.36271	-1.75505	0.0792509	1	RPS15AP10
ENSG00000257769.1	1.56195	-1.25443	0.714766	-1.75502	0.0792565	1	ENSG00000257769
ENSG00000196418.13	144.467	-0.207035	0.11797	-1.75497	0.0792644	1	ZNF124
ENSG00000035664.11	286.094	-0.315713	0.179906	-1.75488	0.0792792	1	DAPK2
ENSG00000276500.1	0.756973	-1.9464	1.10916	-1.75485	0.0792848	1	BMS1P14
ENSG00000227477.2	5.46528	-0.640649	0.365097	-1.75473	0.0793047	1	STK4-DT
ENSG00000141837.22	117.771	-0.377143	0.214941	-1.75463	0.0793222	1	CACNA1A
ENSG00000112655.16	4635.23	0.347949	0.198381	1.75394	0.0794401	1	PTK7
ENSG00000171847.11	5.85805	0.84831	0.483727	1.7537	0.0794827	1	FAM90A1
ENSG00000253608.2	1.03763	1.6556	0.94408	1.75367	0.0794872	1	ENSG00000253608
ENSG00000011332.22	106.158	-0.25745	0.14682	-1.75351	0.0795149	1	DPF1
ENSG00000128298.18	73.7506	-0.454607	0.259299	-1.75322	0.0795646	1	BAIAP2L2
ENSG00000241168.1	1.09231	2.75002	1.56922	1.75247	0.0796922	1	ENSG00000241168
ENSG00000287509.1	1.41367	-1.3416	0.765568	-1.75243	0.0797001	1	ENSG00000287509
ENSG00000226419.8	234.571	-0.307706	0.175604	-1.75227	0.0797271	1	SLC16A1-AS1
ENSG00000182492.16	451.445	-0.973186	0.55543	-1.75213	0.0797512	1	BGN
ENSG00000238156.1	0.755875	-1.76961	1.01019	-1.75176	0.0798156	1	ENSG00000238156
ENSG00000265519.1	53.5113	-0.249519	0.142451	-1.75162	0.0798399	1	ENSG00000265519
ENSG00000169992.10	1000.76	0.166347	0.0949872	1.75126	0.0799016	1	NLGN2
ENSG00000270154.1	10.3471	-0.867015	0.49527	-1.75059	0.0800164	1	ENSG00000270154
ENSG00000214460.3	8.16971	0.687955	0.393025	1.75041	0.0800476	1	TPT1P6
ENSG00000202279.1	1.86359	-1.26844	0.724692	-1.75032	0.0800628	1	Y_RNA
ENSG00000233635.2	2.84659	-1.18549	0.677349	-1.7502	0.0800844	1	ENSG00000233635
ENSG00000235681.1	9.00434	-0.565176	0.323026	-1.74963	0.0801822	1	ENSG00000235681
ENSG00000235095.1	32.856	0.313892	0.179411	1.74957	0.0801933	1	ENSG00000235095
ENSG00000166887.16	2011.36	0.108659	0.0621124	1.7494	0.080222	1	VPS39
ENSG00000112584.14	996.356	0.0989161	0.0565521	1.74911	0.0802714	1	FAM120B
ENSG00000248394.1	4.41834	-0.906579	0.518332	-1.74903	0.0802858	1	FOSL1P1
ENSG00000211645.2	0.823359	-1.7832	1.01957	-1.74898	0.0802951	1	IGLV1-50
ENSG00000265511.1	9.95682	-0.5228	0.298952	-1.74878	0.0803293	1	ENSG00000265511
ENSG00000270159.1	1.05046	1.83176	1.04752	1.74867	0.0803489	1	ENSG00000270159
ENSG00000260923.7	3.57492	1.00848	0.576728	1.74862	0.0803572	1	LINC02193
ENSG00000184507.16	3.31155	-0.910359	0.520646	-1.74852	0.080374	1	NUTM1
ENSG00000230383.1	380.128	0.25787	0.147513	1.74811	0.080445	1	RPL6P19
ENSG00000125166.13	1072.43	0.18168	0.103941	1.74792	0.0804784	1	GOT2
ENSG00000289496.2	4.95852	-0.705793	0.403827	-1.74776	0.0805056	1	ENSG00000289496
ENSG00000166847.10	1568.11	0.115958	0.0663489	1.7477	0.0805167	1	DCTN5
ENSG00000185009.13	1151.36	0.121282	0.0694064	1.74741	0.0805657	1	AP3M1
ENSG00000239203.1	1.20762	1.88464	1.07917	1.74638	0.0807443	1	ENSG00000239203
ENSG00000234944.1	0.830237	-1.81779	1.0412	-1.74586	0.0808353	1	LINC02623
ENSG00000268798.1	12.722	0.460937	0.264037	1.74573	0.0808584	1	ENSG00000268798
ENSG00000197261.12	6.72554	-0.682992	0.391253	-1.74565	0.0808711	1	C6orf141
ENSG00000109705.8	9.35041	0.807619	0.46269	1.74549	0.0809005	1	NKX3-2
ENSG00000267312.1	19.9095	0.40143	0.230073	1.74479	0.0810207	1	ENSG00000267312
ENSG00000169242.12	14.542	-0.544236	0.311925	-1.74476	0.0810259	1	EFNA1
ENSG00000255964.1	1.8498	-1.22914	0.704476	-1.74476	0.0810265	1	HSPD1P12
ENSG00000149930.18	1879.76	0.117193	0.0671766	1.74456	0.081062	1	TAOK2
ENSG00000225284.1	0.687088	-2.42423	1.38972	-1.7444	0.081089	1	ENSG00000225284
ENSG00000152219.5	608.699	0.125553	0.0719808	1.74426	0.0811142	1	ARL14EP
ENSG00000135124.16	243.042	-0.413563	0.237155	-1.74385	0.0811849	1	P2RX4
ENSG00000237821.1	153.017	0.185773	0.106535	1.74378	0.0811971	1	ST13P7
ENSG00000115590.14	2.73184	1.07052	0.613913	1.74377	0.0812	1	IL1R2
ENSG00000226450.2	12.6565	-0.623362	0.357597	-1.7432	0.081299	1	CYP2D8P
ENSG00000241449.6	2.05332	-1.46497	0.840397	-1.74319	0.0813002	1	ENSG00000241449
ENSG00000015285.12	10.3847	0.534859	0.30689	1.74284	0.0813624	1	WAS
ENSG00000091879.14	16.2758	-0.527375	0.302645	-1.74256	0.0814114	1	ANGPT2
ENSG00000165905.18	1.16095	-1.47778	0.848056	-1.74255	0.0814115	1	LARGE2
ENSG00000136944.19	1.58348	-2.09335	1.20146	-1.74233	0.08145	1	LMX1B
ENSG00000291242.1	17.1937	-0.533855	0.306407	-1.74231	0.0814545	1	ENSG00000291242
ENSG00000106290.16	777.072	0.125872	0.0722474	1.74223	0.0814677	1	TAF6
ENSG00000243349.2	0.534446	-1.882	1.08044	-1.74189	0.0815283	1	ENSG00000243349
ENSG00000206567.10	35.6901	-0.332944	0.191152	-1.74177	0.0815479	1	ENSG00000206567
ENSG00000132429.10	584.635	0.258098	0.1482	1.74155	0.0815875	1	POPDC3
ENSG00000086015.23	3599.67	0.168939	0.0970159	1.74135	0.0816223	1	MAST2
ENSG00000267796.8	93.3408	0.207114	0.11894	1.74133	0.0816255	1	LIN37
ENSG00000188342.13	496.313	0.186763	0.107258	1.74125	0.0816394	1	GTF2F2
ENSG00000166444.19	2768.28	0.21501	0.12349	1.74111	0.0816639	1	DENND2B
ENSG00000198300.14	48.6929	-0.552959	0.317684	-1.74059	0.0817548	1	PEG3
ENSG00000257913.4	17.8433	-0.389128	0.223641	-1.73997	0.0818642	1	DDN-AS1
ENSG00000148541.13	187.676	0.383476	0.220412	1.73982	0.0818908	1	FAM13C
ENSG00000273247.7	87.1977	-0.296724	0.170558	-1.73972	0.0819075	1	RAB33B-AS1
[truncated: 60,760 more rows]

## Sheet: Old_vs_Young_FIB
Comparison of Old versus Young for FIB in co-culture with rat neuron cells
(positive log2-fold difference = higher in Old subjects)
ENSEMBL_ID	bMean	L2FC	lfcSE	stat	pvalue	FDR	Gene
ENSG00000204764.14	125.981	-1.17963	0.213224	-5.53235	3.15967e-08	0.0015005	RANBP17
ENSG00000236333.4	14.9489	2.50529	0.51496	4.86502	1.14445e-06	0.0271743	TRHDE-AS1
ENSG00000072657.10	27.278	2.51269	0.570916	4.40115	1.0768e-05	0.170454	TRHDE
ENSG00000289474.2	118.103	-3.82718	0.907972	-4.21509	2.49678e-05	0.296423	ENSG00000289474
ENSG00000174348.14	798.236	-1.66167	0.409231	-4.06046	4.89762e-05	0.430513	PODN
ENSG00000206384.11	204.861	-2.41973	0.599553	-4.0359	5.43932e-05	0.430513	COL6A6
ENSG00000135333.15	101.992	2.11529	0.555669	3.80674	0.000140809	0.955267	EPHA7
ENSG00000186493.14	13.5521	-2.52482	0.68922	-3.6633	0.000248991	1	IRX2-DT
ENSG00000234233.1	4.78462	2.74668	0.754739	3.63925	0.000273438	1	KCNH1-IT1
ENSG00000153933.10	239.282	-0.351951	0.0977062	-3.60214	0.00031561	1	DGKE
ENSG00000278558.5	14.2487	-2.12302	0.5962	-3.56092	0.00036956	1	TMEM191B
ENSG00000196468.8	15.11	-2.92439	0.823831	-3.54975	0.000385594	1	FGF16
ENSG00000225706.3	14.3539	-2.01007	0.56679	-3.54641	0.000390512	1	PTPRD-AS1
ENSG00000156076.10	5.72063	3.29017	0.929849	3.53839	0.000402578	1	WIF1
ENSG00000132204.14	6.38179	-3.25025	0.931057	-3.49092	0.00048136	1	LINC00470
ENSG00000290425.1	90.2162	-1.20075	0.347139	-3.45901	0.000542173	1	PI4KAP1
ENSG00000234147.4	14.4707	1.80553	0.52725	3.42443	0.0006161	1	ENSG00000234147
ENSG00000197183.15	542.004	-0.506641	0.147952	-3.42436	0.000616252	1	NOL4L
ENSG00000014257.17	20.925	1.36684	0.404314	3.38065	0.00072314	1	ACP3
ENSG00000184271.18	198.95	-0.465569	0.137892	-3.37634	0.000734567	1	POU6F1
ENSG00000138772.13	115.984	-2.14506	0.638876	-3.35756	0.000786342	1	ANXA3
ENSG00000183840.7	19.1198	1.36787	0.407886	3.35356	0.000797799	1	GPR39
ENSG00000158125.10	6.86591	1.56034	0.468413	3.33111	0.000864999	1	XDH
ENSG00000225465.10	10.9286	-1.42527	0.427885	-3.33095	0.000865493	1	RFPL1S
ENSG00000129422.15	189.676	-1.11102	0.334324	-3.32317	0.000889993	1	MTUS1
ENSG00000100285.10	157.797	-0.751108	0.226477	-3.31649	0.000911569	1	NEFH
ENSG00000162383.13	79.4905	-1.23956	0.373894	-3.31529	0.000915492	1	SLC1A7
ENSG00000258819.2	11.8589	-1.53514	0.463603	-3.31133	0.000928536	1	LINC02289
ENSG00000226816.3	5.83494	-1.54867	0.469398	-3.29926	0.000969392	1	ENSG00000226816
ENSG00000113763.12	5.84067	-2.46122	0.747868	-3.29098	0.000998374	1	UNC5A
ENSG00000214914.3	2.26302	3.39863	1.0383	3.27326	0.00106314	1	RPL23AP3
ENSG00000226421.1	8.03246	2.09864	0.643586	3.26086	0.00111076	1	SLC25A5P5
ENSG00000261600.1	4.62148	-1.83697	0.565158	-3.25037	0.00115255	1	ENSG00000261600
ENSG00000167612.13	2.59347	-2.76356	0.851328	-3.24617	0.00116969	1	ANKRD33
ENSG00000146197.9	2347.17	1.26469	0.39358	3.2133	0.00131218	1	SCUBE3
ENSG00000197632.9	5.43262	2.483	0.777002	3.19562	0.0013953	1	SERPINB2
ENSG00000112852.7	76.8444	0.779913	0.244116	3.19485	0.00139904	1	PCDHB2
ENSG00000277494.2	12.9917	-3.03592	0.960358	-3.16124	0.001571	1	GPIHBP1
ENSG00000280073.1	3.01887	-3.40906	1.08098	-3.15367	0.00161229	1	ENSG00000280073
ENSG00000138650.9	13.4534	1.45079	0.463784	3.12816	0.00175905	1	PCDH10
ENSG00000233406.5	52.4308	0.551652	0.177102	3.11489	0.00184015	1	ENSG00000233406
ENSG00000101282.9	41.0727	1.34371	0.43314	3.10226	0.00192047	1	RSPO4
ENSG00000288821.1	1.64727	-3.56849	1.15421	-3.09172	0.00198999	1	ENSG00000288821
ENSG00000166897.16	26.6142	1.23834	0.400868	3.08915	0.00200728	1	ELFN2
ENSG00000225630.1	2420.23	-1.42759	0.462661	-3.08561	0.00203136	1	MTND2P28
ENSG00000169744.13	113.084	-1.89804	0.616129	-3.08059	0.00206592	1	LDB2
ENSG00000235397.1	11.1204	-1.18815	0.388412	-3.059	0.00222078	1	EPN2-AS1
ENSG00000164659.15	112.505	-0.909865	0.297563	-3.05772	0.00223026	1	ELAPOR2
ENSG00000154783.12	362.513	-1.35649	0.443928	-3.05565	0.00224573	1	FGD5
ENSG00000228484.3	2.19651	-3.35793	1.10067	-3.05079	0.00228238	1	ENSG00000228484
ENSG00000115107.20	2027.25	0.400927	0.132595	3.02371	0.00249699	1	STEAP3
ENSG00000228834.1	20.8115	1.58731	0.525602	3.01999	0.00252782	1	ATP5MFP2
ENSG00000272382.1	6.36925	-1.307	0.435523	-3.00098	0.00269111	1	ENSG00000272382
ENSG00000227705.1	1.64276	-2.74958	0.917809	-2.99581	0.00273719	1	ENSG00000227705
ENSG00000178462.12	1.96806	-3.39888	1.13702	-2.98929	0.00279631	1	TUBAL3
ENSG00000198435.4	52.5301	-1.71924	0.577833	-2.97532	0.00292685	1	NRARP
ENSG00000241990.5	53.4175	0.612887	0.206165	2.9728	0.00295096	1	PRR34-AS1
ENSG00000130477.16	45.0779	-1.66438	0.561187	-2.96583	0.00301869	1	UNC13A
ENSG00000091428.18	23.4723	-1.68808	0.57228	-2.94975	0.00318031	1	RAPGEF4
ENSG00000204136.12	3.82723	-1.62197	0.55063	-2.94566	0.00322262	1	GGTA1
ENSG00000174951.12	13.0381	-2.29329	0.7816	-2.93409	0.00334522	1	FUT1
ENSG00000175315.3	25.4083	1.6209	0.553093	2.93061	0.00338293	1	CST6
ENSG00000181404.18	125.693	0.638209	0.218667	2.91864	0.00351564	1	WASHC1
ENSG00000283240.1	7.41957	-1.12293	0.384908	-2.91741	0.00352954	1	ENSG00000283240
ENSG00000145777.15	55.0234	1.16764	0.401597	2.9075	0.00364327	1	TSLP
ENSG00000121310.17	890.652	-0.752838	0.259125	-2.90531	0.00366887	1	ECHDC2
ENSG00000019991.18	1524.01	0.69875	0.240873	2.9009	0.00372088	1	HGF
ENSG00000232479.2	2.40273	2.67177	0.923858	2.89197	0.00382833	1	KRT8P52
ENSG00000104213.13	179.772	-1.26949	0.439317	-2.88968	0.00385632	1	PDGFRL
ENSG00000142185.18	8.878	-2.08886	0.723158	-2.88852	0.00387059	1	TRPM2
ENSG00000168961.17	65.622	-1.17032	0.406246	-2.88081	0.00396651	1	LGALS9
ENSG00000103569.10	95.0632	1.65629	0.575819	2.87641	0.00402229	1	AQP9
ENSG00000223177.1	1.31777	-3.24329	1.13062	-2.86861	0.00412283	1	RNA5SP39
ENSG00000278981.1	3.9774	-1.62278	0.566021	-2.86699	0.00414392	1	ENSG00000278981
ENSG00000144649.10	18.0823	-0.87701	0.306737	-2.85916	0.00424762	1	GASK1A
ENSG00000288752.2	13.2318	1.0068	0.352324	2.85761	0.00426849	1	ENSG00000288752
ENSG00000166257.10	32.7964	-1.72343	0.603621	-2.85515	0.00430164	1	SCN3B
ENSG00000137265.16	96.5343	-2.40711	0.844083	-2.85175	0.00434794	1	IRF4
ENSG00000175604.2	9.12977	-1.18917	0.417167	-2.85059	0.00436379	1	ENSG00000175604
ENSG00000172183.16	79.8928	-0.788971	0.276841	-2.84991	0.00437321	1	ISG20
ENSG00000291133.1	4.52264	1.93966	0.681531	2.84604	0.00442663	1	ENSG00000291133
ENSG00000238266.3	20.8715	2.02864	0.713201	2.84441	0.00444936	1	LINC00707
ENSG00000173269.14	175.199	-1.73157	0.608791	-2.84428	0.00445123	1	MMRN2
ENSG00000064195.7	16.3026	1.01505	0.356876	2.84427	0.0044514	1	DLX3
ENSG00000273179.1	174.155	-0.900206	0.317074	-2.83911	0.00452397	1	ENSG00000273179
ENSG00000178163.8	822.158	-0.28074	0.0990655	-2.83389	0.00459857	1	ZNF518B
ENSG00000143772.11	598.458	-0.723204	0.255282	-2.83296	0.00461186	1	ITPKB
ENSG00000253456.1	7.549	-1.52646	0.540421	-2.82457	0.00473437	1	ENSG00000253456
ENSG00000234997.3	9.38169	1.27268	0.450628	2.82425	0.00473917	1	LINC02966
ENSG00000128567.17	1221.12	-1.59743	0.565827	-2.82317	0.00475513	1	PODXL
ENSG00000186684.14	49.1039	-1.69446	0.600999	-2.81941	0.00481116	1	CYP27C1
ENSG00000250312.8	190.216	-0.538285	0.19147	-2.81132	0.00493386	1	ZNF718
ENSG00000186827.12	39.6408	-2.04053	0.726016	-2.81058	0.00494526	1	TNFRSF4
ENSG00000163202.5	12.8463	2.15496	0.767324	2.80841	0.00497866	1	LCE3D
ENSG00000121966.8	115.956	-1.85272	0.660366	-2.80559	0.00502243	1	CXCR4
ENSG00000117600.14	191.051	-1.56786	0.559839	-2.80055	0.00510163	1	PLPPR4
ENSG00000101188.5	5.02536	3.16828	1.13152	2.80002	0.00510989	1	NTSR1
ENSG00000167720.13	305.616	0.274101	0.0979269	2.79904	0.00512551	1	SRR
ENSG00000248180.1	79.5781	0.704577	0.251945	2.79655	0.00516518	1	GAPDHP60
ENSG00000147408.16	106.336	-1.41122	0.504941	-2.79482	0.00519293	1	CSGALNACT1
ENSG00000197291.9	27.2393	-1.44919	0.519875	-2.78757	0.00531057	1	RAMP2-AS1
ENSG00000286196.1	4.17879	-2.93641	1.05417	-2.78552	0.00534424	1	ENSG00000286196
ENSG00000100504.17	2424.61	0.328697	0.118137	2.78233	0.00539695	1	PYGL
ENSG00000105976.16	1833.28	0.477452	0.171632	2.78184	0.0054052	1	MET
ENSG00000145423.5	409.773	-1.22728	0.441486	-2.77988	0.00543789	1	SFRP2
ENSG00000288052.1	1.96163	-3.02374	1.08858	-2.77769	0.00547468	1	ENSG00000288052
ENSG00000249751.4	9.62962	-2.52315	0.908929	-2.77596	0.0055039	1	ECSCR
ENSG00000138678.11	88.5819	0.839261	0.30265	2.77304	0.00555354	1	GPAT3
ENSG00000152953.13	149.245	-1.01232	0.365324	-2.77102	0.00558816	1	STK32B
ENSG00000079931.15	705.48	0.854104	0.308587	2.76779	0.00564372	1	MOXD1
ENSG00000141655.18	38.5006	-0.960869	0.348209	-2.75946	0.00578963	1	TNFRSF11A
ENSG00000053918.18	5.18828	-1.85346	0.672098	-2.75772	0.00582063	1	KCNQ1
ENSG00000076356.7	1081.39	-0.790425	0.286886	-2.75519	0.00586582	1	PLXNA2
ENSG00000286364.1	27.7191	-2.65662	0.965347	-2.75199	0.00592348	1	ENSG00000286364
ENSG00000255059.1	1.26925	-2.74559	1.00156	-2.74133	0.00611911	1	PPIAP43
ENSG00000145949.12	36.8988	-0.800004	0.292025	-2.73951	0.00615312	1	MYLK4
ENSG00000169174.11	182.681	-1.21748	0.445392	-2.73349	0.00626665	1	PCSK9
ENSG00000111331.14	1249.4	-1.04461	0.382535	-2.73076	0.00631889	1	OAS3
ENSG00000125089.18	166.683	-1.50081	0.549959	-2.72895	0.00635365	1	SH3TC1
ENSG00000162367.12	26.6046	-1.98199	0.726604	-2.72774	0.00637693	1	TAL1
ENSG00000064692.20	53.1727	-0.940995	0.346276	-2.71747	0.00657823	1	SNCAIP
ENSG00000171051.10	23.0185	1.2385	0.457773	2.70549	0.00682029	1	FPR1
ENSG00000227141.2	2.34931	-2.37091	0.876555	-2.7048	0.00683448	1	ENSG00000227141
ENSG00000259378.1	5.47877	-1.17035	0.432795	-2.70417	0.00684757	1	DCAF13P3
ENSG00000288075.1	35.5146	-1.17925	0.43611	-2.70402	0.00685065	1	ENSG00000288075
ENSG00000153707.19	340.394	-0.800561	0.296199	-2.70278	0.00687623	1	PTPRD
ENSG00000249669.12	1112.36	-0.987951	0.365588	-2.70237	0.00688481	1	CARMN
ENSG00000198153.8	4.50784	1.49042	0.551584	2.70207	0.00689093	1	ZNF849P
ENSG00000226197.4	2.26028	-2.74009	1.01589	-2.69723	0.00699182	1	ENSG00000226197
ENSG00000172578.12	20.208	-2.11149	0.783692	-2.69428	0.00705402	1	KLHL6
ENSG00000165716.11	59.4468	-1.59998	0.593885	-2.69409	0.00705813	1	DIPK1B
ENSG00000249476.2	29.2561	-0.866759	0.321944	-2.69227	0.00709679	1	ENSG00000249476
ENSG00000136944.19	13.8393	-2.34134	0.869875	-2.69158	0.00711135	1	LMX1B
ENSG00000074660.17	120.676	-1.57883	0.586784	-2.69065	0.00713126	1	SCARF1
ENSG00000125962.16	202.802	0.30318	0.112731	2.68941	0.00715785	1	ARMCX5
ENSG00000258920.1	61.6307	0.57465	0.213796	2.68784	0.00719153	1	FOXN3-AS1
ENSG00000215097.3	4.19379	-1.48106	0.551518	-2.68543	0.00724372	1	ENSG00000215097
ENSG00000111452.13	169.249	-2.48475	0.927043	-2.68029	0.00735575	1	ADGRD1
ENSG00000162396.6	140.589	0.28808	0.10752	2.67931	0.00737736	1	PARS2
ENSG00000290767.1	12.2408	-1.15723	0.432447	-2.67601	0.00745055	1	ENSG00000290767
ENSG00000073350.14	9.32099	-1.45341	0.543265	-2.67533	0.00746564	1	LLGL2
ENSG00000120279.7	106.752	-2.44089	0.912616	-2.6746	0.00748176	1	MYCT1
ENSG00000179046.9	7.30995	-2.90781	1.08742	-2.67404	0.0074944	1	TRIML2
ENSG00000250362.1	1.57465	-2.26084	0.846389	-2.67116	0.00755896	1	ENSG00000250362
ENSG00000225968.8	45.3948	-1.08092	0.405003	-2.66891	0.00760977	1	ELFN1
ENSG00000249158.7	6.55512	1.43344	0.537153	2.66859	0.00761713	1	PCDHA11
ENSG00000124479.11	6.17348	1.54288	0.578693	2.66614	0.00767287	1	NDP
ENSG00000165125.22	1.70944	-2.89834	1.08757	-2.66496	0.00769969	1	TRPV6
ENSG00000169418.10	261.347	-1.59169	0.598448	-2.65969	0.00782129	1	NPR1
ENSG00000254810.2	23.3567	-0.786808	0.295978	-2.65833	0.00785281	1	ENSG00000254810
ENSG00000248278.1	39.927	-0.861625	0.32473	-2.65336	0.00796954	1	SUMO2P17
ENSG00000134121.10	60.9612	-2.88214	1.08729	-2.65076	0.0080311	1	CHL1
ENSG00000272375.1	6.65727	-1.04549	0.394598	-2.64951	0.00806086	1	ENSG00000272375
ENSG00000169129.16	31.7414	-1.68313	0.635698	-2.64768	0.00810463	1	AFAP1L2
ENSG00000243659.1	1.81255	-2.14739	0.811185	-2.64723	0.00811536	1	ENSG00000243659
ENSG00000230091.6	52.5265	-0.678251	0.25636	-2.6457	0.00815214	1	TMEM254-AS1
ENSG00000163762.7	89.1176	-1.65584	0.626874	-2.64142	0.008256	1	TM4SF18
ENSG00000187583.11	54.2183	0.563835	0.213515	2.64072	0.00827288	1	PLEKHN1
ENSG00000188176.12	2.21234	-2.56875	0.973194	-2.6395	0.0083028	1	SMTNL2
ENSG00000043462.13	15.8779	-3.06198	1.16075	-2.63794	0.00834108	1	LCP2
ENSG00000201839.1	6.43303	-1.40554	0.533322	-2.63545	0.00840269	1	SNORD114-3
ENSG00000132359.16	100.59	0.675778	0.256462	2.635	0.00841375	1	RAP1GAP2
ENSG00000177807.10	5.31173	-2.03622	0.773006	-2.63416	0.00843459	1	KCNJ10
ENSG00000179044.16	72.2328	-1.28446	0.487707	-2.63367	0.00844666	1	EXOC3L1
ENSG00000241587.3	1.06079	3.33154	1.26582	2.63192	0.00849027	1	RN7SL482P
ENSG00000289448.2	1.33237	-2.416	0.918167	-2.63132	0.00850527	1	ENSG00000289448
ENSG00000131477.11	48.408	-0.946812	0.35992	-2.63061	0.00852308	1	RAMP2
ENSG00000242190.1	1.15517	2.91155	1.10684	2.6305	0.00852587	1	ENSG00000242190
ENSG00000282995.1	14.5196	-1.6773	0.638354	-2.62754	0.00860059	1	FRG1EP
ENSG00000096696.15	740.655	-0.983302	0.374249	-2.6274	0.00860411	1	DSP
ENSG00000126860.12	180.031	0.675442	0.257096	2.6272	0.00860899	1	EVI2A
ENSG00000183935.5	210.751	0.510123	0.194482	2.62299	0.00871616	1	HTR7P1
ENSG00000132622.11	156.997	-1.47345	0.561967	-2.62195	0.00874292	1	HSPA12B
ENSG00000156096.14	1.62755	2.90096	1.10781	2.61864	0.00882819	1	UGT2B4
ENSG00000288065.1	46.2528	-0.489386	0.186945	-2.6178	0.00884982	1	ENSG00000288065
ENSG00000261189.3	12.9359	-1.29158	0.493421	-2.6176	0.00885513	1	DSP-AS1
ENSG00000287910.1	5.30371	-1.28966	0.49333	-2.61419	0.00894388	1	ENSG00000287910
ENSG00000204677.13	6.88051	-2.67778	1.02562	-2.61088	0.00903094	1	FAM153CP
ENSG00000180776.17	1953.92	-0.167644	0.0642345	-2.60988	0.00905749	1	ZDHHC20
ENSG00000281741.2	3.99043	2.22041	0.850857	2.60961	0.00906448	1	ENSG00000281741
ENSG00000164120.14	7.09505	2.09405	0.803433	2.60638	0.00915037	1	HPGD
ENSG00000184005.11	29.2533	-1.46028	0.560421	-2.60569	0.00916898	1	ST6GALNAC3
ENSG00000271709.1	6.62886	-1.27186	0.488487	-2.60367	0.00922308	1	ENSG00000271709
ENSG00000289909.1	3.53873	1.56431	0.600836	2.60356	0.00922612	1	ENSG00000289909
ENSG00000126785.13	175.416	-1.17092	0.45008	-2.60159	0.00927932	1	RHOJ
ENSG00000240859.3	113.305	-0.7901	0.30376	-2.60107	0.00929333	1	LINC03014
ENSG00000145911.6	245.914	-1.22553	0.47126	-2.60054	0.00930783	1	N4BP3
ENSG00000278416.1	7.9078	1.23717	0.475986	2.59917	0.00934504	1	PMS2P2
ENSG00000144481.17	2.89319	2.59416	0.998967	2.59684	0.00940853	1	TRPM8
ENSG00000173801.17	318.239	-1.53085	0.589791	-2.59558	0.00944314	1	JUP
ENSG00000158352.18	336.296	-0.79518	0.306757	-2.59222	0.00953597	1	SHROOM4
ENSG00000267583.5	8.55324	-2.43391	0.939399	-2.59092	0.00957193	1	ZNF24TR
ENSG00000130707.18	1127.81	0.523169	0.201968	2.59036	0.00958756	1	ASS1
ENSG00000135744.9	173.946	-0.903899	0.349302	-2.58773	0.00966105	1	AGT
ENSG00000164867.11	58.75	-1.30586	0.505037	-2.58566	0.00971916	1	NOS3
ENSG00000148795.7	1.13519	2.93208	1.13433	2.58485	0.00974208	1	CYP17A1
ENSG00000154016.14	7.28835	-2.12652	0.825228	-2.57689	0.0099693	1	GRAP
ENSG00000072135.13	1406.55	-0.211912	0.082248	-2.5765	0.00998068	1	PTPN18
ENSG00000140398.14	216.821	-0.32954	0.127962	-2.5753	0.0100154	1	NEIL1
ENSG00000111490.15	12.2613	-0.861707	0.334661	-2.57486	0.010028	1	TBC1D30
ENSG00000128422.18	51.6717	0.982175	0.381597	2.57385	0.0100573	1	KRT17
ENSG00000176641.11	224.165	-1.10765	0.431632	-2.56619	0.0102822	1	RNF152
ENSG00000173705.9	171.647	0.697834	0.272	2.56557	0.0103007	1	SUSD5
ENSG00000072041.18	941.01	0.378219	0.147563	2.5631	0.0103744	1	SLC6A15
ENSG00000116985.12	22.9275	1.10809	0.432669	2.56107	0.0104351	1	BMP8B
ENSG00000248727.6	6.18365	-1.25201	0.488878	-2.56098	0.0104376	1	LINC01948
ENSG00000162148.11	52.2598	-0.54268	0.211956	-2.56034	0.0104569	1	PPP1R32
ENSG00000163673.8	8.30071	-1.44925	0.56625	-2.55938	0.0104858	1	DCLK3
ENSG00000130032.17	11.25	-1.85923	0.726524	-2.55908	0.0104949	1	PRRG3
ENSG00000223668.1	0.887457	3.1152	1.21759	2.55849	0.0105126	1	EEF1A1P24
ENSG00000185112.6	555.95	-1.22595	0.479601	-2.5562	0.0105823	1	FAM43A
ENSG00000286381.1	9.6512	-1.26917	0.496815	-2.55461	0.0106307	1	NHIP
ENSG00000214694.13	17.5214	-0.705754	0.27646	-2.55282	0.0106853	1	ARHGEF33
ENSG00000276923.1	0.925982	-3.08795	1.2101	-2.55182	0.0107162	1	ENSG00000276923
ENSG00000173890.17	27.8206	-1.08376	0.424717	-2.55172	0.0107193	1	GPR160
ENSG00000139364.11	84.0561	0.865273	0.3391	2.55167	0.0107208	1	TMEM132B
ENSG00000199933.1	3.37225	-1.52799	0.599013	-2.55085	0.0107462	1	RNY1P16
ENSG00000129038.16	4973.24	0.653716	0.256471	2.54889	0.0108067	1	LOXL1
ENSG00000251467.1	3.98457	-1.54698	0.607284	-2.54737	0.0108539	1	ENSG00000251467
ENSG00000224429.10	20.7821	-0.636892	0.250202	-2.54552	0.0109116	1	LINC00539
ENSG00000249035.7	101.074	-0.372296	0.146546	-2.54046	0.0110705	1	CLMAT3
ENSG00000095370.20	109.376	-2.1501	0.846367	-2.54039	0.011073	1	SH2D3C
ENSG00000125878.7	13.4744	-2.34254	0.922372	-2.53969	0.0110952	1	TCF15
ENSG00000258521.1	5.98419	-1.34256	0.529215	-2.53688	0.0111844	1	ENSG00000258521
ENSG00000215871.2	5.45127	1.28915	0.508765	2.53388	0.0112807	1	ENSG00000215871
ENSG00000150048.10	24.0889	-2.07694	0.82062	-2.53094	0.0113756	1	CLEC1A
ENSG00000204959.4	103.988	-0.756662	0.299236	-2.52865	0.0114502	1	ARHGEF34P
ENSG00000104967.8	51.839	-2.11468	0.836491	-2.52804	0.0114701	1	NOVA2
ENSG00000101307.16	25.3313	-0.819237	0.324138	-2.52743	0.0114901	1	SIRPB1
ENSG00000235795.1	9.44157	-0.911623	0.361327	-2.52298	0.0116364	1	ENSG00000235795
ENSG00000282772.1	3.54305	-2.19289	0.869917	-2.5208	0.0117088	1	ENSG00000282772
ENSG00000249456.1	50.8291	0.410665	0.162979	2.51974	0.011744	1	ENSG00000249456
ENSG00000108798.9	19.3906	-1.839	0.730494	-2.51747	0.01182	1	ABI3
ENSG00000260919.1	3.63254	-1.4056	0.559512	-2.51219	0.0119984	1	ENSG00000260919
ENSG00000135547.9	11.089	-0.969456	0.385972	-2.51172	0.0120143	1	HEY2
ENSG00000269444.1	2.42846	-1.72131	0.685322	-2.51168	0.0120158	1	ENSG00000269444
ENSG00000185518.12	33.802	-2.59048	1.03213	-2.50983	0.0120789	1	SV2B
ENSG00000220614.1	1.54068	-2.34041	0.933037	-2.50838	0.0121288	1	ENSG00000220614
ENSG00000233154.6	1.48625	-2.53366	1.01214	-2.50327	0.0123052	1	LINC01762
ENSG00000199088.5	1.48941	-2.54965	1.01929	-2.50139	0.0123708	1	MIR379
ENSG00000289141.2	1.41507	2.58758	1.03492	2.50027	0.0124098	1	ENSG00000289141
ENSG00000113319.13	98.7792	-1.36214	0.545113	-2.49882	0.0124608	1	RASGRF2
ENSG00000123728.10	973.724	0.208855	0.0837937	2.4925	0.0126849	1	RAP2C
ENSG00000176406.25	4.038	-1.47274	0.591076	-2.49162	0.0127163	1	RIMS2
ENSG00000136286.16	7.25853	1.38109	0.555208	2.48752	0.0128638	1	MYO1G
ENSG00000255222.1	1.72429	-2.05613	0.82693	-2.48646	0.0129022	1	SETP17
ENSG00000171517.6	6.03157	1.6041	0.645336	2.48568	0.0129305	1	LPAR3
ENSG00000173320.12	77.5049	-0.730133	0.293859	-2.48464	0.0129682	1	STOX2
ENSG00000106948.17	446.584	-0.412037	0.165932	-2.48317	0.0130218	1	AKNA
ENSG00000265646.2	3.91828	1.7602	0.708855	2.48316	0.0130224	1	TUFMP1
ENSG00000203995.10	23.3029	-0.890611	0.358888	-2.48158	0.0130801	1	ZYG11A
ENSG00000272966.1	1.14294	-2.49702	1.00672	-2.48034	0.0131257	1	ENSG00000272966
ENSG00000110799.14	2666.84	-2.15118	0.867568	-2.47955	0.0131547	1	VWF
ENSG00000198939.8	32.4799	-0.567629	0.229298	-2.4755	0.0133048	1	ZFP2
ENSG00000243716.12	3948.64	-0.401196	0.162129	-2.47455	0.0133404	1	NPIPB5
ENSG00000185291.12_PAR_Y	1.5815	-2.51318	1.01569	-2.47436	0.0133476	1	IL3RA
ENSG00000255008.5	9.61058	-1.8166	0.734287	-2.47396	0.0133625	1	LINC02739
ENSG00000153823.19	552.545	0.49035	0.198291	2.47288	0.0134029	1	PID1
ENSG00000186994.12	74.8917	-1.597	0.646206	-2.47135	0.0134605	1	KANK3
ENSG00000187554.14	4.46696	-1.34588	0.544869	-2.47011	0.0135073	1	TLR5
ENSG00000171388.12	1212	-2.33465	0.94573	-2.46863	0.0135633	1	APLN
ENSG00000223518.5	6.0152	-1.09923	0.44541	-2.4679	0.0135907	1	CSNK1A1P1
ENSG00000289883.1	8.69267	-1.26641	0.513195	-2.46769	0.0135986	1	ENSG00000289883
ENSG00000131409.13	16.4034	-0.930059	0.376904	-2.46763	0.0136012	1	LRRC4B
ENSG00000286320.2	4.15979	-1.98456	0.804642	-2.46639	0.0136484	1	ENSG00000286320
ENSG00000166669.14	93.2979	-0.503813	0.204561	-2.4629	0.013782	1	ATF7IP2
ENSG00000229240.9	3.30855	-2.42399	0.985911	-2.45863	0.0139468	1	LINC00710
ENSG00000103832.10	3.59538	-1.32155	0.537968	-2.45656	0.0140276	1	GOLGA8UP
ENSG00000005249.14	117.991	-0.835386	0.340108	-2.45624	0.01404	1	PRKAR2B
ENSG00000279266.1	23.3734	-0.661911	0.269617	-2.45501	0.014088	1	ENSG00000279266
ENSG00000289698.1	36.2926	-0.643909	0.262385	-2.45406	0.0141254	1	ENSG00000289698
ENSG00000129467.14	152.396	-1.42841	0.582214	-2.45342	0.0141506	1	ADCY4
ENSG00000151962.8	5.13811	-2.08788	0.851865	-2.45096	0.0142478	1	RBM46
ENSG00000161940.11	273.034	-2.08562	0.850995	-2.4508	0.014254	1	BCL6B
ENSG00000186891.14	7.993	0.90866	0.370847	2.45023	0.0142766	1	TNFRSF18
ENSG00000178175.12	35.9383	-1.54594	0.631166	-2.44935	0.0143116	1	ZNF366
ENSG00000196199.14	2073.17	-0.160368	0.0655192	-2.44765	0.0143792	1	MPHOSPH8
ENSG00000162144.10	2104.78	0.35798	0.146296	2.44696	0.0144066	1	CYB561A3
ENSG00000124212.6	1087.76	-1.95221	0.798167	-2.44587	0.0144504	1	PTGIS
ENSG00000205517.13	58.8126	-0.608103	0.248982	-2.44235	0.0145918	1	RGL3
ENSG00000155849.16	97.6959	-1.08733	0.445209	-2.44229	0.0145943	1	ELMO1
ENSG00000066056.14	549.223	-2.10552	0.862181	-2.44209	0.0146025	1	TIE1
ENSG00000101311.17	408.387	0.380212	0.155738	2.44136	0.0146321	1	FERMT1
ENSG00000170561.13	17.0105	-1.59038	0.651455	-2.44127	0.0146359	1	IRX2
ENSG00000165757.9	961.434	-1.32906	0.544659	-2.44017	0.0146803	1	JCAD
ENSG00000258910.3	22.9426	0.739581	0.304065	2.43231	0.0150027	1	LINC01956
ENSG00000291189.1	10.4129	1.33759	0.549974	2.43209	0.0150121	1	ENSG00000291189
ENSG00000249210.1	33.2881	0.714169	0.293837	2.43049	0.0150785	1	GAPDHP38
ENSG00000149948.14	1610.87	0.518192	0.213359	2.42873	0.0151516	1	HMGA2
ENSG00000145506.14	8.54789	-1.39186	0.573772	-2.42581	0.0152743	1	NKD2
ENSG00000259438.1	4.88017	1.1557	0.476587	2.42496	0.0153102	1	MAPK6-DT
ENSG00000284505.1	2.07103	2.29529	0.946865	2.4241	0.0153465	1	LYNX1-SLURP2
ENSG00000234585.7	4.62821	-1.27708	0.526829	-2.42409	0.015347	1	CCT6P3
ENSG00000117425.14	69.1239	-1.00324	0.414013	-2.42321	0.0153839	1	PTCH2
ENSG00000198844.12	127.568	-2.27061	0.937089	-2.42305	0.0153908	1	ARHGEF15
ENSG00000236105.1	3.89761	1.30505	0.538788	2.4222	0.0154267	1	PRELID3BP10
ENSG00000213676.13	2142.64	-0.191454	0.0792949	-2.41446	0.0157588	1	ATF6B
ENSG00000198053.12	1965.25	-0.423024	0.17524	-2.41397	0.0157798	1	SIRPA
ENSG00000183615.6	41.1479	-1.18891	0.492593	-2.41357	0.0157972	1	FAM167B
ENSG00000196517.13	89.5489	-0.906512	0.375621	-2.41337	0.0158058	1	SLC6A9
ENSG00000113389.16	1493.57	0.878553	0.364053	2.41326	0.0158106	1	NPR3
ENSG00000280604.1	31.6051	-1.36172	0.564362	-2.41284	0.0158288	1	ENSG00000280604
ENSG00000290931.1	90.832	-0.668675	0.277232	-2.41197	0.0158667	1	ENSG00000290931
ENSG00000079385.23	23.8492	-1.16495	0.483264	-2.41059	0.0159267	1	CEACAM1
ENSG00000075340.23	11.8771	-1.76084	0.730515	-2.41042	0.0159343	1	ADD2
ENSG00000129493.15	922.19	-0.164724	0.0683474	-2.4101	0.0159482	1	HEATR5A
ENSG00000217716.3	482.22	0.396552	0.164577	2.40953	0.0159733	1	RPS10P3
ENSG00000184428.13	586.672	0.203923	0.0846568	2.40882	0.0160043	1	TOP1MT
ENSG00000274248.1	7.00855	1.25491	0.521227	2.4076	0.0160577	1	ENSG00000274248
ENSG00000157554.20	154.129	-2.10912	0.877041	-2.40481	0.0161807	1	ERG
ENSG00000146453.13	8.48334	-1.57665	0.655767	-2.40428	0.0162042	1	PNLDC1
ENSG00000167653.5	80.6602	1.00462	0.417933	2.40379	0.016226	1	PSCA
ENSG00000188573.8	13.7512	-1.68451	0.701047	-2.40284	0.0162682	1	FBLL1
ENSG00000275393.1	7.93343	-1.37195	0.572026	-2.39841	0.0164665	1	ENSG00000275393
ENSG00000270733.1	1.9691	2.24341	0.936164	2.39638	0.0165578	1	ENSG00000270733
ENSG00000262370.7	7.27325	-1.72756	0.720993	-2.39609	0.0165712	1	ENSG00000262370
ENSG00000234693.1	8.64325	-1.62329	0.677695	-2.3953	0.0166066	1	RIPOR3-AS1
ENSG00000240694.9	46.7751	-0.925038	0.38626	-2.39486	0.0166269	1	PNMA2
ENSG00000277491.1	1.93331	2.15519	0.899954	2.39478	0.0166304	1	ENSG00000277491
ENSG00000149564.12	317.239	-2.03215	0.848742	-2.39431	0.0166518	1	ESAM
ENSG00000078124.13	841.71	-0.212857	0.0889244	-2.39368	0.0166802	1	ACER3
ENSG00000105122.13	24.5624	-1.75961	0.73542	-2.39265	0.0167271	1	RASAL3
ENSG00000112599.9	41.9947	-0.662404	0.277017	-2.3912	0.0167933	1	GUCA1B
ENSG00000217624.2	130.165	0.466767	0.195204	2.39117	0.0167946	1	YWHAZP10
ENSG00000107719.10	156.479	-1.78627	0.747072	-2.39102	0.0168016	1	PALD1
ENSG00000177464.5	93.1355	-1.28355	0.536924	-2.39055	0.0168229	1	GPR4
ENSG00000266709.1	60.2971	0.665808	0.278531	2.39043	0.0168287	1	ENSG00000266709
ENSG00000254880.1	1.40928	2.6069	1.09086	2.38976	0.0168594	1	PKNOX2-DT
ENSG00000257093.7	350.814	-0.292886	0.122605	-2.38886	0.0169008	1	DENND11
ENSG00000276644.5	34.2292	-2.54363	1.06587	-2.38643	0.0170131	1	DACH1
ENSG00000250541.1	1.30205	-2.26374	0.948619	-2.38636	0.0170162	1	ENSG00000250541
ENSG00000291242.1	16.3707	-0.860393	0.360782	-2.3848	0.0170883	1	ENSG00000291242
ENSG00000167874.7	47.6225	-1.1659	0.488942	-2.38453	0.017101	1	TMEM88
ENSG00000176183.8	1.128	2.87003	1.20377	2.3842	0.0171162	1	ENSG00000176183
ENSG00000168255.20	54.237	-0.631906	0.265266	-2.38216	0.0172116	1	POLR2J3
ENSG00000246763.7	153.838	0.733412	0.308058	2.38075	0.0172772	1	RGMB-AS1
ENSG00000102755.13	100.38	-2.12589	0.893252	-2.37995	0.017315	1	FLT1
ENSG00000239883.10	18.1372	-0.581494	0.244577	-2.37755	0.017428	1	PARGP1
ENSG00000179776.19	963.145	-2.24469	0.944212	-2.37732	0.0174391	1	CDH5
ENSG00000280212.1	2.69584	-1.7125	0.720638	-2.37637	0.017484	1	ENSG00000280212
ENSG00000204301.6	249.673	-1.77723	0.747991	-2.37601	0.0175009	1	NOTCH4
ENSG00000138411.13	308.592	-0.836622	0.352201	-2.37541	0.0175295	1	HECW2
ENSG00000243687.1	1.223	-2.61618	1.1017	-2.37468	0.017564	1	RPL35AP10
ENSG00000232706.3	2.55474	-1.58906	0.669636	-2.37302	0.0176434	1	NUTM2HP
ENSG00000231464.1	2.54498	2.31052	0.973852	2.37256	0.0176655	1	ENSG00000231464
ENSG00000284237.1	29.7413	-0.80276	0.338565	-2.37107	0.0177368	1	LINC02767
ENSG00000196793.14	190.823	0.365536	0.154368	2.36796	0.0178867	1	ZNF239
ENSG00000111536.5	2.86444	-3.15577	1.33426	-2.36519	0.018021	1	IL26
ENSG00000157335.21	4.27069	1.34912	0.570791	2.36359	0.0180989	1	CLEC18C
ENSG00000176834.14	457.236	-0.378414	0.160148	-2.3629	0.0181324	1	VSIG10
ENSG00000280384.1	4.08824	-1.31331	0.555919	-2.36241	0.0181567	1	ENSG00000280384
ENSG00000111671.10	242.758	0.395367	0.167366	2.36229	0.0181626	1	SPSB2
ENSG00000174697.5	6.356	1.66694	0.707523	2.35602	0.0184719	1	LEP
ENSG00000182676.5	3.76683	1.55986	0.663275	2.35176	0.018685	1	PPP1R27
ENSG00000054277.14	195.79	0.432779	0.184136	2.35033	0.0187569	1	OPN3
ENSG00000233321.4	2.91067	-2.01614	0.85864	-2.34807	0.0188712	1	LINC02669
ENSG00000259175.1	1.81123	3.02989	1.29079	2.34731	0.0189096	1	ENSG00000259175
ENSG00000152583.13	190.069	-2.22085	0.947827	-2.34309	0.0191246	1	SPARCL1
ENSG00000236307.2	2.85235	1.74188	0.74366	2.3423	0.0191653	1	EEF1E1P1
ENSG00000236209.1	6.36382	-1.33798	0.57162	-2.34069	0.0192483	1	ENSG00000236209
ENSG00000278588.2	0.79995	-2.83013	1.21016	-2.33865	0.0193536	1	H2BC10
ENSG00000242020.3	7.56846	-0.927369	0.396659	-2.33795	0.0193898	1	RN7SL68P
ENSG00000224414.1	2.62238	-1.77332	0.758821	-2.33695	0.0194419	1	ENSG00000224414
ENSG00000139567.13	1401.85	-0.740871	0.317189	-2.33574	0.0195048	1	ACVRL1
ENSG00000181873.13	336.644	-0.269589	0.115439	-2.33534	0.0195256	1	IBA57
ENSG00000137558.9	277.917	-0.890627	0.381619	-2.33381	0.0196055	1	PI15
ENSG00000262580.5	59.2517	-0.872675	0.374113	-2.33265	0.0196665	1	ENSG00000262580
ENSG00000250731.1	19.6007	-0.775127	0.332406	-2.33186	0.0197078	1	TPM3P6
ENSG00000166473.18	178.578	-1.77293	0.760407	-2.33155	0.0197245	1	PKD1L2
ENSG00000272808.4	6.54945	-1.61095	0.691427	-2.3299	0.0198116	1	GCAWKR
ENSG00000147160.9	2.3378	-1.81899	0.780835	-2.32954	0.0198303	1	AWAT2
ENSG00000137266.15	417.12	-0.70738	0.303919	-2.32753	0.019937	1	SLC22A23
ENSG00000157404.17	113.694	-1.90942	0.820745	-2.32645	0.0199945	1	KIT
ENSG00000271947.1	5.12375	-1.45952	0.627864	-2.32459	0.0200941	1	ENSG00000271947
ENSG00000115616.3	2.65955	1.8015	0.775206	2.3239	0.0201308	1	SLC9A2
ENSG00000106327.13	15.7168	-0.719589	0.309892	-2.32206	0.0202295	1	TFR2
ENSG00000225778.5	8.53583	0.902617	0.388778	2.32168	0.0202503	1	PROSER2-AS1
ENSG00000150275.20	1.74758	2.6457	1.14028	2.32021	0.0203294	1	PCDH15
ENSG00000273245.1	8.36833	-1.03235	0.44512	-2.31926	0.0203809	1	ENSG00000273245
ENSG00000154025.16	2.78277	-2.10843	0.909274	-2.31881	0.0204054	1	SLC5A10
ENSG00000140323.6	91.1111	0.922993	0.398122	2.31837	0.0204294	1	DISP2
ENSG00000274001.1	3.59669	-1.56944	0.677126	-2.31779	0.0204607	1	ENSG00000274001
ENSG00000156453.14	345.847	-2.07683	0.896146	-2.31752	0.0204756	1	PCDH1
ENSG00000128917.8	55.5694	-2.06316	0.890322	-2.31732	0.0204861	1	DLL4
ENSG00000290755.1	2.0114	-3.46761	1.49853	-2.31401	0.0206672	1	ENSG00000290755
ENSG00000164761.9	51.4414	1.25596	0.54345	2.31109	0.020828	1	TNFRSF11B
ENSG00000235411.1	33.7599	0.448593	0.194149	2.31056	0.0208574	1	DRG1P1
ENSG00000223513.1	1.60818	-2.17939	0.943528	-2.30983	0.0208973	1	ATP6V0E1P2
ENSG00000106852.16	26.1466	-2.49103	1.07854	-2.30964	0.0209084	1	LHX6
ENSG00000271853.5	15.9156	0.625684	0.270993	2.30886	0.0209515	1	ENSG00000271853
ENSG00000021826.18	488.995	0.617639	0.267658	2.30757	0.0210231	1	CPS1
ENSG00000147113.17	179.31	-2.17124	0.940977	-2.30743	0.021031	1	DIPK2B
ENSG00000101096.20	52.2376	-0.990163	0.429159	-2.30722	0.0210427	1	NFATC2
ENSG00000160190.14	85.5676	-0.898165	0.389586	-2.30543	0.0211423	1	SLC37A1
ENSG00000155011.9	17.7046	-1.35764	0.588896	-2.3054	0.0211441	1	DKK2
ENSG00000196169.15	28.3771	-3.01632	1.30842	-2.30531	0.021149	1	KIF19
ENSG00000279691.1	1.74423	-1.93836	0.841319	-2.30396	0.0212249	1	ENSG00000279691
ENSG00000229427.1	1.76785	-2.27397	0.987458	-2.30286	0.021287	1	ANKRD26P4
ENSG00000163618.18	20.0553	-1.02384	0.444599	-2.30284	0.0212879	1	CADPS
ENSG00000213857.3	3.83517	1.27	0.551936	2.30099	0.021392	1	ACTBP15
ENSG00000177752.15	6.31341	0.975819	0.424152	2.30063	0.0214124	1	YIPF7
ENSG00000278223.1	1.20919	-2.41595	1.0513	-2.29806	0.0215583	1	MIR6783
ENSG00000066735.16	29.3532	-1.48485	0.646246	-2.29765	0.0215816	1	KIF26A
ENSG00000271122.1	331.673	0.282238	0.122858	2.29727	0.0216035	1	HERPUD2-AS1
ENSG00000198028.4	32.9538	0.596117	0.259501	2.29716	0.0216094	1	ZNF560
ENSG00000156299.15	573.055	0.416392	0.181348	2.2961	0.0216704	1	TIAM1
ENSG00000133466.14	860.3	-0.512378	0.223172	-2.29589	0.0216822	1	C1QTNF6
ENSG00000165568.18	102.634	-0.361384	0.157467	-2.29499	0.0217337	1	AKR1E2
ENSG00000157570.12	140.976	-1.87293	0.816258	-2.29453	0.0217599	1	TSPAN18
ENSG00000125810.10	1154.26	-2.16889	0.945658	-2.29352	0.021818	1	CD93
ENSG00000159314.13	444.967	-0.643492	0.280657	-2.2928	0.0218593	1	ARHGAP27
ENSG00000174059.17	769.94	-1.78601	0.779502	-2.29122	0.0219505	1	CD34
ENSG00000157168.21	429.575	0.873072	0.381155	2.29059	0.0219869	1	NRG1
ENSG00000276523.1	11.0205	-0.80304	0.350679	-2.28996	0.0220237	1	ENSG00000276523
ENSG00000133401.16	61.0861	-0.594986	0.26015	-2.28709	0.0221907	1	PDZD2
ENSG00000203883.7	201.125	-1.97914	0.865716	-2.28613	0.0222469	1	SOX18
ENSG00000174804.4	937.154	-0.726347	0.317895	-2.28487	0.0223207	1	FZD4
ENSG00000147852.17	127.054	-0.841779	0.368486	-2.28443	0.0223463	1	VLDLR
ENSG00000183908.7	3.08865	-2.52032	1.10345	-2.28403	0.0223695	1	LRRC55
ENSG00000213399.3	69.4693	0.604423	0.264635	2.28399	0.0223724	1	RPS2P17
ENSG00000163638.13	250.755	-0.769966	0.337306	-2.28269	0.0224486	1	ADAMTS9
ENSG00000254705.1	2.04957	-2.18441	0.957316	-2.28181	0.0225005	1	ENSG00000254705
ENSG00000228507.1	6.84927	0.980938	0.430176	2.28032	0.0225889	1	DAP3P2
ENSG00000162817.7	36.3759	-1.43442	0.629182	-2.27982	0.0226186	1	C1orf115
ENSG00000158683.10	48.4556	-1.44177	0.632586	-2.27917	0.022657	1	PKD1L1
ENSG00000177707.11	1336.29	0.250133	0.109749	2.27914	0.0226587	1	NECTIN3
ENSG00000141255.13	15.2149	-1.87294	0.821935	-2.27869	0.0226854	1	SPATA22
ENSG00000124602.10	13.7013	-0.738842	0.324469	-2.27708	0.0227816	1	UNC5CL
ENSG00000277744.1	19.2291	-0.775816	0.340901	-2.27578	0.0228591	1	ENSG00000277744
ENSG00000197465.14	59.9611	-0.438324	0.19271	-2.27453	0.022934	1	GYPE
ENSG00000165028.12	53.174	-0.461079	0.202837	-2.27315	0.0230172	1	NIPSNAP3B
ENSG00000176907.5	60.7644	-1.5944	0.701505	-2.27283	0.0230362	1	TCIM
ENSG00000233822.6	32.4128	0.768086	0.338101	2.27177	0.0231006	1	H2BC15
ENSG00000166974.13	1226.71	-0.240782	0.10613	-2.26874	0.0232841	1	MAPRE2
ENSG00000204531.21	19.5361	0.860861	0.379542	2.26815	0.0233198	1	POU5F1
ENSG00000088320.4	2.79172	-1.9666	0.867071	-2.2681	0.0233234	1	REM1
ENSG00000178538.10	21.4621	-2.60101	1.14773	-2.26621	0.0234383	1	CA8
ENSG00000055163.21	445.883	0.467281	0.20628	2.26527	0.0234958	1	CYFIP2
ENSG00000142512.15	11.732	0.864315	0.381599	2.26499	0.0235136	1	SIGLEC10
ENSG00000185670.9	133.733	-0.400309	0.177038	-2.26115	0.0237502	1	ZBTB3
ENSG00000262481.5	4.65053	-1.10818	0.490438	-2.25956	0.0238485	1	TMEM256-PLSCR3
ENSG00000260121.1	28.3143	-0.510607	0.225993	-2.25939	0.023859	1	ENSG00000260121
ENSG00000046889.19	82.9049	-1.51556	0.670858	-2.25914	0.0238747	1	PREX2
ENSG00000260877.3	39.5041	0.838104	0.371075	2.25858	0.0239094	1	ENSG00000260877
ENSG00000112297.18	2407.14	0.3358	0.149013	2.2535	0.0242279	1	CRYBG1
ENSG00000069122.19	769.682	-1.92561	0.854559	-2.25334	0.0242377	1	ADGRF5
ENSG00000125740.14	43.7776	0.726684	0.322504	2.25326	0.0242429	1	FOSB
ENSG00000148935.12	12.3122	-0.918302	0.407695	-2.25243	0.0242954	1	GAS2
ENSG00000169570.10	135.452	0.291523	0.129455	2.25192	0.0243272	1	DTWD2
ENSG00000169860.7	94.9226	-0.641543	0.284929	-2.25159	0.0243481	1	P2RY1
ENSG00000291051.1	7.04725	-0.928891	0.412632	-2.25114	0.0243767	1	ENSG00000291051
ENSG00000136237.19	121.074	-1.32737	0.589726	-2.25083	0.0243966	1	RAPGEF5
ENSG00000249876.1	0.757423	-2.78422	1.23705	-2.25069	0.0244052	1	ENSG00000249876
ENSG00000147509.14	108.678	0.577285	0.256524	2.25041	0.0244229	1	RGS20
ENSG00000248576.1	4.46127	-1.27525	0.566705	-2.25029	0.0244305	1	ENSG00000248576
ENSG00000274594.1	1.99532	-1.81233	0.805389	-2.25026	0.0244324	1	ENSG00000274594
ENSG00000260230.5	4.2806	-1.72069	0.765194	-2.24871	0.0245313	1	FRRS1L
ENSG00000113721.14	8809.35	-0.435961	0.193874	-2.24868	0.0245328	1	PDGFRB
ENSG00000272325.2	405.646	0.184565	0.0821435	2.24686	0.0246492	1	NUDT3
ENSG00000271862.1	24.6007	-0.560402	0.249536	-2.24578	0.0247182	1	ENSG00000271862
ENSG00000244245.1	7.48694	1.00209	0.446255	2.24556	0.0247323	1	ENSG00000244245
ENSG00000250318.1	35.1605	-0.552113	0.245896	-2.24531	0.0247482	1	ENSG00000250318
ENSG00000025156.13	300.379	0.219729	0.0979159	2.24406	0.0248288	1	HSF2
ENSG00000260088.1	4.71253	-1.34506	0.600131	-2.24128	0.0250076	1	DDX59-AS1
ENSG00000287766.1	6.95967	-1.19454	0.533035	-2.24102	0.0250245	1	ENSG00000287766
ENSG00000275764.1	148.505	-0.336013	0.150043	-2.23945	0.0251266	1	ENSG00000275764
ENSG00000183570.17	148.993	-0.909015	0.406377	-2.23688	0.0252943	1	PCBP3
ENSG00000253166.2	2.11404	-1.96013	0.876602	-2.23605	0.0253484	1	ENSG00000253166
ENSG00000279825.1	4.70548	-1.85011	0.827723	-2.23518	0.0254056	1	ENSG00000279825
ENSG00000261371.6	1946.1	-2.09821	0.939257	-2.2339	0.0254898	1	PECAM1
ENSG00000162931.12	48.7774	-0.778024	0.348459	-2.23275	0.0255652	1	TRIM17
ENSG00000264720.3	1.59552	-2.13219	0.955118	-2.23238	0.0255898	1	MIR3117
ENSG00000261613.2	14.6966	0.737253	0.330311	2.23199	0.0256153	1	ENSG00000261613
ENSG00000172349.19	24.6353	-0.696545	0.312134	-2.23156	0.025644	1	IL16
ENSG00000224549.1	5.10696	-1.88521	0.845218	-2.23044	0.0257184	1	ENSG00000224549
ENSG00000147231.14	228.18	0.27601	0.123818	2.22916	0.0258035	1	RADX
ENSG00000144893.13	17.6225	-0.747444	0.335317	-2.22907	0.0258095	1	MED12L
ENSG00000213203.3	21.0162	-2.48253	1.11411	-2.22826	0.025863	1	GIMAP1
ENSG00000108018.16	10.8884	1.5779	0.708164	2.22816	0.0258699	1	SORCS1
ENSG00000233699.2	1.616	-3.93913	1.76924	-2.22646	0.0259837	1	TTTY18
ENSG00000250473.1	3.59125	-1.30686	0.587022	-2.22626	0.0259967	1	DUTP7
ENSG00000160111.15	19.3766	-1.09585	0.492486	-2.22515	0.0260714	1	CPAMD8
ENSG00000268812.3	22.5793	1.4387	0.64668	2.22475	0.0260979	1	LIF-AS2
ENSG00000244691.1	44.2576	-0.62642	0.281621	-2.22434	0.0261256	1	RPL10AP1
ENSG00000205238.12	73.8032	-0.666527	0.299795	-2.22328	0.0261972	1	SPDYE2
ENSG00000248874.5	12.9985	-2.19246	0.986418	-2.22265	0.0262395	1	LINC02899
ENSG00000167617.3	373.214	-0.873028	0.392839	-2.22235	0.0262594	1	CDC42EP5
ENSG00000253439.1	2.01105	-1.66419	0.748994	-2.2219	0.0262898	1	CDC42P5
ENSG00000287263.3	206.123	-0.335227	0.150898	-2.22155	0.0263139	1	ENSG00000287263
ENSG00000289034.1	7.7337	-0.963821	0.434307	-2.21922	0.0264718	1	ENSG00000289034
ENSG00000252633.1	1.2252	2.76787	1.24805	2.21776	0.0265711	1	RN7SKP282
ENSG00000267474.1	9.14733	-0.747697	0.337257	-2.21699	0.0266235	1	ENSG00000267474
ENSG00000160179.19	26.9988	-1.59349	0.718802	-2.21687	0.0266319	1	ABCG1
ENSG00000140403.13	327.781	-0.309037	0.13949	-2.21548	0.0267271	1	DNAJA4
ENSG00000130307.12	27.5361	-1.19484	0.539327	-2.21543	0.0267303	1	USHBP1
ENSG00000133937.5	41.0084	-0.930438	0.420025	-2.2152	0.0267465	1	GSC
ENSG00000188779.12	10.5447	-0.852197	0.384721	-2.2151	0.026753	1	SKOR1
ENSG00000260630.9	239.015	-0.333786	0.150696	-2.21495	0.0267632	1	SNAI3-AS1
ENSG00000102034.18	1189.45	-0.233234	0.105545	-2.20981	0.0271183	1	ELF4
ENSG00000130755.13	53.4506	-2.00965	0.909521	-2.20957	0.0271352	1	GMFG
ENSG00000222844.1	1.87505	2.51305	1.13767	2.20893	0.0271794	1	RNU6-321P
ENSG00000235448.3	18.1614	-0.683296	0.309474	-2.20793	0.0272494	1	LURAP1L-AS1
ENSG00000213376.4	3.3971	1.63611	0.741156	2.20751	0.0272782	1	GAPDHP71
ENSG00000037280.16	100.731	-1.80955	0.820527	-2.20536	0.0274291	1	FLT4
ENSG00000088882.8	72.1052	-1.15295	0.522888	-2.20496	0.0274569	1	CPXM1
ENSG00000228560.1	5.82432	1.39238	0.631576	2.20462	0.0274807	1	ENSG00000228560
ENSG00000143851.16	4.07164	-1.40617	0.637939	-2.20424	0.0275078	1	PTPN7
ENSG00000184489.13	95.5272	-0.505364	0.229315	-2.2038	0.0275383	1	PTP4A3
ENSG00000139835.14	86.532	-0.757016	0.343512	-2.20375	0.0275417	1	GRTP1
ENSG00000133561.15	112.058	-2.09338	0.95029	-2.20289	0.0276027	1	GIMAP6
ENSG00000236257.1	4.32919	1.82996	0.831141	2.20174	0.0276834	1	EI24P2
ENSG00000264215.1	17.2133	-0.873866	0.397182	-2.20017	0.027795	1	ENSG00000264215
ENSG00000217653.1	2.85109	-1.52039	0.691314	-2.19927	0.0278587	1	PIMREGP3
ENSG00000224167.3	1.96143	1.83446	0.834162	2.19917	0.0278662	1	LINC01357
ENSG00000170915.9	184.494	-0.33237	0.151158	-2.19883	0.02789	1	PAQR8
ENSG00000158042.9	888.933	0.608794	0.277022	2.19764	0.0279748	1	MRPL17
ENSG00000273306.1	15.2444	-0.627301	0.285471	-2.19742	0.0279902	1	ENSG00000273306
ENSG00000272669.1	18.5195	-0.519442	0.23646	-2.19674	0.0280389	1	ENSG00000272669
ENSG00000278493.1	2.53543	1.92979	0.878515	2.19665	0.0280453	1	ENSG00000278493
ENSG00000264370.1	3.54437	-1.64673	0.749928	-2.19585	0.0281024	1	MIR3125
ENSG00000243806.1	4.03193	-1.29622	0.590542	-2.19496	0.0281663	1	RPL7P18
ENSG00000230772.1	1.07152	-2.22806	1.01518	-2.19474	0.0281821	1	VN1R108P
ENSG00000233693.1	2.03286	-2.1469	0.978237	-2.19466	0.028188	1	PBX1-AS1
ENSG00000108786.11	34.8583	0.558595	0.254633	2.19373	0.028255	1	HSD17B1
ENSG00000224785.1	32.4802	0.515872	0.235166	2.19365	0.0282607	1	ENSG00000224785
ENSG00000234380.3	70.7753	0.556244	0.253587	2.19351	0.0282707	1	LINC01426
ENSG00000161298.19	164.656	-0.393555	0.179468	-2.19291	0.0283141	1	ZNF382
ENSG00000232969.1	0.748156	2.7946	1.27691	2.18856	0.0286289	1	ENSG00000232969
ENSG00000162783.11	1635.64	0.337973	0.154486	2.18772	0.0286897	1	IER5
ENSG00000272426.1	1.27318	-2.21356	1.01261	-2.186	0.0288158	1	ENSG00000272426
ENSG00000235961.6	38.8078	-0.652233	0.298387	-2.18587	0.0288253	1	PNMA6A
ENSG00000154133.15	580.369	-1.68574	0.771398	-2.18531	0.0288661	1	ROBO4
ENSG00000232774.8	161.554	1.22979	0.563145	2.18378	0.0289782	1	LINC03033
ENSG00000127863.16	167.752	0.655768	0.300375	2.18316	0.0290238	1	TNFRSF19
ENSG00000286802.1	1.53268	2.42432	1.11058	2.18293	0.0290407	1	ENSG00000286802
ENSG00000170214.5	63.3152	-1.17568	0.538595	-2.18287	0.0290452	1	ADRA1B
ENSG00000157613.11	5289.92	-0.305745	0.140068	-2.18283	0.0290483	1	CREB3L1
ENSG00000108576.10	7.40961	-1.08075	0.495301	-2.18201	0.0291084	1	SLC6A4
ENSG00000103710.11	45.9748	-1.09093	0.500021	-2.18176	0.0291271	1	RASL12
ENSG00000133246.12	8.16196	-0.866268	0.397066	-2.18167	0.0291336	1	PRAM1
ENSG00000259933.6	13.2552	-0.655989	0.300872	-2.1803	0.0292355	1	PKD1-AS1
ENSG00000228401.7	1.5246	-3.49215	1.60175	-2.18021	0.0292418	1	ENSG00000228401
ENSG00000196411.10	1268.5	-0.372053	0.170698	-2.1796	0.0292869	1	EPHB4
ENSG00000253163.1	2.19059	-2.54663	1.16852	-2.17936	0.0293046	1	ENSG00000253163
ENSG00000162654.9	83.984	-1.35643	0.622488	-2.17905	0.0293278	1	GBP4
ENSG00000251350.2	0.977322	-2.71075	1.24403	-2.17901	0.0293309	1	LINC02475
ENSG00000196482.18	24.3708	-0.688271	0.316098	-2.1774	0.0294507	1	ESRRG
ENSG00000206848.1	1.7559	-2.10546	0.967597	-2.17597	0.0295579	1	RNU6-890P
ENSG00000170962.13	134.415	-1.35086	0.620834	-2.17588	0.0295646	1	PDGFD
ENSG00000227337.1	2.14912	1.94094	0.892721	2.17418	0.0296917	1	RPL23AP43
ENSG00000174718.12	552.046	-0.409565	0.188423	-2.17365	0.0297315	1	RESF1
ENSG00000171056.8	47.2258	-1.89335	0.871268	-2.1731	0.0297725	1	SOX7
ENSG00000238251.2	128.646	-0.720832	0.331972	-2.17136	0.0299037	1	NSA2P7
ENSG00000235325.1	13.4913	1.17639	0.542026	2.17035	0.0299803	1	SRSF3P5
ENSG00000289224.1	20.4334	-0.694423	0.320155	-2.16902	0.0300809	1	ENSG00000289224
ENSG00000185958.10	23.934	-0.580909	0.267837	-2.16889	0.0300909	1	FAM186A
ENSG00000171873.8	14.9867	-1.48497	0.684797	-2.16848	0.030122	1	ADRA1D
ENSG00000119630.14	1167.95	-1.27493	0.588068	-2.168	0.0301589	1	PGF
ENSG00000158315.11	65.0415	-0.52383	0.241631	-2.1679	0.0301665	1	RHBDL2
ENSG00000111110.12	100.85	-0.612297	0.282634	-2.16639	0.0302811	1	PPM1H
ENSG00000105464.4	412.575	-0.545749	0.251981	-2.16583	0.0303239	1	GRIN2D
ENSG00000243663.1	287.829	0.464349	0.214406	2.16575	0.0303304	1	RPS4XP14
ENSG00000250208.7	55.2587	1.12396	0.519113	2.16516	0.0303758	1	FZD10-AS1
ENSG00000244251.1	10.9399	0.8457	0.390702	2.16457	0.0304209	1	ENSG00000244251
ENSG00000139714.12	21.8147	-0.834932	0.385951	-2.16331	0.0305172	1	MORN3
ENSG00000152689.18	67.9767	-1.28198	0.59268	-2.16302	0.0305395	1	RASGRP3
ENSG00000142405.23	3.18466	-2.04972	0.947901	-2.16238	0.0305888	1	NLRP12
ENSG00000154930.15	215.628	-0.771118	0.356618	-2.16231	0.0305946	1	ACSS1
ENSG00000266934.1	8.84887	-0.898574	0.41559	-2.16216	0.0306055	1	ENSG00000266934
ENSG00000160796.18	470.389	-0.618798	0.286434	-2.16035	0.0307456	1	NBEAL2
ENSG00000096395.11	1.18678	-2.2315	1.03315	-2.1599	0.0307806	1	MLN
ENSG00000279035.1	4.09426	1.19447	0.553207	2.15918	0.0308366	1	ENSG00000279035
ENSG00000130649.10	18.9368	-0.995883	0.461283	-2.15894	0.0308545	1	CYP2E1
ENSG00000242325.1	2.3557	2.01805	0.93481	2.15878	0.0308674	1	RPS12P31
ENSG00000115523.17	1.42605	2.60619	1.20745	2.15843	0.0308943	1	GNLY
ENSG00000163794.6	32.0826	-0.517015	0.239638	-2.15749	0.0309678	1	UCN
ENSG00000102221.14	355.098	-0.291142	0.134962	-2.15722	0.0309886	1	JADE3
ENSG00000064655.19	51.4956	-0.971591	0.450492	-2.15673	0.0310264	1	EYA2
ENSG00000091879.14	371.336	-1.72717	0.801317	-2.15542	0.0311291	1	ANGPT2
ENSG00000274529.6	1.78577	-1.74361	0.809072	-2.15508	0.0311557	1	SEBOX
ENSG00000254206.6	138.247	-0.394022	0.182904	-2.15426	0.0312199	1	NPIPB11
ENSG00000101445.10	67.6592	-1.8832	0.875227	-2.15167	0.031423	1	PPP1R16B
ENSG00000123700.5	95.759	-0.474735	0.220727	-2.15077	0.031494	1	KCNJ2
ENSG00000250342.1	1.25253	-2.40604	1.11878	-2.15059	0.0315083	1	SNRPCP16
ENSG00000154217.16	298.093	-0.312173	0.145291	-2.14861	0.0316655	1	PITPNC1
ENSG00000204538.4	6.64761	-1.97594	0.920133	-2.14745	0.0317572	1	PSORS1C2
ENSG00000264204.2	18.6157	1.22977	0.572674	2.14742	0.0317598	1	AGAP7P
ENSG00000164440.15	110.331	-0.752808	0.350638	-2.14696	0.0317961	1	TXLNB
ENSG00000260266.1	5.5455	-1.34109	0.624747	-2.1466	0.0318248	1	PPIAP46
ENSG00000291115.1	37.8701	-0.610999	0.284655	-2.14646	0.0318366	1	ZNF300P1
ENSG00000272636.5	43.6763	-1.92951	0.89911	-2.14602	0.0318712	1	DOC2B
ENSG00000136098.17	256.228	-0.302967	0.141218	-2.14539	0.0319217	1	NEK3
ENSG00000010327.10	231.701	-1.6859	0.785858	-2.1453	0.031929	1	STAB1
ENSG00000266019.1	3.92804	-1.14176	0.5324	-2.14456	0.0319884	1	MIR3609
ENSG00000007312.14	9.64446	-1.73058	0.807267	-2.14375	0.0320532	1	CD79B
ENSG00000171115.4	51.5629	-2.00013	0.933134	-2.14345	0.0320766	1	GIMAP8
ENSG00000267526.1	2.34068	1.77611	0.829206	2.14194	0.032198	1	ENSG00000267526
ENSG00000149295.14	4.17528	1.48054	0.691384	2.14141	0.032241	1	DRD2
ENSG00000188315.8	175.326	-0.371909	0.173702	-2.14107	0.0322685	1	C3orf62
ENSG00000223508.5	79.5368	0.380864	0.177901	2.14088	0.0322838	1	RPL23AP53
ENSG00000234840.2	46.2311	-1.51585	0.70829	-2.14015	0.0323423	1	LINC01239
ENSG00000290876.1	2.77766	1.48924	0.696124	2.13934	0.0324085	1	ENSG00000290876
ENSG00000179862.7	80.9476	0.440231	0.205928	2.13779	0.0325337	1	CITED4
ENSG00000005102.14	19.7926	-2.25984	1.05783	-2.13631	0.032654	1	MEOX1
ENSG00000247287.3	3.38097	-1.82742	0.856845	-2.13273	0.0329465	1	PRKCH-AS1
ENSG00000140470.15	28.7728	-0.744673	0.3492	-2.13251	0.0329648	1	ADAMTS17
ENSG00000238311.1	1.41933	-1.97564	0.926947	-2.13134	0.0330615	1	SNORD13E
ENSG00000270553.1	4.1253	-1.04675	0.491244	-2.13082	0.0331044	1	ENSG00000270553
ENSG00000261207.1	8.79869	0.770352	0.361544	2.13073	0.0331114	1	ENSG00000261207
ENSG00000127249.15	4.66364	-1.17631	0.552374	-2.12955	0.033209	1	ATP13A4
ENSG00000103356.18	849.006	0.210193	0.0987047	2.12952	0.0332116	1	EARS2
ENSG00000132749.11	2.08601	-1.73141	0.813297	-2.12888	0.0332644	1	TESMIN
ENSG00000289285.1	1.3682	-2.27598	1.06926	-2.12856	0.033291	1	ENSG00000289285
ENSG00000149573.9	88.0969	-2.18784	1.02857	-2.12706	0.0334154	1	MPZL2
ENSG00000180113.16	32.6999	-0.781089	0.36747	-2.12559	0.0335375	1	TDRD6
ENSG00000163207.7	2.31777	-2.01629	0.948792	-2.12511	0.0335777	1	IVL
ENSG00000250982.2	6.86938	1.045	0.491868	2.12455	0.033624	1	GAPDHP35
ENSG00000272273.3	9.54561	0.723167	0.340843	2.1217	0.0338626	1	IER3-AS1
ENSG00000264148.1	2.50689	-1.68947	0.7969	-2.12005	0.0340015	1	ENSG00000264148
ENSG00000108669.17	813.999	-0.172831	0.0815437	-2.11949	0.0340493	1	CYTH1
ENSG00000186136.1	1.39802	2.17833	1.0278	2.11942	0.0340554	1	TAS2R42
ENSG00000189152.11	4.87891	-1.95396	0.922163	-2.11889	0.0340996	1	GRAPL
ENSG00000259248.7	40.0597	-0.459204	0.216734	-2.11874	0.0341122	1	USP3-AS1
ENSG00000127366.5	22.1017	-0.742814	0.350615	-2.1186	0.0341241	1	TAS2R5
ENSG00000236520.2	10.21	-0.721488	0.340615	-2.11819	0.034159	1	GPC6-AS1
ENSG00000257636.6	1.08452	2.77671	1.31102	2.11798	0.0341766	1	G2E3-AS1
ENSG00000199017.2	1.98191	2.2382	1.05687	2.11776	0.0341954	1	MIR1-1
ENSG00000262333.1	21.4528	-0.524788	0.247818	-2.11764	0.0342059	1	HNRNPA1P16
ENSG00000260219.4	33.1178	0.44045	0.208015	2.1174	0.0342262	1	CD2BP2-DT
ENSG00000255434.1	2.23319	-1.70138	0.803768	-2.11675	0.0342808	1	ENSG00000255434
ENSG00000175294.6	10.847	1.04874	0.495926	2.11471	0.0344551	1	CATSPER1
ENSG00000168421.14	10.6354	1.0615	0.50227	2.11341	0.0345655	1	RHOH
ENSG00000224490.5	0.696719	-2.71982	1.28705	-2.11322	0.0345819	1	TTC21B-AS1
ENSG00000216179.1	2.4795	-1.46814	0.694884	-2.11279	0.034619	1	MIR541
ENSG00000231063.1	2.78787	-1.6469	0.779536	-2.11267	0.0346291	1	RPL6P6
ENSG00000188290.11	368.671	-0.89557	0.42397	-2.11235	0.0346568	1	HES4
ENSG00000269858.6	394.6	-0.278275	0.131771	-2.1118	0.0347033	1	EGLN2
ENSG00000047617.17	13.1471	-1.65976	0.78634	-2.11074	0.0347944	1	ANO2
ENSG00000106336.13	26.2434	-0.525363	0.248998	-2.10991	0.0348664	1	FBXO24
ENSG00000179097.7	4.91891	-2.29036	1.08603	-2.10893	0.0349503	1	HTR1F
ENSG00000100413.17	1138.05	0.221516	0.105056	2.10856	0.0349826	1	POLR3H
ENSG00000225279.2	5.09515	-1.9457	0.92278	-2.10852	0.0349857	1	ENSG00000225279
ENSG00000261783.1	7.62739	-0.993056	0.471029	-2.10827	0.0350079	1	ENSG00000261783
ENSG00000188223.9	1.05599	-2.25614	1.07049	-2.10757	0.0350678	1	ENSG00000188223
ENSG00000108219.16	1564	-0.343694	0.163184	-2.10618	0.0351892	1	TSPAN14
ENSG00000188064.10	6.66048	1.86921	0.888645	2.10344	0.0354274	1	WNT7B
ENSG00000259865.1	165.161	-0.357857	0.170378	-2.10036	0.0356968	1	ENSG00000259865
ENSG00000164035.10	88.7571	-1.86948	0.890391	-2.09961	0.0357629	1	EMCN
ENSG00000010319.7	27.8967	-1.46234	0.696802	-2.09865	0.0358477	1	SEMA3G
ENSG00000289372.2	10.2452	0.840297	0.40054	2.09791	0.035913	1	ENSG00000289372
ENSG00000076706.17	2630.04	-1.52348	0.726365	-2.09741	0.0359577	1	MCAM
ENSG00000169242.12	41.4133	-0.957903	0.456894	-2.09655	0.036033	1	EFNA1
ENSG00000101695.9	94.335	-0.78045	0.372326	-2.09615	0.0360692	1	RNF125
ENSG00000226216.1	3.00643	-1.2291	0.586453	-2.09582	0.0360985	1	RPS12P5
ENSG00000177710.6	5.62175	-1.14162	0.545019	-2.09465	0.0362025	1	SLC35G5
ENSG00000259502.1	1.23661	-2.52541	1.20582	-2.09435	0.0362289	1	ENSG00000259502
ENSG00000274251.1	9.62297	-0.727345	0.347675	-2.09203	0.036436	1	ENSG00000274251
ENSG00000259036.1	2.99215	-2.28946	1.09476	-2.09128	0.0365026	1	ENSG00000259036
ENSG00000169247.14	26.0618	-0.748815	0.358172	-2.09066	0.0365588	1	SH3TC2
ENSG00000199753.1	42.2122	0.410451	0.196388	2.09	0.0366179	1	SNORD104
ENSG00000114270.18	1418.98	0.432715	0.20709	2.0895	0.0366627	1	COL7A1
ENSG00000113302.6	1.83222	-2.08887	0.999744	-2.0894	0.0366716	1	IL12B
ENSG00000261740.7	2.8635	-1.55824	0.745803	-2.08935	0.0366765	1	BOLA2-SMG1P6
ENSG00000244582.2	10.4515	1.04541	0.500644	2.08814	0.0367856	1	RPL21P120
ENSG00000241489.8	21.6548	-0.481799	0.230775	-2.08774	0.036821	1	ENSG00000241489
ENSG00000198754.5	9.34743	0.991985	0.475358	2.08682	0.0369048	1	OXCT2
ENSG00000278867.1	19.0149	-0.608011	0.291396	-2.08654	0.0369294	1	ENSG00000278867
ENSG00000109586.12	1119.38	0.292954	0.14053	2.08464	0.0371019	1	GALNT7
ENSG00000183018.9	78.8484	-1.01121	0.485169	-2.08425	0.0371371	1	SPNS2
ENSG00000165186.12	5.18361	-1.64037	0.787156	-2.08392	0.0371677	1	PTCHD1
ENSG00000288928.1	71.759	0.534983	0.256921	2.08228	0.0373166	1	ENSG00000288928
ENSG00000275878.1	2.18069	2.08318	1.00045	2.08223	0.0373212	1	RN7SL43P
ENSG00000175445.17	21.8188	-2.3586	1.13277	-2.08215	0.0373288	1	LPL
ENSG00000260012.1	1.3337	-2.0263	0.973205	-2.08209	0.0373339	1	ENSG00000260012
ENSG00000179144.5	25.9607	-2.08603	1.00213	-2.08159	0.0373795	1	GIMAP7
ENSG00000169598.17	175.806	-0.233098	0.112026	-2.08075	0.0374567	1	DFFB
ENSG00000261427.6	1.07158	-2.15839	1.03964	-2.0761	0.0378846	1	ENSG00000261427
ENSG00000128833.13	40.3861	-1.21356	0.584827	-2.07508	0.0379791	1	MYO5C
ENSG00000090975.14	994.507	-0.318224	0.15341	-2.07433	0.0380483	1	PITPNM2
ENSG00000240371.1	57.0818	0.615035	0.29661	2.07355	0.0381212	1	RPS4XP13
ENSG00000270871.1	53.8228	-0.360258	0.173805	-2.07277	0.0381937	1	ENSG00000270871
ENSG00000159023.23	80.4762	-0.793699	0.382976	-2.07245	0.038223	1	EPB41
ENSG00000228031.4	2.15567	-1.74439	0.841844	-2.07211	0.0382555	1	ENSG00000228031
ENSG00000250657.1	48.2229	0.748943	0.361483	2.07186	0.0382783	1	ENSG00000250657
ENSG00000070961.17	5722.65	0.261884	0.12641	2.0717	0.0382936	1	ATP2B1
ENSG00000289337.1	1.53082	-1.91398	0.923896	-2.07165	0.0382986	1	ENSG00000289337
ENSG00000223915.1	1.43789	-2.10089	1.01435	-2.07116	0.0383436	1	DPPA2P1
ENSG00000104951.16	45.2777	-0.728537	0.351771	-2.07105	0.0383537	1	IL4I1
ENSG00000244300.3	22.3136	-0.917032	0.442913	-2.07046	0.0384097	1	GATA2-AS1
ENSG00000276096.1	4.77175	-1.12664	0.544668	-2.06849	0.0385937	1	Metazoa_SRP
ENSG00000071073.13	71.2856	-1.65766	0.801472	-2.06827	0.038615	1	MGAT4A
ENSG00000234155.1	7.24709	0.951914	0.460275	2.06814	0.0386266	1	LINC02535
ENSG00000130943.7	20.0097	-0.704542	0.340744	-2.06766	0.0386719	1	PKDREJ
ENSG00000196782.13	135.986	-0.34506	0.166951	-2.06684	0.0387497	1	MAML3
ENSG00000286940.1	15.4891	0.614097	0.297146	2.06665	0.0387675	1	MICB-DT
ENSG00000236711.2	5.0941	-1.06018	0.513153	-2.06601	0.0388273	1	SMAD9-IT1
ENSG00000284648.1	4.69146	-1.65475	0.801236	-2.06524	0.0388999	1	ENSG00000284648
ENSG00000260955.2	3.98439	-1.16415	0.564075	-2.06382	0.0390351	1	ENSG00000260955
ENSG00000205116.4	5.63509	1.06835	0.518048	2.06227	0.0391819	1	TMEM88B
ENSG00000174136.13	1154.65	0.545236	0.26446	2.06169	0.0392371	1	RGMB
ENSG00000135272.13	2101.34	0.138377	0.0671386	2.06106	0.0392972	1	MDFIC
ENSG00000172031.7	19.291	-1.43625	0.697158	-2.06015	0.0393844	1	EPHX4
ENSG00000169291.10	60.6437	-1.84022	0.893704	-2.05909	0.0394852	1	SHE
ENSG00000256973.1	38.0827	-0.563023	0.27348	-2.05873	0.0395199	1	ENSG00000256973
ENSG00000146966.13	76.6656	-1.03092	0.500856	-2.05832	0.0395596	1	DENND2A
ENSG00000263155.6	5.8828	-1.81907	0.88393	-2.05794	0.0395961	1	MYZAP
ENSG00000258731.1	1.77607	-1.72534	0.838665	-2.05724	0.0396629	1	DDHD1-DT
ENSG00000256633.1	3.55882	1.28153	0.623338	2.05592	0.0397904	1	PDE2A-AS2
ENSG00000163956.13	2869.2	0.230622	0.112212	2.05523	0.0398568	1	LRPAP1
ENSG00000244198.7	85.1956	-0.757686	0.368827	-2.05431	0.0399456	1	ARHGEF35-AS1
ENSG00000173258.13	100.852	-0.564971	0.275161	-2.05324	0.0400493	1	ZNF483
ENSG00000237945.9	32.001	-0.764041	0.372124	-2.05319	0.0400544	1	LINC00649
ENSG00000139278.10	2945.37	0.399039	0.194365	2.05304	0.0400688	1	GLIPR1
ENSG00000104888.10	31.1022	-1.01176	0.492821	-2.05301	0.040072	1	SLC17A7
ENSG00000135540.12	803.884	-0.558641	0.272213	-2.05222	0.0401482	1	NHSL1
ENSG00000276365.1	9.47232	-1.35488	0.660334	-2.05182	0.0401876	1	MIR145
ENSG00000150628.7	6.06596	0.958373	0.467179	2.05141	0.0402274	1	SPATA4
ENSG00000182389.20	31.6672	-0.581673	0.283624	-2.05086	0.0402808	1	CACNB4
ENSG00000275328.1	2.79697	-1.25729	0.613251	-2.05021	0.0403444	1	SPDYE19P
ENSG00000125813.15	15.0936	-1.89031	0.922551	-2.049	0.0404621	1	PAX1
ENSG00000286627.1	6.80535	-1.1489	0.560989	-2.04799	0.040561	1	ENSG00000286627
ENSG00000139597.18	105.952	-0.525168	0.256783	-2.04518	0.0408369	1	N4BP2L1
ENSG00000155070.8	1.17341	2.39857	1.17336	2.04419	0.0409352	1	UNC93B2
ENSG00000054219.11	6.91745	-1.37739	0.67384	-2.04409	0.0409442	1	LY75
ENSG00000256540.2	5.60483	-1.96727	0.962513	-2.04389	0.0409641	1	IQSEC3-AS1
ENSG00000143452.16	2.46613	-1.71005	0.837114	-2.04279	0.0410734	1	HORMAD1
ENSG00000229108.4	23.0935	-1.36596	0.668805	-2.04238	0.0411135	1	LINC02587
ENSG00000134259.6	91.7419	-1.03718	0.507926	-2.04199	0.0411521	1	NGF
ENSG00000232310.10	2.20294	-1.98457	0.972647	-2.04038	0.0413124	1	LINC03002
ENSG00000188659.10	49.1121	-1.13145	0.554596	-2.04013	0.0413375	1	SAXO2
ENSG00000289306.1	14.499	-0.578273	0.283576	-2.03921	0.0414287	1	ENSG00000289306
ENSG00000227183.3	2.59914	2.00076	0.98143	2.03861	0.0414887	1	HDGFP1
ENSG00000175267.15	3.84213	1.10844	0.543821	2.03824	0.041526	1	VWA3A
ENSG00000251703.1	1.85508	-1.72596	0.846839	-2.03812	0.0415377	1	RNU6-998P
ENSG00000207248.1	2.37355	1.78541	0.876011	2.03812	0.0415381	1	RNU6-1005P
ENSG00000240771.8	79.5074	-0.454887	0.22321	-2.03793	0.0415566	1	ARHGEF25
ENSG00000165949.13	1012.49	-1.43311	0.703305	-2.03769	0.0415813	1	IFI27
ENSG00000099994.11	780.712	-0.618109	0.303371	-2.03747	0.0416029	1	SUSD2
ENSG00000274750.3	15.3398	-0.9474	0.464999	-2.03742	0.0416076	1	H3C6
ENSG00000272824.1	3.43938	-1.3514	0.663651	-2.03631	0.0417189	1	ENSG00000272824
ENSG00000230865.1	5.23611	0.94124	0.462335	2.03584	0.0417666	1	TSEN15P1
ENSG00000285269.2	4.17167	-1.17181	0.575642	-2.03565	0.0417854	1	ENSG00000285269
ENSG00000163131.12	137.743	-0.902782	0.443575	-2.03524	0.0418264	1	CTSS
ENSG00000291175.1	80.6956	-0.447706	0.220071	-2.03437	0.0419145	1	ENSG00000291175
ENSG00000287278.1	3.96555	-2.44656	1.20265	-2.03431	0.0419205	1	ENSG00000287278
ENSG00000275674.1	2.29064	-1.49851	0.736937	-2.03343	0.0420093	1	ENSG00000275674
ENSG00000148153.14	765.757	0.189466	0.0931778	2.03338	0.0420137	1	INIP
ENSG00000151704.16	1.09519	2.20551	1.08546	2.03187	0.0421672	1	KCNJ1
ENSG00000282840.1	1.42848	-1.94428	0.957047	-2.03154	0.0421999	1	ENSG00000282840
ENSG00000279345.1	14.2296	-0.742137	0.36532	-2.03147	0.0422074	1	ENSG00000279345
ENSG00000187624.9	73.9689	0.715648	0.352349	2.03108	0.0422473	1	C17orf97
ENSG00000151952.16	20.6157	1.05684	0.520583	2.03012	0.0423446	1	TMEM132D
ENSG00000279410.1	3.60874	-1.191	0.586679	-2.03007	0.0423496	1	ENSG00000279410
ENSG00000259807.2	144.561	-0.427387	0.21054	-2.02995	0.0423611	1	ENSG00000259807
ENSG00000226878.2	0.747731	2.81716	1.38811	2.02949	0.0424087	1	GSTM3P2
ENSG00000201501.1	0.98471	2.62428	1.29337	2.02903	0.0424552	1	Y_RNA
ENSG00000007171.19	3.75827	-2.08514	1.02827	-2.02782	0.0425785	1	NOS2
ENSG00000205835.9	3.72437	1.30605	0.644393	2.02679	0.0426842	1	GMNC
ENSG00000249222.1	4.70492	-0.983182	0.485144	-2.02658	0.0427055	1	ATP5MGL
ENSG00000279822.1	26.7004	0.611527	0.301843	2.02598	0.0427672	1	ENSG00000279822
ENSG00000237972.1	9.06378	-0.958076	0.472966	-2.02567	0.0427982	1	TUBG1P
ENSG00000277218.1	4.08636	-1.16279	0.574089	-2.02545	0.0428213	1	ENSG00000277218
ENSG00000151702.18	209.986	-0.842136	0.415925	-2.02473	0.0428951	1	FLI1
ENSG00000111859.17	226.73	-1.06949	0.528252	-2.02459	0.0429094	1	NEDD9
ENSG00000143507.18	572.096	0.408072	0.201585	2.02432	0.0429371	1	DUSP10
ENSG00000260197.1	27.5376	-0.624454	0.308498	-2.02417	0.0429522	1	ENSG00000260197
ENSG00000228203.8	100.305	-0.801152	0.395828	-2.02399	0.0429713	1	GRASLND
ENSG00000116711.10	293.496	0.309129	0.15279	2.02322	0.0430501	1	PLA2G4A
ENSG00000225671.2	40.1954	0.397834	0.196662	2.02294	0.0430798	1	FCF1P6
ENSG00000140905.11	33.649	0.418723	0.207018	2.02264	0.04311	1	GCSH
ENSG00000166823.6	10.89	1.00083	0.494977	2.02197	0.0431794	1	MESP1
ENSG00000286138.3	5.3944	0.990521	0.489897	2.0219	0.043187	1	ENSG00000286138
ENSG00000258943.1	0.683266	-2.59095	1.28181	-2.02133	0.0432457	1	ENSG00000258943
ENSG00000258425.1	3.34293	1.48787	0.736086	2.02132	0.0432463	1	ENSG00000258425
ENSG00000260084.1	1.60957	-2.24191	1.10915	-2.02128	0.0432509	1	ENSG00000260084
ENSG00000188511.14	17.4652	-2.9409	1.45528	-2.02086	0.0432946	1	MIR3667HG
ENSG00000167371.21	104.551	-0.505132	0.250053	-2.0201	0.0433728	1	PRRT2
ENSG00000132554.21	22.2594	-0.82682	0.409298	-2.02009	0.0433739	1	RGS22
ENSG00000290912.1	12.097	-0.986513	0.488401	-2.01988	0.0433957	1	HERC2P7
ENSG00000260865.1	1.2032	-2.11764	1.0487	-2.01931	0.0434555	1	ENSG00000260865
ENSG00000116663.11	67.7041	-0.444978	0.220366	-2.01926	0.0434598	1	FBXO6
ENSG00000258057.6	24.5804	-0.462139	0.228912	-2.01885	0.0435026	1	BCDIN3D-AS1
ENSG00000224121.1	3.36793	-1.37483	0.681	-2.01885	0.0435033	1	ATG12P2
ENSG00000170989.10	377.848	-1.04781	0.519017	-2.01884	0.0435038	1	S1PR1
ENSG00000233343.1	1.30454	-2.13006	1.05524	-2.01856	0.0435331	1	ATP6V1G1P4
ENSG00000118513.20	20.1698	1.04234	0.516654	2.01748	0.0436457	1	MYB
ENSG00000168398.7	396.623	-1.96249	0.972932	-2.01709	0.043686	1	BDKRB2
ENSG00000227523.1	6.76731	-0.982676	0.487184	-2.01705	0.0436898	1	RPS20P15
ENSG00000153162.9	93.3434	-0.949346	0.47073	-2.01675	0.0437212	1	BMP6
ENSG00000244227.9	0.996747	-2.84583	1.41113	-2.0167	0.0437263	1	LRRC77P
ENSG00000271204.1	13.3125	-0.778155	0.385859	-2.01668	0.0437287	1	ENSG00000271204
ENSG00000241527.1	2.53868	1.53609	0.761694	2.01667	0.0437298	1	CA15P1
ENSG00000251322.11	738.614	-0.928596	0.460497	-2.01651	0.0437469	1	SHANK3
ENSG00000179082.4	24.6317	-1.09981	0.54555	-2.01596	0.0438041	1	LINC02913
ENSG00000117477.13	29.0155	0.562805	0.279388	2.01442	0.0439655	1	CCDC181
ENSG00000231549.1	31.0745	0.802662	0.398546	2.01397	0.0440123	1	ATP5MKP1
ENSG00000234093.3	22.0544	0.52645	0.261424	2.01378	0.0440328	1	RPS15AP11
ENSG00000243403.1	26.1674	0.744765	0.369919	2.01332	0.0440809	1	ENSG00000243403
ENSG00000110076.21	264.022	0.680817	0.338169	2.01324	0.044089	1	NRXN2
ENSG00000090554.13	18.9556	-0.858864	0.426821	-2.01223	0.0441953	1	FLT3LG
ENSG00000158106.14	20.1284	-0.782779	0.38907	-2.01192	0.0442282	1	RHPN1
ENSG00000145819.18	560.678	-0.713149	0.35451	-2.01164	0.0442574	1	ARHGAP26
ENSG00000271579.1	1.38933	-2.05803	1.02383	-2.01014	0.0444166	1	ENSG00000271579
ENSG00000102760.13	218.785	-1.55897	0.776042	-2.00887	0.0445511	1	RGCC
ENSG00000260698.1	6.51409	-0.82508	0.410833	-2.00831	0.0446104	1	ENSG00000260698
ENSG00000092098.18	73.3311	-0.347231	0.172948	-2.00772	0.0446735	1	RNF31
ENSG00000103510.20	739.823	-0.168555	0.0839737	-2.00723	0.0447249	1	KAT8
ENSG00000231501.1	2.54107	2.56046	1.27603	2.00658	0.0447943	1	MTND4LP1
ENSG00000157551.19	236.568	0.510424	0.254429	2.00616	0.0448396	1	KCNJ15
ENSG00000241962.9	12.5888	-0.580878	0.289585	-2.0059	0.0448669	1	ENSG00000241962
ENSG00000054267.22	1208.26	-0.142365	0.0709803	-2.0057	0.0448883	1	ARID4B
ENSG00000267119.1	5.69112	-1.27791	0.637142	-2.0057	0.0448885	1	RPL10P15
ENSG00000230741.1	0.621463	2.61238	1.30349	2.00415	0.0450544	1	ENSG00000230741
ENSG00000134824.14	10741.5	-0.371983	0.185619	-2.00401	0.0450691	1	FADS2
ENSG00000256448.5	2.39912	-1.2966	0.647189	-2.00344	0.0451301	1	ENSG00000256448
ENSG00000261801.8	275.936	0.474132	0.236683	2.00323	0.0451525	1	LOXL1-AS1
ENSG00000167434.10	3.27569	-1.53909	0.768362	-2.00308	0.0451692	1	CA4
ENSG00000275383.1	2.67781	-1.3449	0.671439	-2.00302	0.0451753	1	ENSG00000275383
ENSG00000105509.11	264.987	0.893749	0.44635	2.00235	0.0452469	1	HAS1
ENSG00000219665.8	82.73	0.280873	0.140301	2.00194	0.0452917	1	ZNF433-AS1
ENSG00000241717.1	6.75962	-1.92298	0.960595	-2.00186	0.0452994	1	VWFP1
ENSG00000128928.10	1800.02	0.174906	0.0874218	2.00071	0.0454235	1	IVD
ENSG00000279811.1	1.14469	-2.49268	1.24607	-2.00043	0.0454539	1	ENSG00000279811
ENSG00000230039.1	8.13085	0.830525	0.415222	2.00019	0.0454792	1	CCNYL5
ENSG00000291091.1	462.036	-0.422561	0.211289	-1.99992	0.0455089	1	SDHAP4
ENSG00000273248.2	3.70576	-1.27627	0.638208	-1.99977	0.0455251	1	ENSG00000273248
ENSG00000234709.2	11.5285	-0.783532	0.391936	-1.99913	0.0455944	1	UPF3AP3
ENSG00000223884.7	15.208	-0.759829	0.38022	-1.9984	0.0456737	1	ENSG00000223884
ENSG00000234444.10	414.425	-0.272788	0.136504	-1.99838	0.0456752	1	ZNF736
ENSG00000203797.12	25.6618	0.852717	0.426717	1.99832	0.0456819	1	DDO
ENSG00000289873.1	1.25303	-3.54116	1.77242	-1.99793	0.0457247	1	ENSG00000289873
ENSG00000214019.2	168.497	-0.259457	0.129913	-1.99716	0.0458074	1	RBM39P1
ENSG00000273226.1	16.3748	-0.615118	0.30802	-1.997	0.0458248	1	ENSG00000273226
ENSG00000260436.1	0.933508	-2.15194	1.0781	-1.99604	0.04593	1	ENSG00000260436
ENSG00000196932.12	59.2935	-1.1337	0.568288	-1.99494	0.0460491	1	TMEM26
ENSG00000144021.3	2104.59	0.145906	0.0731402	1.99488	0.0460564	1	CIAO1
ENSG00000171094.18	10.0084	-0.821178	0.411801	-1.99411	0.0461398	1	ALK
ENSG00000231290.7	301.074	0.612723	0.307295	1.99392	0.0461604	1	APCDD1L-DT
ENSG00000285677.2	4.01284	1.18563	0.594687	1.99371	0.0461836	1	ENSG00000285677
ENSG00000277678.1	3.0366	-1.32828	0.666271	-1.9936	0.0461961	1	RNU1-153P
ENSG00000134470.21	155.459	-1.00156	0.502424	-1.99345	0.0462124	1	IL15RA
ENSG00000111199.12	110.046	-0.378388	0.189912	-1.99244	0.0463226	1	TRPV4
ENSG00000273712.1	3.75116	-1.13456	0.569633	-1.99175	0.046399	1	ENSG00000273712
ENSG00000188257.12	3.7118	-2.97584	1.49452	-1.99117	0.0464627	1	PLA2G2A
ENSG00000101384.12	2260.99	-0.596698	0.299759	-1.99059	0.0465255	1	JAG1
ENSG00000237300.2	0.893825	-2.13496	1.07257	-1.99051	0.0465352	1	MTCO1P19
ENSG00000237819.7	11.3768	0.636807	0.320025	1.98987	0.0466056	1	CDK6-AS1
ENSG00000058085.15	449.09	-1.09809	0.55186	-1.9898	0.0466126	1	LAMC2
ENSG00000111305.19	9.96862	1.30371	0.655567	1.98868	0.0467369	1	GSG1
ENSG00000241461.3	2.31984	-1.36374	0.685918	-1.98819	0.0467906	1	RN7SL182P
ENSG00000274776.1	8.88106	-0.812463	0.408668	-1.98808	0.0468033	1	ENSG00000274776
ENSG00000186777.12	12.6457	-0.782904	0.393831	-1.98792	0.0468205	1	ZNF732
ENSG00000259654.1	3.55779	-1.17985	0.59364	-1.98748	0.0468693	1	ENSG00000259654
ENSG00000127533.4	69.6152	-1.63232	0.821523	-1.98694	0.0469293	1	F2RL3
ENSG00000270116.1	12.5544	-0.652114	0.328307	-1.98629	0.0470008	1	ENSG00000270116
ENSG00000184178.17	1045.92	0.303698	0.152953	1.98556	0.0470817	1	SCFD2
ENSG00000149201.10	12.8709	-0.768085	0.386877	-1.98535	0.047106	1	CCDC81
ENSG00000165959.12	121.487	-0.718256	0.361815	-1.98515	0.0471281	1	CLMN
ENSG00000158856.19	50.7927	-0.751972	0.378856	-1.98485	0.0471611	1	DMTN
ENSG00000260288.6	2.64633	-1.34533	0.677838	-1.98474	0.047174	1	ENSG00000260288
ENSG00000273565.2	2.12193	1.53892	0.775386	1.98471	0.0471764	1	ENSG00000273565
ENSG00000226944.1	10.7001	-0.839703	0.423226	-1.98405	0.04725	1	RNF207-AS1
ENSG00000249992.2	453.924	0.63963	0.322412	1.98389	0.0472683	1	TMEM158
ENSG00000201208.1	3.5992	1.19516	0.602453	1.98383	0.0472753	1	Y_RNA
ENSG00000188643.11	5483.54	0.395647	0.199462	1.98357	0.0473035	1	S100A16
ENSG00000203786.7	5.11133	1.58148	0.797291	1.98356	0.0473044	1	KPRP
ENSG00000270106.6	1.30491	-1.90809	0.962212	-1.98302	0.047365	1	TSNAX-DISC1
ENSG00000167600.14	5.43568	1.04361	0.526323	1.98283	0.0473866	1	CYP2S1
ENSG00000224479.6	5.82977	-0.953087	0.480735	-1.98256	0.0474162	1	ENSG00000224479
ENSG00000286373.1	12.1744	-0.776875	0.391854	-1.98256	0.0474166	1	ENSG00000286373
ENSG00000276768.1	3.11687	-1.44778	0.73031	-1.98242	0.0474319	1	ENSG00000276768
ENSG00000201492.1	4.22819	-1.16399	0.587212	-1.98224	0.0474525	1	RNA5SP78
ENSG00000212993.6	4.88624	1.03489	0.522517	1.98058	0.0476381	1	POU5F1B
ENSG00000134014.18	933.842	0.149137	0.0753022	1.98051	0.0476458	1	ELP3
ENSG00000279509.1	2.34213	-1.54995	0.782967	-1.97959	0.04775	1	ENSG00000279509
ENSG00000168309.18	28.8339	-1.62308	0.820686	-1.97772	0.0479606	1	FAM107A
ENSG00000166592.12	402.723	0.846683	0.428201	1.9773	0.0480075	1	RRAD
ENSG00000120896.14	4256.73	-0.300704	0.152108	-1.97691	0.0480522	1	SORBS3
ENSG00000101162.4	12.0564	-0.600066	0.303585	-1.9766	0.0480868	1	TUBB1
ENSG00000116852.15	80.9854	-1.64333	0.831432	-1.9765	0.048098	1	KIF21B
ENSG00000285761.1	11.7892	-0.68353	0.345828	-1.9765	0.0480981	1	ENSG00000285761
ENSG00000271888.1	6.03794	0.845329	0.427877	1.97563	0.0481963	1	JARID2-DT
ENSG00000273933.1	3.83852	-1.58676	0.803662	-1.97441	0.0483354	1	ENSG00000273933
ENSG00000236345.3	21.3395	0.76585	0.387904	1.97433	0.0483445	1	SCAT8
ENSG00000245748.1	6.21593	-0.82159	0.416164	-1.9742	0.0483591	1	ENSG00000245748
ENSG00000281469.1	5.10621	-0.906231	0.459148	-1.97372	0.0484133	1	ENSG00000281469
ENSG00000228915.3	14.3944	-0.573665	0.290729	-1.9732	0.0484731	1	OR7E128P
ENSG00000175264.8	185.68	-1.24228	0.629598	-1.97314	0.0484797	1	CHST1
ENSG00000104903.5	54.7419	-0.878582	0.445311	-1.97296	0.0484999	1	LYL1
ENSG00000270277.1	2.92205	-1.22295	0.619914	-1.97277	0.048522	1	ENSG00000270277
ENSG00000232821.1	24.7206	-0.699044	0.35436	-1.9727	0.04853	1	ENSG00000232821
ENSG00000128512.24	562.505	-0.519409	0.263346	-1.97235	0.0485701	1	DOCK4
ENSG00000185864.18	170.627	-0.421141	0.213532	-1.97226	0.0485794	1	NPIPB4
ENSG00000229484.3	6.39315	-1.50081	0.761236	-1.97155	0.0486613	1	LINC02766
ENSG00000163975.14	613.729	-0.818102	0.41509	-1.9709	0.0487349	1	MELTF
ENSG00000120693.14	395.27	-0.403704	0.204871	-1.97053	0.0487779	1	SMAD9
ENSG00000100065.15	853.779	0.422567	0.214584	1.96923	0.0489261	1	CARD10
ENSG00000153802.12	9.37852	-1.16552	0.592383	-1.96752	0.0491238	1	TMPRSS11D
ENSG00000240654.6	1.6193	-2.35008	1.19453	-1.96736	0.0491412	1	C1QTNF9
ENSG00000281103.4	8.10437	-1.54176	0.783681	-1.96733	0.0491456	1	TRG-AS1
ENSG00000115652.15	1215.96	0.286748	0.145765	1.9672	0.0491604	1	UXS1
ENSG00000272181.1	4.40396	-0.973542	0.495009	-1.96672	0.049216	1	ENSG00000272181
ENSG00000101331.17	15.8025	-1.86974	0.951086	-1.9659	0.0493096	1	CCM2L
ENSG00000278784.1	71.4424	-0.34144	0.173725	-1.9654	0.0493679	1	ENSG00000278784
ENSG00000289100.1	8.01085	-0.671192	0.341535	-1.96522	0.0493882	1	ENSG00000289100
ENSG00000231198.1	2.10829	-1.58792	0.808127	-1.96493	0.0494221	1	ENSG00000231198
ENSG00000223774.5	1.83385	-1.4858	0.756193	-1.96484	0.0494328	1	ENSG00000223774
ENSG00000229425.5	8.91951	-1.21431	0.618301	-1.96395	0.0495355	1	ENSG00000229425
ENSG00000277938.1	19.6689	-0.490733	0.249895	-1.96376	0.0495582	1	ENSG00000277938
ENSG00000140459.18	68.2956	-1.02046	0.519692	-1.96358	0.0495784	1	CYP11A1
ENSG00000291233.1	92.2664	0.858115	0.437268	1.96244	0.0497108	1	ENSG00000291233
ENSG00000164062.13	2195.81	0.13249	0.0675548	1.96122	0.0498535	1	APEH
ENSG00000171992.13	996.714	-0.610207	0.311182	-1.96093	0.0498868	1	SYNPO
ENSG00000224982.4	373.268	0.698588	0.356567	1.95921	0.0500887	1	TMEM233
ENSG00000138185.20	201.527	-0.295097	0.150629	-1.9591	0.0501015	1	ENTPD1
ENSG00000094796.5	2.06806	2.08926	1.06686	1.95833	0.0501915	1	KRT31
ENSG00000146215.14	1.5352	-1.73089	0.884028	-1.95796	0.0502346	1	CRIP3
ENSG00000252164.1	1.64324	-1.76567	0.902231	-1.95701	0.0503466	1	RNA5SP282
ENSG00000170542.6	189.494	-0.659918	0.337297	-1.95649	0.050407	1	SERPINB9
ENSG00000213109.4	0.775037	2.28257	1.16703	1.95588	0.0504789	1	RPL7AP37
ENSG00000205038.12	2.20123	2.19273	1.12128	1.95556	0.050517	1	PKHD1L1
ENSG00000185338.7	83.8123	-0.691469	0.353668	-1.95514	0.0505668	1	SOCS1
ENSG00000143473.14	132.984	1.16332	0.595052	1.95499	0.0505847	1	KCNH1
ENSG00000225399.4	53.3677	-0.614984	0.31484	-1.95332	0.0507815	1	ENSG00000225399
ENSG00000240793.1	6.16986	-0.880981	0.45123	-1.9524	0.050891	1	UBA52P8
ENSG00000237359.2	3.47	-1.28895	0.660207	-1.95234	0.0508975	1	ENSG00000237359
ENSG00000143641.10	6835.44	0.254624	0.13042	1.95234	0.0508975	1	GALNT2
ENSG00000128011.5	31.509	-0.505643	0.258993	-1.95234	0.0508977	1	LRFN1
ENSG00000080007.8	26.0303	-0.69943	0.358319	-1.95198	0.050941	1	DDX43
ENSG00000233079.3	3.35032	1.45221	0.744011	1.95186	0.0509548	1	LINC01755
ENSG00000259086.3	107.059	0.241383	0.123686	1.95158	0.0509879	1	KIAA1143P1
ENSG00000272002.1	2.64083	-1.30021	0.666349	-1.95124	0.0510282	1	LINC02973
ENSG00000169047.6	3492.91	0.284948	0.146082	1.95061	0.0511036	1	IRS1
ENSG00000164176.13	459.912	0.535402	0.274508	1.95041	0.0511273	1	EDIL3
ENSG00000251393.5	1.61991	2.4	1.23056	1.95033	0.0511372	1	ENSG00000251393
ENSG00000064115.11	1484.95	0.2356	0.120807	1.95022	0.0511496	1	TM7SF3
ENSG00000228955.2	1.63738	-1.94644	0.99827	-1.94981	0.0511988	1	RPL7AP82
ENSG00000107890.17	565.426	-0.224785	0.115307	-1.94944	0.0512426	1	ANKRD26
ENSG00000225300.1	5.33048	-0.857188	0.439718	-1.9494	0.0512471	1	ENSG00000225300
ENSG00000272335.1	175.316	-0.278098	0.142666	-1.94929	0.0512613	1	ENSG00000272335
ENSG00000198914.5	23.5644	-1.43757	0.737671	-1.94879	0.0513201	1	POU3F3
ENSG00000111245.17	44.7264	1.33409	0.684667	1.94852	0.0513524	1	MYL2
ENSG00000242958.1	1.68097	-1.74384	0.895269	-1.94784	0.0514341	1	RPL36AP32
ENSG00000254366.7	7.1546	1.09063	0.560334	1.94639	0.051608	1	ENSG00000254366
ENSG00000232852.1	2.17661	-1.32698	0.681933	-1.94592	0.0516647	1	CICP4
ENSG00000215808.4	159.268	0.697717	0.358566	1.94585	0.0516722	1	LINC01139
ENSG00000266053.3	42.4471	-0.376977	0.193744	-1.94575	0.0516851	1	NDUFV2-AS1
ENSG00000239351.1	6.35854	-0.83001	0.426602	-1.94563	0.051699	1	NPM1P29
ENSG00000075886.11	24.602	-0.527725	0.271399	-1.94446	0.0518398	1	TUBA3D
ENSG00000158825.6	68.7834	0.902136	0.463967	1.9444	0.0518477	1	CDA
ENSG00000228169.3	41.8029	0.551462	0.283718	1.9437	0.0519317	1	PPIAP19
ENSG00000286868.1	4.28084	-1.16742	0.600848	-1.94296	0.0520209	1	ENSG00000286868
ENSG00000152804.11	53.051	-0.987701	0.508392	-1.94279	0.052041	1	HHEX
ENSG00000099282.10	199.305	-1.48364	0.763749	-1.94258	0.0520675	1	TSPAN15
ENSG00000227304.3	33.9716	-0.642049	0.33054	-1.94242	0.0520857	1	ENSG00000227304
ENSG00000146678.10	3.40311	1.40237	0.722133	1.94198	0.0521396	1	IGFBP1
ENSG00000198740.9	512.672	-0.30887	0.15912	-1.94112	0.0522436	1	ZNF652
ENSG00000118322.14	2.33725	-1.77144	0.91265	-1.94098	0.0522605	1	ATP10B
ENSG00000112619.8	85.8554	-0.660037	0.340054	-1.94098	0.0522613	1	PRPH2
ENSG00000197446.9	0.981175	-1.99109	1.02598	-1.94067	0.0522979	1	CYP2F1
ENSG00000268205.1	435.035	-0.292347	0.150667	-1.94035	0.0523371	1	ENSG00000268205
ENSG00000289312.1	2.08747	1.74577	0.899858	1.94005	0.0523733	1	ENSG00000289312
ENSG00000260996.1	2.17604	-1.66419	0.8584	-1.93872	0.0525358	1	ENSG00000260996
ENSG00000214866.9	6.4618	1.51685	0.782499	1.93847	0.0525654	1	DCDC2C
ENSG00000155066.16	31.6271	-0.64469	0.332626	-1.93818	0.0526007	1	PROM2
ENSG00000227525.4	68.8386	0.329547	0.170066	1.93775	0.0526533	1	RPL7P6
ENSG00000113555.6	198.341	-1.4004	0.722769	-1.93755	0.0526785	1	PCDH12
ENSG00000122176.12	359.329	-0.906713	0.468034	-1.93728	0.052711	1	FMOD
ENSG00000287781.1	1.10499	2.31483	1.1952	1.93677	0.052774	1	ENSG00000287781
ENSG00000187010.21	23.8243	-1.00947	0.521259	-1.93661	0.0527935	1	RHD
ENSG00000231943.11	2.16392	-1.49048	0.769635	-1.9366	0.0527943	1	PGM5P4-AS1
ENSG00000286834.1	4.97817	-0.910906	0.470391	-1.93648	0.0528084	1	ENSG00000286834
ENSG00000185158.13	218.097	-0.295726	0.152722	-1.93637	0.0528221	1	LRRC37B
ENSG00000162692.12	214.653	0.860812	0.444614	1.93609	0.0528565	1	VCAM1
ENSG00000267107.9	42.2394	-1.78184	0.920722	-1.93526	0.0529578	1	PCAT19
ENSG00000138111.14	131.992	-0.555906	0.287269	-1.93515	0.0529725	1	MFSD13A
ENSG00000243445.1	3.75917	1.2895	0.6664	1.93503	0.0529867	1	ENSG00000243445
ENSG00000218565.2	2.79439	1.61215	0.833473	1.93426	0.0530809	1	ENSG00000218565
ENSG00000113525.10	1.54878	-2.03168	1.05061	-1.93381	0.0531364	1	IL5
ENSG00000225486.1	5.89117	0.888542	0.459482	1.93379	0.053139	1	ENSG00000225486
ENSG00000130487.9	5.11734	-1.61035	0.83279	-1.93368	0.053153	1	KLHDC7B
ENSG00000273102.2	1.60267	2.23088	1.15413	1.93296	0.053241	1	ENSG00000273102
ENSG00000054654.20	959.971	-0.453846	0.234848	-1.93251	0.0532964	1	SYNE2
ENSG00000168672.4	34.185	-0.790938	0.409281	-1.93251	0.0532969	1	LRATD2
ENSG00000161594.7	4.73825	-0.906434	0.469058	-1.93246	0.0533032	1	KLHL10
ENSG00000171049.9	3.01099	1.32131	0.684097	1.93146	0.0534263	1	FPR2
ENSG00000128606.13	1031.17	0.568037	0.294133	1.93122	0.0534556	1	LRRC17
ENSG00000285887.1	8.7385	1.26112	0.653156	1.9308	0.0535073	1	ENSG00000285887
ENSG00000231181.1	6.15477	-0.893684	0.463039	-1.93004	0.0536016	1	ENSG00000231181
ENSG00000207494.1	1.00342	-2.45542	1.27253	-1.92956	0.0536611	1	Y_RNA
ENSG00000201747.1	0.510712	-2.66541	1.38164	-1.92916	0.0537106	1	RNU6-534P
ENSG00000229563.7	30.1002	0.843016	0.437028	1.92897	0.0537344	1	LINC01204
ENSG00000235271.6	3.36389	-1.19924	0.622268	-1.9272	0.0539542	1	ENSG00000235271
ENSG00000188770.10	1.0843	2.28693	1.18683	1.92692	0.0539891	1	OPTC
ENSG00000243349.2	2.18477	-1.91484	0.993963	-1.92647	0.0540462	1	ENSG00000243349
ENSG00000272572.1	12.7936	0.738458	0.383455	1.9258	0.0541294	1	ENSG00000272572
ENSG00000182667.15	371.416	1.04258	0.541465	1.92548	0.0541689	1	NTM
ENSG00000289405.1	5.84869	-0.842915	0.43785	-1.92512	0.0542142	1	ENSG00000289405
ENSG00000225655.7	6.47258	1.00251	0.520804	1.92492	0.0542391	1	ENSG00000225655
ENSG00000279568.1	23.4086	0.505245	0.262579	1.92416	0.0543339	1	ENSG00000279568
ENSG00000004399.13	7218.04	-0.433233	0.225202	-1.92375	0.0543859	1	PLXND1
ENSG00000129354.12	1.93356	1.78822	0.929879	1.92307	0.0544717	1	AP1M2
ENSG00000201746.1	3.44268	-1.17556	0.611392	-1.92276	0.0545104	1	RNU6-828P
ENSG00000236905.2	2.14094	-1.58605	0.825052	-1.92236	0.0545604	1	ENSG00000236905
ENSG00000113209.9	60.0943	0.695245	0.36167	1.92232	0.0545657	1	PCDHB5
ENSG00000198732.11	287.371	0.765342	0.398358	1.92124	0.0547016	1	SMOC1
ENSG00000268461.2	1.21449	-1.94115	1.01084	-1.92033	0.0548162	1	ENSG00000268461
ENSG00000261537.1	1.08271	-2.09253	1.08983	-1.92006	0.0548508	1	ENSG00000261537
ENSG00000283644.1	2.18068	-1.66226	0.866132	-1.91918	0.0549618	1	ETDC
ENSG00000271553.1	20.7092	-0.534507	0.27852	-1.9191	0.0549716	1	ENSG00000271553
ENSG00000011198.10	829.252	0.200225	0.104351	1.91876	0.0550149	1	ABHD5
ENSG00000128342.5	994.01	1.12368	0.58623	1.91679	0.055265	1	LIF
ENSG00000282886.1	33.1039	-0.413625	0.215815	-1.91658	0.0552918	1	PTMAP12
ENSG00000264924.1	6.28711	-0.855725	0.446528	-1.9164	0.0553145	1	ENSG00000264924
ENSG00000241458.1	54.6238	0.560662	0.292598	1.91615	0.0553459	1	RPL7P19
ENSG00000201302.1	6.65616	0.86125	0.449509	1.91598	0.0553675	1	SNORA65
ENSG00000278189.1	8.44034	-0.85742	0.44768	-1.91525	0.0554606	1	RNA5-8SN1
ENSG00000254934.5	1.04953	-2.26251	1.18135	-1.91519	0.0554683	1	LINC00678
ENSG00000060140.9	18.17	0.557639	0.291205	1.91493	0.0555008	1	STYK1
ENSG00000273084.2	30.1463	0.553629	0.289181	1.91447	0.0555602	1	ENSG00000273084
ENSG00000023734.11	4187.67	0.277725	0.14509	1.91415	0.0556007	1	STRAP
ENSG00000171595.14	1.18719	-2.6479	1.38413	-1.91305	0.055742	1	DNAI2
ENSG00000230563.4	8.78204	-1.09421	0.572147	-1.91246	0.0558175	1	ENSG00000230563
ENSG00000199872.1	2.25945	-1.633	0.853953	-1.91228	0.0558401	1	RNU6-942P
ENSG00000263015.1	1.71265	2.61262	1.36629	1.9122	0.0558502	1	ENSG00000263015
ENSG00000170891.11	65.3878	-1.80901	0.946266	-1.91173	0.0559102	1	CYTL1
ENSG00000289094.1	12.4979	-0.655184	0.342835	-1.91108	0.0559949	1	ENSG00000289094
ENSG00000027644.5	8.44307	-1.04217	0.545391	-1.91086	0.0560221	1	INSRR
ENSG00000102010.15	35.2309	-1.9296	1.00986	-1.91075	0.0560361	1	BMX
ENSG00000228376.3	2.42251	1.45433	0.761509	1.90981	0.0561581	1	GAS2L1P2
ENSG00000287865.2	30.8001	0.859432	0.450142	1.90925	0.0562305	1	ENSG00000287865
ENSG00000261612.1	51.472	0.438195	0.229637	1.9082	0.0563649	1	SUB1P3
ENSG00000100060.18	57.3984	-1.21961	0.639147	-1.90818	0.0563686	1	MFNG
ENSG00000225855.7	291.615	-0.387131	0.20289	-1.90808	0.0563805	1	RUSC1-AS1
ENSG00000229056.2	3.08838	1.44227	0.755884	1.90806	0.0563832	1	HECW2-AS1
ENSG00000112414.15	254.813	-0.725307	0.380135	-1.90802	0.0563881	1	ADGRG6
ENSG00000289433.1	6.10012	-0.882696	0.462646	-1.90793	0.0564004	1	ENSG00000289433
ENSG00000237797.3	4.9325	-0.915275	0.479865	-1.90736	0.0564738	1	MACORIS
ENSG00000180596.8	59.6535	0.618586	0.324339	1.90722	0.0564919	1	H2BC4
ENSG00000289415.1	1.40064	-2.57237	1.34933	-1.90641	0.0565976	1	ENSG00000289415
ENSG00000141519.15	138.871	-0.551087	0.289109	-1.90616	0.0566298	1	CCDC40
ENSG00000278925.1	1.36412	-3.06031	1.60599	-1.90556	0.056707	1	ENSG00000278925
ENSG00000185915.5	3.13078	-1.33328	0.699715	-1.90546	0.0567198	1	KLHL34
ENSG00000253218.1	4.4256	-1.00329	0.526556	-1.90537	0.0567314	1	KLF3P1
ENSG00000153789.13	2.38734	2.13761	1.12191	1.90534	0.0567362	1	CIBAR2
ENSG00000119514.7	302.804	-0.789792	0.414639	-1.90477	0.0568096	1	GALNT12
ENSG00000109511.12	23.2696	0.771286	0.4051	1.90394	0.0569181	1	ANXA10
ENSG00000138028.17	81.1268	-0.67229	0.353137	-1.90377	0.0569407	1	CGREF1
ENSG00000287724.1	1.69086	-1.63609	0.859615	-1.90329	0.0570031	1	ENSG00000287724
ENSG00000166848.7	1560.33	0.240338	0.12629	1.90306	0.0570324	1	TERF2IP
ENSG00000284862.3	26.4384	-0.574727	0.302005	-1.90304	0.0570359	1	CCDC39
ENSG00000150401.15	348.204	-0.230368	0.121107	-1.90219	0.0571466	1	DCUN1D2
ENSG00000115935.19	1809.3	-0.166849	0.0877314	-1.90182	0.0571952	1	WIPF1
ENSG00000215068.10	194.387	-0.420575	0.221377	-1.89981	0.0574575	1	ANXA2R-AS1
ENSG00000279319.1	4.28874	-1.21837	0.641385	-1.89959	0.0574871	1	ENSG00000279319
ENSG00000214279.13	57.5709	-0.590232	0.310782	-1.89918	0.0575406	1	SCART1
ENSG00000103044.11	44.8856	-0.356965	0.187981	-1.89894	0.0575724	1	HAS3
ENSG00000260282.1	1.30535	2.03788	1.07323	1.89882	0.0575878	1	EIF4EBP2P2
ENSG00000164284.15	551.653	-0.357324	0.18823	-1.89834	0.0576512	1	GRPEL2
ENSG00000213793.6	192.732	-0.300363	0.158269	-1.89781	0.0577216	1	ZNF888
ENSG00000205502.4	24.9723	-2.04474	1.07748	-1.89771	0.057734	1	C2CD4B
ENSG00000163788.14	467.244	-0.279924	0.147577	-1.8968	0.0578538	1	SNRK
ENSG00000160221.18	444.595	-0.275199	0.145088	-1.89677	0.0578587	1	GATD3
ENSG00000162888.4	12.5125	-0.736105	0.388172	-1.89634	0.0579155	1	C1orf147
ENSG00000143429.13	5.33479	-1.06676	0.562711	-1.89575	0.0579935	1	LSP1P4
ENSG00000271303.2	377.482	0.374214	0.197413	1.89559	0.0580143	1	SRXN1
ENSG00000163412.13	271.585	-0.393693	0.207703	-1.89546	0.0580311	1	EIF4E3
ENSG00000122121.12	138.896	-1.63911	0.865245	-1.89439	0.0581735	1	XPNPEP2
ENSG00000151692.15	988.375	-0.54335	0.286822	-1.89438	0.0581746	1	RNF144A
ENSG00000287001.3	33.7033	0.705773	0.372638	1.89399	0.0582265	1	ENSG00000287001
ENSG00000252367.1	1.14773	2.17251	1.14718	1.89379	0.0582533	1	Y_RNA
ENSG00000137225.13	17.0605	-1.32688	0.70115	-1.89243	0.0584338	1	CAPN11
ENSG00000248485.2	9.60384	-0.943341	0.49851	-1.89232	0.0584481	1	PCP4L1
ENSG00000112208.11	1502.16	0.190796	0.100858	1.89173	0.0585263	1	BAG2
ENSG00000148204.12	2.86436	-1.20731	0.63825	-1.89159	0.0585459	1	CRB2
ENSG00000215089.3	2.05751	-2.39199	1.26459	-1.89152	0.0585547	1	KRT18P11
ENSG00000286020.1	1.26168	-2.19692	1.16157	-1.89133	0.0585803	1	ENSG00000286020
ENSG00000180739.15	27.8167	-0.908914	0.480587	-1.89126	0.05859	1	S1PR5
[truncated: 61,679 more rows]
