# Supplementary material for: Muscle fibroblasts and stem cells stimulate motor neurons in an age and exercise‐dependent manner
Source: Aging Cell. 2024 Nov 18;24(3):e14413. doi: 10.1111/acel.14413 (PMC11896526; doi:10.1111/acel.14413)
Supplement: Supplementary file 3 — Data S2. [file ACEL-24-e14413-s002.xlsx]

## Sheet: MuSC_vs_FIB
Comparison of Rat neuron cells co-cultured with either Human MuSC or FIB cells
(positive log2-fold difference = higher with MuSC)
ENSEMBL_ID	bMean	L2FC	lfcSE	stat	pvalue	FDR	Gene
ENSRNOG00000018346	105.791	-1.74359	0.137295	-12.6995	5.94916e-37	8.97609e-33	Agtr1a
ENSRNOG00000014034	46.4948	-2.07083	0.176875	-11.7079	1.16151e-31	8.76245e-28	Olfml2a
ENSRNOG00000018237	492.91	1.15098	0.101079	11.3869	4.85795e-30	2.44323e-26	Gstp1
ENSRNOG00000017783	141.188	-1.20881	0.108305	-11.1612	6.31643e-29	2.38256e-25	Sfrp1
ENSRNOG00000004517	30.9347	-1.97714	0.192451	-10.2735	9.28188e-25	2.8009e-21	Igf1
ENSRNOG00000012772	62.6002	1.87713	0.18386	10.2095	1.79727e-24	4.51954e-21	Nqo1
ENSRNOG00000010744	438.067	-0.668539	0.0658283	-10.1558	3.12233e-24	6.72996e-21	Nrp1
ENSRNOG00000017409	25.836	-2.31063	0.235301	-9.81991	9.2424e-23	1.74312e-19	Wnt6
ENSRNOG00000009037	655.142	-0.638434	0.0658564	-9.69433	3.1871e-22	5.05622e-19	Sulf1
ENSRNOG00000003553	27.8349	-2.02503	0.208999	-9.68921	3.35115e-22	5.05622e-19	Efemp1
ENSRNOG00000002244	424.991	-0.732333	0.0757602	-9.66647	4.18565e-22	5.74119e-19	Pdgfra
ENSRNOG00000008937	633.37	0.763694	0.0794605	9.61099	7.18561e-22	9.0347e-19	Csrp1
ENSRNOG00000068207	77.6573	-1.2865	0.134653	-9.55416	1.24595e-21	1.44606e-18	ENSRNOG00000052568
ENSRNOG00000063373	320.908	-0.712936	0.0751129	-9.49153	2.27664e-21	2.45356e-18	Socs3
ENSRNOG00000014166	63.4378	-2.07737	0.223725	-9.28538	1.61137e-20	1.62083e-17	Smoc2
ENSRNOG00000019184	111.555	-1.28794	0.141291	-9.11554	7.82789e-20	7.3817e-17	Npr3
ENSRNOG00000043044	1661.31	0.639236	0.0705521	9.06048	1.29883e-19	1.14592e-16	Cnn2
ENSRNOG00000016827	36.6469	-1.75989	0.194358	-9.05489	1.36709e-19	1.14592e-16	Slc38a3
ENSRNOG00000030486	34.5446	-1.62796	0.182444	-8.92306	4.53567e-19	3.6018e-16	Prdm6
ENSRNOG00000018461	446.094	1.52143	0.170999	8.89731	5.72172e-19	4.31647e-16	Pdgfrb
ENSRNOG00000024818	176.818	0.737948	0.0838379	8.80208	1.34299e-18	9.64906e-16	Eva1b
ENSRNOG00000013656	76.7118	-0.963085	0.109595	-8.78766	1.52711e-18	1.04732e-15	Lpar1
ENSRNOG00000016367	250.002	0.600535	0.0685347	8.7625	1.90974e-18	1.25279e-15	Vasp
ENSRNOG00000008116	376.549	-0.551966	0.063567	-8.68321	3.84762e-18	2.41887e-15	Plpp3
ENSRNOG00000017469	195.387	0.933212	0.108661	8.58827	8.8289e-18	5.32842e-15	Anxa1
ENSRNOG00000017212	126.814	1.02376	0.11927	8.5836	9.19518e-18	5.33604e-15	Spsb1
ENSRNOG00000032002	92.6462	-1.73086	0.202376	-8.55269	1.20256e-17	6.7201e-15	Hapln1
ENSRNOG00000009266	783.542	0.574689	0.0673315	8.53523	1.39883e-17	7.53768e-15	Anp32b
ENSRNOG00000020369	7223.07	-0.520433	0.0612384	-8.49848	1.92092e-17	9.90881e-15	Igf2
ENSRNOG00000056756	1225.27	0.682991	0.0803941	8.49554	1.9702e-17	9.90881e-15	Actn1
ENSRNOG00000020433	1700.51	0.598538	0.0707646	8.45815	2.71643e-17	1.32211e-14	Actn4
ENSRNOG00000059344	404.23	0.886728	0.104933	8.45041	2.90272e-17	1.36863e-14	Tpcn1
ENSRNOG00000003975	798.671	0.498704	0.0591303	8.43399	3.34083e-17	1.52747e-14	Pfn1
ENSRNOG00000065968	30.7299	-1.96447	0.237412	-8.27451	1.2898e-16	5.72368e-14	Rn7sl1
ENSRNOG00000013535	201.758	-0.899962	0.109638	-8.20852	2.23937e-16	9.65363e-14	Cdh6
ENSRNOG00000018681	372.112	0.677254	0.0838078	8.08103	6.42209e-16	2.69157e-13	Nes
ENSRNOG00000070838	29.0638	-1.72025	0.214055	-8.03647	9.24643e-16	3.77054e-13	ENSRNOG00000067136
ENSRNOG00000016758	796.034	0.665099	0.082883	8.02456	1.01894e-15	4.04572e-13	Loxl2
ENSRNOG00000016281	1067.47	0.655106	0.0816937	8.01906	1.06557e-15	4.10918e-13	Col4a1
ENSRNOG00000002050	39.7152	1.39857	0.174528	8.01344	1.11539e-15	4.10918e-13	Igfbp7
ENSRNOG00000023896	269.482	0.833606	0.104028	8.01331	1.11663e-15	4.10918e-13	Dusp6
ENSRNOG00000018126	25.3322	-1.58758	0.199235	-7.96837	1.60785e-15	5.77602e-13	Abca1
ENSRNOG00000016419	351.12	0.792547	0.100329	7.89946	2.80104e-15	9.82838e-13	Pdlim5
ENSRNOG00000025371	92.5609	1.12091	0.141956	7.8962	2.87543e-15	9.86011e-13	Spry1
ENSRNOG00000011696	210.402	-0.884033	0.112456	-7.86116	3.80583e-15	1.27605e-12	Lifr
ENSRNOG00000017354	758.831	0.518802	0.0661041	7.84826	4.2185e-15	1.38367e-12	Zyx
ENSRNOG00000013963	843.793	-0.517294	0.0659472	-7.84407	4.3619e-15	1.40026e-12	Il6st
ENSRNOG00000047734	188.399	0.604923	0.0773636	7.81922	5.31509e-15	1.67071e-12	Chst2
ENSRNOG00000020533	67.0748	1.29885	0.166654	7.79369	6.5079e-15	2.0039e-12	Htra1
ENSRNOG00000018052	130.699	0.70082	0.0900506	7.78251	7.11006e-15	2.14553e-12	Cnksr3
ENSRNOG00000032922	647.726	-0.504786	0.0652259	-7.73905	1.00162e-14	2.96321e-12	Dclk1
ENSRNOG00000014137	340.67	-0.780529	0.101784	-7.66852	1.73997e-14	5.04859e-12	Fbln1
ENSRNOG00000008336	33.0269	-1.62394	0.212698	-7.63498	2.25862e-14	6.42982e-12	Tnfrsf11b
ENSRNOG00000019587	318.863	0.65411	0.0860744	7.59936	2.97593e-14	8.31497e-12	Ptprn
ENSRNOG00000003720	258.677	0.773829	0.10283	7.52535	5.2581e-14	1.44244e-11	Prrx1
ENSRNOG00000005678	760.783	0.571384	0.0761283	7.50555	6.11731e-14	1.64818e-11	Lamb1
ENSRNOG00000023993	1287.59	-0.436694	0.0583296	-7.48667	7.06453e-14	1.86999e-11	Kif1a
ENSRNOG00000017333	487.692	-0.498961	0.067443	-7.39825	1.37988e-13	3.5896e-11	Syt4
ENSRNOG00000057794	51.1949	-1.12392	0.153508	-7.32153	2.45166e-13	6.2696e-11	Adamts5
ENSRNOG00000023548	89.6913	-1.85408	0.255608	-7.25361	4.05819e-13	1.00801e-10	Sned1
ENSRNOG00000013851	118.707	1.00403	0.138428	7.25304	4.07535e-13	1.00801e-10	Spry4
ENSRNOG00000003546	150.88	0.859513	0.118771	7.2367	4.59728e-13	1.11877e-10	Tnfrsf12a
ENSRNOG00000005690	21.8144	1.58102	0.218562	7.23371	4.69978e-13	1.12556e-10	Lmcd1
ENSRNOG00000002488	121.587	0.761805	0.105556	7.2171	5.31088e-13	1.25204e-10	Galnt10
ENSRNOG00000060775	38.2534	1.51242	0.210689	7.17844	7.05128e-13	1.63677e-10	Lmo7
ENSRNOG00000014310	185.182	-0.553678	0.0773081	-7.16196	7.95302e-13	1.81811e-10	Tmtc4
ENSRNOG00000070790	16.4327	-1.72821	0.241922	-7.14366	9.0876e-13	2.04647e-10	U6
ENSRNOG00000011913	14.2793	-1.82268	0.255243	-7.14097	9.26723e-13	2.05623e-10	Cp
ENSRNOG00000020716	462.753	0.926682	0.130112	7.12216	1.06246e-12	2.31618e-10	Axl
ENSRNOG00000000488	692.717	1.15942	0.162826	7.1206	1.07458e-12	2.31618e-10	Hmga1
ENSRNOG00000015036	1094.68	0.915274	0.128598	7.11732	1.10046e-12	2.31629e-10	Ccn2
ENSRNOG00000055962	1097.68	0.843607	0.118542	7.11652	1.10686e-12	2.31629e-10	Bgn
ENSRNOG00000050539	70.3328	-0.915409	0.128708	-7.11229	1.14132e-12	2.31629e-10	Fbln5
ENSRNOG00000007561	43.5584	2.14077	0.30103	7.1115	1.14791e-12	2.31629e-10	Glb1l2
ENSRNOG00000068084	13.5213	-1.8169	0.255503	-7.11108	1.15139e-12	2.31629e-10	ENSRNOG00000060008
ENSRNOG00000002831	14.7035	-1.9231	0.270615	-7.10642	1.19092e-12	2.36428e-10	Wfikkn2
ENSRNOG00000010960	115.747	0.852389	0.120182	7.09249	1.31721e-12	2.58106e-10	Ankh
ENSRNOG00000003840	763.715	-0.453942	0.0640343	-7.08904	1.35047e-12	2.6123e-10	Slit2
ENSRNOG00000014153	339.994	0.480727	0.0678334	7.08688	1.37169e-12	2.61976e-10	Lhfpl6
ENSRNOG00000033348	18.232	-1.73608	0.245232	-7.07934	1.44839e-12	2.73167e-10	Duox1
ENSRNOG00000061379	9.89035	-2.25088	0.318421	-7.06887	1.56197e-12	2.9095e-10	ENSRNOG00000065743
ENSRNOG00000017237	75.9311	1.71955	0.243329	7.06676	1.58598e-12	2.91821e-10	Lama1
ENSRNOG00000009946	527.973	0.419219	0.0598186	7.00818	2.41446e-12	4.37758e-10	Ldlr
ENSRNOG00000001414	126.87	2.00798	0.286574	7.00687	2.43714e-12	4.37758e-10	Serpine1
ENSRNOG00000000940	104.983	0.781479	0.112574	6.94189	3.86882e-12	6.86706e-10	Flt1
ENSRNOG00000013481	755.432	0.501506	0.0722605	6.94025	3.91415e-12	6.86706e-10	Cdh11
ENSRNOG00000028650	142.015	0.699363	0.100814	6.93716	4.00067e-12	6.93817e-10	Inf2
ENSRNOG00000018674	52.6276	-1.07981	0.155788	-6.93128	4.17064e-12	7.15075e-10	Ntrk3
ENSRNOG00000006639	178.254	-0.591592	0.0856196	-6.90954	4.8624e-12	8.24314e-10	Scn9a
ENSRNOG00000060773	210.772	0.718016	0.103964	6.90642	4.97039e-12	8.33258e-10	Sertad4
ENSRNOG00000057619	97.3518	0.98416	0.142768	6.89342	5.44661e-12	9.03059e-10	Hic1
ENSRNOG00000023257	135.795	-0.627929	0.0911295	-6.89052	5.55907e-12	9.11688e-10	Adamts9
ENSRNOG00000055648	207.651	0.591107	0.0858416	6.88602	5.73746e-12	9.30826e-10	Haus7
ENSRNOG00000005392	356.871	-0.520438	0.0756017	-6.88394	5.82195e-12	9.34485e-10	Ngfr
ENSRNOG00000015076	203.085	-1.19409	0.173715	-6.87384	6.24964e-12	9.92575e-10	Cyp26b1
ENSRNOG00000049236	3564.6	0.489514	0.0713433	6.86139	6.81932e-12	1.07177e-09	Myh9
ENSRNOG00000016343	105.181	-1.2993	0.189766	-6.84682	7.55095e-12	1.17452e-09	Dkk3
ENSRNOG00000016117	164.131	0.856818	0.125312	6.83749	8.05903e-12	1.24076e-09	Myof
ENSRNOG00000009243	126.077	0.686734	0.10053	6.83115	8.42374e-12	1.28381e-09	Oaf
ENSRNOG00000040287	308.42	1.41105	0.207052	6.81496	9.42904e-12	1.42265e-09	Cyp1b1
ENSRNOG00000019253	498.675	0.486137	0.0715108	6.79809	1.06014e-11	1.5837e-09	Bcar1
ENSRNOG00000017093	61.0341	0.851685	0.126161	6.7508	1.47036e-11	2.17497e-09	Pxdc1
ENSRNOG00000009892	66.7385	-1.67251	0.248318	-6.73536	1.6352e-11	2.39532e-09	Adamts15
ENSRNOG00000014336	236.177	0.545496	0.081583	6.68639	2.28742e-11	3.31853e-09	Mcm5
ENSRNOG00000023972	1166.47	0.482598	0.07224	6.68048	2.38166e-11	3.42233e-09	Col4a2
ENSRNOG00000008376	141.912	0.683969	0.102482	6.67406	2.48826e-11	3.54178e-09	Slc2a3
ENSRNOG00000011946	283.66	-0.653786	0.0981756	-6.65936	2.75028e-11	3.84619e-09	Ptn
ENSRNOG00000007030	373.329	-0.429581	0.0645174	-6.65837	2.76885e-11	3.84619e-09	Epha7
ENSRNOG00000003538	22.6068	-1.28298	0.192702	-6.65785	2.7786e-11	3.84619e-09	Adamts4
ENSRNOG00000017307	580.797	0.902213	0.135758	6.64573	3.01719e-11	4.13849e-09	Prss23
ENSRNOG00000027030	151.799	0.569857	0.0859706	6.62851	3.39085e-11	4.60911e-09	Adm
ENSRNOG00000048751	38.1946	-1.14145	0.172512	-6.61664	3.67461e-11	4.95022e-09	Rtl1
ENSRNOG00000008591	4.73631	-3.61234	0.549658	-6.57198	4.96518e-11	6.62962e-09	Colec10
ENSRNOG00000000700	42.5348	1.31986	0.200919	6.56911	5.06172e-11	6.69924e-09	Tmem119
ENSRNOG00000005387	834.901	0.390036	0.0593999	6.56628	5.15891e-11	6.76849e-09	ENSRNOG00000020957
ENSRNOG00000019657	180.653	-0.556112	0.0848523	-6.55389	5.60591e-11	7.27134e-09	ENSRNOG00000010199
ENSRNOG00000002680	1129.69	0.526766	0.0803853	6.55302	5.63856e-11	7.27134e-09	Lamc1
ENSRNOG00000067723	73.9429	0.729947	0.111503	6.54646	5.89154e-11	7.53318e-09	Pclaf
ENSRNOG00000015423	221.901	0.477969	0.0731471	6.53436	6.38837e-11	8.09981e-09	Ccna2
ENSRNOG00000025695	319.673	-0.445324	0.0682205	-6.52772	6.67806e-11	8.39654e-09	Tns3
ENSRNOG00000013987	527.052	-0.364454	0.0561666	-6.48881	8.65193e-11	1.07885e-08	Sbno2
ENSRNOG00000030715	59.6122	-0.788556	0.121659	-6.48167	9.07146e-11	1.11804e-08	Cfh
ENSRNOG00000015948	86.1242	0.816719	0.126018	6.48095	9.11443e-11	1.11804e-08	Slc1a5
ENSRNOG00000006997	2063.18	-0.27836	0.0429589	-6.47967	9.19238e-11	1.11851e-08	App
ENSRNOG00000031974	155.728	-0.517306	0.0798906	-6.47519	9.46956e-11	1.14301e-08	Pcdh10
ENSRNOG00000011647	66.1829	1.50345	0.232979	6.45314	1.09556e-10	1.31189e-08	S100a6
ENSRNOG00000016678	34.5658	-1.13168	0.175492	-6.44863	1.12867e-10	1.3409e-08	Angptl2
ENSRNOG00000015602	506.298	-0.388441	0.06039	-6.4322	1.2577e-10	1.48251e-08	Cdh2
ENSRNOG00000043416	44.6467	-0.923293	0.143666	-6.42668	1.30422e-10	1.52543e-08	Bcl3
ENSRNOG00000002525	15.4587	1.78986	0.278791	6.42006	1.36216e-10	1.58095e-08	Ptgs2
ENSRNOG00000069507	113.072	0.638331	0.0994499	6.41861	1.37521e-10	1.5839e-08	Prr5
ENSRNOG00000008057	40.4658	2.46464	0.384075	6.41708	1.38911e-10	1.58779e-08	Krt7
ENSRNOG00000050469	39.49	1.05251	0.164214	6.40941	1.46084e-10	1.65723e-08	Gng11
ENSRNOG00000020657	384.508	0.575785	0.0898775	6.40633	1.49061e-10	1.66745e-08	Shc1
ENSRNOG00000061230	481.006	-0.384673	0.0600471	-6.4062	1.49196e-10	1.66745e-08	L1cam
ENSRNOG00000007393	51.2855	-0.955445	0.149367	-6.39664	1.58837e-10	1.76216e-08	Ndrg1
ENSRNOG00000025731	2108.21	0.411669	0.0644444	6.38797	1.68099e-10	1.8513e-08	Ptma
ENSRNOG00000016166	82.7029	0.821887	0.128793	6.38146	1.75407e-10	1.91152e-08	Pdlim1
ENSRNOG00000070079	5.38365	-2.6855	0.420869	-6.38086	1.76101e-10	1.91152e-08	ENSRNOG00000014323
ENSRNOG00000043451	61.0035	2.01128	0.315884	6.36714	1.92585e-10	2.07552e-08	Spp1
ENSRNOG00000004874	134.599	-0.63022	0.0993273	-6.34489	2.22591e-10	2.38188e-08	Flrt3
ENSRNOG00000033531	108.543	-0.73039	0.115216	-6.33932	2.30775e-10	2.4402e-08	Cacna2d1
ENSRNOG00000058560	820.713	-0.436354	0.0688365	-6.33899	2.31275e-10	2.4402e-08	Col2a1
ENSRNOG00000049537	10.0242	2.41029	0.382139	6.30737	2.83809e-10	2.97369e-08	4930523C07Rik
ENSRNOG00000005067	351.273	0.4673	0.0744963	6.2728	3.54622e-10	3.69002e-08	Zfp36l2
ENSRNOG00000003256	851.561	-0.361163	0.0580135	-6.2255	4.80017e-10	4.92085e-08	Ccng1
ENSRNOG00000004199	69.9749	-0.925323	0.14865	-6.22486	4.81985e-10	4.92085e-08	AABR07062753.1
ENSRNOG00000016878	16.0677	-1.42223	0.228509	-6.22398	4.84704e-10	4.92085e-08	Plppr5
ENSRNOG00000004812	160.802	-0.549721	0.0883289	-6.22357	4.85954e-10	4.92085e-08	Sema6d
ENSRNOG00000011568	34.0214	-1.05907	0.170548	-6.20981	5.30478e-10	5.3359e-08	Rspo3
ENSRNOG00000008676	252.475	0.484363	0.0780921	6.20246	5.55878e-10	5.55436e-08	Emp1
ENSRNOG00000011739	157.333	-0.662706	0.10709	-6.18832	6.08071e-10	6.0359e-08	Dennd4a
ENSRNOG00000011518	160.13	-0.740364	0.119711	-6.18462	6.2254e-10	6.13914e-08	Dusp26
ENSRNOG00000002093	113.95	-0.636453	0.10318	-6.16838	6.89932e-10	6.75955e-08	Tgfbr3
ENSRNOG00000016731	541.936	0.561675	0.0912193	6.15742	7.39411e-10	7.19757e-08	Tpm2
ENSRNOG00000021812	17.9902	1.53194	0.249105	6.1498	7.75811e-10	7.50348e-08	Scx
ENSRNOG00000000412	114.63	-0.552102	0.0899261	-6.13951	8.27746e-10	7.9548e-08	Slc35f1
ENSRNOG00000010079	60.6622	-1.50678	0.246458	-6.11374	9.73206e-10	9.2935e-08	Ca3
ENSRNOG00000042261	747.945	0.360631	0.0590107	6.11128	9.88364e-10	9.37889e-08	Hdgf
ENSRNOG00000066901	30.6156	1.11231	0.182185	6.10541	1.02535e-09	9.66905e-08	ENSRNOG00000066722
ENSRNOG00000030285	63.4713	-0.745693	0.122179	-6.10329	1.0391e-09	9.73782e-08	Epha3
ENSRNOG00000025122	78.9248	-1.33971	0.219628	-6.09989	1.06143e-09	9.88567e-08	AABR07005506.1
ENSRNOG00000047314	118.057	0.662215	0.108676	6.09345	1.105e-09	1.02283e-07	Tk1
ENSRNOG00000067762	503.539	-0.866499	0.142376	-6.086	1.15765e-09	1.06503e-07	ENSRNOG00000036429
ENSRNOG00000005781	11.2085	-1.85493	0.304857	-6.08458	1.16795e-09	1.068e-07	Wnt16
ENSRNOG00000007805	138.246	0.557859	0.0919395	6.06767	1.29775e-09	1.17955e-07	Mybl2
ENSRNOG00000048723	116.241	-0.546221	0.0901179	-6.06119	1.35122e-09	1.22079e-07	Pros1
ENSRNOG00000050223	53.6088	0.893368	0.147655	6.05038	1.44503e-09	1.29778e-07	Rin1
ENSRNOG00000001229	501.692	1.08722	0.179808	6.04659	1.47946e-09	1.32083e-07	Col18a1
ENSRNOG00000019622	53.9571	-0.857957	0.142064	-6.03923	1.54854e-09	1.37438e-07	Ackr3
ENSRNOG00000021916	34.8519	1.12355	0.186185	6.03459	1.59364e-09	1.40613e-07	Slc16a12
ENSRNOG00000007744	155.068	-0.542682	0.089999	-6.02987	1.64094e-09	1.43945e-07	Ehd3
ENSRNOG00000016472	99.018	-0.608745	0.101103	-6.02106	1.73281e-09	1.51125e-07	Marchf4
ENSRNOG00000064527	96.7627	0.666239	0.110785	6.01379	1.81241e-09	1.57159e-07	ENSRNOG00000029366
ENSRNOG00000057451	195.77	0.526751	0.0876514	6.00962	1.85957e-09	1.60327e-07	Itga5
ENSRNOG00000000436	23.1376	-1.18702	0.197692	-6.00438	1.9206e-09	1.63789e-07	Egfl8
ENSRNOG00000010966	2464.91	0.34685	0.0577668	6.00431	1.92143e-09	1.63789e-07	Itgb1
ENSRNOG00000003515	81.125	-0.77369	0.128931	-6.00082	1.96322e-09	1.66411e-07	Ephx1
ENSRNOG00000046479	126.726	0.507425	0.0846979	5.991	2.08554e-09	1.75791e-07	Chaf1a
ENSRNOG00000018992	1127.01	-0.431212	0.0720114	-5.98811	2.12298e-09	1.77953e-07	Dpysl3
ENSRNOG00000013971	147.215	0.525137	0.0878778	5.97577	2.29011e-09	1.90814e-07	Psat1
ENSRNOG00000016957	199.828	-1.68955	0.282793	-5.97451	2.30789e-09	1.90814e-07	Igfbp2
ENSRNOG00000068008	266.659	-0.41182	0.0689349	-5.97405	2.31436e-09	1.90814e-07	ENSRNOG00000024266
ENSRNOG00000008106	334.253	0.354663	0.0594138	5.96937	2.38169e-09	1.95299e-07	Shmt2
ENSRNOG00000001250	32.5343	1.00507	0.168438	5.96703	2.41608e-09	1.96464e-07	Lfng
ENSRNOG00000060879	73.9757	-0.902703	0.151292	-5.96664	2.42194e-09	1.96464e-07	1500009L16Rik
ENSRNOG00000011841	747.418	-0.48641	0.0816402	-5.95796	2.55402e-09	2.0607e-07	Map2
ENSRNOG00000001607	104.269	-0.556	0.0934261	-5.95123	2.66138e-09	2.1359e-07	Adamts1
ENSRNOG00000065054	22.9044	1.17415	0.197436	5.94698	2.73134e-09	2.18044e-07	Hist2h3c2
ENSRNOG00000029939	106.512	0.601818	0.101337	5.9388	2.8712e-09	2.28004e-07	Gypc
ENSRNOG00000017405	757.813	0.349135	0.058907	5.9269	3.08715e-09	2.43869e-07	Raly
ENSRNOG00000012874	266.228	-0.382066	0.0645191	-5.92176	3.18523e-09	2.4952e-07	Rgma
ENSRNOG00000002349	34.8689	-0.925543	0.156304	-5.92142	3.19177e-09	2.4952e-07	Gabra2
ENSRNOG00000013018	36.8968	-0.882138	0.149104	-5.91625	3.29369e-09	2.56161e-07	Eda2r
ENSRNOG00000050190	17.153	1.33584	0.225944	5.91226	3.37447e-09	2.61098e-07	Eng
ENSRNOG00000005711	419.205	-0.42626	0.0721852	-5.90508	3.52476e-09	2.70053e-07	Ptprd
ENSRNOG00000064634	57.4417	-0.725609	0.12288	-5.90502	3.52601e-09	2.70053e-07	Sorl1
ENSRNOG00000020871	165.867	0.561884	0.0951965	5.90235	3.58352e-09	2.73071e-07	Ltbp4
ENSRNOG00000016066	39.2932	0.947953	0.160687	5.89939	3.64854e-09	2.76629e-07	Bambi
ENSRNOG00000015278	1031.62	0.400313	0.0679325	5.8928	3.79698e-09	2.85499e-07	Myl12a
ENSRNOG00000063118	342.898	-0.976692	0.165757	-5.89231	3.80832e-09	2.85499e-07	Krbox1
ENSRNOG00000029071	173.221	-0.625914	0.106237	-5.89171	3.82229e-09	2.85499e-07	Unc5c
ENSRNOG00000058186	247.786	0.495634	0.0842683	5.88161	4.06287e-09	3.01437e-07	Errfi1
ENSRNOG00000022392	24.7065	1.20032	0.204102	5.881	4.07797e-09	3.01437e-07	Hspb8
ENSRNOG00000062276	7.05319	2.65018	0.450689	5.88029	4.09561e-09	3.01437e-07	AABR07044631.2
ENSRNOG00000028415	230.372	0.427148	0.0728564	5.86288	4.5492e-09	3.33196e-07	Cdc20
ENSRNOG00000026941	203.129	0.469643	0.0801818	5.85722	4.70678e-09	3.42971e-07	Tril
ENSRNOG00000014350	937.587	0.470654	0.0803648	5.85647	4.72812e-09	3.42971e-07	Ccn1
ENSRNOG00000063529	371.597	-0.507003	0.0867773	-5.84258	5.14e-09	3.71064e-07	ENSRNOG00000065280
ENSRNOG00000003069	6.55046	3.10925	0.532668	5.83713	5.31086e-09	3.81573e-07	Cd38
ENSRNOG00000053070	2964.34	-0.818345	0.140231	-5.83568	5.35721e-09	3.81774e-07	AABR07053749.2
ENSRNOG00000007541	128.819	0.608134	0.104214	5.83546	5.36426e-09	3.81774e-07	Fhl3
ENSRNOG00000039496	100.66	0.617907	0.105988	5.82996	5.54408e-09	3.92719e-07	ENSRNOG00000036622
ENSRNOG00000019965	244.372	0.453438	0.0779723	5.81538	6.04976e-09	4.2553e-07	Tgfb1i1
ENSRNOG00000025042	62.6888	-0.717627	0.12341	-5.81499	6.06368e-09	4.2553e-07	Pde3a
ENSRNOG00000009198	440.903	-0.360246	0.0620195	-5.80859	6.30011e-09	4.40074e-07	Rab6b
ENSRNOG00000002182	1763.99	0.335899	0.0578786	5.80352	6.49385e-09	4.51517e-07	Septin11
ENSRNOG00000017628	2526.19	0.503478	0.0868153	5.79942	6.65465e-09	4.60575e-07	Tagln
ENSRNOG00000004033	413.328	0.453989	0.0783204	5.79655	6.76914e-09	4.6636e-07	Sema6a
ENSRNOG00000009222	117.371	0.702654	0.121297	5.79286	6.91969e-09	4.74565e-07	Epha2
ENSRNOG00000065312	398.099	-0.442793	0.0764764	-5.78993	7.04138e-09	4.80725e-07	Nbea
ENSRNOG00000019363	21.4071	1.21035	0.209087	5.78872	7.09232e-09	4.82022e-07	Inka1
ENSRNOG00000057347	62.0563	0.816716	0.141129	5.78704	7.16394e-09	4.84707e-07	Cebpb
ENSRNOG00000070206	191.787	0.51284	0.0886724	5.78353	7.31488e-09	4.9271e-07	Irf2bp2
ENSRNOG00000017194	145.452	0.518792	0.0897576	5.77993	7.47336e-09	5.01147e-07	Prdx1
ENSRNOG00000050220	150.099	-0.510348	0.0886444	-5.75725	8.54962e-09	5.70782e-07	Nrxn1
ENSRNOG00000004841	317.034	-0.482547	0.0838398	-5.75558	8.63446e-09	5.73906e-07	Akap6
ENSRNOG00000062678	9094.8	-0.401643	0.0699475	-5.74206	9.35306e-09	6.18943e-07	H19
ENSRNOG00000064537	15.6242	-1.48059	0.257986	-5.739	9.52346e-09	6.27467e-07	ENSRNOG00000061788
ENSRNOG00000020803	16.058	2.62319	0.457355	5.73557	9.71872e-09	6.37548e-07	Meox1
ENSRNOG00000017895	336.139	0.411531	0.0719805	5.71725	1.0826e-08	7.07114e-07	Eno1
ENSRNOG00000016478	1010.18	0.364101	0.0638027	5.70667	1.15206e-08	7.49238e-07	Eif5a
ENSRNOG00000002053	124.859	-0.704782	0.123681	-5.6984	1.20938e-08	7.83138e-07	Fras1
ENSRNOG00000014751	145.946	-0.478371	0.0839633	-5.69738	1.21661e-08	7.84455e-07	Ret
ENSRNOG00000042753	200.716	-0.449244	0.0789792	-5.68813	1.2844e-08	8.24637e-07	Fgf13
ENSRNOG00000020729	21.7609	1.36943	0.24089	5.68488	1.30903e-08	8.34852e-07	Stc2
ENSRNOG00000019316	240.623	0.55743	0.0980601	5.68458	1.31137e-08	8.34852e-07	Sh3bp4
ENSRNOG00000014117	45.2881	1.00317	0.176553	5.68198	1.33147e-08	8.41972e-07	Hmox1
ENSRNOG00000010997	46.3613	-0.946173	0.166541	-5.6813	1.33672e-08	8.41972e-07	Ednrb
ENSRNOG00000001312	51.0845	0.81984	0.144328	5.68041	1.34376e-08	8.41972e-07	Pdgfa
ENSRNOG00000048411	199.958	0.45898	0.0808025	5.68026	1.34488e-08	8.41972e-07	Uhrf1
ENSRNOG00000004210	219.116	-0.525004	0.0924979	-5.67585	1.38001e-08	8.60396e-07	Osr1
ENSRNOG00000014179	241.693	0.48479	0.0854535	5.67314	1.40203e-08	8.7053e-07	Rps2
ENSRNOG00000018094	68.2694	-0.855949	0.150897	-5.67239	1.40817e-08	8.70755e-07	Sv2c
ENSRNOG00000010747	116.731	0.610199	0.107668	5.66743	1.44954e-08	8.92678e-07	Dap
ENSRNOG00000003018	55.5071	-0.761032	0.134573	-5.65517	1.55689e-08	9.54891e-07	Olfml2b
ENSRNOG00000015529	74.1472	0.641239	0.113623	5.64358	1.66546e-08	1.01735e-06	Cdca3
ENSRNOG00000028498	620.778	0.364146	0.0646517	5.63243	1.77692e-08	1.07712e-06	Wdr1
ENSRNOG00000018087	5067.02	0.303025	0.0538008	5.63236	1.7776e-08	1.07712e-06	Vim
ENSRNOG00000017283	18.384	-1.57474	0.279829	-5.6275	1.82838e-08	1.10346e-06	Kcnt1
ENSRNOG00000002773	172.187	-0.51754	0.0919911	-5.62598	1.84456e-08	1.10879e-06	Rgs4
ENSRNOG00000018005	8.71343	-1.76907	0.315495	-5.60729	2.05522e-08	1.23052e-06	Duoxa1
ENSRNOG00000051624	290.115	0.514409	0.0917573	5.6062	2.06822e-08	1.23341e-06	Hspe1
ENSRNOG00000004680	776.962	-0.399101	0.0712188	-5.60387	2.09622e-08	1.24519e-06	Kif5c
ENSRNOG00000046202	40.7387	0.856246	0.152821	5.60295	2.1074e-08	1.24692e-06	Metrnl
ENSRNOG00000022256	10.4771	2.01307	0.359356	5.60189	2.12024e-08	1.24962e-06	Cxcl10
ENSRNOG00000012422	242.749	-0.418224	0.0747316	-5.59634	2.18918e-08	1.28523e-06	Tnik
ENSRNOG00000045771	97.5505	-0.673166	0.120395	-5.59133	2.25334e-08	1.31777e-06	Chl1
ENSRNOG00000000034	93.6819	0.562355	0.100593	5.59041	2.26534e-08	1.31967e-06	Nuak2
ENSRNOG00000058457	246.567	-0.55735	0.0998089	-5.58417	2.34814e-08	1.36264e-06	Chtopl1
ENSRNOG00000062503	209.357	-0.454308	0.0814313	-5.57903	2.4186e-08	1.39816e-06	ENSRNOG00000068872
ENSRNOG00000006853	383.554	-0.357189	0.0643035	-5.55474	2.78022e-08	1.59713e-06	Elavl2
ENSRNOG00000016687	45.1164	-0.740605	0.133334	-5.55451	2.78396e-08	1.59713e-06	Ssc5d
ENSRNOG00000059479	104.046	-0.629413	0.113342	-5.55323	2.80436e-08	1.60273e-06	Adcy1
ENSRNOG00000019648	18.7354	-1.39516	0.251271	-5.55239	2.81787e-08	1.60438e-06	Col6a3
ENSRNOG00000049361	50.4749	-0.972064	0.17512	-5.55084	2.84298e-08	1.61259e-06	Gas7
ENSRNOG00000012956	51.6583	-1.80323	0.324922	-5.54972	2.86126e-08	1.61379e-06	Tgm2
ENSRNOG00000000341	176.99	0.583619	0.105168	5.5494	2.8665e-08	1.61379e-06	Nid2
ENSRNOG00000036701	1572.87	0.376134	0.0678096	5.54691	2.90756e-08	1.63083e-06	Actg1
ENSRNOG00000062783	29.7121	-0.859941	0.155064	-5.5457	2.9278e-08	1.6361e-06	Slitrk4
ENSRNOG00000015496	3369.76	0.316047	0.0571349	5.53159	3.17347e-08	1.76068e-06	Tpm4
ENSRNOG00000010233	2075.68	0.357117	0.0645599	5.53155	3.17409e-08	1.76068e-06	Cald1
ENSRNOG00000010161	186.397	0.645463	0.117169	5.50881	3.61275e-08	1.99667e-06	Myo10
ENSRNOG00000018770	42.5373	0.862823	0.156735	5.50498	3.69202e-08	2.03304e-06	Pmaip1
ENSRNOG00000001163	219.676	0.449278	0.0817139	5.49818	3.83725e-08	2.10532e-06	Srsf9
ENSRNOG00000003134	81.0377	-0.708508	0.128895	-5.49679	3.86777e-08	2.11438e-06	Slc4a4
ENSRNOG00000000632	152.708	0.476293	0.086796	5.4875	4.07669e-08	2.22055e-06	Cdk1
ENSRNOG00000008415	130.28	0.482475	0.0879344	5.48676	4.09384e-08	2.22186e-06	Nab2
ENSRNOG00000012081	542.284	0.459954	0.0838748	5.48381	4.16252e-08	2.25104e-06	Txn1
ENSRNOG00000009884	845.954	0.459558	0.0839102	5.47678	4.33128e-08	2.33394e-06	Lgals1
ENSRNOG00000047712	2167.3	-0.336191	0.0613985	-5.47556	4.36121e-08	2.33668e-06	Dcx
ENSRNOG00000027002	215.672	-0.455959	0.0832754	-5.47531	4.36734e-08	2.33668e-06	Mast4
ENSRNOG00000023765	108.194	-0.485311	0.0888349	-5.46307	4.67966e-08	2.49494e-06	Nyap2
ENSRNOG00000008040	99.525	0.61822	0.113297	5.45664	4.85219e-08	2.57781e-06	Pimreg
ENSRNOG00000012512	94.9047	0.63141	0.115738	5.45551	4.88333e-08	2.58525e-06	Nexn
ENSRNOG00000016244	21.4796	1.0809	0.198482	5.44586	5.15561e-08	2.71985e-06	Mical2
ENSRNOG00000058539	242.151	0.433683	0.0796969	5.44165	5.27886e-08	2.77517e-06	Ccnb1
ENSRNOG00000002461	1145.57	0.420975	0.0775138	5.43097	5.60494e-08	2.92369e-06	Nid1
ENSRNOG00000006526	493.307	-0.353134	0.0650248	-5.43076	5.61136e-08	2.92369e-06	Sema3c
ENSRNOG00000001884	569.301	0.366379	0.0674668	5.4305	5.61949e-08	2.92369e-06	Ranbp1
ENSRNOG00000061857	7.58604	2.50504	0.462706	5.41389	6.16713e-08	3.19758e-06	Mgst2
ENSRNOG00000007765	19.8847	1.17508	0.217081	5.4131	6.19435e-08	3.2007e-06	Frzb
ENSRNOG00000004019	225.339	0.524398	0.0969016	5.41166	6.2444e-08	3.21555e-06	Phlda1
ENSRNOG00000057556	121.52	-0.484806	0.0896611	-5.4071	6.40528e-08	3.28717e-06	Pdzrn3
ENSRNOG00000013653	549.057	0.38887	0.0720587	5.39657	6.79259e-08	3.47412e-06	Pdlim7
ENSRNOG00000011132	102.396	-0.564157	0.104733	-5.38663	7.17924e-08	3.65947e-06	D430041D05Rik
ENSRNOG00000014025	24.9876	-1.08461	0.201375	-5.38602	7.20367e-08	3.65956e-06	Rasgrf1
ENSRNOG00000014193	304.295	0.327811	0.0611848	5.35772	8.42768e-08	4.26701e-06	Lig1
ENSRNOG00000066013	455.733	0.394139	0.0736295	5.353	8.65082e-08	4.36534e-06	ENSRNOG00000069593
ENSRNOG00000010284	314.78	0.422011	0.0789131	5.3478	8.90294e-08	4.47245e-06	St3gal5
ENSRNOG00000015741	61.821	-0.623832	0.116661	-5.34741	8.92236e-08	4.47245e-06	Slc2a13
ENSRNOG00000008680	150.943	0.624163	0.116813	5.34327	9.12824e-08	4.5605e-06	Loxl1
ENSRNOG00000016486	537.756	0.331286	0.0620287	5.34085	9.25093e-08	4.60653e-06	Nop58
ENSRNOG00000006653	158.822	0.491694	0.0922224	5.33161	9.73462e-08	4.83144e-06	Slc38a4
ENSRNOG00000011624	398.751	-0.386336	0.0725593	-5.32442	1.01275e-07	5.00934e-06	Eef1a2
ENSRNOG00000004367	119.881	0.61131	0.114825	5.32385	1.01594e-07	5.00934e-06	Elk3
ENSRNOG00000010597	100.245	-0.532788	0.100128	-5.32107	1.03158e-07	5.06988e-06	Slc5a7
ENSRNOG00000002903	127.417	0.51933	0.0976869	5.31628	1.05912e-07	5.1883e-06	Specc1
ENSRNOG00000016580	339.265	0.460672	0.0866833	5.31443	1.06993e-07	5.2137e-06	Rps23
ENSRNOG00000061582	239.382	-0.34901	0.0656749	-5.31421	1.07121e-07	5.2137e-06	Scamp1
ENSRNOG00000036688	1692.83	0.266632	0.050286	5.30232	1.14343e-07	5.5473e-06	Arhgdia
ENSRNOG00000018795	910.533	0.366582	0.0691679	5.29988	1.15878e-07	5.60376e-06	Rpl18a
ENSRNOG00000005506	11.9598	1.64523	0.310475	5.29909	1.1638e-07	5.61004e-06	Arhgef5
ENSRNOG00000031232	273.585	-0.464471	0.0878133	-5.28931	1.2278e-07	5.89971e-06	Nrp2
ENSRNOG00000006052	622.789	-0.327762	0.0620114	-5.28551	1.25352e-07	6.00416e-06	Sulf2
ENSRNOG00000002115	324.736	0.407458	0.0771886	5.27874	1.30077e-07	6.21077e-06	Sod1
ENSRNOG00000017418	1343.53	0.359009	0.0680654	5.27448	1.33136e-07	6.33678e-06	Rps3
ENSRNOG00000005347	224.529	0.418543	0.0795717	5.25995	1.44095e-07	6.8368e-06	Fjx1
ENSRNOG00000020877	7.83941	-2.27187	0.432016	-5.25877	1.45022e-07	6.85924e-06	Pyy
ENSRNOG00000027864	99.4562	0.616085	0.117287	5.2528	1.49807e-07	7.0634e-06	Ppial4d
ENSRNOG00000021256	18.1946	-1.12474	0.2145	-5.24354	1.57525e-07	7.40415e-06	Adra1d
ENSRNOG00000004328	22.1205	-1.05385	0.201056	-5.24158	1.5921e-07	7.43848e-06	Deptor
ENSRNOG00000015353	22.7934	-0.951747	0.181578	-5.24154	1.59241e-07	7.43848e-06	Prss12
ENSRNOG00000031536	10.5618	-1.46167	0.279079	-5.23746	1.62801e-07	7.58129e-06	Syndig1
ENSRNOG00000012952	212.635	0.449531	0.0859378	5.23089	1.68698e-07	7.83175e-06	Lrig1
ENSRNOG00000012681	22.358	1.11073	0.212596	5.2246	1.74532e-07	8.05683e-06	Lgals9
ENSRNOG00000000500	78.3381	-0.62939	0.120469	-5.22451	1.74615e-07	8.05683e-06	Scube3
ENSRNOG00000054879	227.808	-0.456265	0.0873541	-5.22317	1.75887e-07	8.09081e-06	Zic2
ENSRNOG00000015971	293.244	0.464558	0.0891886	5.20871	1.90157e-07	8.72063e-06	Slc12a2
ENSRNOG00000029735	223.05	0.414642	0.0796645	5.20486	1.94145e-07	8.87654e-06	Pid1
ENSRNOG00000051048	93.9232	0.521259	0.100384	5.19264	2.07337e-07	9.45107e-06	AABR07039058.1
ENSRNOG00000004978	496.109	-0.325364	0.0626819	-5.19072	2.09482e-07	9.51348e-06	Prkacb
ENSRNOG00000026793	251.426	-0.372467	0.0717624	-5.19029	2.09967e-07	9.51348e-06	Nt5dc3
ENSRNOG00000027271	605.792	0.419066	0.0808775	5.18149	2.20124e-07	9.9438e-06	RGD1359290
ENSRNOG00000016208	275.635	-0.387354	0.0747654	-5.18093	2.20787e-07	9.944e-06	Setbp1
ENSRNOG00000000963	47.3392	-0.74187	0.143277	-5.17787	2.24438e-07	1.00783e-05	Tmem132c
ENSRNOG00000016011	23.4886	-1.00357	0.19389	-5.17598	2.26716e-07	1.01504e-05	Plekhg1
ENSRNOG00000000479	136.142	0.457631	0.088427	5.17524	2.27622e-07	1.01609e-05	Kifc1
ENSRNOG00000005917	127.961	0.53002	0.102481	5.17188	2.3175e-07	1.02578e-05	Pawr
ENSRNOG00000058474	767.628	-1.27886	0.247287	-5.17154	2.32168e-07	1.02578e-05	AABR07015941.1
ENSRNOG00000027787	50.7648	0.817098	0.158004	5.17137	2.32381e-07	1.02578e-05	Cdc6
ENSRNOG00000020197	211.085	0.441606	0.0853962	5.17126	2.32515e-07	1.02578e-05	Cd248
ENSRNOG00000014856	402.217	-0.318989	0.0617533	-5.16554	2.3975e-07	1.05462e-05	Etnk1
ENSRNOG00000052572	72.471	-0.714008	0.138327	-5.16174	2.44661e-07	1.0731e-05	Aff2
ENSRNOG00000001785	47.3822	0.82327	0.159516	5.16103	2.45591e-07	1.07405e-05	Etv5
ENSRNOG00000034037	549.053	-0.332419	0.064491	-5.15451	2.54298e-07	1.10891e-05	Zfp266
ENSRNOG00000006615	98.7966	0.529121	0.102671	5.15355	2.55604e-07	1.1114e-05	Mtap
ENSRNOG00000015655	367.351	0.443983	0.0861767	5.15201	2.57712e-07	1.11434e-05	Ptgfrn
ENSRNOG00000056651	39.7674	0.785925	0.152548	5.15197	2.57759e-07	1.11434e-05	ENSRNOG00000018742
ENSRNOG00000001797	160.436	0.406083	0.0788546	5.14977	2.608e-07	1.12427e-05	Umps
ENSRNOG00000054096	126.76	-0.897589	0.174319	-5.14913	2.61697e-07	1.12492e-05	ENSRNOG00000060689
ENSRNOG00000067274	189.665	0.428844	0.0833205	5.14692	2.64798e-07	1.13502e-05	Ier2
ENSRNOG00000051837	64.582	-0.641922	0.124776	-5.14459	2.68111e-07	1.14597e-05	Nwd2
ENSRNOG00000010457	326.622	-0.358068	0.0696553	-5.14058	2.73898e-07	1.16739e-05	Vash1
ENSRNOG00000030628	1434.64	0.280714	0.0546238	5.13904	2.76152e-07	1.17369e-05	Eif4a1
ENSRNOG00000011305	46.599	-1.4221	0.276827	-5.13715	2.78933e-07	1.18217e-05	Sox10
ENSRNOG00000056562	19.1659	-1.1291	0.21996	-5.13323	2.84817e-07	1.20299e-05	Olfml1
ENSRNOG00000000938	1418.9	0.321169	0.0625716	5.13282	2.85438e-07	1.20299e-05	Ran
ENSRNOG00000058039	2325.87	0.449407	0.0877812	5.11963	3.06141e-07	1.28665e-05	Acta2
ENSRNOG00000004273	12.7934	-1.32789	0.259517	-5.11679	3.10775e-07	1.30249e-05	Ifitm1
ENSRNOG00000021035	794.905	0.378994	0.0742029	5.10754	3.26379e-07	1.3641e-05	Rpl18
ENSRNOG00000006116	116.533	0.447069	0.0875859	5.10435	3.31938e-07	1.3835e-05	Hk2
ENSRNOG00000014844	257.958	-0.353359	0.069309	-5.09832	3.42689e-07	1.42438e-05	Kif21a
ENSRNOG00000016930	341.224	0.363345	0.071289	5.09679	3.45463e-07	1.43196e-05	Ube2s
ENSRNOG00000018198	195.244	-0.421691	0.0827536	-5.09574	3.47382e-07	1.43597e-05	Dapk1
ENSRNOG00000011078	228.673	0.358047	0.0703143	5.09209	3.54142e-07	1.45992e-05	Srm
ENSRNOG00000063428	7.75878	-1.83141	0.359822	-5.08978	3.58483e-07	1.47379e-05	U6
ENSRNOG00000012709	51.3085	0.696487	0.136986	5.08438	3.68821e-07	1.51216e-05	Bag2
ENSRNOG00000012630	291.11	0.371483	0.0732031	5.07469	3.88125e-07	1.587e-05	Rhoc
ENSRNOG00000005924	412.317	0.382336	0.0753743	5.0725	3.92621e-07	1.60105e-05	Dstn
ENSRNOG00000008519	229.086	-0.334379	0.065968	-5.06881	4.00316e-07	1.62802e-05	Dipk2a
ENSRNOG00000054212	3.68359	-2.84468	0.561401	-5.06712	4.03876e-07	1.63809e-05	Pde1a
ENSRNOG00000019565	18.5123	-1.16073	0.22968	-5.05368	4.33375e-07	1.75302e-05	Tbx15
ENSRNOG00000039876	1445.78	0.235553	0.0466313	5.05139	4.38618e-07	1.76948e-05	Hnrnpa0
ENSRNOG00000050997	201.086	0.430878	0.0854289	5.04371	4.56594e-07	1.83709e-05	Ifrd1
ENSRNOG00000050410	272.844	0.41339	0.0819841	5.04232	4.59926e-07	1.84558e-05	Snrpd3
ENSRNOG00000011548	104.252	0.525016	0.104174	5.03981	4.66e-07	1.86499e-05	Ebf2
ENSRNOG00000024886	190.275	-0.424511	0.0842555	-5.03838	4.69489e-07	1.87398e-05	Ext1
ENSRNOG00000059500	760.941	-1.17624	0.233567	-5.03597	4.75431e-07	1.89269e-05	Cdkn1c
ENSRNOG00000065474	271.283	0.398861	0.0792339	5.03397	4.8042e-07	1.90752e-05	Olr1694
ENSRNOG00000046005	3241.32	-0.229294	0.045593	-5.02916	4.92632e-07	1.95087e-05	Scd2
ENSRNOG00000009267	16.0765	1.18042	0.234827	5.02678	4.98782e-07	1.97006e-05	B3gnt2
ENSRNOG00000018630	294.018	0.343809	0.0684214	5.02487	5.03761e-07	1.98238e-05	Gapdh
ENSRNOG00000009987	330.428	-0.392384	0.0780929	-5.02458	5.04529e-07	1.98238e-05	Akap11
ENSRNOG00000066399	107.484	-0.51968	0.103448	-5.02358	5.07175e-07	1.98609e-05	ENSRNOG00000063681
ENSRNOG00000006589	254.829	0.467128	0.0929936	5.02323	5.08106e-07	1.98609e-05	Mif
ENSRNOG00000012428	43.6487	-0.666948	0.132806	-5.02196	5.11478e-07	1.99411e-05	Maf
ENSRNOG00000001422	113.124	-0.528329	0.105218	-5.02128	5.1328e-07	1.99597e-05	Col26a1
ENSRNOG00000053203	227.99	-0.376058	0.0749995	-5.01414	5.32713e-07	2.06622e-05	Mical3
ENSRNOG00000020595	992.507	0.381814	0.0762356	5.00834	5.49001e-07	2.12347e-05	Rps11
ENSRNOG00000001349	211.791	0.384261	0.0767311	5.00789	5.50288e-07	2.12347e-05	Mcm7
ENSRNOG00000064676	6.32617	-1.82615	0.364707	-5.00717	5.52359e-07	2.12602e-05	U6
ENSRNOG00000012258	161.71	0.403893	0.0807444	5.00212	5.67027e-07	2.17692e-05	Rras2
ENSRNOG00000012095	440.598	-0.330055	0.0659964	-5.00111	5.70025e-07	2.18059e-05	Pkia
ENSRNOG00000014532	6.20156	-2.04522	0.408976	-5.00082	5.70872e-07	2.18059e-05	Lbp
ENSRNOG00000024603	289.765	0.460771	0.0923009	4.99206	5.97398e-07	2.27615e-05	Rps15
ENSRNOG00000008115	211.664	0.364489	0.0731308	4.98406	6.22622e-07	2.36628e-05	Arhgap11a
ENSRNOG00000010448	994.595	0.295283	0.0593033	4.9792	6.38473e-07	2.42042e-05	Ptbp1
ENSRNOG00000015654	26.2539	-0.890687	0.178924	-4.97802	6.42379e-07	2.42913e-05	Ghr
ENSRNOG00000032516	65.1055	0.597664	0.120097	4.97649	6.4746e-07	2.44222e-05	AABR07049223.1
ENSRNOG00000005007	162.116	-0.452759	0.0910672	-4.97171	6.63665e-07	2.49707e-05	Scn3a
ENSRNOG00000016012	130.556	-0.445962	0.0897086	-4.97122	6.65313e-07	2.49707e-05	Spats2l
ENSRNOG00000007629	190.646	0.378714	0.0762151	4.96901	6.72939e-07	2.51943e-05	Sf3a3
ENSRNOG00000020792	108.012	0.488725	0.0984145	4.96599	6.83512e-07	2.55268e-05	Etv4
ENSRNOG00000054080	47.0009	-0.652122	0.131347	-4.96489	6.87397e-07	2.56085e-05	Cgnl1
ENSRNOG00000006931	43.2606	0.862769	0.173889	4.9616	6.9914e-07	2.59818e-05	Eepd1
ENSRNOG00000014361	47.2263	0.859722	0.173334	4.95992	7.05223e-07	2.61435e-05	Edn1
ENSRNOG00000029342	9.49457	-1.46436	0.295274	-4.95932	7.07419e-07	2.61606e-05	Scn7a
ENSRNOG00000014504	294.113	1.06583	0.21516	4.95368	7.28245e-07	2.68649e-05	Il1r1
ENSRNOG00000003703	256.016	0.332773	0.0672313	4.94967	7.43377e-07	2.73563e-05	Mcm6
ENSRNOG00000020119	226.131	-0.347226	0.0701713	-4.94826	7.48787e-07	2.74883e-05	Pcdhac2
ENSRNOG00000008165	273.468	0.346354	0.0700175	4.94667	7.5492e-07	2.76462e-05	Tpx2
ENSRNOG00000000599	931.201	0.363558	0.0735273	4.94452	7.63307e-07	2.7784e-05	Lama4
ENSRNOG00000019451	85.6474	0.499796	0.101083	4.94443	7.63661e-07	2.7784e-05	Smtn
ENSRNOG00000004127	659.466	-0.308673	0.0624301	-4.94429	7.64208e-07	2.7784e-05	Cep170
ENSRNOG00000031852	50.0709	-0.66317	0.134177	-4.9425	7.7126e-07	2.7973e-05	Lsamp
ENSRNOG00000053086	14.298	-1.28319	0.259675	-4.94152	7.75155e-07	2.80469e-05	Selenop
ENSRNOG00000017114	70.2066	0.588658	0.119137	4.94101	7.77187e-07	2.80531e-05	Synj2
ENSRNOG00000012622	164.157	-0.405161	0.0820189	-4.93985	7.81828e-07	2.81533e-05	Mmp15
ENSRNOG00000019453	910.396	0.322129	0.0652778	4.93474	8.02576e-07	2.88316e-05	Rps5
ENSRNOG00000043465	11.6233	1.43621	0.291085	4.93399	8.05669e-07	2.88427e-05	Arc
ENSRNOG00000018951	249.079	-0.34436	0.0697971	-4.93374	8.06709e-07	2.88427e-05	Col4a5
ENSRNOG00000008943	319.899	0.73894	0.149818	4.93227	8.12805e-07	2.89919e-05	Penk
ENSRNOG00000001930	421.046	-0.372801	0.0755918	-4.93176	8.14924e-07	2.8999e-05	Ccdc50
ENSRNOG00000005096	414.756	0.315094	0.0639076	4.93046	8.20369e-07	2.91241e-05	Bzw2
ENSRNOG00000017127	193.476	0.413007	0.0838888	4.92327	8.51108e-07	3.01444e-05	Rpl28
ENSRNOG00000002139	518.507	-0.275583	0.0560063	-4.92057	8.62912e-07	3.04909e-05	Cracd
ENSRNOG00000020300	76.3459	0.574214	0.116936	4.91048	9.08514e-07	3.20273e-05	Lsp1
ENSRNOG00000002318	56.0757	-0.562919	0.114726	-4.90662	9.2661e-07	3.2589e-05	Limch1
ENSRNOG00000029614	345.392	-0.397589	0.081043	-4.90591	9.29974e-07	3.26313e-05	Robo1
ENSRNOG00000003357	7437.82	-0.284899	0.0580902	-4.90442	9.37026e-07	3.27677e-05	Col3a1
ENSRNOG00000063046	14.7245	-2.08116	0.424365	-4.90418	9.38207e-07	3.27677e-05	Metazoa_SRP
ENSRNOG00000020674	286.976	0.407825	0.0832111	4.90108	9.53093e-07	3.31821e-05	Rpl27
ENSRNOG00000067906	4.15843	-2.74496	0.560105	-4.9008	9.5447e-07	3.31821e-05	U6
ENSRNOG00000029996	1550.82	0.293856	0.0599783	4.89937	9.61459e-07	3.32808e-05	AABR07054368.1
ENSRNOG00000013057	223.349	0.392985	0.0802123	4.89931	9.61721e-07	3.32808e-05	Prc1
ENSRNOG00000038375	516.857	0.329559	0.0673293	4.89474	9.8438e-07	3.39294e-05	AABR07026311.1
ENSRNOG00000067895	14.4816	-1.1716	0.239365	-4.89462	9.84959e-07	3.39294e-05	ENSRNOG00000020279
ENSRNOG00000017447	422.59	0.315528	0.0645335	4.88937	1.01161e-06	3.47682e-05	Eif2s2
ENSRNOG00000005299	758.917	-0.239302	0.0490131	-4.88241	1.04795e-06	3.59351e-05	Kif5a
ENSRNOG00000028335	417.614	-0.428084	0.0877025	-4.88109	1.05499e-06	3.60945e-05	Fat4
ENSRNOG00000049277	15.2527	-1.12206	0.230048	-4.8775	1.07438e-06	3.66748e-05	Syne4
ENSRNOG00000026963	2173.47	0.314569	0.0645954	4.86983	1.11695e-06	3.80417e-05	Hsp90b1
ENSRNOG00000022101	212.919	-0.469332	0.0964893	-4.86408	1.14988e-06	3.90753e-05	Crabp2
ENSRNOG00000011076	812.968	-0.399045	0.0820872	-4.86123	1.16656e-06	3.9553e-05	Ank2
ENSRNOG00000016541	849.763	-0.286943	0.0590384	-4.86028	1.17222e-06	3.95794e-05	Enc1
ENSRNOG00000013484	8.05902	1.99361	0.41019	4.86021	1.17259e-06	3.95794e-05	Gsta1
ENSRNOG00000055562	547.885	0.305486	0.0629022	4.85652	1.19468e-06	4.02235e-05	ENSRNOG00000009324
ENSRNOG00000005890	1335.9	0.23972	0.0493644	4.85613	1.197e-06	4.02235e-05	Serbp1
ENSRNOG00000004964	22.9419	-1.20219	0.247627	-4.85484	1.20485e-06	4.03972e-05	Erbb3
ENSRNOG00000005958	730.321	0.305489	0.0629409	4.85359	1.21248e-06	4.05628e-05	Rrbp1
ENSRNOG00000001103	88.5097	-0.556674	0.114787	-4.84964	1.23687e-06	4.12872e-05	Sdk1
ENSRNOG00000011977	100.99	-0.569903	0.117561	-4.84772	1.24888e-06	4.15962e-05	Sema5a
ENSRNOG00000010746	25.0632	0.937588	0.193509	4.84519	1.26491e-06	4.20374e-05	Rpl32
ENSRNOG00000019382	104.267	-0.484007	0.0999289	-4.84351	1.27563e-06	4.23004e-05	Zbtb47
ENSRNOG00000023176	984.507	-0.260836	0.0538766	-4.84136	1.28953e-06	4.26675e-05	Kidins220
ENSRNOG00000018839	101.84	-0.644736	0.133224	-4.83948	1.30177e-06	4.29784e-05	Ntrk2
ENSRNOG00000002810	62.4171	0.643888	0.133212	4.83355	1.34119e-06	4.41831e-05	Gfpt2
ENSRNOG00000061231	19.9587	1.02311	0.21172	4.83238	1.34908e-06	4.43461e-05	Selenom
ENSRNOG00000025587	790.984	0.411913	0.0852855	4.82981	1.36661e-06	4.48248e-05	Plagl1
ENSRNOG00000021264	281.456	0.379916	0.0787208	4.82612	1.39219e-06	4.55648e-05	Pcna
ENSRNOG00000015956	114.452	-0.456144	0.0945614	-4.82379	1.40858e-06	4.60002e-05	Usp29
ENSRNOG00000016326	34.1964	0.995504	0.206392	4.82336	1.41159e-06	4.60002e-05	Cx3cl1
ENSRNOG00000016273	138.97	0.419201	0.0869621	4.82051	1.43193e-06	4.65363e-05	Fam136a
ENSRNOG00000066637	251.054	0.414824	0.0860597	4.82019	1.43421e-06	4.65363e-05	Rps10l1
ENSRNOG00000004861	24.1433	-0.949878	0.197298	-4.81443	1.47624e-06	4.77972e-05	Itga4
ENSRNOG00000019620	100.397	0.482678	0.100329	4.81094	1.50219e-06	4.85334e-05	Pmf1
ENSRNOG00000064142	125.107	0.540946	0.112593	4.80444	1.55181e-06	5.00295e-05	ENSRNOG00000049075
ENSRNOG00000021087	33.8575	-0.923836	0.19236	-4.80265	1.56581e-06	5.03729e-05	Lgi4
ENSRNOG00000020193	14.7008	1.31468	0.273815	4.80133	1.57614e-06	5.05973e-05	Runx2
ENSRNOG00000018273	906.451	0.282151	0.0587861	4.79962	1.58965e-06	5.08627e-05	Ncl
ENSRNOG00000003524	764.808	0.264238	0.055056	4.79943	1.59115e-06	5.08627e-05	Lrrc59
ENSRNOG00000020942	15.8942	-1.27526	0.265851	-4.79691	1.61129e-06	5.13978e-05	Plekha4
ENSRNOG00000018645	1447.59	0.314178	0.0655049	4.79624	1.6167e-06	5.1399e-05	Rpsa
ENSRNOG00000055942	279.286	0.374069	0.0779949	4.79606	1.61814e-06	5.1399e-05	AC120310.1
ENSRNOG00000007371	53.4922	0.591404	0.123355	4.79431	1.63238e-06	5.16765e-05	Rbmx2
ENSRNOG00000002642	775.671	0.246126	0.0513389	4.79414	1.63373e-06	5.16765e-05	Ptges3
ENSRNOG00000013072	171.796	-0.489421	0.1021	-4.79354	1.6386e-06	5.17222e-05	Plxna4
ENSRNOG00000026128	28.776	-0.774804	0.161673	-4.79241	1.64792e-06	5.19079e-05	Cpne8
ENSRNOG00000008664	1076.4	0.283995	0.0592734	4.79127	1.65729e-06	5.20941e-05	AC127920.1
ENSRNOG00000004585	78.9447	-0.513404	0.107184	-4.78994	1.66831e-06	5.22944e-05	Tmtc2
ENSRNOG00000020982	49.3034	0.74198	0.154913	4.78967	1.67059e-06	5.22944e-05	Fau
ENSRNOG00000000991	190.887	0.470366	0.098472	4.77665	1.78241e-06	5.5679e-05	Arpc1b
ENSRNOG00000017496	71.4594	-0.496725	0.10402	-4.77529	1.7945e-06	5.59411e-05	Cnp
ENSRNOG00000025179	928.393	0.357816	0.0750864	4.76539	1.88493e-06	5.86389e-05	ENSRNOG00000010919
ENSRNOG00000018109	503.152	0.30245	0.06353	4.76074	1.92888e-06	5.98826e-05	Clic4
ENSRNOG00000053384	44.233	-1.3519	0.283997	-4.76024	1.9336e-06	5.99059e-05	Bmp7
ENSRNOG00000002839	48.2256	-0.654463	0.137609	-4.75595	1.97511e-06	6.10665e-05	Slc19a2
ENSRNOG00000006359	254.753	0.345418	0.0727554	4.74767	2.05774e-06	6.3366e-05	Galk1
ENSRNOG00000018584	1294.7	0.27583	0.0580982	4.74766	2.05788e-06	6.3366e-05	Ptma
ENSRNOG00000049269	138.031	0.403465	0.0850095	4.74612	2.0736e-06	6.372e-05	ENSRNOG00000020597
ENSRNOG00000001989	413.099	-0.330991	0.069761	-4.74464	2.08877e-06	6.40558e-05	Alcam
ENSRNOG00000003261	780.207	-0.362497	0.0764297	-4.74288	2.107e-06	6.44836e-05	Usp9x
ENSRNOG00000045752	356.888	0.292027	0.0616187	4.73926	2.14501e-06	6.55139e-05	Rrm1
ENSRNOG00000005480	639.117	0.257676	0.0543851	4.73799	2.15846e-06	6.57915e-05	Ybx3
ENSRNOG00000017158	1258.05	-0.33015	0.0696991	-4.7368	2.17123e-06	6.60474e-05	Eif4g2
ENSRNOG00000052620	909.475	0.262586	0.0554469	4.7358	2.18191e-06	6.62389e-05	Rack1
ENSRNOG00000064442	52.194	-0.600707	0.126951	-4.73179	2.22548e-06	6.74258e-05	Tmem74b
ENSRNOG00000017123	102.361	0.549271	0.116111	4.73059	2.23869e-06	6.76902e-05	B2m
ENSRNOG00000066721	621.362	0.293255	0.0619975	4.7301	2.24404e-06	6.77162e-05	ENSRNOG00000021166
ENSRNOG00000025448	213.955	0.343841	0.0727701	4.72502	2.3009e-06	6.92935e-05	Limd2
ENSRNOG00000025895	42.2959	-0.730411	0.154684	-4.72194	2.33603e-06	7.02112e-05	Cavin2
ENSRNOG00000030645	11.9279	-1.50501	0.318874	-4.71977	2.36116e-06	7.08253e-05	AABR07041247.1
ENSRNOG00000007584	151.361	0.519974	0.110305	4.71398	2.42923e-06	7.26386e-05	Ehd4
ENSRNOG00000024728	9.79211	1.51601	0.321611	4.71381	2.43124e-06	7.26386e-05	Arhgap22
ENSRNOG00000015131	140.237	0.433759	0.0920366	4.71289	2.44226e-06	7.28237e-05	Ube2c
ENSRNOG00000010797	9.66458	1.87868	0.399128	4.70697	2.51428e-06	7.48235e-05	Esm1
ENSRNOG00000003338	128.056	-0.929225	0.197566	-4.70336	2.55913e-06	7.58975e-05	Pmp22
ENSRNOG00000000805	1277.65	-0.291331	0.0619424	-4.70326	2.56043e-06	7.58975e-05	Gja1
ENSRNOG00000015335	110.419	0.503301	0.107046	4.70171	2.57997e-06	7.63267e-05	Rpl13
ENSRNOG00000065528	283.73	-0.28569	0.0607907	-4.69957	2.60707e-06	7.69774e-05	St8sia2
ENSRNOG00000021318	73.1988	0.571629	0.121787	4.69366	2.6836e-06	7.90823e-05	Epas1
ENSRNOG00000018003	9.24493	1.91458	0.408113	4.69131	2.71467e-06	7.98421e-05	F2rl1
ENSRNOG00000007657	49.6335	0.602202	0.128395	4.69024	2.72881e-06	8.01017e-05	Col27a1
ENSRNOG00000038074	524.75	0.408144	0.0870737	4.68734	2.76784e-06	8.10896e-05	ENSRNOG00000064990
ENSRNOG00000049033	143.337	0.383151	0.0817811	4.68508	2.7985e-06	8.18291e-05	Racgap1
ENSRNOG00000009851	28.4448	-0.771294	0.164861	-4.67844	2.89069e-06	8.43613e-05	Slc38a9
ENSRNOG00000067387	681.691	-0.244158	0.0521985	-4.67749	2.90407e-06	8.45601e-05	Sbk1
ENSRNOG00000068140	440.161	0.274801	0.0587538	4.67716	2.90872e-06	8.45601e-05	ENSRNOG00000064597
ENSRNOG00000060410	95.5671	-0.50907	0.108852	-4.67674	2.91478e-06	8.45735e-05	Pcdh1
ENSRNOG00000053026	72.4839	0.577305	0.12346	4.67606	2.92434e-06	8.46881e-05	Shcbp1
ENSRNOG00000005374	150.41	0.40892	0.087544	4.67102	2.99707e-06	8.6628e-05	Lyar
ENSRNOG00000009470	804.03	0.407174	0.0872585	4.6663	3.06674e-06	8.84721e-05	Flnb
ENSRNOG00000020660	2621.16	0.296224	0.0635228	4.66327	3.11229e-06	8.96151e-05	Cfl1
ENSRNOG00000010105	590.351	0.373854	0.0802349	4.6595	3.16979e-06	9.10968e-05	S100a11
ENSRNOG00000023861	301.705	-0.336225	0.072183	-4.65796	3.19362e-06	9.15351e-05	Snap91
ENSRNOG00000004650	188.302	-0.415816	0.0892744	-4.65773	3.19718e-06	9.15351e-05	Begain
ENSRNOG00000052880	882.319	-0.324678	0.0697247	-4.65657	3.21516e-06	9.18491e-05	Prph
ENSRNOG00000019497	232.75	0.363996	0.0781764	4.65609	3.22273e-06	9.18491e-05	Mrpl17
ENSRNOG00000036687	378.107	0.33994	0.0730134	4.65585	3.22641e-06	9.18491e-05	Alyref
ENSRNOG00000049758	268.414	-0.322501	0.0693552	-4.64999	3.31952e-06	9.43219e-05	Tbc1d16
ENSRNOG00000011238	83.889	0.584568	0.125902	4.64304	3.4332e-06	9.73686e-05	Tiparp
ENSRNOG00000028896	392.705	0.636587	0.137186	4.64033	3.47854e-06	9.84693e-05	A2m
ENSRNOG00000005871	3.32424	2.71869	0.586427	4.63603	3.55171e-06	0.000100352	Il1rn
ENSRNOG00000014791	1385.18	-0.314568	0.0678606	-4.63551	3.56061e-06	0.000100416	Peg3
ENSRNOG00000056836	65.2275	0.633164	0.13669	4.6321	3.6197e-06	0.000101892	Cav1
ENSRNOG00000008765	344.472	-0.39436	0.0852245	-4.62731	3.70451e-06	0.000104085	Zfhx4
ENSRNOG00000050585	817.556	0.256617	0.0554774	4.6256	3.73507e-06	0.000104749	Pgam1
ENSRNOG00000008996	948.839	-0.257817	0.0557546	-4.62414	3.76162e-06	0.000105178	Dpysl5
ENSRNOG00000027024	62.5185	0.623828	0.134911	4.62399	3.76431e-06	0.000105178	Rgs16
ENSRNOG00000032605	166.215	0.432832	0.0936334	4.62262	3.78916e-06	0.000105676	Rpl32-ps3
ENSRNOG00000001825	16.0425	1.19019	0.257509	4.62193	3.80178e-06	0.000105833	Pkp2
ENSRNOG00000065988	4925.94	0.883449	0.191354	4.61683	3.89637e-06	0.000108266	ENSRNOG00000033531
ENSRNOG00000019229	343.668	0.322884	0.0699434	4.61636	3.90521e-06	0.000108312	Fbl
ENSRNOG00000019007	669.753	0.356143	0.0771988	4.61332	3.96282e-06	0.000109708	Rpl14
ENSRNOG00000015055	339.533	-0.400874	0.0869856	-4.60851	4.05567e-06	0.000111962	Scg2
ENSRNOG00000018923	388.508	0.328208	0.0712205	4.60833	4.05908e-06	0.000111962	AABR07041089.1
ENSRNOG00000042332	99.2104	-0.512762	0.11137	-4.60411	4.1423e-06	0.000113909	Slc44a5
ENSRNOG00000067317	42.3694	0.640198	0.139053	4.60399	4.14476e-06	0.000113909	Cmtm7
ENSRNOG00000019834	2861.71	0.219038	0.0476333	4.59843	4.25691e-06	0.000116779	Hsp90ab1
ENSRNOG00000013526	18.7624	-0.963431	0.209555	-4.5975	4.27582e-06	0.000117084	Rassf4
ENSRNOG00000002229	92.7457	-0.455128	0.0990535	-4.59477	4.33231e-06	0.000118417	Adcy5
ENSRNOG00000012747	111.101	-0.43748	0.0952892	-4.59108	4.40963e-06	0.000120257	Spock1
ENSRNOG00000002520	75.8689	0.591392	0.128821	4.5908	4.41557e-06	0.000120257	Litaf
ENSRNOG00000027204	360.054	-0.364174	0.0793861	-4.58738	4.48846e-06	0.000122021	Map6
ENSRNOG00000014297	80.8136	0.62146	0.135488	4.58682	4.50043e-06	0.000122127	Sdc4
ENSRNOG00000008713	43.2092	-0.64396	0.140514	-4.58291	4.58557e-06	0.000124214	Slc41a2
ENSRNOG00000031540	482.254	0.371362	0.0810418	4.58236	4.59762e-06	0.000124317	ENSRNOG00000014243
ENSRNOG00000017974	331.664	-0.271758	0.0593407	-4.57962	4.65829e-06	0.000125732	Gprin1
ENSRNOG00000033152	758.445	0.377439	0.0824289	4.57896	4.67294e-06	0.000125902	Rps18l1
ENSRNOG00000050655	257.648	0.34618	0.0756348	4.57699	4.71706e-06	0.000126865	P4ha1
ENSRNOG00000010523	99.1202	0.452138	0.0988296	4.57492	4.76396e-06	0.000127898	Naa20
ENSRNOG00000030107	69.0285	0.547418	0.119674	4.57424	4.7796e-06	0.00012809	AABR07049329.1
ENSRNOG00000042536	63.3048	-0.577501	0.126325	-4.57154	4.84149e-06	0.000129518	Pde4d
ENSRNOG00000011921	697.183	-0.242384	0.0530548	-4.56856	4.91092e-06	0.000131143	Dusp4
ENSRNOG00000017079	108.959	-0.51895	0.113613	-4.5677	4.93099e-06	0.000131447	Pgm2l1
ENSRNOG00000018797	17.5169	-0.986421	0.216022	-4.5663	4.96405e-06	0.000132095	Myrip
ENSRNOG00000002403	75.1926	0.541472	0.118621	4.56472	5.00155e-06	0.000132858	Niban1
ENSRNOG00000032929	209.173	0.332765	0.0730968	4.55239	5.304e-06	0.000140645	Incenp
ENSRNOG00000056038	61.0192	0.601763	0.132259	4.5499	5.3671e-06	0.000142068	Ehbp1l1
ENSRNOG00000013589	458.666	-0.452462	0.0994695	-4.54875	5.39665e-06	0.0001426	Cxcl12
ENSRNOG00000064852	112.833	-0.421419	0.0926544	-4.54829	5.40844e-06	0.000142662	Tafa2
ENSRNOG00000014453	259.301	0.346477	0.0762026	4.5468	5.44688e-06	0.000143425	Anxa5
ENSRNOG00000056118	521.514	-0.264148	0.0581085	-4.54576	5.47364e-06	0.000143742	Cic
ENSRNOG00000008173	138.075	-0.49873	0.109717	-4.5456	5.47796e-06	0.000143742	Sesn3
ENSRNOG00000045920	116.564	0.433153	0.0953027	4.54502	5.49299e-06	0.000143886	Mcu
ENSRNOG00000011910	108.071	-0.432602	0.09524	-4.54224	5.56604e-06	0.000145547	Hnrnpr
ENSRNOG00000002711	99.9816	0.505532	0.111341	4.54038	5.61532e-06	0.000146581	Nuf2
ENSRNOG00000012543	146.347	0.390134	0.0860157	4.53562	5.7435e-06	0.000149668	Mcm3
ENSRNOG00000033090	260.861	0.444064	0.0979365	4.5342	5.78224e-06	0.000150418	Ltbp1
ENSRNOG00000004353	68.3828	-0.537449	0.118621	-4.53079	5.87639e-06	0.000152376	Ppfia2
ENSRNOG00000018827	4.66992	-1.91553	0.422786	-4.53074	5.87769e-06	0.000152376	Htr7
ENSRNOG00000033979	1352.65	-0.579089	0.127824	-4.53037	5.88804e-06	0.000152382	Gm5471
ENSRNOG00000000894	201.374	-0.371295	0.0820291	-4.52638	6.00033e-06	0.000155022	Fry
ENSRNOG00000020619	368.139	0.316098	0.0698632	4.52453	6.05305e-06	0.000156117	Eif3g
ENSRNOG00000036816	453.168	-0.283248	0.0626543	-4.52081	6.16041e-06	0.000158615	Wls
ENSRNOG00000012817	29.588	-0.757617	0.167653	-4.51895	6.21479e-06	0.000159742	Lrrc17
ENSRNOG00000031313	87.3372	-1.24665	0.275999	-4.51689	6.27557e-06	0.00016103	AC103024.1
ENSRNOG00000004560	220.49	-0.385807	0.08545	-4.515	6.33167e-06	0.000162194	Cacna1b
ENSRNOG00000003645	1472.5	0.216189	0.0479181	4.51163	6.43301e-06	0.000164511	Hnrnpab
ENSRNOG00000002365	40.0065	-0.736415	0.163281	-4.51012	6.47908e-06	0.000165408	Itm2a
ENSRNOG00000058645	313.386	0.446567	0.0990528	4.50838	6.53259e-06	0.000166493	Tnc
ENSRNOG00000011155	147.892	0.425872	0.0945313	4.50509	6.63452e-06	0.000168805	AABR07072207.1
ENSRNOG00000003781	4.07286	-2.21422	0.491936	-4.50103	6.7626e-06	0.000171775	Atp10b
ENSRNOG00000068306	171.95	0.461198	0.102516	4.49878	6.83436e-06	0.000173306	ENSRNOG00000022428
ENSRNOG00000005659	117.982	0.445299	0.099038	4.49624	6.91659e-06	0.000175096	Aurkb
ENSRNOG00000001682	1578.66	-0.251185	0.0558746	-4.49551	6.94022e-06	0.0001754	Ttc3
ENSRNOG00000027016	18.0867	1.01394	0.225574	4.49495	6.95876e-06	0.000175575	Cobll1
ENSRNOG00000048580	128.148	0.408643	0.0909323	4.49393	6.99206e-06	0.000176121	Trip6
ENSRNOG00000031849	106.745	-0.479106	0.106628	-4.49326	7.01397e-06	0.000176378	Armh4
ENSRNOG00000004810	61.1679	-0.542513	0.120778	-4.49183	7.06154e-06	0.000177279	Plcb1
ENSRNOG00000005667	169.861	-0.39059	0.0870556	-4.48668	7.23432e-06	0.000181315	Astn1
ENSRNOG00000061544	357.684	-0.290324	0.0647273	-4.48534	7.27992e-06	0.000182155	Spock2
ENSRNOG00000013874	389.008	0.358784	0.0799984	4.48489	7.29514e-06	0.000182234	Rplp1
ENSRNOG00000025936	291.228	0.368643	0.0822769	4.48051	7.44635e-06	0.000185703	Rpl6
ENSRNOG00000042702	160.745	-0.384715	0.0858938	-4.47896	7.5007e-06	0.00018675	Nipa1
ENSRNOG00000006174	24.5674	-0.759433	0.169616	-4.47736	7.55714e-06	0.000187845	Grid2
ENSRNOG00000052296	147.74	-0.393188	0.0878363	-4.47637	7.59229e-06	0.000188082	Shank3
ENSRNOG00000049714	18.9748	-0.923161	0.206242	-4.47611	7.60142e-06	0.000188082	Asap3
ENSRNOG00000002789	20.03	1.00204	0.223868	4.47604	7.60404e-06	0.000188082	AABR07039648.1
ENSRNOG00000000323	36.5508	-0.651539	0.145603	-4.47476	7.64962e-06	0.000188899	Prdm1
ENSRNOG00000005854	43.9876	-0.634154	0.141842	-4.47086	7.79071e-06	0.000192069	Angpt1
ENSRNOG00000039859	553.953	0.263089	0.0589601	4.46216	8.11387e-06	0.00019971	Dnmt1
ENSRNOG00000004616	582.167	0.285964	0.0640994	4.46126	8.14805e-06	0.000200224	Npm1
ENSRNOG00000069806	171.751	0.435587	0.0976831	4.45919	8.22698e-06	0.000201835	RGD1564963
ENSRNOG00000031381	15.1444	1.16483	0.261311	4.45764	8.28673e-06	0.000202971	AC129049.1
ENSRNOG00000024882	57.2608	0.573577	0.128716	4.45614	8.34497e-06	0.000204066	Pax1
ENSRNOG00000016301	7.66338	1.60303	0.359903	4.45405	8.42643e-06	0.000205725	Dmrt2
ENSRNOG00000048088	839.722	0.265994	0.0597274	4.45347	8.44916e-06	0.000205947	Mest
ENSRNOG00000028543	521.197	0.314438	0.0706422	4.45114	8.54149e-06	0.000207549	AABR07052523.1
ENSRNOG00000011627	514.401	-0.238187	0.0535143	-4.45091	8.55066e-06	0.000207549	Zfr
ENSRNOG00000030345	108.395	0.48466	0.108893	4.45077	8.55617e-06	0.000207549	Rps20
ENSRNOG00000001627	5.99845	-2.1395	0.480799	-4.44989	8.59158e-06	0.000208073	Abi3bp
ENSRNOG00000009378	1140.78	0.297632	0.0669143	4.44796	8.66904e-06	0.000209613	Rpl4
ENSRNOG00000012886	64.5169	0.529919	0.119208	4.44532	8.77591e-06	0.000211858	Maff
ENSRNOG00000004904	569.699	0.255645	0.0575334	4.44341	8.85424e-06	0.000213407	Pa2g4
ENSRNOG00000010350	202.453	-0.345782	0.0778388	-4.44229	8.90071e-06	0.000214185	Rcan2
ENSRNOG00000050006	25.5449	-0.776307	0.174844	-4.44	8.99609e-06	0.000216135	Agtr2
ENSRNOG00000058866	361.817	-0.399106	0.0899047	-4.43921	9.02889e-06	0.000216579	Myo5a
ENSRNOG00000033321	282.335	0.386131	0.0870503	4.43572	9.17632e-06	0.000219326	Hmgb2l1
ENSRNOG00000031431	132.754	0.404098	0.0911045	4.43554	9.18414e-06	0.000219326	Cdca8
ENSRNOG00000003201	43.2304	0.671569	0.151409	4.43547	9.18703e-06	0.000219326	Rps4x
ENSRNOG00000015310	92.8875	0.541164	0.122025	4.43486	9.21314e-06	0.000219602	Lrrc32
ENSRNOG00000017206	343.364	-0.727161	0.163992	-4.43411	9.24517e-06	0.000220017	Igfbp5
ENSRNOG00000016149	10.8914	-1.25191	0.282468	-4.43202	9.3353e-06	0.000221813	Hoxc10
ENSRNOG00000030840	21.267	-0.820074	0.185097	-4.43051	9.40097e-06	0.000223022	Cadm2
ENSRNOG00000021042	286.984	0.295499	0.0667086	4.42971	9.43612e-06	0.000223246	Psmd4
ENSRNOG00000065398	98.874	-0.468905	0.105857	-4.42962	9.44e-06	0.000223246	ENSRNOG00000053571
ENSRNOG00000060310	198.653	0.359632	0.0812276	4.42746	9.535e-06	0.000225139	ENSRNOG00000011667
ENSRNOG00000010668	470.172	0.28126	0.0635479	4.42595	9.60197e-06	0.000225853	Anxa6
ENSRNOG00000021638	488.902	0.315186	0.0712205	4.4255	9.62212e-06	0.000225853	Pycr3
ENSRNOG00000011329	328.519	0.307594	0.0695103	4.42516	9.63692e-06	0.000225853	Pkm
ENSRNOG00000020460	315.704	0.365943	0.0826967	4.42512	9.63871e-06	0.000225853	Banf1
ENSRNOG00000004613	240.602	-0.33152	0.0749183	-4.42509	9.64006e-06	0.000225853	Gpm6b
ENSRNOG00000018815	176.232	0.351015	0.0793921	4.42129	9.8114e-06	0.000229511	Plk1
ENSRNOG00000011460	94.9371	-0.532628	0.120492	-4.42043	9.85028e-06	0.000230064	Arfgef3
ENSRNOG00000002419	20.7433	-0.839214	0.189873	-4.41988	9.87552e-06	0.000230125	Plp1
ENSRNOG00000030442	464.195	0.401153	0.0907706	4.41942	9.89656e-06	0.000230125	ENSRNOG00000010941
ENSRNOG00000001557	123.594	-0.527795	0.119428	-4.41937	9.89868e-06	0.000230125	Cxadr
ENSRNOG00000013213	180.311	-0.358088	0.0810352	-4.41891	9.9198e-06	0.000230261	Epha4
ENSRNOG00000015078	39.7028	-0.69852	0.158197	-4.4155	1.00776e-05	0.000233308	Ifitm3
ENSRNOG00000003587	8.96828	-1.39308	0.315505	-4.41541	1.0082e-05	0.000233308	Vegfd
ENSRNOG00000036695	191.483	0.355409	0.0805066	4.41466	1.0117e-05	0.000233761	Mrpl12
ENSRNOG00000003401	1553.79	0.300864	0.0681646	4.41379	1.01578e-05	0.000234344	AABR07029195.1
ENSRNOG00000030426	37.176	0.748646	0.169656	4.41274	1.02069e-05	0.000235026	ENSRNOG00000034084
ENSRNOG00000045683	56.1309	-0.576589	0.130672	-4.4125	1.02185e-05	0.000235026	Mfap4
ENSRNOG00000008301	506.864	0.360217	0.0816982	4.40912	1.03794e-05	0.000238362	Tagln2
ENSRNOG00000000593	245.507	-0.381074	0.0864407	-4.4085	1.04087e-05	0.000238673	Rev3l
ENSRNOG00000001469	16.4207	-1.05816	0.240186	-4.40557	1.05505e-05	0.000241556	Eln
ENSRNOG00000069113	491.424	0.411835	0.093494	4.40493	1.05819e-05	0.000241641	ENSRNOG00000070820
ENSRNOG00000018964	72.9169	0.485493	0.110218	4.40484	1.05862e-05	0.000241641	Gss
ENSRNOG00000019243	30.887	-0.71552	0.162492	-4.40342	1.06557e-05	0.000242553	Glb1l
ENSRNOG00000063741	11.9659	1.29261	0.29355	4.40337	1.06583e-05	0.000242553	ENSRNOG00000071102
ENSRNOG00000004662	41.7638	0.608195	0.138146	4.40255	1.06985e-05	0.000243102	AC115277.1
ENSRNOG00000018294	1750.77	0.280589	0.0638261	4.39615	1.10188e-05	0.000250003	Hspa5
ENSRNOG00000013239	134.91	-0.34963	0.0795428	-4.39549	1.10524e-05	0.000250388	Tle4
ENSRNOG00000032178	75.1713	0.512256	0.116568	4.39448	1.11039e-05	0.000251178	Cenpa
ENSRNOG00000014083	149.21	-0.356648	0.0811645	-4.39414	1.11211e-05	0.000251191	Iqsec3
ENSRNOG00000001833	161.522	0.34684	0.078978	4.39161	1.12516e-05	0.000253536	Mcm4
ENSRNOG00000004753	82.946	-0.478905	0.109053	-4.39147	1.12586e-05	0.000253536	Napb
ENSRNOG00000029798	48.9357	-0.608083	0.138486	-4.39094	1.12861e-05	0.00025364	Lrrc4c
ENSRNOG00000018225	628.253	-0.229855	0.0523499	-4.39074	1.12968e-05	0.00025364	Tp53inp2
ENSRNOG00000056162	876.324	0.239317	0.0545455	4.38747	1.14677e-05	0.000257096	Man2b2
ENSRNOG00000004107	715.452	0.294935	0.0672335	4.38673	1.15068e-05	0.000257587	Rpl23
ENSRNOG00000011292	2524.49	-0.245531	0.0559944	-4.38492	1.16029e-05	0.000259355	Col1a2
ENSRNOG00000011360	41.7417	-0.70527	0.160945	-4.38204	1.17571e-05	0.000262412	Dkk2
ENSRNOG00000014928	102.301	-0.396264	0.0904446	-4.3813	1.17976e-05	0.000262593	Apba1
ENSRNOG00000019578	747.016	0.322676	0.0736493	4.38125	1.18e-05	0.000262593	Rps16
ENSRNOG00000020075	1324.56	0.217853	0.0497362	4.38016	1.1859e-05	0.000263518	Eef1g
ENSRNOG00000066314	24.6853	-0.757579	0.172981	-4.37954	1.1893e-05	0.000263885	Bean1
ENSRNOG00000000248	1036.36	0.228241	0.0521225	4.37893	1.19261e-05	0.00026423	Srsf2
ENSRNOG00000016459	220.357	0.359792	0.0822048	4.37678	1.20447e-05	0.000266278	Eif3j
ENSRNOG00000013658	1556.31	-0.229624	0.0524661	-4.37661	1.20538e-05	0.000266278	Nefl
ENSRNOG00000018019	521.004	-0.238117	0.0544319	-4.3746	1.21657e-05	0.00026811	Hspa12a
ENSRNOG00000033916	444.007	0.434472	0.0993197	4.37448	1.21723e-05	0.00026811	AC141489.1
ENSRNOG00000009102	534.024	0.262875	0.0601147	4.37289	1.22612e-05	0.000269319	Fermt2
ENSRNOG00000019159	133.991	-0.358419	0.0819644	-4.37286	1.22629e-05	0.000269319	Jakmip2
ENSRNOG00000009614	535.413	0.296616	0.0678508	4.37159	1.23342e-05	0.000270493	ENSRNOG00000056257
ENSRNOG00000003206	790.507	0.223024	0.0510284	4.37059	1.23912e-05	0.000271347	Actr3
ENSRNOG00000007666	38.9605	-0.697146	0.159554	-4.36935	1.24615e-05	0.000272492	Cacnb4
ENSRNOG00000008481	413.923	-0.278108	0.0636889	-4.36667	1.26157e-05	0.000275464	Reep1
ENSRNOG00000004132	1002.36	0.273873	0.062752	4.36437	1.27489e-05	0.00027797	Lasp1
ENSRNOG00000069633	73.8457	0.489388	0.112194	4.36196	1.28903e-05	0.000280648	Itpripl2
ENSRNOG00000003715	4.87791	2.19333	0.502995	4.36055	1.29738e-05	0.00028206	Srpx2
ENSRNOG00000032635	1156.21	0.32464	0.0744611	4.35986	1.30143e-05	0.000282532	Rpl8
ENSRNOG00000004577	112.528	0.409266	0.0939136	4.35791	1.31313e-05	0.000284663	Fez2
ENSRNOG00000005865	193.262	-0.333846	0.0766329	-4.35643	1.32202e-05	0.000285192	Itprid2
ENSRNOG00000052038	38.955	0.664306	0.15249	4.35639	1.32225e-05	0.000285192	Haus8
ENSRNOG00000019181	212.912	0.379984	0.0872269	4.35627	1.32298e-05	0.000285192	Myoz3
ENSRNOG00000000505	89.4896	0.452977	0.103983	4.35624	1.32313e-05	0.000285192	Rpl10a
ENSRNOG00000018358	402.94	0.284606	0.0653662	4.35403	1.33658e-05	0.000287679	Nt5dc2
ENSRNOG00000017695	446.221	0.326255	0.0749471	4.35313	1.34205e-05	0.000288445	AABR07012795.1
ENSRNOG00000031517	328.853	0.394431	0.0907057	4.34847	1.37092e-05	0.000294232	AABR07039133.2
ENSRNOG00000017854	65.1784	0.576534	0.132596	4.34805	1.37355e-05	0.000294377	Ucp2
ENSRNOG00000030151	148.586	-0.532379	0.122524	-4.34508	1.39224e-05	0.00029796	Thsd7a
ENSRNOG00000052745	106.162	-0.461827	0.106347	-4.34264	1.40778e-05	0.000300859	Met
ENSRNOG00000001713	24.5083	-0.800822	0.184439	-4.34194	1.41231e-05	0.0003014	Il13ra1
ENSRNOG00000010124	406.081	-0.338758	0.0780304	-4.34135	1.41608e-05	0.000301776	Trim2
ENSRNOG00000017441	1026.21	0.226605	0.0522106	4.34022	1.42343e-05	0.000302916	Tpm3
ENSRNOG00000020246	894.3	0.361292	0.0833039	4.33704	1.44415e-05	0.000306893	Myl9
ENSRNOG00000016689	95.2327	0.42749	0.098684	4.33191	1.47819e-05	0.000313236	Fanci
ENSRNOG00000031859	216.244	0.445783	0.102907	4.33189	1.47838e-05	0.000313236	ENSRNOG00000055387
ENSRNOG00000033688	361.691	-0.287814	0.0664488	-4.33136	1.48192e-05	0.000313236	Cep170b
ENSRNOG00000018824	276.081	0.31446	0.0726018	4.3313	1.48231e-05	0.000313236	Slc7a5
ENSRNOG00000004068	156.846	-0.379115	0.0875385	-4.33083	1.48547e-05	0.000313465	Ncoa1
ENSRNOG00000042195	869.855	0.275971	0.0637339	4.33005	1.49077e-05	0.000314145	Pabpn1
ENSRNOG00000020309	15.6702	-1.08708	0.251095	-4.32935	1.49549e-05	0.0003147	Gfra3
ENSRNOG00000033893	250.103	-0.381174	0.0880552	-4.32881	1.49918e-05	0.000315037	Cacna1h
ENSRNOG00000005376	96.9243	0.413688	0.0955804	4.32817	1.50356e-05	0.000315518	Mad2l1
ENSRNOG00000008911	192.752	-0.345161	0.0797954	-4.32558	1.52131e-05	0.000318799	Draxin
ENSRNOG00000062793	988.234	0.211286	0.0488504	4.32516	1.52422e-05	0.000318966	Set
ENSRNOG00000054508	85.914	-0.541499	0.125246	-4.32347	1.53596e-05	0.000320977	Foxp2
ENSRNOG00000004696	217.085	-0.322633	0.0746573	-4.32152	1.54955e-05	0.00032337	Arhgap5
ENSRNOG00000007330	730.88	0.25764	0.0596643	4.31817	1.57331e-05	0.000327874	Capzb
ENSRNOG00000010392	143.634	-0.366854	0.0849651	-4.3177	1.57661e-05	0.00032811	Nrg1
ENSRNOG00000009590	229.884	-0.365548	0.0846773	-4.31696	1.58193e-05	0.000328762	Stox2
ENSRNOG00000010299	214.616	-0.320862	0.0743383	-4.31623	1.58715e-05	0.000329393	Eps15
ENSRNOG00000047545	30.1363	-0.709658	0.164454	-4.31524	1.59433e-05	0.000330429	Adra2a
ENSRNOG00000009341	52.4002	-0.566029	0.131238	-4.31299	1.61064e-05	0.000332717	Hivep3
ENSRNOG00000051615	510.943	0.318189	0.0737769	4.31285	1.61162e-05	0.000332717	Hmgn2
ENSRNOG00000018012	467.332	-0.36544	0.0847337	-4.3128	1.61198e-05	0.000332717	Tulp4
ENSRNOG00000031440	224.034	-0.308655	0.0716236	-4.3094	1.63698e-05	0.000337415	Nova1
ENSRNOG00000027736	264.555	0.626825	0.145529	4.30722	1.65318e-05	0.000340289	Cnn1
ENSRNOG00000014258	82.5844	0.513918	0.119398	4.30424	1.67557e-05	0.000343221	Rab32
ENSRNOG00000001254	536.614	0.37355	0.0867872	4.30421	1.67586e-05	0.000343221	Col6a2
ENSRNOG00000015896	39.0288	0.626495	0.14556	4.30404	1.67712e-05	0.000343221	Rbpms2
ENSRNOG00000026978	991.469	0.36299	0.0843382	4.30398	1.67759e-05	0.000343221	Oscp1
ENSRNOG00000014272	479.995	0.402714	0.0935714	4.30382	1.6788e-05	0.000343221	Rpl35
ENSRNOG00000004781	1571.72	-0.186972	0.0434638	-4.30179	1.69427e-05	0.000345915	Crmp1
ENSRNOG00000009334	75.856	0.521819	0.12133	4.30081	1.70177e-05	0.000346976	Knstrn
ENSRNOG00000016147	68.2274	-0.478628	0.111323	-4.29944	1.71232e-05	0.000348533	Slc17a6
ENSRNOG00000010756	318.887	0.267454	0.0622132	4.299	1.71574e-05	0.000348533	Tp53
ENSRNOG00000031173	531.472	0.26108	0.0607316	4.29892	1.71633e-05	0.000348533	Snd1
ENSRNOG00000028747	330.512	0.396927	0.0925165	4.29034	1.78399e-05	0.000361785	ENSRNOG00000013823
ENSRNOG00000015088	82.9867	-0.539503	0.125819	-4.28792	1.80355e-05	0.000365261	Prune2
ENSRNOG00000005275	28.9847	0.734991	0.171489	4.28593	1.81975e-05	0.000368049	Shmt1
ENSRNOG00000019422	255.456	0.438613	0.10243	4.28209	1.85147e-05	0.000373962	Egr1
ENSRNOG00000014320	24.7099	1.05087	0.245521	4.28017	1.86748e-05	0.000376691	Inhba
ENSRNOG00000010682	184.973	-0.366432	0.085663	-4.2776	1.88916e-05	0.000380556	Clcn3
ENSRNOG00000010833	140.309	0.345996	0.080919	4.27584	1.90421e-05	0.000382714	Mthfd2
ENSRNOG00000004067	223.744	-0.343947	0.0804443	-4.27559	1.90632e-05	0.000382714	Nrcam
ENSRNOG00000013397	18.8996	-0.936754	0.219115	-4.27517	1.90994e-05	0.000382714	Foxo1
ENSRNOG00000030515	343.05	-0.320827	0.0750445	-4.27516	1.91002e-05	0.000382714	Nfasc
ENSRNOG00000011654	111.042	0.44521	0.104177	4.27359	1.92354e-05	0.000384643	Plk4
ENSRNOG00000001148	2140.43	0.243217	0.0569135	4.27345	1.92474e-05	0.000384643	Rplp0
ENSRNOG00000021441	169.996	-0.491292	0.115048	-4.27033	1.95187e-05	0.000389548	Reln
ENSRNOG00000016708	40.5576	0.608622	0.142555	4.26939	1.96005e-05	0.000390664	Necab3
ENSRNOG00000011394	338.921	-0.286334	0.0671122	-4.2665	1.98562e-05	0.000395239	Kif3c
ENSRNOG00000015982	17.5866	0.959121	0.225079	4.26127	2.03271e-05	0.00040389	Wnt11
ENSRNOG00000049527	485.76	0.230047	0.0539881	4.26108	2.03444e-05	0.00040389	AC109707.1
ENSRNOG00000024952	10.2137	1.29654	0.304347	4.26007	2.0436e-05	0.000404691	Atp8b1
ENSRNOG00000025463	51.3358	-0.608001	0.142722	-4.26005	2.04384e-05	0.000404691	AI593442
ENSRNOG00000048980	711.973	-0.228058	0.0535432	-4.25933	2.05043e-05	0.000405464	Gng2
ENSRNOG00000017850	37.1006	0.674637	0.158425	4.25839	2.05904e-05	0.000406633	Dctpp1
ENSRNOG00000004373	164.292	0.324273	0.0761552	4.25806	2.06209e-05	0.000406703	Ddx39a
ENSRNOG00000016852	17.7716	0.969375	0.227688	4.25746	2.0676e-05	0.00040676	Apobec3
ENSRNOG00000049442	340.934	0.457897	0.107552	4.25744	2.06777e-05	0.00040676	AABR07026317.1
ENSRNOG00000010819	80.3863	-0.423882	0.0995861	-4.25643	2.07715e-05	0.000407364	Hspa4l
ENSRNOG00000008859	37.1595	0.626823	0.147284	4.25588	2.08226e-05	0.000407364	Tank
ENSRNOG00000030278	104.068	-1.00475	0.236085	-4.25587	2.08237e-05	0.000407364	AABR07021008.1
ENSRNOG00000034254	17743.8	0.239032	0.0561658	4.25583	2.08277e-05	0.000407364	Actb
ENSRNOG00000028677	74.1262	0.502025	0.117967	4.25566	2.08434e-05	0.000407364	4930503L19Rik
ENSRNOG00000007984	147.505	-0.383983	0.0902684	-4.25379	2.10184e-05	0.000410253	Amer1
ENSRNOG00000012818	99.4674	-0.405783	0.0954559	-4.251	2.12817e-05	0.000414856	Ksr1
ENSRNOG00000012879	34.1743	0.754441	0.177551	4.24916	2.14574e-05	0.000417741	Fabp3
ENSRNOG00000008666	38.8386	-0.649921	0.153103	-4.24498	2.18612e-05	0.000425053	Etl4
ENSRNOG00000020205	1219.19	-0.225584	0.0531577	-4.24367	2.19898e-05	0.00042651	Agrn
ENSRNOG00000007552	118.482	-0.463618	0.10925	-4.24364	2.19927e-05	0.00042651	Arhgap36
ENSRNOG00000011800	201.413	0.413747	0.0975786	4.24014	2.23384e-05	0.00043266	F3
ENSRNOG00000055365	174.483	0.323494	0.0763184	4.23874	2.24775e-05	0.000434605	Edem1
ENSRNOG00000019971	952.909	0.322613	0.0761139	4.23855	2.24964e-05	0.000434605	Kxd1
ENSRNOG00000012216	229.385	-0.465248	0.109783	-4.23789	2.25635e-05	0.000435343	Tgfbi
ENSRNOG00000008382	19.4438	-1.08659	0.256539	-4.23557	2.27977e-05	0.0004393	RGD1564405
ENSRNOG00000010274	270.101	0.321349	0.0758814	4.23489	2.28666e-05	0.000440065	Smc4
ENSRNOG00000003365	284.19	-0.285384	0.067437	-4.23186	2.31767e-05	0.000445465	Cadm3
ENSRNOG00000046660	130.237	-0.440438	0.104112	-4.2304	2.33273e-05	0.00044779	Gpc6
ENSRNOG00000062573	327.8	0.312848	0.0739976	4.22781	2.35976e-05	0.000452403	Cd151
ENSRNOG00000015148	42.906	-0.675256	0.159781	-4.22615	2.37726e-05	0.000455179	Erc2
ENSRNOG00000007890	150.455	0.35793	0.0847794	4.2219	2.42252e-05	0.000463258	Usp1
ENSRNOG00000024207	68.8769	0.522446	0.123771	4.22108	2.43139e-05	0.000464364	Fgfrl1
ENSRNOG00000014080	151.4	0.381767	0.0904716	4.21974	2.44588e-05	0.000466542	Kif23
ENSRNOG00000061910	153.44	0.468665	0.11112	4.21765	2.46863e-05	0.000470286	Igfbp3
ENSRNOG00000047276	604.697	0.244129	0.0578899	4.21712	2.47438e-05	0.000470787	ENSRNOG00000010680
ENSRNOG00000018232	293.199	0.340318	0.080712	4.21645	2.48181e-05	0.000471607	Srf
ENSRNOG00000010765	1489.65	0.339781	0.0806928	4.2108	2.54471e-05	0.000482699	Vcl
ENSRNOG00000039559	161.614	-0.327676	0.0778211	-4.21063	2.54658e-05	0.000482699	Fam219a
ENSRNOG00000006841	27.4853	-0.722682	0.17166	-4.20997	2.55403e-05	0.000483503	Ano4
ENSRNOG00000003673	152.841	0.350076	0.0832382	4.20571	2.60259e-05	0.000491854	Nup85
ENSRNOG00000054140	1634.09	0.322862	0.0767707	4.20553	2.60466e-05	0.000491854	Myl6
ENSRNOG00000045860	298.539	0.349647	0.0832146	4.20175	2.64856e-05	0.000499519	U2af1
ENSRNOG00000008683	34.0594	-0.630262	0.15005	-4.20033	2.66524e-05	0.000502037	Alk
ENSRNOG00000020255	504.792	0.24448	0.0582204	4.19921	2.67851e-05	0.00050353	Sars1
ENSRNOG00000016896	2018.9	0.240609	0.0573003	4.19909	2.67984e-05	0.00050353	Rpl3
ENSRNOG00000020925	106.299	0.412202	0.0982107	4.19712	2.70334e-05	0.000507314	Ccdc86
ENSRNOG00000004438	33.6136	-0.606309	0.144494	-4.1961	2.71554e-05	0.00050897	Cntn1
ENSRNOG00000008678	87.0197	-0.47394	0.112973	-4.19516	2.72685e-05	0.000510455	Antxr1
ENSRNOG00000004281	38.649	-0.639525	0.15261	-4.19058	2.78243e-05	0.000520194	Cobl
ENSRNOG00000013994	21.803	1.02953	0.245694	4.19031	2.78577e-05	0.000520194	Enpp1
ENSRNOG00000026704	58.4918	-0.497844	0.118817	-4.19002	2.78934e-05	0.000520217	Drp2
ENSRNOG00000070424	347.538	0.345102	0.0824304	4.18659	2.83173e-05	0.00052747	ENSRNOG00000053659
ENSRNOG00000029598	313.491	-0.29142	0.0696314	-4.18518	2.84943e-05	0.000530113	Robo2
ENSRNOG00000033372	178.161	-0.329441	0.0787217	-4.18488	2.85319e-05	0.00053016	Klhl24
ENSRNOG00000003262	184.163	-0.301373	0.072111	-4.17929	2.92422e-05	0.000542689	Cacng4
ENSRNOG00000002632	851.393	0.321103	0.0768462	4.17851	2.93427e-05	0.000543886	Naca
ENSRNOG00000018774	83.604	0.499719	0.119657	4.17627	2.9633e-05	0.000548593	Rps14
ENSRNOG00000018835	345.552	-0.356375	0.0854375	-4.17117	3.03037e-05	0.000560322	Notch2
ENSRNOG00000019651	130.018	0.387333	0.0928693	4.17073	3.03625e-05	0.000560722	Slc12a4
ENSRNOG00000000814	117.582	0.466771	0.111981	4.16832	3.06847e-05	0.00056598	Fabp7
ENSRNOG00000008516	162.481	0.423553	0.101633	4.16747	3.07993e-05	0.000567399	AABR07049516.1
ENSRNOG00000038784	31.1794	-0.866746	0.208231	-4.16242	3.14891e-05	0.000579399	Piezo2
ENSRNOG00000004141	64.9768	0.537821	0.129373	4.15714	3.22262e-05	0.000591286	Vasn
ENSRNOG00000002862	68.7685	-0.500225	0.12033	-4.15711	3.22294e-05	0.000591286	Clcn5
ENSRNOG00000004783	184.236	-0.295558	0.0710998	-4.15695	3.22527e-05	0.000591286	Fam171b
ENSRNOG00000043223	46.997	-0.539957	0.129907	-4.1565	3.23159e-05	0.000591726	Zfp949
ENSRNOG00000008465	24.104	-0.745929	0.179493	-4.15576	3.24205e-05	0.000592691	Tmem176b
ENSRNOG00000011777	104.096	0.419214	0.10088	4.15557	3.24471e-05	0.000592691	Spag5
ENSRNOG00000007077	172.661	-0.401769	0.0967274	-4.15362	3.27263e-05	0.000596779	Fem1b
ENSRNOG00000065077	33.0688	-0.894224	0.215297	-4.15344	3.27514e-05	0.000596779	ENSRNOG00000019470
ENSRNOG00000003745	22.5399	-0.756398	0.182125	-4.15317	3.27896e-05	0.000596779	Atf3
ENSRNOG00000039980	296.719	0.317819	0.0765413	4.15226	3.29206e-05	0.00059844	Slc25a5
ENSRNOG00000006235	515.424	-0.243979	0.0587797	-4.15073	3.31422e-05	0.000601744	Nell2
ENSRNOG00000005615	82.5845	0.440589	0.106239	4.14717	3.36616e-05	0.000609881	Gadd45a
ENSRNOG00000017065	153.24	-0.354958	0.085592	-4.1471	3.36712e-05	0.000609881	Arhgap28
ENSRNOG00000036859	152.99	-0.320542	0.0773447	-4.14433	3.40807e-05	0.000616559	Gdpd5
ENSRNOG00000062272	366.92	0.410593	0.0991075	4.1429	3.42938e-05	0.000619671	ENSRNOG00000016394
ENSRNOG00000011058	249.526	-0.334316	0.0807846	-4.13837	3.49789e-05	0.000631293	Utrn
ENSRNOG00000000299	48.7579	-0.577827	0.139697	-4.13629	3.52963e-05	0.000636261	Foxo3
ENSRNOG00000014243	242.122	0.359407	0.0869529	4.13335	3.57514e-05	0.000643695	Pear1
ENSRNOG00000005334	80.1434	-0.486551	0.117728	-4.13283	3.58321e-05	0.00064438	Acvr2a
ENSRNOG00000055382	22.4839	-0.75946	0.183812	-4.13173	3.6005e-05	0.000646717	Hcn1
ENSRNOG00000033064	117.739	-0.44559	0.10786	-4.13117	3.6092e-05	0.00064751	Edil3
ENSRNOG00000003997	14.8813	-0.898269	0.217457	-4.13079	3.61522e-05	0.000647821	Pld5
ENSRNOG00000014961	273.001	0.355603	0.0861282	4.12877	3.64716e-05	0.000652769	Pdpn
ENSRNOG00000001720	39.7465	0.680757	0.164907	4.12814	3.6571e-05	0.000652987	Hes1
ENSRNOG00000010488	790.051	-0.251802	0.061	-4.1279	3.66089e-05	0.000652987	Zmiz1
ENSRNOG00000029792	162.172	-0.71363	0.172881	-4.12787	3.66137e-05	0.000652987	NEWGENE_1308171
ENSRNOG00000012582	165.506	0.389571	0.0944009	4.12677	3.6789e-05	0.00065534	Eif4ebp1
ENSRNOG00000013492	797.568	0.261867	0.063462	4.12636	3.68553e-05	0.000655746	Cap1
ENSRNOG00000025612	91.5388	-0.448607	0.108778	-4.12407	3.72242e-05	0.000661529	Sez6l
ENSRNOG00000046972	40.656	-0.639446	0.155113	-4.12246	3.74844e-05	0.00066537	Chrm2
ENSRNOG00000061484	16.8367	-0.878314	0.213165	-4.12035	3.78303e-05	0.000670721	Adamts2
ENSRNOG00000027770	31.4721	-0.701338	0.170296	-4.11834	3.81614e-05	0.000675077	Trpm3
ENSRNOG00000006004	399.874	0.237116	0.057579	4.11811	3.82e-05	0.000675077	Phc2
ENSRNOG00000012658	15.8817	-0.928169	0.2254	-4.11788	3.82382e-05	0.000675077	Pdlim3
ENSRNOG00000010017	111.526	0.40745	0.0989491	4.11777	3.8255e-05	0.000675077	Wee1
ENSRNOG00000043167	72.5837	-0.481121	0.116966	-4.11334	3.89968e-05	0.000687365	Itga9
ENSRNOG00000058249	435.29	0.247693	0.060224	4.11287	3.9077e-05	0.000687974	ENSRNOG00000014984
ENSRNOG00000048795	863.781	-0.232507	0.0565445	-4.11193	3.92363e-05	0.000689974	Top2b
ENSRNOG00000025892	510.162	0.272485	0.0662774	4.11128	3.93475e-05	0.000690856	Pkn3
ENSRNOG00000028690	46.3116	0.665136	0.16179	4.1111	3.9378e-05	0.000690856	ENSRNOG00000037247
ENSRNOG00000032825	416.64	0.350354	0.0852643	4.10904	3.97307e-05	0.000696233	Rpl30
ENSRNOG00000027489	179.888	-0.352857	0.0858856	-4.10846	3.98308e-05	0.000697177	Mn1
ENSRNOG00000018276	44.6895	-0.522339	0.127233	-4.10538	4.03647e-05	0.000705703	Mgat4a
ENSRNOG00000010344	5.97743	1.80026	0.438638	4.10421	4.05696e-05	0.000708262	B4galnt3
ENSRNOG00000001249	469.423	0.391749	0.0954553	4.104	4.06059e-05	0.000708262	Col6a1
ENSRNOG00000017198	15.9039	-1.06842	0.260352	-4.10374	4.06518e-05	0.000708262	Hif3a
ENSRNOG00000002832	57.4697	-0.468367	0.114225	-4.10037	4.12491e-05	0.000717838	Slc16a2
ENSRNOG00000022196	264.21	-0.452675	0.110421	-4.09953	4.13985e-05	0.000719236	Bmpr2
ENSRNOG00000007663	1297.82	0.320207	0.0781109	4.09939	4.14247e-05	0.000719236	Rps6
ENSRNOG00000028993	334.915	0.379342	0.0925452	4.09899	4.14957e-05	0.00071964	Rpl12
ENSRNOG00000012641	192.512	0.362513	0.0884496	4.09852	4.15795e-05	0.000720265	Sfr1
ENSRNOG00000025012	46.4885	-0.546252	0.133317	-4.09739	4.17831e-05	0.000722963	Chat
ENSRNOG00000020652	9.37582	1.25162	0.305505	4.0969	4.18727e-05	0.000723683	Tgfb1
ENSRNOG00000050869	62.3759	-0.499103	0.121856	-4.09584	4.20634e-05	0.000726146	Cebpd
ENSRNOG00000018113	132.95	0.371207	0.0906726	4.09392	4.24135e-05	0.000731355	ENSRNOG00000066024
ENSRNOG00000001704	35.5193	0.684919	0.16735	4.09272	4.26334e-05	0.000733906	Runx1
ENSRNOG00000047307	84.5303	-0.459141	0.112189	-4.09259	4.26588e-05	0.000733906	Cntfr
ENSRNOG00000014066	100.412	0.456912	0.111651	4.09232	4.27077e-05	0.000733911	Jade1
ENSRNOG00000017164	42.0129	-0.630665	0.154135	-4.09165	4.28318e-05	0.000735205	Afap1l2
ENSRNOG00000003496	236.988	-0.271497	0.0663684	-4.09075	4.29982e-05	0.000737224	Tbc1d9
ENSRNOG00000054751	54.2465	-0.639636	0.156495	-4.08725	4.36515e-05	0.000747576	Lmbrd2
ENSRNOG00000000774	843.334	-0.208964	0.0511531	-4.08507	4.40631e-05	0.000753768	Gabbr1
ENSRNOG00000015664	116.786	-0.383391	0.093874	-4.0841	4.42471e-05	0.000755952	Tmem8b
ENSRNOG00000003029	2378.05	0.25937	0.0635107	4.08387	4.4291e-05	0.000755952	Calr
ENSRNOG00000027026	33.8531	-0.581523	0.142461	-4.08199	4.46515e-05	0.000761245	Jazf1
ENSRNOG00000062959	327.424	0.326998	0.0801343	4.08062	4.49154e-05	0.000764879	Ccnd2
ENSRNOG00000030118	514.382	0.367829	0.0901789	4.07888	4.52525e-05	0.000769751	Msn
ENSRNOG00000005116	127.883	0.419806	0.102969	4.07699	4.56219e-05	0.000775162	ENSRNOG00000019949
ENSRNOG00000042460	130.218	0.512727	0.12584	4.07445	4.61234e-05	0.0007828	Hmga2
ENSRNOG00000003762	101.999	-0.39281	0.0966481	-4.06434	4.81692e-05	0.000816604	Smarca1
ENSRNOG00000010063	47.3323	0.609851	0.150106	4.0628	4.84868e-05	0.000821065	Htr2a
ENSRNOG00000021086	77.9326	-0.417344	0.102861	-4.05735	4.96325e-05	0.000839524	Dtx4
ENSRNOG00000008091	29.7088	0.698868	0.172363	4.05463	5.02137e-05	0.000848404	Gins1
ENSRNOG00000056011	77.6308	0.449025	0.110819	4.05186	5.08114e-05	0.000857543	ENSRNOG00000024073
ENSRNOG00000020342	65.4734	-0.511264	0.126195	-4.0514	5.09128e-05	0.000858294	Samd11
ENSRNOG00000063843	153.585	0.341216	0.084232	4.0509	5.102e-05	0.00085914	ENSRNOG00000011317
ENSRNOG00000011059	96.7067	-0.557007	0.137536	-4.0499	5.12391e-05	0.000861868	Ttbk2
ENSRNOG00000050106	116.974	0.347357	0.0858488	4.04614	5.20687e-05	0.000874009	Rcc1
ENSRNOG00000021168	577.499	0.252022	0.0622877	4.04611	5.20768e-05	0.000874009	Anp32e
ENSRNOG00000056765	280.702	0.336277	0.0831645	4.04351	5.26565e-05	0.000882758	Rpl10
ENSRNOG00000049985	589.782	-0.220743	0.054603	-4.04269	5.28406e-05	0.000884861	Gprasp1
ENSRNOG00000063004	2.26824	-2.42323	0.599558	-4.04169	5.30676e-05	0.000887677	U6
ENSRNOG00000006197	1037.58	0.222299	0.0550137	4.0408	5.32698e-05	0.000890072	Calu
ENSRNOG00000060045	265.424	-0.290067	0.0718081	-4.03947	5.35717e-05	0.000894126	Pi4ka
ENSRNOG00000018704	593.004	0.202555	0.0501542	4.03864	5.37625e-05	0.000896319	Nolc1
ENSRNOG00000067278	94.4799	0.403536	0.0999958	4.03553	5.44792e-05	0.000907265	ENSRNOG00000065649
ENSRNOG00000051197	230.164	0.397157	0.0984646	4.0335	5.49523e-05	0.000914135	AABR07039325.1
ENSRNOG00000054625	112.044	0.375016	0.0930182	4.03164	5.5388e-05	0.000920369	Fhod1
ENSRNOG00000012337	24.2703	-0.724666	0.179773	-4.03101	5.55386e-05	0.000921252	Pde1c
ENSRNOG00000004481	214.465	0.311038	0.0771635	4.0309	5.55633e-05	0.000921252	Adss
ENSRNOG00000010131	79.3139	0.487478	0.120954	4.03026	5.57142e-05	0.000922739	Rin2
ENSRNOG00000014908	239.046	0.356663	0.0885384	4.02834	5.61717e-05	0.000928611	Sf3b5
ENSRNOG00000016387	112.527	0.443969	0.110214	4.02826	5.61918e-05	0.000928611	Rpl34
ENSRNOG00000002292	1286.96	0.189898	0.0471536	4.02722	5.64403e-05	0.000931697	Hnrnpd
ENSRNOG00000054782	228.267	-0.281742	0.0699916	-4.02537	5.68865e-05	0.000938036	Ppp3cb
ENSRNOG00000062986	41.2498	0.797978	0.198335	4.02339	5.73667e-05	0.000944923	Ccbe1
ENSRNOG00000020465	20.2106	0.797738	0.198544	4.01795	5.8707e-05	0.000965006	Ripk3
ENSRNOG00000011893	114.208	0.408865	0.101765	4.01772	5.87648e-05	0.000965006	Rps3a
ENSRNOG00000001106	247.062	0.296884	0.0738946	4.01766	5.87779e-05	0.000965006	Denr
ENSRNOG00000014385	28.187	-0.815137	0.20291	-4.01723	5.88865e-05	0.000965738	Wnt2b
ENSRNOG00000004679	41.003	-0.593525	0.147761	-4.01678	5.89985e-05	0.000966525	Fign
ENSRNOG00000029399	56.4131	-0.480255	0.119578	-4.01625	5.91325e-05	0.00096767	Bcam
ENSRNOG00000045816	40.433	-0.606706	0.151122	-4.01466	5.95307e-05	0.000972385	Gria1
ENSRNOG00000003434	68.0308	-0.626064	0.155947	-4.01459	5.95496e-05	0.000972385	Ro60
ENSRNOG00000053200	26.6167	0.836956	0.208492	4.01432	5.96166e-05	0.000972428	Dock10
ENSRNOG00000008570	320.19	-0.245826	0.061266	-4.01243	6.00962e-05	0.000979191	Cadps
ENSRNOG00000014366	62.2153	-0.553118	0.137871	-4.01185	6.0246e-05	0.000980574	Shc3
ENSRNOG00000020937	400.602	0.245094	0.0611084	4.0108	6.05128e-05	0.000983855	Ubtf
ENSRNOG00000004026	477.551	-0.287179	0.0716381	-4.00875	6.10417e-05	0.000991385	Atp2b1
ENSRNOG00000070901	316.543	-0.310121	0.0773825	-4.00764	6.13278e-05	0.000994961	Irgq
ENSRNOG00000051952	249.866	0.352629	0.0880229	4.00611	6.17273e-05	0.00100037	Tes
ENSRNOG00000001926	5.53466	-1.42753	0.356457	-4.00476	6.20793e-05	0.00100499	Cldn1
ENSRNOG00000055049	169.093	-0.370552	0.0925657	-4.00312	6.25126e-05	0.00101092	Aldh1a2
ENSRNOG00000018903	163.847	-0.330304	0.0825345	-4.00201	6.28077e-05	0.00101461	Pik3r1
ENSRNOG00000016496	14.9146	-0.917361	0.229249	-4.00159	6.29174e-05	0.00101529	Ctsc
ENSRNOG00000049681	478.227	-0.211753	0.0529443	-3.99954	6.3467e-05	0.00102307	AABR07031491.2
ENSRNOG00000007290	6.90636	-1.37567	0.34437	-3.99475	6.47624e-05	0.00104283	Atp1a2
ENSRNOG00000008140	483.692	0.296482	0.0742394	3.9936	6.50786e-05	0.00104681	Rpl15
ENSRNOG00000057322	64.7726	-0.454484	0.113822	-3.99292	6.52641e-05	0.00104867	Efna3
ENSRNOG00000019330	11.6082	1.11519	0.279397	3.99141	6.56823e-05	0.00105427	Procr
ENSRNOG00000014872	115.37	0.45266	0.113497	3.98829	6.65507e-05	0.00106707	Sec24d
ENSRNOG00000004279	126.925	-0.350342	0.0878497	-3.98797	6.66419e-05	0.0010674	Adgra3
ENSRNOG00000018184	3562.43	0.248172	0.0622516	3.9866	6.70256e-05	0.00107241	Tpm1
ENSRNOG00000059538	10.0296	1.27507	0.319869	3.98621	6.71358e-05	0.00107304	Clec2g
ENSRNOG00000033169	281.371	-0.337945	0.084861	-3.98234	6.8241e-05	0.00108955	Cpeb4
ENSRNOG00000047028	198.835	-0.297916	0.0748269	-3.9814	6.85098e-05	0.00109175	Mmp24
ENSRNOG00000020579	17.2709	0.985101	0.247432	3.98131	6.85376e-05	0.00109175	Col7a1
ENSRNOG00000010219	190.26	-0.361898	0.090904	-3.9811	6.85963e-05	0.00109175	Ralgds
ENSRNOG00000001645	39.1938	0.599439	0.150649	3.97904	6.91934e-05	0.00110009	Filip1l
ENSRNOG00000002051	206.285	-0.313694	0.0789157	-3.97506	7.03621e-05	0.0011175	Synj1
ENSRNOG00000061088	104.159	0.393477	0.0990752	3.9715	7.14225e-05	0.00113315	Atf1
ENSRNOG00000013508	190.566	0.344197	0.0866832	3.97075	7.16469e-05	0.00113399	Rpl31
ENSRNOG00000005985	64.1642	-0.487632	0.122812	-3.97056	7.17029e-05	0.00113399	Kcnma1
ENSRNOG00000006228	552.47	0.298204	0.0751073	3.97038	7.17592e-05	0.00113399	Pdia4
ENSRNOG00000002227	57.8625	-0.493366	0.124264	-3.97032	7.17763e-05	0.00113399	Kit
ENSRNOG00000008604	539.831	0.238574	0.0601028	3.96943	7.20461e-05	0.00113706	Nsfl1c
ENSRNOG00000019582	110.057	0.359665	0.0906855	3.96607	7.30663e-05	0.00115196	Mthfd1l
ENSRNOG00000002208	47.0291	-0.57291	0.14453	-3.96394	7.37229e-05	0.0011611	Shroom3
ENSRNOG00000005017	62.644	0.533924	0.134705	3.96365	7.38114e-05	0.00116128	RGD1566369
ENSRNOG00000071093	120.229	-0.735644	0.185695	-3.96157	7.44586e-05	0.00117024	ENSRNOG00000067984
ENSRNOG00000030776	222.687	0.329674	0.083231	3.96095	7.46506e-05	0.00117204	Sytl2
ENSRNOG00000022066	212.966	-0.279903	0.0706708	-3.96066	7.47439e-05	0.00117228	Fam117b
ENSRNOG00000019977	683.932	-0.248803	0.0628286	-3.96003	7.49411e-05	0.00117415	Ptprf
ENSRNOG00000006965	473.319	-0.272661	0.068917	-3.95637	7.60973e-05	0.00119103	Aff4
ENSRNOG00000007720	141.579	0.316785	0.0800894	3.95539	7.64086e-05	0.00119437	ENSRNOG00000070679
ENSRNOG00000000042	128.517	-0.441778	0.111695	-3.95521	7.6469e-05	0.00119437	Xpr1
ENSRNOG00000063619	233.202	-0.376753	0.0952991	-3.95337	7.70578e-05	0.00120232	ENSRNOG00000062622
ENSRNOG00000007172	159.537	-0.30116	0.0761904	-3.95273	7.72652e-05	0.00120432	Map4k3
ENSRNOG00000029360	589.253	-0.2283	0.0577727	-3.95169	7.76e-05	0.00120829	Serinc1
ENSRNOG00000070355	58.8297	0.470513	0.119129	3.94961	7.82788e-05	0.00121575	Tedc1
ENSRNOG00000060530	212.879	0.29522	0.0747484	3.94952	7.83093e-05	0.00121575	Cdc34
ENSRNOG00000013532	11.7979	-1.02239	0.258868	-3.94948	7.83211e-05	0.00121575	Pgam2
ENSRNOG00000069840	18.1285	-0.962732	0.243836	-3.94828	7.87151e-05	0.00122061	Pcdh11x
ENSRNOG00000029055	107.354	0.384694	0.0974883	3.94606	7.94487e-05	0.00123072	Ttk
ENSRNOG00000016592	901.676	0.208069	0.0527376	3.94536	7.96803e-05	0.00123304	Gnai2
ENSRNOG00000014169	25.4957	0.709589	0.179941	3.94345	8.0319e-05	0.00124165	AABR07057460.1
ENSRNOG00000007324	215.575	-0.332134	0.0843847	-3.93595	8.28692e-05	0.00127977	Plxna2
ENSRNOG00000068976	5.11676	-1.54488	0.392637	-3.93463	8.3324e-05	0.00128547	ENSRNOG00000070826
ENSRNOG00000062652	701.264	0.307787	0.0783148	3.93013	8.48991e-05	0.0013073	ENSRNOG00000020888
ENSRNOG00000013324	5.21912	-1.64591	0.418797	-3.93009	8.49124e-05	0.0013073	Cdh5
ENSRNOG00000001544	2.98473	-2.01099	0.512609	-3.92305	8.74347e-05	0.00134477	Cyyr1
ENSRNOG00000011411	102.798	-0.449326	0.11458	-3.9215	8.79998e-05	0.00135208	Adgrg6
ENSRNOG00000014264	72.6775	-0.429626	0.109582	-3.9206	8.83295e-05	0.00135542	Phactr1
ENSRNOG00000026293	394.909	-0.259328	0.066148	-3.92041	8.83967e-05	0.00135542	Jun
ENSRNOG00000048924	33.0688	-0.653807	0.16682	-3.91924	8.88271e-05	0.00136063	Islr
ENSRNOG00000004269	96.229	-0.369317	0.0943409	-3.91471	9.05133e-05	0.00138506	Myt1l
ENSRNOG00000005417	39.4393	-0.543193	0.138845	-3.91223	9.14459e-05	0.00139791	Zhx2
ENSRNOG00000067444	543.173	0.282584	0.0722375	3.91187	9.15835e-05	0.00139859	ENSRNOG00000021103
ENSRNOG00000060528	159.016	-0.337662	0.0863353	-3.91106	9.18928e-05	0.00140128	Cacna1g
ENSRNOG00000014610	13.1148	-1.02305	0.261588	-3.91092	9.19448e-05	0.00140128	Anpep
ENSRNOG00000043377	1125.07	0.237198	0.0606724	3.90949	9.24926e-05	0.0014082	Rusc1
ENSRNOG00000017822	598.743	-0.225952	0.0577996	-3.90924	9.25874e-05	0.00140822	Oga
ENSRNOG00000018220	200.533	-0.294603	0.0754683	-3.90366	9.47483e-05	0.00143964	Pde4dip
ENSRNOG00000027711	165.598	-0.317315	0.0813605	-3.90011	9.61483e-05	0.00145843	Usp32
ENSRNOG00000008825	666.612	0.210631	0.0540074	3.90004	9.61781e-05	0.00145843	Ssrp1
ENSRNOG00000064385	369.229	0.283184	0.0726228	3.89938	9.64398e-05	0.00145963	Ftl1
ENSRNOG00000015642	501.101	0.227678	0.0583886	3.89935	9.64506e-05	0.00145963	Pabpc4
ENSRNOG00000015727	24.1156	0.819574	0.210311	3.89696	9.74081e-05	0.0014724	Loxl4
ENSRNOG00000033261	4.87159	-1.61544	0.41456	-3.89676	9.74897e-05	0.0014724	Fam107a
ENSRNOG00000013970	65.9194	0.435223	0.111718	3.89573	9.79027e-05	0.00147716	Cdt1
ENSRNOG00000013837	490.272	-0.247774	0.063629	-3.89403	9.85913e-05	0.00148606	Tp53bp1
ENSRNOG00000033891	152.263	0.307126	0.0789106	3.89207	9.93914e-05	0.00149662	AABR07045058.1
ENSRNOG00000012828	165.531	0.308484	0.0792713	3.89149	9.96293e-05	0.00149871	Emg1
ENSRNOG00000002919	17.3652	-0.999621	0.25693	-3.89064	9.99807e-05	0.0015025	Gfap
ENSRNOG00000028930	442.513	-0.29839	0.076721	-3.88928	0.000100542	0.00150887	Dab2
ENSRNOG00000046652	227.454	-0.313331	0.0805726	-3.8888	0.000100741	0.00150887	Zfp84
ENSRNOG00000063092	37.4466	-1.23087	0.31652	-3.88876	0.000100758	0.00150887	ENSRNOG00000057623
ENSRNOG00000070046	49.9718	0.522207	0.13429	3.88865	0.000100805	0.00150887	Cdc45
ENSRNOG00000003599	119.822	0.358368	0.0922294	3.88561	0.000102072	0.00152633	Utp3
ENSRNOG00000067948	9.62291	-1.34413	0.346031	-3.88443	0.000102571	0.00153227	Metazoa_SRP
ENSRNOG00000023148	1792.28	-0.27304	0.0703065	-3.88357	0.000102932	0.00153614	Col11a1
ENSRNOG00000031506	87.5761	0.432865	0.111518	3.88156	0.00010379	0.00154741	Ftl1
ENSRNOG00000005206	14.3599	-0.928594	0.23925	-3.88127	0.000103911	0.00154769	Kcnq3
ENSRNOG00000034200	124.584	-0.459051	0.118301	-3.88036	0.000104304	0.001552	Atp8a1
ENSRNOG00000025154	122.351	0.338701	0.0872922	3.88008	0.000104422	0.00155223	Snu13
ENSRNOG00000003217	31.5954	-0.613395	0.158232	-3.87656	0.000105942	0.00157328	Lgals3bp
ENSRNOG00000019207	266.518	-0.255911	0.0661103	-3.87098	0.0001084	0.0016082	Shank1
ENSRNOG00000013515	52.3938	-0.523759	0.135376	-3.86892	0.000109318	0.00162023	Ptpru
ENSRNOG00000001352	492.695	-0.321198	0.0830959	-3.86539	0.000110912	0.00164089	Hectd4
ENSRNOG00000053172	156.169	0.361051	0.0934072	3.86535	0.00011093	0.00164089	Ssr4
ENSRNOG00000004777	139.473	0.351611	0.090988	3.86436	0.000111379	0.00164592	Esf1
ENSRNOG00000013166	10.0192	-1.17549	0.304244	-3.86364	0.00011171	0.0016492	Wnt4
ENSRNOG00000043006	354.869	-0.315339	0.0816397	-3.86257	0.000112201	0.00165483	Epm2aip1
ENSRNOG00000014060	202.81	-0.276536	0.0716693	-3.85851	0.000114081	0.00168091	Mras
ENSRNOG00000000697	799.222	0.212806	0.0551563	3.85824	0.000114206	0.00168112	Coro1c
ENSRNOG00000023601	428.425	-0.219193	0.0568277	-3.85714	0.000114719	0.0016855	Elavl4
ENSRNOG00000000257	176.89	-0.306977	0.079587	-3.85713	0.000114727	0.0016855	Smpd3
ENSRNOG00000047067	554.63	0.288545	0.07485	3.85497	0.000115744	0.00169878	ENSRNOG00000027405
ENSRNOG00000019552	165.343	0.352935	0.0916083	3.85266	0.000116842	0.00171322	Lsm7
ENSRNOG00000013683	20.4327	-0.843861	0.219119	-3.85116	0.000117561	0.0017221	S1pr1
ENSRNOG00000013360	472.357	0.250425	0.0650493	3.84977	0.000118229	0.0017302	Prkcsh
ENSRNOG00000045829	1597.32	0.559043	0.145306	3.84736	0.000119399	0.00174563	Thbs1
ENSRNOG00000013469	577.705	0.23275	0.0605056	3.84675	0.000119697	0.0017483	Txndc5
ENSRNOG00000052758	29.2681	-0.679993	0.176784	-3.84647	0.000119832	0.00174857	Cyria
ENSRNOG00000017704	63.532	0.452421	0.117658	3.84522	0.000120445	0.00175582	Sema3f
ENSRNOG00000033776	139.415	0.361501	0.0940439	3.84396	0.000121065	0.00176315	ENSRNOG00000070586
ENSRNOG00000031824	126.932	-0.333315	0.0867868	-3.84062	0.000122725	0.00178561	Slc44a2
ENSRNOG00000028426	347.423	-0.264546	0.0689132	-3.83883	0.000123619	0.00179689	Mcf2l
ENSRNOG00000054626	207.947	0.361748	0.0942503	3.83816	0.000123959	0.00180009	Rps8
ENSRNOG00000018582	66.6429	0.457967	0.119384	3.83609	0.000125009	0.00181359	Exosc6
ENSRNOG00000009437	705.03	0.191245	0.0498673	3.83508	0.000125525	0.00181933	Ewsr1
ENSRNOG00000052795	40.2591	-0.569493	0.148622	-3.83183	0.000127193	0.0018402	Itpr3
ENSRNOG00000015701	67.2378	-0.445195	0.116184	-3.8318	0.000127209	0.0018402	Rreb1
ENSRNOG00000012369	15.7095	-0.850726	0.222053	-3.83118	0.000127532	0.00184311	Fam174b
ENSRNOG00000011796	19.6371	-0.795629	0.207808	-3.82867	0.000128838	0.0018602	C1r
ENSRNOG00000053875	269.975	-0.275041	0.0718459	-3.82821	0.000129078	0.00186188	Nacad
ENSRNOG00000024846	176.794	0.316688	0.0827714	3.82606	0.000130211	0.00187643	Ier5l
ENSRNOG00000007202	30.0737	-0.754238	0.19718	-3.82513	0.000130702	0.00188171	Sema3d
ENSRNOG00000006231	130.063	-0.396988	0.103802	-3.82446	0.000131058	0.00188503	Ptpro
ENSRNOG00000058842	557.475	-0.257799	0.0674221	-3.82365	0.000131489	0.00188944	Sptbn2
ENSRNOG00000066505	161.222	0.428665	0.112164	3.82177	0.0001325	0.00190215	ENSRNOG00000010210
ENSRNOG00000058909	646.308	0.314962	0.0824459	3.82022	0.000133333	0.00191114	Rps9
ENSRNOG00000046996	400.737	0.284194	0.0743938	3.82013	0.00013338	0.00191114	Pea15
ENSRNOG00000025539	124.037	-0.377329	0.0987844	-3.81972	0.000133602	0.00191252	Vps13a
ENSRNOG00000008425	214.891	-0.342597	0.089701	-3.81932	0.000133818	0.00191378	Nav1
ENSRNOG00000031273	312.252	0.315443	0.0825966	3.81908	0.00013395	0.00191386	AABR07034639.1
ENSRNOG00000056596	63.3025	0.508551	0.133194	3.81811	0.000134477	0.00191958	Alas1
ENSRNOG00000001090	46.9707	0.51003	0.133609	3.81732	0.000134907	0.00192371	Stard13
ENSRNOG00000060988	14.0801	-0.96598	0.253066	-3.81711	0.000135022	0.00192371	Kcnc4
ENSRNOG00000013875	93.4745	-0.38195	0.100082	-3.81638	0.000135422	0.00192759	Fbxl17
ENSRNOG00000048226	690.799	0.238256	0.0624809	3.81326	0.000137144	0.00195027	Hmgn1
ENSRNOG00000019178	120.717	0.35811	0.0940173	3.80898	0.000139544	0.00198252	Taf10
ENSRNOG00000014010	98.3255	0.398052	0.104563	3.80682	0.000140767	0.00199643	Gfra2
ENSRNOG00000013281	162.01	-0.413286	0.108566	-3.80678	0.000140788	0.00199643	Mib1
ENSRNOG00000054033	84.8424	-0.36049	0.0947413	-3.80499	0.00014181	0.00200904	Adap1
ENSRNOG00000000457	14.0993	-0.90682	0.238441	-3.80313	0.000142881	0.00202231	Tap1
ENSRNOG00000002052	875.975	0.286038	0.0752196	3.8027	0.000143126	0.00202388	Ccdc80
ENSRNOG00000012499	70.7178	-0.460828	0.121229	-3.80131	0.000143932	0.00203153	Rarg
ENSRNOG00000018598	18.0733	0.806631	0.212198	3.80131	0.000143936	0.00203153	Ankrd1
ENSRNOG00000043085	108.613	-0.383697	0.101003	-3.79887	0.000145356	0.00204963	Clstn2
ENSRNOG00000017791	106.222	-0.348155	0.0916524	-3.79864	0.00014549	0.00204963	Arhgap12
ENSRNOG00000022893	81.6253	-0.405398	0.106756	-3.79742	0.000146208	0.00205782	Rimbp2
ENSRNOG00000000498	227.8	-0.269572	0.0710782	-3.7926	0.000149076	0.00209176	Anks1a
ENSRNOG00000015903	217.458	-0.288264	0.0760075	-3.79257	0.000149098	0.00209176	Add2
ENSRNOG00000027859	20.9802	-0.710277	0.187293	-3.79233	0.000149238	0.00209176	Tmem26
ENSRNOG00000009170	149.415	-0.345313	0.0910583	-3.79222	0.000149307	0.00209176	Dmxl2
ENSRNOG00000026787	333.691	-0.257334	0.0678609	-3.79208	0.000149393	0.00209176	Disp2
ENSRNOG00000029670	386.929	0.293234	0.0773302	3.79198	0.000149451	0.00209176	RGD1564606
ENSRNOG00000015713	351.244	0.249584	0.0658279	3.79146	0.000149764	0.00209419	Parva
ENSRNOG00000016257	376.721	0.226146	0.0596532	3.79101	0.000150037	0.00209608	Cotl1
ENSRNOG00000001514	92.6064	0.387702	0.102289	3.79027	0.000150484	0.00210038	Cdca7
ENSRNOG00000068327	172.96	0.344932	0.0910278	3.7893	0.000151071	0.00210662	Pdcd5
ENSRNOG00000017259	181.889	0.285714	0.0754083	3.78888	0.000151325	0.00210821	Tacc3
ENSRNOG00000004290	1479.64	-0.232641	0.0614461	-3.7861	0.000153031	0.00213001	Grb10
ENSRNOG00000020683	630.381	0.225159	0.059477	3.78566	0.000153302	0.00213118	Hnrnpul1
ENSRNOG00000009161	652.763	-0.218962	0.0578424	-3.7855	0.000153398	0.00213118	Clasp2
ENSRNOG00000005018	123.178	-0.34549	0.0912727	-3.78525	0.000153556	0.00213142	Scn2a
ENSRNOG00000068956	71.177	0.509131	0.134515	3.78494	0.000153747	0.00213211	Rpl8
ENSRNOG00000062624	8.73512	-1.14978	0.303908	-3.78333	0.000154744	0.00214397	ENSRNOG00000059224
ENSRNOG00000027433	6.10542	1.69625	0.448447	3.7825	0.000155259	0.00214912	Akr1b8
ENSRNOG00000047581	40.6173	-0.530446	0.140249	-3.78217	0.000155467	0.00215004	AABR07066700.1
ENSRNOG00000057701	16.9672	1.04874	0.277311	3.78181	0.00015569	0.00215115	Myom1
ENSRNOG00000003657	41.2746	0.56225	0.148692	3.78132	0.000156002	0.00215348	Pkmyt1
ENSRNOG00000014835	7.96247	2.40609	0.636395	3.78081	0.000156319	0.00215588	Il1rl1
ENSRNOG00000007412	6.41435	1.34448	0.355675	3.78008	0.00015678	0.00216027	Dok1
ENSRNOG00000011613	255.211	-0.309095	0.0817955	-3.77888	0.000157536	0.00216871	Ppip5k2
ENSRNOG00000017777	246.863	0.264305	0.0699512	3.77843	0.000157822	0.00217066	Ahcy
ENSRNOG00000017427	613.566	-0.214357	0.0567395	-3.77791	0.000158151	0.00217321	Pfn2
ENSRNOG00000002671	723.65	0.290594	0.0769462	3.77659	0.000158992	0.00218278	Nme2
ENSRNOG00000065735	4.77124	1.91176	0.506245	3.77635	0.000159143	0.00218286	Dhrs9
ENSRNOG00000038068	58.3654	-0.524059	0.138798	-3.7757	0.000159557	0.00218656	Pcdh9
ENSRNOG00000048812	298.847	0.286783	0.0759654	3.77519	0.000159889	0.00218788	Gpx1
ENSRNOG00000001548	77.6283	0.469824	0.124453	3.7751	0.000159944	0.00218788	Nfe2l2
ENSRNOG00000006674	24.4994	-0.856509	0.226943	-3.77412	0.000160572	0.00219449	Rflnb
ENSRNOG00000022686	59.675	-0.474631	0.125822	-3.77225	0.000161784	0.00220889	Zdhhc2
ENSRNOG00000016377	46.3025	0.518257	0.137394	3.77204	0.000161919	0.00220889	Cep55
ENSRNOG00000027540	147.049	-0.35586	0.094375	-3.7707	0.000162788	0.00221874	Fam102b
ENSRNOG00000016961	400.703	0.343758	0.0911821	3.77002	0.000163237	0.00222285	Rps27
ENSRNOG00000014597	183.577	0.388195	0.103021	3.76813	0.000164478	0.00223682	Irs1
ENSRNOG00000019208	2.75655	2.35637	0.625364	3.768	0.000164559	0.00223682	P2rx5
ENSRNOG00000000368	47.3614	-0.502318	0.13342	-3.76495	0.000166584	0.0022623	Grik2
ENSRNOG00000006459	109.228	-0.423648	0.112647	-3.76084	0.000169345	0.00229773	AABR07041140.1
ENSRNOG00000009730	11.61	-1.09256	0.29065	-3.75903	0.000170576	0.00231236	Cyp7b1
ENSRNOG00000034180	216.914	0.380692	0.101322	3.75727	0.000171779	0.00232657	Rpl37
ENSRNOG00000052224	18.0393	-0.748433	0.199224	-3.75674	0.000172141	0.00232938	Celf6
ENSRNOG00000038045	398.157	0.373083	0.0993453	3.75542	0.000173049	0.00233958	AC128960.1
ENSRNOG00000000692	32.8619	0.599335	0.159614	3.7549	0.000173409	0.00234234	Ung
ENSRNOG00000011927	275.6	-0.279158	0.0743685	-3.75371	0.000174238	0.00235143	Sdc3
ENSRNOG00000012324	294.1	-0.315387	0.0840629	-3.7518	0.00017557	0.00236729	Soga3
ENSRNOG00000053288	1307.46	-0.256366	0.0683395	-3.75137	0.000175874	0.00236927	Ank3
ENSRNOG00000002544	330.293	-0.22146	0.0590613	-3.74966	0.000177076	0.00238334	Kifap3
ENSRNOG00000054890	5951.55	0.246473	0.06575	3.74864	0.000177794	0.00239087	Flna
ENSRNOG00000050630	61.3533	0.44864	0.11969	3.74835	0.000177999	0.0023915	AABR07070043.1
ENSRNOG00000004688	1160.87	-0.19978	0.0533039	-3.74794	0.000178296	0.00239335	Rbfox2
ENSRNOG00000047473	27.8494	-0.625188	0.166837	-3.7473	0.000178747	0.00239727	Dchs2
ENSRNOG00000048109	1127.66	0.286391	0.0764416	3.74654	0.000179292	0.00240245	ENSRNOG00000029889
ENSRNOG00000069024	80.567	0.460077	0.122898	3.74357	0.000181427	0.0024289	ENSRNOG00000013393
ENSRNOG00000059449	5.4088	-1.63697	0.437317	-3.74321	0.000181683	0.00243017	Metazoa_SRP
ENSRNOG00000001083	312.385	0.257961	0.0689286	3.74244	0.000182244	0.00243552	Kdelr2
ENSRNOG00000031694	54.7137	-1.06636	0.284973	-3.74198	0.000182576	0.00243779	AABR07053188.1
ENSRNOG00000023529	416.457	0.277301	0.0741548	3.73949	0.000184397	0.00245993	Rpl5
ENSRNOG00000020583	7.15866	-1.21178	0.32442	-3.73522	0.000187548	0.00249976	Fcgrt
ENSRNOG00000070095	16.9726	-0.896487	0.240101	-3.7338	0.000188616	0.00251177	ENSRNOG00000015902
ENSRNOG00000010841	489.058	-0.500413	0.134204	-3.72875	0.000192434	0.00256036	Col8a2
ENSRNOG00000015810	76.4011	0.398137	0.106864	3.72566	0.000194805	0.00258962	Trip13
ENSRNOG00000024433	67.2356	-0.409694	0.110024	-3.72366	0.000196352	0.00260788	Fbxl7
ENSRNOG00000036960	8.94352	-1.08674	0.291962	-3.72219	0.000197502	0.00262085	Abcc9
ENSRNOG00000023271	108.599	0.363352	0.0976881	3.71951	0.000199611	0.00264351	Parl
ENSRNOG00000049099	193.557	0.394133	0.105965	3.71946	0.00019965	0.00264351	AABR07017250.1
ENSRNOG00000067083	28.1505	-0.742042	0.199508	-3.71935	0.000199735	0.00264351	ENSRNOG00000053325
ENSRNOG00000050819	82.5319	0.406579	0.10933	3.71884	0.000200143	0.00264658	Birc5
ENSRNOG00000067416	49.9353	-0.51446	0.138408	-3.71699	0.000201608	0.00266363	Kcnd2
ENSRNOG00000010635	349.654	0.240431	0.0647198	3.71496	0.000203238	0.00268282	Igfbp4
ENSRNOG00000026607	18.4215	0.865493	0.233017	3.71429	0.000203775	0.0026871	Tnfsf18
ENSRNOG00000048342	123.566	0.357176	0.0961708	3.71397	0.000204032	0.0026871	Tbca
ENSRNOG00000011202	174.714	-0.278834	0.0750788	-3.71389	0.000204097	0.0026871	Chrna4
ENSRNOG00000020401	9.74623	1.13697	0.3064	3.71075	0.000206643	0.00271824	Adcy4
ENSRNOG00000067979	275.408	0.364737	0.0983322	3.70923	0.000207894	0.00273232	Uqcrq
ENSRNOG00000010617	88.2531	-0.409778	0.110498	-3.70846	0.000208524	0.00273821	Scube1
ENSRNOG00000000985	86.7739	0.373503	0.100774	3.70633	0.00021028	0.00275888	Cpsf4
ENSRNOG00000046330	242.03	-0.260448	0.0702754	-3.70611	0.000210468	0.00275894	AABR07029581.1
ENSRNOG00000014289	704.678	0.240082	0.0648082	3.7045	0.000211809	0.00277411	Arpc2
ENSRNOG00000026392	12.9547	-1.02029	0.275448	-3.70412	0.000212127	0.00277586	Cdh12
ENSRNOG00000009857	206.801	0.26097	0.070478	3.70285	0.000213187	0.00278732	Ftsj3
ENSRNOG00000013743	470.738	0.251244	0.0678636	3.70219	0.000213747	0.00279222	Sec61a1
ENSRNOG00000020643	196.326	0.302896	0.0818809	3.69923	0.000216253	0.00282251	Bub3
ENSRNOG00000031167	5.36402	1.7445	0.471719	3.69817	0.000217156	0.00283185	ENSRNOG00000011526
ENSRNOG00000018939	171.346	0.319935	0.0865285	3.69746	0.000217771	0.00283742	Rexo2
ENSRNOG00000018651	256.071	-0.242853	0.0657029	-3.69623	0.000218823	0.00284867	Agtpbp1
ENSRNOG00000025235	155.615	-0.302642	0.0818971	-3.69539	0.000219546	0.00285453	Tmem130
ENSRNOG00000011016	12.1418	-0.966659	0.261594	-3.69527	0.000219652	0.00285453	Slc7a2
ENSRNOG00000015308	41.5162	0.496153	0.134417	3.69115	0.000223245	0.00289872	Pbk
ENSRNOG00000028448	129.956	0.334751	0.0906995	3.69077	0.00022358	0.00290057	Elovl1
ENSRNOG00000013271	326.858	-0.247517	0.0670948	-3.68907	0.000225076	0.00291748	Ireb2
ENSRNOG00000029841	7.6493	-1.35743	0.368358	-3.68509	0.000228619	0.00296087	Cdh19
ENSRNOG00000006617	38.8509	-0.567423	0.154035	-3.68374	0.000229837	0.00297408	Cntnap2
ENSRNOG00000011815	126.516	0.363332	0.0986489	3.68308	0.000230436	0.00297927	Sgk1
ENSRNOG00000047635	168.002	-0.341551	0.0927488	-3.68254	0.000230919	0.00298296	Tmem178b
ENSRNOG00000023492	31.565	-0.607632	0.16506	-3.68129	0.000232055	0.00299508	Greb1l
ENSRNOG00000048431	216.243	-0.286335	0.0777919	-3.68078	0.000232518	0.00299849	Nynrin
ENSRNOG00000011559	1031.58	0.185807	0.0505147	3.67827	0.000234825	0.00302565	Cnn3
ENSRNOG00000061367	60.6105	-0.580417	0.15784	-3.67725	0.000235758	0.00303509	Atp7a
ENSRNOG00000015051	44.8484	-0.628257	0.170885	-3.6765	0.000236456	0.00304147	Golga7b
ENSRNOG00000015059	98.2873	0.402907	0.109609	3.67585	0.000237056	0.00304659	Mcfd2
ENSRNOG00000002763	141.199	-0.350697	0.095446	-3.6743	0.000238502	0.00306257	Ulk2
ENSRNOG00000011944	93.6476	-0.350416	0.0953767	-3.67402	0.000238763	0.00306331	Snx10
ENSRNOG00000052376	36.6762	0.606991	0.165383	3.67022	0.000242343	0.00310584	Bend6
ENSRNOG00000019180	328.947	-0.240832	0.0656206	-3.67006	0.00024249	0.00310584	Acsl4
ENSRNOG00000007402	259.693	0.298982	0.0815209	3.66755	0.000244882	0.00313382	AC121415.1
ENSRNOG00000024410	37.9638	0.578534	0.157758	3.66722	0.000245204	0.00313529	Blvrb
ENSRNOG00000019150	165.224	-0.2724	0.0743173	-3.66537	0.000246979	0.00315531	Polb
ENSRNOG00000024077	54.46	0.471211	0.128568	3.66507	0.000247274	0.00315641	Fbxo5
ENSRNOG00000003533	87.3203	-0.339082	0.0925428	-3.66405	0.000248256	0.00316626	Clcn4
ENSRNOG00000065095	238.968	0.318466	0.0869577	3.66231	0.000249947	0.00318398	ENSRNOG00000011070
ENSRNOG00000043143	121.314	-0.324999	0.0887445	-3.66219	0.000250067	0.00318398	Eml1
ENSRNOG00000013286	177.122	0.275288	0.0751841	3.66152	0.000250725	0.00318966	Pdcl3
ENSRNOG00000017660	167.968	-0.293357	0.0801305	-3.66099	0.000251242	0.00319355	Inpp4a
ENSRNOG00000015441	22.4675	-0.692725	0.189242	-3.66052	0.000251707	0.00319676	Il4r
ENSRNOG00000068220	479.073	-0.217627	0.059456	-3.6603	0.00025192	0.00319677	Ctdsp2
ENSRNOG00000011914	71.2255	0.428313	0.117023	3.66008	0.000252134	0.00319681	Dtnb
ENSRNOG00000004242	20.6937	0.738572	0.201878	3.65852	0.00025368	0.00321371	Pole2
ENSRNOG00000066757	249.685	0.298913	0.0817341	3.65713	0.00025505	0.00322835	ENSRNOG00000009851
ENSRNOG00000018975	203.827	-0.250027	0.0683833	-3.65626	0.000255924	0.0032367	Atg9a
ENSRNOG00000004659	121.019	0.37796	0.103382	3.65594	0.000256238	0.00323796	Creld2
ENSRNOG00000057284	338.155	0.213547	0.0584252	3.65506	0.000257124	0.00324401	Cenpb
ENSRNOG00000016825	46.4691	0.566826	0.155084	3.65496	0.000257227	0.00324401	Polr1g
ENSRNOG00000064937	161.05	-0.311239	0.0851584	-3.65482	0.000257362	0.00324401	ENSRNOG00000013123
ENSRNOG00000000397	352.926	0.237057	0.0648915	3.65313	0.000259061	0.00326026	Ccar1
ENSRNOG00000020851	622.599	-0.206694	0.0565804	-3.65311	0.000259084	0.00326026	Aplp1
ENSRNOG00000020531	71.3759	0.396519	0.108568	3.65225	0.000259954	0.00326696	Fen1
ENSRNOG00000049349	103.574	-0.328585	0.0899702	-3.65215	0.000260049	0.00326696	Tafa5
ENSRNOG00000018851	221.68	-0.296246	0.0811701	-3.64969	0.000262556	0.00329571	Ppp2r2b
ENSRNOG00000025406	64.711	-0.443917	0.12166	-3.64882	0.000263451	0.00330233	Iqgap2
ENSRNOG00000001524	167.699	0.334741	0.0917414	3.64875	0.000263521	0.00330233	Hat1
ENSRNOG00000015514	1506.27	-0.166895	0.0458072	-3.64342	0.000269038	0.00336867	Bcat1
ENSRNOG00000014721	2.79758	2.23581	0.613779	3.64269	0.000269804	0.00337546	Ahrr
ENSRNOG00000024852	234.577	-0.258267	0.0709273	-3.64129	0.000271272	0.00339102	Tmx4
ENSRNOG00000000606	18.7432	-0.75941	0.208575	-3.64095	0.00027163	0.00339268	Pcdh15
ENSRNOG00000003947	180.988	0.341069	0.0936853	3.64058	0.000272023	0.00339477	Ntn1
ENSRNOG00000018371	554.175	0.233758	0.0642145	3.64026	0.000272363	0.0033962	Tubb6
ENSRNOG00000018993	423.618	0.248305	0.0682202	3.63976	0.000272894	0.00340001	Ilk
ENSRNOG00000019572	226.678	0.326402	0.0896842	3.63946	0.000273212	0.00340117	Lsm4
ENSRNOG00000025302	74.8981	0.381164	0.104801	3.63704	0.00027579	0.00343044	Cdca2
ENSRNOG00000031315	213.998	0.380198	0.104637	3.63349	0.000279618	0.00347519	Rpl36a
ENSRNOG00000012736	92.3493	0.350404	0.0965389	3.62966	0.000283795	0.00352419	Znrd2
ENSRNOG00000007946	246.202	0.244843	0.0674678	3.62903	0.000284484	0.00352922	Bcl2l1
ENSRNOG00000065330	50.6366	-0.45571	0.125584	-3.62874	0.000284808	0.00352922	Mrgpre
ENSRNOG00000039668	323.889	0.30886	0.0851169	3.62866	0.000284901	0.00352922	Col8a1
ENSRNOG00000004731	11.5586	-1.04578	0.288277	-3.62767	0.000285986	0.00353747	Ano3
ENSRNOG00000004090	788.825	0.229495	0.063263	3.62763	0.000286036	0.00353747	ENSRNOG00000070684
ENSRNOG00000065213	158.161	-0.266949	0.0736267	-3.62571	0.000288171	0.00356095	Ccdc85c
ENSRNOG00000006375	532.026	0.241171	0.0665336	3.6248	0.000289189	0.00357061	Vdac1
ENSRNOG00000008482	434.668	0.224818	0.0620279	3.62446	0.000289565	0.00357233	Rbms1
ENSRNOG00000016612	49.2336	-0.483716	0.133482	-3.62384	0.000290265	0.00357803	Trim36
ENSRNOG00000031706	266.848	0.266111	0.0734859	3.62125	0.000293183	0.00361105	RGD1563601
ENSRNOG00000002572	230.854	0.29761	0.0822156	3.61988	0.000294745	0.00362734	Cacybp
ENSRNOG00000013898	176.902	0.297207	0.0821349	3.61852	0.000296291	0.00364339	Cdca4
ENSRNOG00000015396	1637.43	-0.197448	0.0546073	-3.61579	0.000299434	0.00367904	Sptan1
ENSRNOG00000050258	223.454	0.312299	0.0863863	3.61515	0.000300173	0.00368256	Ccnd3
ENSRNOG00000024178	78.7941	0.379895	0.105085	3.61512	0.000300208	0.00368256	Cenpt
ENSRNOG00000018529	427.763	0.205701	0.0569153	3.61417	0.000301316	0.00369314	Csnk1g2
ENSRNOG00000048315	90.1776	-0.381473	0.105567	-3.61356	0.00030202	0.00369877	Eif2ak2
ENSRNOG00000001465	239.773	-0.254825	0.070581	-3.61038	0.000305746	0.00374031	Ids
ENSRNOG00000046740	416.141	0.227744	0.0630826	3.61024	0.000305908	0.00374031	ENSRNOG00000023023
ENSRNOG00000010331	587.377	0.19202	0.0532087	3.6088	0.000307615	0.00375527	Ctsb
ENSRNOG00000026036	15.0465	-0.941163	0.260798	-3.60879	0.00030763	0.00375527	Pdyn
ENSRNOG00000001518	168.136	-0.287048	0.0795496	-3.60841	0.000308082	0.00375775	Itga6
ENSRNOG00000002450	145.852	0.303337	0.0841366	3.60529	0.000311807	0.00379725	Rrp15
ENSRNOG00000006003	276.317	-0.284823	0.0790019	-3.60527	0.000311824	0.00379725	Ctnna2
ENSRNOG00000025310	62.1603	0.46216	0.128222	3.60436	0.000312918	0.0038075	Pop7
ENSRNOG00000009649	131.21	-0.300732	0.083464	-3.60314	0.000314399	0.00382244	Slitrk5
ENSRNOG00000027694	936.598	0.28605	0.0794201	3.60173	0.000316101	0.00384005	ENSRNOG00000047401
ENSRNOG00000014509	282.2	-0.343193	0.0953154	-3.6006	0.000317478	0.00385344	Sacs
ENSRNOG00000007686	542.27	-0.20966	0.0582343	-3.60028	0.000317872	0.00385344	Septin3
ENSRNOG00000003809	42.598	0.549488	0.152627	3.6002	0.00031797	0.00385344	Sat1
ENSRNOG00000017907	223.57	0.250453	0.0695717	3.59992	0.000318312	0.00385449	Ube2i
ENSRNOG00000017708	873.325	0.17423	0.0484173	3.59851	0.000320049	0.00387139	Pcbp1
ENSRNOG00000056228	46.7892	-0.475208	0.132065	-3.59829	0.000320311	0.00387139	Atp10a
ENSRNOG00000032307	53.2639	-0.456384	0.126838	-3.59816	0.000320478	0.00387139	Dsel
ENSRNOG00000004741	786.497	0.264607	0.073549	3.59769	0.000321053	0.00387523	Rpl19
ENSRNOG00000001304	205.867	-0.285255	0.0792957	-3.59735	0.000321471	0.00387718	Bcr
ENSRNOG00000015794	45.6704	0.535725	0.148959	3.59647	0.000322569	0.00388732	Fam83d
ENSRNOG00000048043	237.111	0.288168	0.0801334	3.59611	0.000323014	0.00388958	F2r
ENSRNOG00000063470	218.32	0.328882	0.0914657	3.59569	0.000323533	0.0038926	Nhp2
ENSRNOG00000016207	255.75	0.25601	0.0712031	3.59549	0.000323781	0.0038926	Galnt1
ENSRNOG00000020349	47.661	-0.484805	0.134851	-3.59511	0.000324251	0.00389514	Rab3il1
ENSRNOG00000013844	118.163	-0.326717	0.0908915	-3.59458	0.000324914	0.00390001	Fam172a
ENSRNOG00000067441	58.7718	-0.468431	0.130367	-3.59316	0.000326691	0.00391821	H1f2
ENSRNOG00000040384	68.9681	-0.412892	0.114977	-3.59107	0.000329325	0.00394353	Mir770
ENSRNOG00000025527	173.711	0.357169	0.0994635	3.59096	0.000329464	0.00394353	Mtcl1
ENSRNOG00000005465	6.84089	1.42721	0.397457	3.59086	0.000329586	0.00394353	Kcnmb1
ENSRNOG00000071032	4.98418	1.69205	0.471292	3.59023	0.00033039	0.00395002	Mmp25
ENSRNOG00000012067	220.89	0.298608	0.0831882	3.58954	0.000331257	0.00395725	Fam111a
ENSRNOG00000032828	309.245	-0.250005	0.0696725	-3.58829	0.000332859	0.00397324	Mapk8ip2
ENSRNOG00000006996	50.4842	0.503748	0.140419	3.58747	0.000333898	0.00398249	Mms22l
ENSRNOG00000001501	150.1	0.318085	0.0886756	3.58706	0.000334422	0.00398512	Snrpa
ENSRNOG00000008841	43.0298	0.49497	0.137994	3.58689	0.000334647	0.00398512	Orc1
ENSRNOG00000017406	187.622	-0.299532	0.0835725	-3.5841	0.000338242	0.00402476	Atrnl1
ENSRNOG00000057569	1210.8	-0.317997	0.0887317	-3.58381	0.000338623	0.00402612	Ahnak
ENSRNOG00000007905	16.2932	-0.77464	0.216273	-3.58176	0.000341283	0.00405454	Itga7
ENSRNOG00000015625	326.337	-0.219607	0.061335	-3.58045	0.000343005	0.0040718	MGC116202
ENSRNOG00000017671	156.93	0.321252	0.0897737	3.57846	0.000345619	0.00409961	Rasa3
ENSRNOG00000007585	165.012	0.320748	0.0896472	3.5779	0.000346372	0.00410531	Hoxb8
ENSRNOG00000013312	23.7664	-0.699439	0.195519	-3.57735	0.000347095	0.00411065	Kcnt2
ENSRNOG00000006426	62.3257	-0.441608	0.123561	-3.574	0.000351571	0.00415994	Syt1
ENSRNOG00000067741	520.736	0.282966	0.0791818	3.57363	0.000352071	0.00415994	ENSRNOG00000017272
ENSRNOG00000065625	3.02774	-2.00131	0.560025	-3.5736	0.000352108	0.00415994	U6
ENSRNOG00000011474	31.4782	-0.557135	0.155911	-3.57341	0.000352359	0.00415994	Ppp1r3b
ENSRNOG00000020279	538.78	-0.204355	0.0571919	-3.57314	0.000352722	0.00416096	Syt11
ENSRNOG00000019174	78.125	0.427297	0.1196	3.57272	0.000353289	0.0041644	Chtf18
ENSRNOG00000003123	179.746	0.275189	0.07703	3.57249	0.000353599	0.00416479	Rpa1
ENSRNOG00000001181	45.5031	0.454839	0.127346	3.57168	0.000354693	0.00417442	Wdr4
ENSRNOG00000005434	1503.98	-0.25385	0.071104	-3.57012	0.000356814	0.00419612	Sptbn1
ENSRNOG00000063732	376.259	0.277361	0.0777745	3.56622	0.000362171	0.00425579	H1f0
ENSRNOG00000031031	194.602	-0.317843	0.0891415	-3.56559	0.000363033	0.0042626	Zfp292
ENSRNOG00000007307	129.968	0.316258	0.0887066	3.56521	0.000363563	0.0042655	Syde1
ENSRNOG00000003171	50.7768	-1.03839	0.291296	-3.56472	0.000364251	0.00427026	Mpz
ENSRNOG00000029938	194.639	-0.314364	0.0881975	-3.56432	0.000364802	0.0042734	Pik3c2b
ENSRNOG00000006557	390.266	-0.210195	0.0590694	-3.55843	0.000373075	0.00436692	Cyfip2
ENSRNOG00000037247	74.7779	0.405029	0.113873	3.55686	0.000375309	0.00438966	Rras
ENSRNOG00000024990	20.773	-0.68579	0.192872	-3.55567	0.000377021	0.00440626	Ppp1r1c
ENSRNOG00000019536	55.8948	0.442746	0.124555	3.55463	0.000378514	0.00442029	Smim3
ENSRNOG00000063864	383.746	-0.258562	0.0727491	-3.55416	0.000379182	0.00442468	Zmat3
ENSRNOG00000006961	497.115	0.214023	0.0602302	3.55342	0.000380254	0.00443375	Snrpb
ENSRNOG00000005960	76.2534	-0.407316	0.114636	-3.55312	0.00038069	0.00443541	RGD1311744
ENSRNOG00000013774	517.881	0.196499	0.0553102	3.55267	0.000381346	0.00443963	Lmnb1
ENSRNOG00000012521	7.43329	1.22063	0.34393	3.54908	0.00038658	0.00449709	Shisa2
ENSRNOG00000060237	6.98247	-1.34853	0.380044	-3.54836	0.000387634	0.00450571	Inhbb
ENSRNOG00000019525	805.162	0.177183	0.0499365	3.54817	0.000387918	0.00450571	Hspa9
ENSRNOG00000007110	105.835	-0.328829	0.0927178	-3.54656	0.000390297	0.00452984	Ankrd6
ENSRNOG00000010812	81.7241	-0.35141	0.0990961	-3.54615	0.000390906	0.00453342	Osbpl6
ENSRNOG00000062875	15.5168	0.79647	0.224649	3.54539	0.00039203	0.00454298	ENSRNOG00000070319
ENSRNOG00000061297	4.98535	-1.43075	0.403616	-3.54483	0.000392873	0.00454925	Metazoa_SRP
ENSRNOG00000016252	34.4197	-0.496428	0.140087	-3.54371	0.000394537	0.00456501	Mblac2
ENSRNOG00000009949	189.2	0.306196	0.0864609	3.54144	0.000397942	0.00460088	Pcdh18
ENSRNOG00000019996	84.3748	0.366429	0.103495	3.54056	0.000399275	0.00461276	Slc16a1
ENSRNOG00000045791	338.703	0.24908	0.0703736	3.5394	0.000401039	0.00462956	Eif4a3
ENSRNOG00000002607	41.3768	0.544482	0.153843	3.5392	0.000401343	0.00462956	Sox9
ENSRNOG00000065195	80.4364	-0.424466	0.11996	-3.5384	0.00040256	0.00464005	ENSRNOG00000064925
ENSRNOG00000024763	12.1271	0.956836	0.270451	3.53793	0.000403278	0.00464478	ENSRNOG00000067512
ENSRNOG00000065543	77.1875	0.377315	0.106668	3.53729	0.000404248	0.0046524	ENSRNOG00000037080
ENSRNOG00000020908	20.8875	0.741748	0.209708	3.53705	0.000404616	0.00465309	Hrob
ENSRNOG00000030644	2946.7	0.204928	0.0579702	3.53506	0.000407687	0.00468483	Mt-nd1
ENSRNOG00000011066	472.263	-0.205796	0.058241	-3.53353	0.000410056	0.00470847	Marchf6
ENSRNOG00000049484	611.315	-0.177507	0.0502457	-3.53278	0.000411208	0.00471811	Atp9a
ENSRNOG00000020594	122.943	0.339252	0.096101	3.53016	0.000415303	0.00476147	Rhbdf1
ENSRNOG00000003724	110.349	0.393516	0.111569	3.5271	0.000420142	0.00481329	Mrpl27
ENSRNOG00000011414	508.969	0.20689	0.0587224	3.52318	0.000426402	0.00487841	Psmc3
ENSRNOG00000005196	73.4557	-0.394882	0.112082	-3.52314	0.000426473	0.00487841	Slc12a6
ENSRNOG00000004415	103.428	-0.3209	0.0911197	-3.52174	0.000428726	0.00489776	Togaram1
ENSRNOG00000028103	489.179	0.20033	0.0568878	3.5215	0.000429116	0.00489776	Psmd3
ENSRNOG00000013036	16.1444	-0.871691	0.247535	-3.52148	0.000429138	0.00489776	Epha8
ENSRNOG00000057817	311.039	-0.236627	0.0672045	-3.521	0.000429929	0.00490278	Epb41l1
ENSRNOG00000006490	332.39	-0.224854	0.0638641	-3.52081	0.000430228	0.00490278	Neo1
ENSRNOG00000016477	64.0504	0.440407	0.1251	3.52045	0.000430813	0.00490574	Vangl1
ENSRNOG00000008797	1677.56	0.160858	0.0457004	3.51984	0.000431813	0.00491342	Tmpo
ENSRNOG00000009033	214.679	-0.35626	0.101261	-3.51823	0.000434436	0.00493954	Cntn2
ENSRNOG00000002005	2.05671	-2.28167	0.648733	-3.51712	0.000436255	0.00495648	Tmprss11f
ENSRNOG00000030439	7.47164	1.18553	0.337143	3.5164	0.000437449	0.00496523	AABR07031505.1
ENSRNOG00000006870	329.435	0.216735	0.0616379	3.51625	0.000437683	0.00496523	Mtdh
ENSRNOG00000025926	163.546	-0.264441	0.0752195	-3.51558	0.000438788	0.00497403	Heatr5b
ENSRNOG00000007892	333.109	0.242564	0.0690411	3.51333	0.000442522	0.0050126	Tram1
ENSRNOG00000070938	36.7242	0.555905	0.158303	3.51166	0.000445316	0.00504046	ENSRNOG00000066838
ENSRNOG00000026861	52.9512	-0.412358	0.117441	-3.51119	0.000446112	0.00504568	Zscan18
ENSRNOG00000064929	41.0569	0.529795	0.150902	3.51085	0.000446684	0.00504765	ENSRNOG00000066158
ENSRNOG00000052486	56.6541	-0.448357	0.127712	-3.51068	0.000446955	0.00504765	Kcna6
ENSRNOG00000060063	94.1375	0.375281	0.106932	3.50954	0.000448878	0.00506558	ENSRNOG00000024278
ENSRNOG00000018730	350.218	0.209009	0.0595627	3.50906	0.000449701	0.00507107	Nectin2
ENSRNOG00000007118	5.80711	1.37967	0.3932	3.50882	0.000450095	0.00507172	Eva1a
ENSRNOG00000030355	102.5	-0.342375	0.0975989	-3.50797	0.000451533	0.00508413	Mroh1
ENSRNOG00000037162	103.526	0.364605	0.103966	3.50695	0.000453278	0.00509997	Slbp
ENSRNOG00000000471	69.6668	0.436686	0.12456	3.50583	0.000455193	0.0051177	Rps18
ENSRNOG00000004666	23.3276	0.69466	0.198192	3.50499	0.000456623	0.00512995	Prr5l
ENSRNOG00000026091	117.234	-0.332878	0.0950712	-3.50136	0.000462894	0.00519654	Slc10a4
ENSRNOG00000063854	248.845	0.267967	0.0765451	3.50077	0.000463917	0.00520415	Ppa1
ENSRNOG00000029682	569.776	0.242751	0.0693499	3.50038	0.0004646	0.00520794	Clic1
ENSRNOG00000008552	27.6847	-0.608345	0.173816	-3.49995	0.000465351	0.00521249	P2rx3
ENSRNOG00000065602	80.3474	0.461104	0.131761	3.49954	0.000466068	0.00521321	ENSRNOG00000019141
ENSRNOG00000066053	1.8145	-2.52268	0.720867	-3.49951	0.000466107	0.00521321	U6
ENSRNOG00000021164	662.165	0.194428	0.0555641	3.49917	0.000466704	0.00521602	Stip1
ENSRNOG00000049882	24.1989	-0.605046	0.173096	-3.49544	0.000473284	0.00528445	Adcyap1
ENSRNOG00000067780	92.6698	-0.360589	0.103164	-3.4953	0.000473527	0.00528445	ENSRNOG00000027542
ENSRNOG00000002352	54.9972	0.447783	0.128123	3.49494	0.000474175	0.00528777	Tsen15
ENSRNOG00000009636	275.155	-0.217881	0.0623677	-3.4935	0.00047674	0.00531245	Scrn1
ENSRNOG00000002028	54.0542	-0.438639	0.125574	-3.49306	0.000477511	0.00531711	Tmem50b
ENSRNOG00000054286	68.0231	0.410348	0.117555	3.49068	0.000481794	0.00536084	Rrm2
ENSRNOG00000013160	72.284	-0.433089	0.124118	-3.48933	0.000484233	0.00538401	Sash1
ENSRNOG00000008000	32.1052	-0.652932	0.187142	-3.48896	0.000484906	0.00538752	Syt13
ENSRNOG00000031052	78.0969	0.417211	0.119602	3.48832	0.000486061	0.00539638	ENSRNOG00000022407
ENSRNOG00000019960	79.123	0.370409	0.106269	3.48557	0.000491092	0.00544823	Ino80e
ENSRNOG00000013744	54.2632	0.484361	0.138983	3.48504	0.000492069	0.00545209	Akip1
ENSRNOG00000011625	242.897	-0.346459	0.0994147	-3.48499	0.000492162	0.00545209	Tnks
ENSRNOG00000040281	999.746	0.305325	0.0876381	3.48393	0.000494115	0.00546971	Zc3h10
ENSRNOG00000000017	21.8697	0.751234	0.215964	3.47852	0.000504194	0.00557719	Steap1
ENSRNOG00000007605	55.4571	0.417798	0.120124	3.47806	0.000505048	0.00558253	AABR07052430.1
ENSRNOG00000013727	105.971	0.315889	0.0908943	3.47534	0.000510206	0.00563397	Ndc80
ENSRNOG00000008015	84.7353	-0.373952	0.107605	-3.47521	0.000510448	0.00563397	Fos
ENSRNOG00000052775	88.6529	-0.35084	0.100981	-3.47431	0.000512173	0.00564888	RGD1305938
ENSRNOG00000026918	26.8143	0.625933	0.180199	3.47357	0.000513584	0.0056603	RGD1308065
ENSRNOG00000031475	160.292	-0.303074	0.0873534	-3.46952	0.000521396	0.00574008	Col16a1
ENSRNOG00000019222	311.011	0.232472	0.0670092	3.46926	0.000521903	0.00574008	Tfdp1
ENSRNOG00000008471	399.64	-0.279238	0.0804904	-3.46922	0.000521979	0.00574008	Kif21b
ENSRNOG00000023312	134.008	-0.3376	0.0973183	-3.46903	0.000522344	0.00574008	Lonrf2
ENSRNOG00000009104	79.8943	-0.352246	0.101551	-3.46868	0.000523031	0.00574344	AABR07029605.1
ENSRNOG00000004392	68.9243	-0.383458	0.110574	-3.46788	0.000524591	0.00575638	Aatk
ENSRNOG00000008869	47.2124	-0.482651	0.139186	-3.46767	0.000524984	0.00575651	Ppp1r9a
ENSRNOG00000011313	20.5898	-0.683011	0.197025	-3.46663	0.000527035	0.00577481	Sorcs1
ENSRNOG00000049497	286.381	0.263269	0.0759821	3.46489	0.000530452	0.00580307	Eif6
ENSRNOG00000049047	12.4876	0.919975	0.265518	3.46483	0.000530564	0.00580307	Rpl38
ENSRNOG00000005109	101.35	-0.454644	0.131228	-3.46454	0.000531148	0.00580307	Rprm
ENSRNOG00000019365	74.3654	-0.372373	0.107481	-3.46453	0.000531154	0.00580307	Ablim3
ENSRNOG00000058710	18.3906	0.89624	0.258785	3.46327	0.00053366	0.00582624	AABR07021465.2
ENSRNOG00000008373	43.3802	0.500104	0.144412	3.46303	0.000534135	0.00582674	Colec11
ENSRNOG00000022800	17.627	0.730217	0.210871	3.46285	0.000534478	0.00582674	Sp140
ENSRNOG00000008934	157.951	-0.265021	0.0765553	-3.46183	0.000536518	0.00584475	Tmem65
ENSRNOG00000010634	93.272	-0.34751	0.100442	-3.45981	0.000540565	0.00588459	Megf11
ENSRNOG00000018766	51.8786	0.44618	0.129036	3.4578	0.000544609	0.00592434	Rrp8
ENSRNOG00000011171	19.5451	-0.662577	0.191757	-3.4553	0.000549675	0.00597514	Rims3
ENSRNOG00000025053	1570.35	-0.237406	0.068727	-3.45434	0.000551647	0.00599226	Lrp1
ENSRNOG00000062325	452.437	0.274955	0.0796246	3.45314	0.000554103	0.00601461	ENSRNOG00000063282
ENSRNOG00000013798	623.881	-0.199267	0.0577239	-3.45207	0.000556313	0.00603426	Fnbp1l
ENSRNOG00000038766	145.096	-0.301089	0.0872321	-3.45158	0.000557305	0.00604068	Atxn1l
ENSRNOG00000017209	2442.79	-0.177335	0.0513849	-3.45111	0.000558295	0.00604706	Tubb3
ENSRNOG00000027276	54.5652	-0.465856	0.135033	-3.44993	0.000560738	0.00606916	Xkr4
ENSRNOG00000012927	154.067	0.304878	0.088389	3.44928	0.000562079	0.00607931	Rrp9
ENSRNOG00000021166	15.3974	0.776052	0.225032	3.44862	0.000563455	0.00608984	Ecm1
ENSRNOG00000008697	5.21733	-1.29401	0.37529	-3.44804	0.00056468	0.0060987	Ccn3
ENSRNOG00000048981	243.382	0.244559	0.0709337	3.44771	0.00056537	0.00610179	Ahsa1
ENSRNOG00000021125	270.634	0.255313	0.0740582	3.44746	0.000565878	0.00610291	Prdx5
ENSRNOG00000010721	112.487	0.316759	0.0918898	3.44716	0.000566505	0.0061053	Dlgap5
ENSRNOG00000014525	468.29	0.207254	0.060136	3.44642	0.000568061	0.00611771	Hspd1
ENSRNOG00000015717	7.88043	1.11904	0.324773	3.44562	0.000569744	0.00613146	Ptpre
ENSRNOG00000058882	124.451	0.318836	0.0926113	3.44274	0.000575863	0.00619289	Emd
ENSRNOG00000012392	191.193	0.26481	0.0769371	3.44191	0.000577632	0.00620748	Dnajc2
ENSRNOG00000010447	92.4853	-0.341581	0.0992881	-3.4403	0.000581073	0.00624002	Tmod2
ENSRNOG00000020263	363.907	-0.210035	0.0610574	-3.43996	0.000581799	0.00624337	Atp1a3
ENSRNOG00000001293	179.479	0.286189	0.08321	3.43935	0.000583109	0.00625298	Get4
ENSRNOG00000025416	40.0083	-0.505088	0.147012	-3.4357	0.000591024	0.00633005	Dpy19l4
ENSRNOG00000033803	5.78647	1.55879	0.453709	3.43565	0.000591135	0.00633005	Rpl37
ENSRNOG00000050780	97.6172	0.342563	0.0997147	3.43543	0.00059161	0.00633065	Fpgs
ENSRNOG00000047988	67.3237	0.385902	0.112345	3.43498	0.000592607	0.00633683	Bola2
ENSRNOG00000006444	562.607	0.190171	0.055382	3.4338	0.000595185	0.00635988	Fkbp4
ENSRNOG00000017933	4.46684	-1.55867	0.454346	-3.43059	0.00060228	0.00643058	Ccdc3
ENSRNOG00000018969	101.885	0.371674	0.108347	3.43042	0.000602654	0.00643058	Gpatch4
ENSRNOG00000059876	157.978	-0.293473	0.0855587	-3.43008	0.000603398	0.00643397	Fsd1l
ENSRNOG00000008704	245.236	0.2429	0.0708822	3.42682	0.000610695	0.00650476	Tmem97
ENSRNOG00000009478	81.9037	-0.344094	0.100419	-3.42659	0.000611208	0.00650476	RGD1359108
ENSRNOG00000016877	173.45	-0.282915	0.0825658	-3.42654	0.00061133	0.00650476	Shisa7
ENSRNOG00000024470	273.447	0.237007	0.0691832	3.42578	0.000613028	0.00651823	Lman1
ENSRNOG00000004226	15.2798	-0.74807	0.218423	-3.42486	0.000615113	0.00653579	Irak3
ENSRNOG00000009088	772.509	0.167147	0.0488085	3.42455	0.00061581	0.00653793	Txnrd1
ENSRNOG00000033517	1065.72	0.245749	0.0717644	3.42439	0.000616181	0.00653793	ENSRNOG00000051903
ENSRNOG00000002218	24.726	0.655434	0.191447	3.42359	0.000618004	0.00655267	Stbd1
ENSRNOG00000008049	181.049	-0.268486	0.0784375	-3.42294	0.000619487	0.00656378	Max
ENSRNOG00000001141	83.4666	-0.389735	0.113872	-3.42256	0.00062034	0.0065682	Srrm4
ENSRNOG00000008182	15.3427	0.760025	0.222116	3.42175	0.000622185	0.00657992	Htra3
ENSRNOG00000020266	5084.13	0.139926	0.0408979	3.42136	0.000623077	0.00657992	Eef2
ENSRNOG00000005524	130.012	0.325929	0.095264	3.42132	0.000623174	0.00657992	Pno1
ENSRNOG00000011316	49.8382	-0.460197	0.134509	-3.42132	0.000623191	0.00657992	Fam167a
ENSRNOG00000069160	89.2229	-0.351222	0.102668	-3.42097	0.000623983	0.00658368	Pitpnc1
ENSRNOG00000006919	88.5229	-0.337966	0.0988237	-3.41989	0.000626465	0.00660111	Clvs1
ENSRNOG00000009751	54.8706	0.405794	0.118658	3.41987	0.00062651	0.00660111	Gpx7
ENSRNOG00000014333	9.93763	-1.05821	0.309515	-3.41892	0.000628712	0.00661968	Vcam1
ENSRNOG00000046242	123.064	-0.32418	0.0948328	-3.41844	0.000629804	0.00662414	Klf7
ENSRNOG00000008880	42.1952	0.718352	0.210146	3.41835	0.000630013	0.00662414	Nrk
ENSRNOG00000011100	350.253	0.253719	0.0742583	3.41671	0.00063382	0.00665953	AABR07040947.1
ENSRNOG00000001284	68.2711	0.379815	0.111247	3.41416	0.00063978	0.00671746	Uncx
ENSRNOG00000016023	135.161	0.324945	0.0951883	3.41371	0.000640847	0.00672399	Kank1
ENSRNOG00000016505	49.1127	-0.439782	0.128959	-3.41024	0.000649051	0.00680534	Fam169a
ENSRNOG00000008703	629.701	0.193087	0.0566243	3.40997	0.0006497	0.00680742	Rnps1
ENSRNOG00000022807	18.5786	-0.656861	0.192826	-3.40649	0.000658031	0.00688992	Pced1b
ENSRNOG00000063781	24.4909	-0.57904	0.170025	-3.40563	0.000660126	0.00690706	ENSRNOG00000026296
ENSRNOG00000048725	81.5228	0.418588	0.122922	3.40531	0.000660884	0.0069102	Lsm2
ENSRNOG00000062968	13.0872	1.69061	0.496518	3.40492	0.000661825	0.00691525	ENSRNOG00000018840
ENSRNOG00000050343	47.6308	-0.472098	0.138753	-3.40243	0.000667899	0.00697388	Jmy
ENSRNOG00000047931	2297.75	0.274971	0.0808569	3.40072	0.000672094	0.00701283	ENSRNOG00000068160
ENSRNOG00000065366	116.194	0.357938	0.105272	3.40014	0.000673508	0.00701706	ENSRNOG00000032232
ENSRNOG00000060825	186.318	0.259789	0.0764063	3.40009	0.000673628	0.00701706	Ccm2
ENSRNOG00000004883	487.864	0.27593	0.0811562	3.39999	0.000673894	0.00701706	Erh
ENSRNOG00000007673	360.79	0.250307	0.0736548	3.39838	0.000677854	0.00705343	Ppig
ENSRNOG00000012645	82.8955	-0.399062	0.117503	-3.39617	0.000683349	0.00710569	Mecom
ENSRNOG00000058805	254.091	0.241682	0.0711803	3.39535	0.000685421	0.00712233	Aida
ENSRNOG00000021847	76.4477	0.350863	0.103382	3.39385	0.000689172	0.00715638	Ska3
ENSRNOG00000029410	23.2213	0.717059	0.211352	3.39273	0.00069201	0.00718092	Rpl21
ENSRNOG00000033527	107.93	-0.437154	0.128863	-3.39238	0.00069287	0.0071849	Pappa1
ENSRNOG00000006357	168.657	-0.309361	0.0912712	-3.38947	0.000700274	0.00725669	Sgip1
ENSRNOG00000032822	515.658	0.259751	0.0766694	3.38793	0.000704216	0.00729124	AABR07068694.1
ENSRNOG00000008970	139.985	-0.351856	0.10386	-3.38779	0.000704575	0.00729124	Pcdh17
ENSRNOG00000068025	180.308	0.28521	0.0842207	3.38647	0.000707989	0.00732155	ENSRNOG00000070875
ENSRNOG00000008656	30.5066	-0.574699	0.169776	-3.38505	0.000711664	0.00734765	Snca
ENSRNOG00000017575	26.9167	0.585815	0.173061	3.38503	0.000711706	0.00734765	Gins2
ENSRNOG00000064545	30.2086	0.57343	0.169407	3.38493	0.000711974	0.00734765	ENSRNOG00000020774
ENSRNOG00000020474	200.674	0.260941	0.0771098	3.38402	0.000714324	0.00736686	Pin1
ENSRNOG00000012940	167.664	-0.258518	0.0764333	-3.38227	0.000718903	0.00740902	Vps41
ENSRNOG00000064619	16.4686	0.735815	0.217587	3.3817	0.000720396	0.00741934	ENSRNOG00000009057
ENSRNOG00000056458	47.8257	-0.54493	0.161183	-3.38081	0.000722727	0.00743827	Cep290
ENSRNOG00000002812	94.6453	0.405905	0.120077	3.38038	0.000723868	0.00744494	Lhx1
ENSRNOG00000033652	5.95945	1.34771	0.398838	3.3791	0.000727238	0.0074745	AABR07045321.1
ENSRNOG00000063244	44.9083	-0.438562	0.129817	-3.37832	0.0007293	0.00749059	Mpeg1
ENSRNOG00000057626	1023.64	-0.18433	0.0545742	-3.37761	0.0007312	0.007505	Pgd
ENSRNOG00000005695	4.54007	-1.65701	0.490651	-3.37716	0.000732392	0.00751212	Mgp
ENSRNOG00000022337	16.7414	-0.742259	0.219906	-3.37536	0.000737203	0.00755633	Slitrk6
ENSRNOG00000062253	84.1116	0.425334	0.126042	3.37453	0.000739416	0.00757387	AABR07072676.2
ENSRNOG00000003899	7.50585	-1.15109	0.341156	-3.37407	0.000740658	0.00758144	Krt15
ENSRNOG00000048337	296.437	-0.249658	0.0740131	-3.37317	0.000743092	0.00759306	ENSRNOG00000065706
ENSRNOG00000018570	22.5396	-0.700811	0.207765	-3.3731	0.000743273	0.00759306	C1qtnf3
ENSRNOG00000050206	133.57	-0.291433	0.0863994	-3.37309	0.000743303	0.00759306	Shank2
ENSRNOG00000020353	92.468	-0.415762	0.123285	-3.37237	0.000745233	0.00760762	Sh3pxd2a
ENSRNOG00000007177	217.517	0.267627	0.0794016	3.37055	0.000750171	0.00764791	Poglut3
ENSRNOG00000018416	111.816	-0.312056	0.0925832	-3.37055	0.000750192	0.00764791	Ttbk1
ENSRNOG00000064128	146.733	-0.290456	0.0862027	-3.36946	0.000753166	0.00767304	ENSRNOG00000020420
ENSRNOG00000007240	145.401	0.291972	0.0866775	3.36848	0.000755835	0.00769503	Rrs1
ENSRNOG00000013186	738.202	0.183536	0.0544959	3.36788	0.000757494	0.0077036	G3bp1
ENSRNOG00000008209	373.419	0.475416	0.141165	3.3678	0.000757698	0.0077036	St3gal1
ENSRNOG00000005486	154.202	-0.279783	0.0830926	-3.36712	0.00075958	0.00771754	Phf20l1
ENSRNOG00000007292	44.9866	0.449489	0.133582	3.3649	0.000765713	0.00777462	Spdl1
ENSRNOG00000010038	330.924	0.224265	0.0666596	3.36433	0.0007673	0.00778549	Psmc5
ENSRNOG00000018692	4.06314	-1.4535	0.432333	-3.36199	0.000773816	0.00784633	Mc4r
ENSRNOG00000067632	14.1958	1.10719	0.3294	3.36123	0.000775973	0.00786292	ENSRNOG00000024848
ENSRNOG00000009722	1560.91	-0.185329	0.0551488	-3.36053	0.000777921	0.00787736	Chd3
ENSRNOG00000001049	655.34	0.237802	0.0707926	3.35913	0.000781882	0.00791216	Tpt1
ENSRNOG00000018873	240.875	-0.294104	0.0875761	-3.35827	0.000784328	0.0079287	Fam168a
ENSRNOG00000014987	60.1074	0.400282	0.119196	3.35818	0.000784567	0.0079287	Mdfi
ENSRNOG00000019244	31.2357	-0.523487	0.156104	-3.35346	0.000798086	0.00805992	Mxra8
ENSRNOG00000013195	117.855	0.293359	0.0874855	3.35323	0.000798748	0.00806121	Ruvbl1
ENSRNOG00000018865	51.0902	-0.541875	0.161609	-3.35301	0.000799389	0.00806229	Adamts12
ENSRNOG00000004294	42.7667	0.534373	0.159388	3.35265	0.000800407	0.00806716	Ascl1
ENSRNOG00000003013	37.0448	-0.466355	0.13911	-3.35242	0.000801073	0.00806848	Rpgr
ENSRNOG00000011585	174.249	-0.379235	0.11314	-3.35192	0.000802538	0.00807785	Fat3
ENSRNOG00000011138	487.571	0.277541	0.0828144	3.35136	0.000804168	0.00808886	Rpl29
ENSRNOG00000018305	41.6481	-0.466396	0.139222	-3.35002	0.000808048	0.00812247	St8sia3
ENSRNOG00000070263	215.271	-0.722984	0.21587	-3.34917	0.000810554	0.00814224	5_8S_rRNA
ENSRNOG00000066032	3.91486	-1.7073	0.509806	-3.34893	0.000811255	0.00814324	U6
ENSRNOG00000020495	222.264	0.301863	0.0901464	3.34858	0.000812266	0.00814324	Eif3k
ENSRNOG00000068679	49.8818	0.442604	0.132184	3.3484	0.0008128	0.00814324	Rpl30
ENSRNOG00000027697	77.0117	-0.367254	0.109682	-3.34834	0.000812977	0.00814324	Nmnat2
ENSRNOG00000001596	460.23	0.266583	0.0796195	3.34821	0.000813353	0.00814324	Atp5mc3
ENSRNOG00000052840	121.171	-0.427378	0.127674	-3.34742	0.00081568	0.00816079	Tanc2
ENSRNOG00000071069	44.7027	-0.493617	0.14747	-3.34725	0.000816187	0.00816079	ENSRNOG00000021996
ENSRNOG00000067162	79.5643	-0.342769	0.102421	-3.34666	0.000817918	0.00817085	RGD1559441
ENSRNOG00000028946	175.382	0.244358	0.0730182	3.34654	0.000818277	0.00817085	Cdc42ep4
ENSRNOG00000003967	157.961	0.264585	0.0790751	3.34599	0.000819883	0.00817298	Vmp1
ENSRNOG00000003763	136.917	0.315644	0.0943357	3.34596	0.000819974	0.00817298	Prdx4
ENSRNOG00000014343	63.6411	0.38573	0.115284	3.34592	0.000820114	0.00817298	Anln
ENSRNOG00000037613	350.862	-0.23392	0.0699414	-3.34452	0.000824252	0.00820879	Kdm6b
ENSRNOG00000003031	86.27	-0.42863	0.128184	-3.34386	0.000826228	0.00822304	Atp2b4
ENSRNOG00000052564	18.4017	-0.665819	0.19914	-3.34347	0.000827386	0.00822914	Gpx3
ENSRNOG00000026504	97.0616	0.332994	0.0996524	3.34155	0.000833115	0.00828065	Fam114a1
ENSRNOG00000007713	15.1166	-0.731617	0.219069	-3.33967	0.000838777	0.00833145	Tmcc3
ENSRNOG00000005907	46.01	0.433305	0.129792	3.33847	0.000842424	0.00836216	Rad18
ENSRNOG00000021713	90.0737	0.350262	0.104939	3.33776	0.000844575	0.00837552	Kif18b
ENSRNOG00000067240	73.452	-0.379219	0.113618	-3.33766	0.000844879	0.00837552	ENSRNOG00000060159
ENSRNOG00000013314	175.679	-0.27145	0.0813615	-3.33635	0.000848871	0.00840956	Avl9
ENSRNOG00000014562	715.938	0.19986	0.059908	3.33611	0.000849608	0.00841134	Hnrnpf
ENSRNOG00000068622	32.3021	-0.589285	0.17686	-3.33194	0.000862435	0.00853274	ENSRNOG00000061190
ENSRNOG00000052887	110.062	-0.366841	0.110105	-3.33173	0.00086308	0.00853352	Dnajc6
ENSRNOG00000019772	239.306	0.221785	0.0665828	3.33097	0.000865432	0.00855117	Dnpep
ENSRNOG00000010170	584.146	0.207213	0.0622127	3.33072	0.000866208	0.00855324	Tubb4b
ENSRNOG00000007457	16.1919	-0.787481	0.236448	-3.33046	0.000867018	0.00855563	Serping1
ENSRNOG00000019711	107.556	-0.2945	0.088444	-3.32979	0.00086911	0.00857067	Isoc1
ENSRNOG00000016414	391.647	-0.206431	0.0620021	-3.32942	0.000870271	0.00857651	Slc22a17
ENSRNOG00000021392	228.43	0.216418	0.0650224	3.32836	0.000873577	0.00860348	Noc2l
ENSRNOG00000029958	299.871	0.27253	0.0819127	3.32708	0.000877601	0.00863748	RGD1563861
ENSRNOG00000019639	24.1869	-0.585021	0.175883	-3.32619	0.000880413	0.0086595	Pgpep1
ENSRNOG00000029341	2.78221	1.87093	0.56261	3.32545	0.000882775	0.00867707	AABR07036375.1
ENSRNOG00000003038	22.4692	-0.589209	0.177282	-3.32357	0.000888735	0.00872997	Sft2d2
ENSRNOG00000005556	135.007	0.362938	0.109225	3.32286	0.000890996	0.00874649	Snrpf
ENSRNOG00000011175	1365.76	-0.277342	0.0834792	-3.32229	0.000892824	0.00875873	Hnrnpa2b1
ENSRNOG00000007443	177.306	-0.299025	0.0900174	-3.32186	0.000894189	0.00876535	Jag1
ENSRNOG00000045649	194.093	-0.303626	0.0914064	-3.32171	0.00089466	0.00876535	Arrdc3
ENSRNOG00000049676	31.3751	-0.517392	0.155804	-3.32078	0.000897656	0.00878899	St6galnac5
ENSRNOG00000042951	106.267	-0.383104	0.115385	-3.32022	0.000899481	0.00880115	Xrn1
ENSRNOG00000050233	80.9985	0.376682	0.113467	3.31975	0.000900979	0.00881009	Cchcr1
ENSRNOG00000014846	449.325	0.254685	0.0767292	3.31927	0.000902536	0.0088196	Anp32a
ENSRNOG00000026260	757.371	0.272906	0.0822488	3.31805	0.000906483	0.00885244	Rpl11
ENSRNOG00000021103	579.641	-0.184449	0.0556086	-3.31692	0.000910161	0.00888261	Nrxn2
ENSRNOG00000010213	71.0275	-0.392464	0.118387	-3.31509	0.00091614	0.00892934	Fgd5
ENSRNOG00000006368	152.7	-0.304738	0.0919279	-3.31496	0.000916548	0.00892934	Lrrn3
ENSRNOG00000024186	399.023	0.29762	0.0897824	3.31491	0.000916725	0.00892934	Eef1b2
ENSRNOG00000011713	62.6904	-0.372054	0.112271	-3.31389	0.000920089	0.00895633	0610030E20Rik
ENSRNOG00000020640	15.1755	0.796738	0.240533	3.31239	0.000925027	0.00899858	Zbtb7b
ENSRNOG00000009785	60.2123	0.483217	0.146063	3.30828	0.000938724	0.00912594	Cdkn3
ENSRNOG00000007238	220.985	0.316126	0.095576	3.30759	0.000941032	0.00914249	ENSRNOG00000014936
ENSRNOG00000004869	7.60161	-1.02032	0.308578	-3.30652	0.000944613	0.00917138	Dach2
ENSRNOG00000009450	78.9443	-0.386416	0.116897	-3.3056	0.00094774	0.00919582	Hcn4
ENSRNOG00000012036	50.8242	-0.452889	0.137083	-3.30376	0.000953967	0.00924467	Pcsk5
ENSRNOG00000011533	54.7903	0.421575	0.127605	3.30375	0.000954	0.00924467	Irx3
ENSRNOG00000005377	113.167	0.361675	0.109551	3.30144	0.000961915	0.00931539	Tmem11
ENSRNOG00000055939	194.882	-0.251877	0.0763387	-3.29946	0.00096871	0.00937517	Zcchc18
ENSRNOG00000010649	167.048	-0.251948	0.0763647	-3.29927	0.000969369	0.00937554	Ctnnd2
ENSRNOG00000009411	40.6083	0.468105	0.141907	3.29869	0.000971374	0.00938891	Chn2
ENSRNOG00000010060	106.163	-0.301857	0.0915399	-3.29755	0.000975327	0.00942109	Panx1
ENSRNOG00000062992	38.3787	0.572481	0.173639	3.29696	0.000977358	0.00943466	ENSRNOG00000062485
ENSRNOG00000016299	32.0558	-0.526572	0.159735	-3.29653	0.000978865	0.00944317	Klf4
ENSRNOG00000006094	67.176	0.434486	0.131812	3.29626	0.000979824	0.00944321	Cd44
ENSRNOG00000060544	463.486	-0.210114	0.0637448	-3.29617	0.000980121	0.00944321	Kdm5b
ENSRNOG00000020155	346.584	-0.211088	0.064046	-3.29588	0.000981136	0.00944696	Mapk8
ENSRNOG00000012037	104.364	0.306662	0.0930598	3.29532	0.000983084	0.00945968	Galnt7
ENSRNOG00000024568	126.412	0.289294	0.0878016	3.29486	0.000984693	0.00946841	Ndufs7
ENSRNOG00000001457	83.2966	0.374739	0.11374	3.29471	0.000985247	0.00946841	Rfc2
ENSRNOG00000011455	127.213	-0.329337	0.0999771	-3.29413	0.000987277	0.00948188	Slc36a4
ENSRNOG00000031100	12.5779	-0.956495	0.290419	-3.2935	0.00098947	0.0094969	Klhl1
ENSRNOG00000030055	202.904	0.229151	0.0695875	3.29299	0.000991293	0.00950834	Vamp3
ENSRNOG00000001088	84.6687	0.324742	0.0986541	3.29172	0.000995776	0.00954247	Rfc3
ENSRNOG00000000490	84.4305	0.373819	0.113567	3.29162	0.000996115	0.00954247	Rps10
ENSRNOG00000045844	226.377	-0.239253	0.0726921	-3.29132	0.0009972	0.0095468	Impact
ENSRNOG00000013969	177.433	-0.261546	0.0795414	-3.28818	0.00100838	0.00964772	Ahi1
ENSRNOG00000051450	227.334	0.284843	0.0866659	3.28668	0.00101376	0.009693	Abracl
ENSRNOG00000063733	180.87	0.753659	0.229342	3.28618	0.00101558	0.00970168	ENSRNOG00000052702
ENSRNOG00000027183	103.46	-0.31455	0.0957222	-3.28607	0.00101595	0.00970168	Zfyve9
ENSRNOG00000019014	136.919	-0.309902	0.0943417	-3.28489	0.00102023	0.0097364	Ndst1
ENSRNOG00000055915	392.862	-0.226448	0.0689634	-3.2836	0.00102492	0.00977492	Ago1
ENSRNOG00000051720	419.076	0.224359	0.0683466	3.28266	0.00102834	0.00980138	Nudc
ENSRNOG00000001053	711.358	0.177035	0.0539433	3.28187	0.0010312	0.00982247	Tmed2
ENSRNOG00000012549	247.191	-0.24778	0.075523	-3.28085	0.00103493	0.00985177	Hs2st1
ENSRNOG00000018755	89.1599	-0.336232	0.102499	-3.28033	0.00103685	0.00986377	Acss2
ENSRNOG00000001317	140.57	-0.256486	0.0782083	-3.27952	0.00103984	0.00988602	Zfp68
ENSRNOG00000012663	73.5224	-0.354128	0.108007	-3.27875	0.00104268	0.00990673	Mfsd6
ENSRNOG00000000891	20.7365	-0.622909	0.190062	-3.2774	0.0010477	0.00994817	Zfp958l1
ENSRNOG00000067479	5.67263	-1.33911	0.408882	-3.27505	0.00105643	0.0100248	Hlf
ENSRNOG00000069594	7.12205	1.194	0.364672	3.27417	0.00105974	0.0100499	ENSRNOG00000069874
ENSRNOG00000018904	100.809	0.348374	0.106417	3.27367	0.0010616	0.0100612	Dtymk
ENSRNOG00000005413	90.0601	0.339407	0.103687	3.27339	0.00106265	0.0100648	Creb3l1
ENSRNOG00000010859	100.732	-0.380469	0.116251	-3.27282	0.00106481	0.010079	Zyg11b
ENSRNOG00000033426	597.518	0.214991	0.0657095	3.27184	0.00106849	0.0101075	Cdc37
ENSRNOG00000029862	38.2434	0.527283	0.161196	3.27107	0.0010714	0.0101286	Spc24
ENSRNOG00000066036	205.692	0.242061	0.0740727	3.26788	0.00108355	0.010237	Mis12
ENSRNOG00000006995	244.919	-0.226928	0.0694561	-3.26722	0.00108611	0.0102548	Ano6
ENSRNOG00000005274	74.279	0.337938	0.103468	3.26611	0.00109037	0.0102886	Vrk1
ENSRNOG00000015734	240.153	-0.280644	0.0859353	-3.26575	0.00109173	0.010295	Ube3a
ENSRNOG00000024825	28.8985	-0.522144	0.159969	-3.26403	0.00109839	0.0103495	Fam163a
ENSRNOG00000001158	7.99792	-0.955574	0.29277	-3.2639	0.00109888	0.0103495	Abcg1
ENSRNOG00000004063	214.288	-0.311105	0.0953346	-3.26329	0.00110125	0.0103654	Sh3pxd2b
ENSRNOG00000002215	207.017	-0.324958	0.0995959	-3.26277	0.0011033	0.0103782	Mylk
ENSRNOG00000015679	85.4588	-0.329191	0.100942	-3.26119	0.00110944	0.0104294	Dok4
ENSRNOG00000008917	165.745	-0.249247	0.0764413	-3.26064	0.00111161	0.0104433	Ehbp1
ENSRNOG00000013023	277.711	0.251185	0.0770503	3.26001	0.00111407	0.0104599	Nop53
ENSRNOG00000049229	223.37	0.270907	0.0831077	3.25971	0.00111527	0.0104647	Pomp
ENSRNOG00000011332	71.5552	0.393093	0.120635	3.25852	0.00111993	0.0105019	Clspn
ENSRNOG00000066881	37.5257	-0.509424	0.156362	-3.25799	0.00112205	0.0105153	ENSRNOG00000069130
ENSRNOG00000052707	126.574	-0.305334	0.0937385	-3.2573	0.00112478	0.0105343	Cacna1a
ENSRNOG00000047459	8.67924	0.991187	0.304374	3.25648	0.00112802	0.0105565	H1f4
ENSRNOG00000004726	316.171	0.19422	0.0596435	3.25635	0.00112856	0.0105565	Mapkapk2
ENSRNOG00000000156	338.239	-0.442767	0.136015	-3.25528	0.00113282	0.0105899	Megf6
ENSRNOG00000005386	114.215	-0.382892	0.117656	-3.25433	0.00113661	0.0106187	Kitlg
ENSRNOG00000015508	173.76	-0.275418	0.0846361	-3.25414	0.00113736	0.0106191	Relch
ENSRNOG00000009019	192.121	0.272354	0.083714	3.25339	0.00114037	0.0106406	Slc6a6
ENSRNOG00000026962	160.354	-0.27555	0.0847011	-3.25321	0.0011411	0.0106409	Osbpl8
ENSRNOG00000070285	238.126	-0.218863	0.0673122	-3.25147	0.00114811	0.0106959	ENSRNOG00000015901
ENSRNOG00000055984	312.853	0.229107	0.0704664	3.25129	0.00114882	0.0106959	Adrm1
ENSRNOG00000004479	100.366	0.32462	0.0998457	3.25122	0.00114913	0.0106959	Aurka
ENSRNOG00000006816	952.31	-0.209808	0.0645414	-3.25074	0.00115104	0.0107071	Ubr5
ENSRNOG00000022248	86.1241	-0.340696	0.104816	-3.25042	0.00115233	0.0107125	Fbxl16
ENSRNOG00000007883	53.9527	0.448842	0.138154	3.24884	0.00115875	0.0107655	Timm10
ENSRNOG00000014285	81.8942	-0.382138	0.11763	-3.24865	0.00115955	0.0107663	Ssh2
ENSRNOG00000019940	340.558	0.232798	0.0716946	3.24708	0.00116597	0.0108193	Ssr2
ENSRNOG00000019482	495.248	-0.219783	0.0676967	-3.24658	0.00116802	0.0108316	Gnao1
ENSRNOG00000003428	386.714	-0.202685	0.0624342	-3.24637	0.00116887	0.0108329	Rufy3
ENSRNOG00000068299	302.517	0.220497	0.0679465	3.24515	0.00117389	0.0108727	ENSRNOG00000043386
ENSRNOG00000021984	46.3171	-0.420238	0.129521	-3.24455	0.00117638	0.0108891	Rgs7
ENSRNOG00000014689	44.2364	-0.418127	0.128893	-3.24398	0.00117871	0.010904	Zbtb4
ENSRNOG00000006619	160.957	0.29307	0.0903709	3.24297	0.00118289	0.0109359	Dnajc9
ENSRNOG00000012999	485.195	0.208663	0.0643555	3.24235	0.00118548	0.0109397	Phb2
ENSRNOG00000007142	82.0735	-0.369326	0.113913	-3.24218	0.00118617	0.0109397	B3gat1
ENSRNOG00000066798	603.003	-0.254495	0.0784981	-3.24205	0.00118674	0.0109397	Peg10
ENSRNOG00000068305	300.181	0.300206	0.0925983	3.24203	0.00118684	0.0109397	ENSRNOG00000013381
ENSRNOG00000010680	38.6349	-0.460139	0.141931	-3.242	0.00118693	0.0109397	Med12l
ENSRNOG00000015320	392.998	0.299431	0.0923877	3.24103	0.00119099	0.0109705	Atp5mc2
ENSRNOG00000046667	3.42262	-1.67932	0.518198	-3.24069	0.00119242	0.010977	Fosb
ENSRNOG00000014808	81.5966	0.328784	0.101578	3.23678	0.00120888	0.0111217	Srfbp1
ENSRNOG00000067120	45.2668	-0.424872	0.13131	-3.23563	0.00121375	0.0111539	Paqr8
ENSRNOG00000001816	66.1486	0.375121	0.115935	3.2356	0.00121386	0.0111539	Rfc4
ENSRNOG00000050834	21.4253	-0.587115	0.181551	-3.23388	0.00122121	0.0112146	Fam102a
ENSRNOG00000009425	4.00648	1.75643	0.543183	3.23359	0.00122243	0.011219	Fgf7
ENSRNOG00000030242	7.96275	1.35478	0.41903	3.23313	0.0012244	0.0112303	ENSRNOG00000007288
ENSRNOG00000011287	119.771	0.306222	0.0947413	3.23219	0.00122843	0.0112604	Minpp1
ENSRNOG00000015290	197.93	0.243334	0.0753329	3.23012	0.00123738	0.0113328	Tpi1
ENSRNOG00000007865	84.1715	-0.332344	0.102892	-3.23001	0.00123784	0.0113328	Ephb1
ENSRNOG00000008749	1148.81	-0.174883	0.054156	-3.22925	0.00124114	0.0113562	Col5a1
ENSRNOG00000020608	127.989	0.294308	0.091151	3.2288	0.00124312	0.0113674	Ppan
ENSRNOG00000025843	95.9873	0.328992	0.101902	3.2285	0.00124441	0.0113723	Ccdc102a
ENSRNOG00000032917	102.595	0.315969	0.0978927	3.2277	0.00124788	0.0113971	Zfand2a
ENSRNOG00000032297	510.838	0.256903	0.0795984	3.22749	0.00124883	0.0113989	Msmo1
ENSRNOG00000016346	49.2654	0.442731	0.137191	3.22711	0.00125049	0.0114071	Prkcd
ENSRNOG00000013505	444.2	0.188907	0.0585522	3.2263	0.00125403	0.0114325	Vdac2
ENSRNOG00000022796	66.1514	0.390864	0.121171	3.22572	0.00125656	0.0114462	Fgfbp3
ENSRNOG00000042561	61.747	0.451546	0.139988	3.22561	0.00125705	0.0114462	Cks1b
ENSRNOG00000007975	128.663	-0.353838	0.109713	-3.22513	0.00125915	0.0114584	Ncoa2
ENSRNOG00000018453	98.1392	0.320041	0.0992751	3.22378	0.0012651	0.0115056	Nop2
ENSRNOG00000030364	103.526	0.372751	0.115676	3.22236	0.00127137	0.0115557	AABR07031666.1
ENSRNOG00000000818	221.529	0.225217	0.0699106	3.2215	0.00127519	0.0115829	Nrm
ENSRNOG00000033110	190.223	-0.339576	0.105414	-3.22135	0.00127589	0.0115829	Svep1
ENSRNOG00000024712	9.64902	-0.900354	0.279533	-3.22093	0.00127777	0.0115929	Insc
ENSRNOG00000000521	341.539	-0.251533	0.0781236	-3.21969	0.00128331	0.0116361	Cdkn1a
ENSRNOG00000022882	348.268	0.244347	0.07592	3.21848	0.00128871	0.0116771	ENSRNOG00000021644
ENSRNOG00000007002	12.622	0.857881	0.266561	3.21833	0.00128937	0.0116771	Lif
ENSRNOG00000048733	205.766	0.230801	0.0717801	3.21539	0.00130269	0.0117906	Nup62
ENSRNOG00000063807	8.65091	1.15397	0.359095	3.21356	0.00131102	0.0118589	ENSRNOG00000052314
ENSRNOG00000010915	72.0576	-0.340967	0.106112	-3.21328	0.00131228	0.0118632	Ermp1
ENSRNOG00000064755	3.9928	1.61976	0.504221	3.21241	0.00131628	0.0118922	ENSRNOG00000067019
ENSRNOG00000042668	70.9827	0.381474	0.118777	3.21168	0.00131963	0.0119154	Msrb3
ENSRNOG00000056398	216.324	0.244551	0.0761554	3.21121	0.00132177	0.0119275	AABR07036855.1
ENSRNOG00000014786	54.3035	0.414435	0.129076	3.21079	0.00132372	0.011938	Ccne1
ENSRNOG00000017979	179.935	0.24868	0.0774834	3.20946	0.00132985	0.0119861	Mrto4
ENSRNOG00000024595	161.694	-0.316588	0.0986564	-3.209	0.001332	0.0119983	Cers6
ENSRNOG00000008741	527.904	-0.209251	0.0652129	-3.20873	0.00133322	0.0120022	Camsap2
ENSRNOG00000020330	232.645	-0.215768	0.0672582	-3.20805	0.0013364	0.0120191	Wdr47
ENSRNOG00000033984	20.7994	-0.589421	0.183736	-3.20798	0.00133669	0.0120191	Ifnlr1
ENSRNOG00000001830	2.86067	-1.75387	0.547068	-3.20595	0.00134615	0.0120969	Arntl2
ENSRNOG00000021497	355.244	-0.2312	0.0721461	-3.20461	0.00135247	0.0121465	Akt3
ENSRNOG00000037897	35.574	-0.503979	0.157276	-3.20443	0.00135331	0.0121468	Rps19
ENSRNOG00000002537	69.5982	-0.440371	0.13747	-3.20339	0.00135822	0.0121836	Wnk3
ENSRNOG00000024955	182.118	-0.25449	0.0794661	-3.2025	0.00136243	0.0122077	Scyl2
ENSRNOG00000016885	494.867	0.223509	0.0697927	3.20247	0.00136253	0.0122077	Klf6
ENSRNOG00000021240	261.872	-0.235228	0.0734721	-3.20159	0.0013667	0.0122378	Atrn
ENSRNOG00000018952	15.2037	-0.855	0.267107	-3.20097	0.00136968	0.0122572	Sema3g
ENSRNOG00000018782	43.1368	0.455823	0.142417	3.20064	0.00137125	0.012264	Gmnn
ENSRNOG00000070828	102.592	0.323133	0.100997	3.19944	0.00137696	0.0123078	Fbxl14
ENSRNOG00000049505	64.2965	0.36998	0.115651	3.1991	0.00137859	0.0123084	Nup43
ENSRNOG00000019376	111.047	-0.312988	0.097855	-3.19849	0.00138149	0.0123084	Zfp329
ENSRNOG00000055917	176.855	0.236558	0.0739595	3.19848	0.00138155	0.0123084	Trim27
ENSRNOG00000021773	201.439	0.233711	0.0730696	3.19847	0.0013816	0.0123084	Bop1
ENSRNOG00000049943	199.524	0.229735	0.0718273	3.19844	0.00138173	0.0123084	Sinhcaf
ENSRNOG00000003882	111.011	-0.401242	0.125466	-3.19803	0.00138371	0.0123084	Cep350
ENSRNOG00000011854	70.6252	-0.346943	0.108487	-3.19801	0.00138381	0.0123084	Dennd11
ENSRNOG00000012726	148.076	-0.270588	0.0846137	-3.19792	0.00138424	0.0123084	Zbtb5
ENSRNOG00000010827	342.887	-0.21006	0.0656886	-3.19782	0.00138472	0.0123084	Ptbp2
ENSRNOG00000002126	25.5148	-0.575541	0.179985	-3.19772	0.00138519	0.0123084	Ncam2
ENSRNOG00000051889	493.774	-0.262106	0.0819764	-3.19734	0.00138701	0.0123174	Usp34
ENSRNOG00000011824	7.1109	-1.09779	0.343503	-3.19588	0.00139406	0.0123727	Trh
ENSRNOG00000019328	176.435	0.255179	0.0798575	3.19543	0.00139621	0.0123845	Phgdh
ENSRNOG00000014142	43.5572	-0.421256	0.131876	-3.19432	0.00140159	0.0124249	Ogfrl1
ENSRNOG00000012280	603.329	-0.295791	0.0926152	-3.19376	0.00140432	0.0124418	Ptx3
ENSRNOG00000013391	200.165	-0.269409	0.0844226	-3.1912	0.00141683	0.0125453	Sorbs2
ENSRNOG00000049330	49.4248	0.423896	0.13288	3.19008	0.00142235	0.0125868	Mrpl30
ENSRNOG00000017105	7.05971	-1.01118	0.317098	-3.18884	0.00142843	0.0126331	Dpyd
ENSRNOG00000027888	47.6745	0.411422	0.1291	3.18683	0.0014384	0.0127019	Cmss1
ENSRNOG00000008587	5.35829	-1.21051	0.37985	-3.18682	0.00143845	0.0127019	Tek
ENSRNOG00000026833	246.85	-0.217203	0.0681579	-3.18677	0.00143873	0.0127019	Ube4a
ENSRNOG00000025624	39.4007	-0.498626	0.15649	-3.18632	0.00144095	0.012714	Arhgap20
ENSRNOG00000004280	90.4256	-0.31436	0.0986763	-3.18577	0.0014437	0.0127309	Tcn2
ENSRNOG00000068445	52.6595	0.444773	0.139637	3.18522	0.00144645	0.0127424	Rplp2
ENSRNOG00000070951	331.433	0.207054	0.0650056	3.18517	0.0014467	0.0127424	Arf6
ENSRNOG00000018557	92.7328	-0.323806	0.101695	-3.1841	0.00145203	0.0127819	Cdh22
ENSRNOG00000020542	103.499	0.341626	0.107459	3.17913	0.00147718	0.0129958	Krtcap2
ENSRNOG00000017879	123.642	-0.283047	0.0890487	-3.17856	0.00148008	0.0130137	Gab1
ENSRNOG00000070983	69.3702	0.390028	0.122887	3.17388	0.00150416	0.0132115	ENSRNOG00000009610
ENSRNOG00000030314	173.503	-0.286879	0.0903883	-3.17385	0.00150433	0.0132115	Golgb1
ENSRNOG00000016671	78.0436	-0.348845	0.109919	-3.17367	0.00150524	0.0132118	Dtna
ENSRNOG00000002755	876.362	-0.161664	0.0509515	-3.1729	0.00150926	0.0132394	Pafah1b1
ENSRNOG00000065539	27.3393	-0.586665	0.185061	-3.17013	0.00152372	0.0133515	ENSRNOG00000065828
ENSRNOG00000017428	5747.22	-0.216624	0.0683334	-3.17011	0.00152381	0.0133515	Map1b
ENSRNOG00000026936	15.4249	-0.689686	0.217592	-3.16963	0.00152633	0.0133649	Mpig6b
ENSRNOG00000009090	175.762	0.278077	0.0877357	3.16948	0.00152712	0.0133649	Dad1
ENSRNOG00000018233	161.811	0.305766	0.0965177	3.16798	0.00153501	0.0134262	Gas6
ENSRNOG00000016494	4.19497	1.52649	0.481882	3.16776	0.00153618	0.0134287	Tmem204
ENSRNOG00000039976	563.934	-0.201924	0.0637508	-3.1674	0.00153808	0.0134375	Ptk7
ENSRNOG00000021062	2.49786	2.11895	0.66965	3.16427	0.00155473	0.0135751	Fxyd5
ENSRNOG00000007234	687.544	0.190398	0.0601808	3.16376	0.00155744	0.0135812	Cyp51
ENSRNOG00000001611	342.366	0.269245	0.0851043	3.16371	0.00155774	0.0135812	Rpl24
ENSRNOG00000007418	643.831	0.187095	0.0591392	3.16363	0.00155813	0.0135812	Ipo9
ENSRNOG00000013177	69.2052	-0.386582	0.12222	-3.16299	0.00156158	0.0136011	Map3k1
ENSRNOG00000046799	141.854	0.303493	0.0959549	3.16287	0.00156222	0.0136011	Phb
ENSRNOG00000007894	178.793	-0.244026	0.0772278	-3.15982	0.00157866	0.0137363	Mpdz
ENSRNOG00000017963	23.1363	-0.565125	0.178902	-3.15885	0.00158395	0.0137744	Zfp875
ENSRNOG00000004826	98.7494	-0.32286	0.102242	-3.1578	0.00158964	0.013816	Sos2
ENSRNOG00000011150	56.3789	-0.40378	0.127917	-3.15659	0.00159627	0.0138656	Arsb
ENSRNOG00000061108	528.47	0.19156	0.0607055	3.15556	0.00160191	0.0139066	Arcn1
ENSRNOG00000015321	25.9789	-0.710024	0.225125	-3.15391	0.00161101	0.0139776	Moxd1
ENSRNOG00000010917	27.7386	0.599799	0.190219	3.1532	0.00161491	0.0140033	Bmp5
ENSRNOG00000049121	134.984	0.327645	0.103938	3.15232	0.00161979	0.0140376	Bysl
ENSRNOG00000014564	143.587	0.261801	0.0830911	3.15078	0.00162837	0.0140972	Yipf5
ENSRNOG00000020393	54.7509	0.389135	0.123506	3.15075	0.00162854	0.0140972	Rhog
ENSRNOG00000008945	163.756	0.231238	0.073402	3.15029	0.00163106	0.0141058	Nans
ENSRNOG00000019018	226.641	-0.232809	0.073902	-3.15023	0.0016314	0.0141058	Plat
ENSRNOG00000057676	535.834	0.168336	0.0534404	3.14997	0.00163287	0.0141104	Myzap
ENSRNOG00000027098	299.892	-0.205526	0.0653229	-3.1463	0.00165349	0.0142754	Sez6l2
ENSRNOG00000036658	278.72	-0.196743	0.0625327	-3.14624	0.00165385	0.0142754	Tbcd
ENSRNOG00000003183	2.82648	-2.01002	0.638906	-3.14603	0.00165502	0.0142773	Fmod
ENSRNOG00000018741	202.368	-0.255907	0.0813572	-3.14547	0.00165818	0.0142963	Zfp318
ENSRNOG00000009715	140.609	0.267764	0.0851333	3.14524	0.00165951	0.0142996	Me1
ENSRNOG00000033970	147.027	-0.250847	0.0798096	-3.14306	0.0016719	0.0143982	Moap1
ENSRNOG00000014615	214.097	0.21746	0.0691963	3.14265	0.00167426	0.0144103	Grk6
ENSRNOG00000005642	150.48	-0.258802	0.0823791	-3.1416	0.00168025	0.0144536	Frs2
ENSRNOG00000065020	23.4163	-0.560747	0.178558	-3.14043	0.00168702	0.0145036	ENSRNOG00000065347
ENSRNOG00000014702	113.255	-0.289538	0.0922617	-3.13822	0.00169976	0.0146048	Elovl2
ENSRNOG00000010711	342.865	-0.217359	0.069312	-3.13595	0.00171298	0.0147048	Dicer1
ENSRNOG00000030449	7.97239	-0.924914	0.294945	-3.13589	0.00171335	0.0147048	Gsta4
ENSRNOG00000012733	188.177	-0.27029	0.0861991	-3.13565	0.00171476	0.0147058	Ankrd12
ENSRNOG00000066835	15.4824	0.723187	0.230642	3.13553	0.00171542	0.0147058	Hist2h3c2
ENSRNOG00000007968	135.223	0.285632	0.0911154	3.13483	0.00171952	0.0147248	RGD1305350
ENSRNOG00000019128	40.6893	-0.440457	0.140505	-3.13482	0.00171959	0.0147248	St8sia4
ENSRNOG00000029173	17.9592	0.673738	0.214981	3.13395	0.00172472	0.0147604	AABR07053716.1
ENSRNOG00000015217	112.753	0.300241	0.0958551	3.13224	0.00173478	0.0148381	Ltv1
ENSRNOG00000001259	97.4866	-0.382903	0.122304	-3.13074	0.00174365	0.0149055	Cux2
ENSRNOG00000006030	88.2001	-0.326478	0.1043	-3.13019	0.0017469	0.0149249	Ptprz1
ENSRNOG00000010248	121.979	-0.277711	0.0887327	-3.12975	0.00174953	0.0149388	Serpini1
ENSRNOG00000001991	290.875	0.280432	0.0896146	3.12931	0.00175215	0.0149527	Atp5po
ENSRNOG00000010529	400.149	-0.523519	0.167371	-3.12789	0.00176065	0.0150168	Thbs2
ENSRNOG00000005705	10.6694	-0.832172	0.266078	-3.12755	0.00176273	0.015026	Qpct
ENSRNOG00000029394	182.458	-0.253978	0.0812392	-3.1263	0.00177018	0.015081	Dusp8
ENSRNOG00000020894	320.29	0.232625	0.0744157	3.12602	0.00177191	0.0150872	Lsm12
ENSRNOG00000004863	180.652	-0.24966	0.0798722	-3.12574	0.00177359	0.015093	Mpped2
ENSRNOG00000069047	69.9463	0.377187	0.120751	3.12368	0.00178604	0.0151904	ENSRNOG00000042068
ENSRNOG00000017539	2.30097	2.08124	0.666349	3.12335	0.00178805	0.015199	Mmp9
ENSRNOG00000050675	6.03072	1.40542	0.450099	3.12246	0.00179345	0.0152363	Myl4
ENSRNOG00000009513	160.811	0.261468	0.0837561	3.12178	0.00179763	0.015255	Akr1b1
ENSRNOG00000004670	128.887	0.283334	0.0907616	3.12174	0.00179788	0.015255	Ddx56
ENSRNOG00000019961	96.2008	-0.31041	0.0994391	-3.1216	0.00179869	0.015255	Tcte1
ENSRNOG00000019357	176.19	0.272339	0.0873002	3.11956	0.0018112	0.0153464	Tax1bp3
ENSRNOG00000014555	5.4173	-1.14278	0.366332	-3.11951	0.0018115	0.0153464	Aox4
ENSRNOG00000029178	213.243	-0.253334	0.081298	-3.11612	0.00183246	0.0155153	Abcc5
ENSRNOG00000048989	176.315	0.263966	0.0847196	3.11576	0.00183471	0.0155256	Larp7
ENSRNOG00000016623	92.9577	-0.319386	0.102527	-3.11515	0.00183852	0.0155491	Tmeff2
ENSRNOG00000028198	48.9057	0.42381	0.136057	3.11495	0.00183977	0.015551	Sh2b3
ENSRNOG00000019142	26.3659	-0.560019	0.179809	-3.11452	0.00184246	0.0155571	Fas
ENSRNOG00000052498	41.7912	-0.417961	0.134198	-3.1145	0.00184256	0.0155571	Grb14
ENSRNOG00000008659	416.245	-0.197797	0.0635881	-3.11059	0.00186715	0.0157559	Arhgap21
ENSRNOG00000021395	839.742	0.254192	0.0817243	3.11036	0.00186857	0.0157591	ENSRNOG00000019132
ENSRNOG00000019638	320.17	0.250655	0.0805974	3.10997	0.00187109	0.0157715	Lmna
ENSRNOG00000016258	130.151	-0.302727	0.0973848	-3.10857	0.00187996	0.0158374	Zfp516
ENSRNOG00000014268	166.789	-0.263226	0.0846854	-3.10828	0.00188181	0.0158442	Abca2
ENSRNOG00000012563	338.648	-0.235783	0.0758989	-3.10655	0.00189287	0.0159284	Arhgap29
ENSRNOG00000059878	39.1688	0.449994	0.144864	3.10632	0.00189432	0.0159317	Rad51ap1
ENSRNOG00000001893	451.862	-0.214693	0.0691273	-3.10577	0.00189787	0.0159527	ENSRNOG00000032576
ENSRNOG00000016847	220.551	-0.223862	0.0721002	-3.10487	0.00190362	0.0159921	Bace1
ENSRNOG00000017595	123.662	0.340483	0.109667	3.1047	0.00190474	0.0159924	Rsu1
ENSRNOG00000008298	410.334	-0.230624	0.0742862	-3.10454	0.00190577	0.0159924	Dock7
ENSRNOG00000002863	50.0126	-0.519689	0.167425	-3.10401	0.00190917	0.016012	Cacna1e
ENSRNOG00000045760	189.668	0.274681	0.0885591	3.10167	0.00192429	0.0161298	Ebna1bp2
ENSRNOG00000030476	99.3664	0.371526	0.119802	3.10117	0.00192755	0.0161482	Rpl9
ENSRNOG00000042679	104.042	-0.358896	0.115755	-3.10048	0.00193209	0.016172	Lcor
ENSRNOG00000058898	3191.35	-0.157323	0.0507427	-3.10041	0.00193254	0.016172	Nedd4
ENSRNOG00000027491	40.4238	-0.433288	0.139765	-3.10011	0.00193448	0.0161793	Vldlr
ENSRNOG00000000990	560.367	0.213948	0.0690333	3.0992	0.00194044	0.0162202	Pdap1
ENSRNOG00000017446	125.119	0.303296	0.0979034	3.09791	0.00194892	0.016282	Ndufs8
ENSRNOG00000007546	154.569	-0.245085	0.079151	-3.09643	0.00195868	0.0163545	Asns
ENSRNOG00000028585	208.4	0.253403	0.0818527	3.09584	0.00196254	0.0163695	Tceal8
ENSRNOG00000007472	515.261	-0.194756	0.0629092	-3.09583	0.00196265	0.0163695	Setd5
ENSRNOG00000046949	65.7015	-0.412616	0.133306	-3.09525	0.00196645	0.0163921	Kcnb1
ENSRNOG00000015835	195.697	-0.220375	0.071226	-3.09402	0.00197464	0.0164514	Cacna2d2
ENSRNOG00000015852	535.367	-0.207063	0.0669329	-3.09359	0.00197749	0.016466	Arhgap35
ENSRNOG00000010484	100.053	-0.318922	0.103153	-3.09173	0.00198992	0.0165604	Zdhhc21
ENSRNOG00000031979	5121.68	0.200855	0.0649843	3.09083	0.001996	0.0166018	Mt-atp6
ENSRNOG00000059744	1004.14	-0.132407	0.0428466	-3.09025	0.00199985	0.0166247	Atxn7l3b
ENSRNOG00000016411	26.8283	0.588795	0.19055	3.08997	0.00200174	0.0166312	Rps12
ENSRNOG00000016695	381.908	-0.247133	0.0799907	-3.08953	0.00200476	0.0166471	Mmp2
ENSRNOG00000000635	113.244	-0.326949	0.105846	-3.0889	0.00200898	0.016661	Arid5b
ENSRNOG00000008010	214.71	0.314187	0.101716	3.08886	0.00200928	0.016661	Hoxb5
ENSRNOG00000007440	84.1157	-0.410488	0.132896	-3.08879	0.00200975	0.016661	Dzank1
ENSRNOG00000051440	89.2988	-0.347442	0.11251	-3.08809	0.00201449	0.0166892	Ppp1r12b
ENSRNOG00000023455	181.181	0.225966	0.0731765	3.08796	0.00201536	0.0166892	Pomgnt1
ENSRNOG00000055281	218.767	-0.258558	0.0837476	-3.08735	0.00201952	0.0167145	Dcbld2
ENSRNOG00000008237	77.4445	-0.357265	0.115733	-3.08698	0.002022	0.0167259	Unc13b
ENSRNOG00000001519	4.64447	-1.43779	0.465814	-3.08662	0.00202449	0.0167362	Dlx2
ENSRNOG00000002309	6.28738	1.3186	0.427219	3.08647	0.00202547	0.0167362	Hlx
ENSRNOG00000000420	131.051	0.286525	0.092907	3.084	0.0020424	0.0168669	Nelfe
ENSRNOG00000009536	126.973	0.28915	0.0938035	3.08251	0.00205264	0.0169421	Pgp
ENSRNOG00000064568	3.21722	1.79394	0.582378	3.08037	0.00206745	0.017055	ENSRNOG00000011994
ENSRNOG00000005932	81.4079	-0.383032	0.124378	-3.07959	0.00207284	0.0170902	Megf9
ENSRNOG00000008447	23.3574	-0.57112	0.185477	-3.0792	0.00207558	0.0171035	Tmem132d
ENSRNOG00000068602	2.47315	1.79272	0.582549	3.07738	0.00208831	0.0171989	ENSRNOG00000055905
ENSRNOG00000017460	70.2438	0.3439	0.111773	3.07677	0.00209258	0.0172247	Imp3
ENSRNOG00000018567	292.719	0.212901	0.0692099	3.07616	0.00209682	0.0172502	Slc20a1
ENSRNOG00000014635	490.076	0.215708	0.0701372	3.07552	0.00210135	0.0172769	Clta
ENSRNOG00000055111	84.498	0.357903	0.116377	3.07538	0.00210235	0.0172769	ENSRNOG00000018541
ENSRNOG00000014061	26.2448	0.534775	0.173918	3.07486	0.00210601	0.0172928	Dusp5
ENSRNOG00000008138	15.4912	0.752106	0.244605	3.07478	0.00210659	0.0172928	Jhy
ENSRNOG00000011214	120.298	0.336374	0.109437	3.07367	0.0021144	0.0173475	Polr2f
ENSRNOG00000002135	84.0178	-0.315317	0.102604	-3.07316	0.00211804	0.0173679	Sgcb
ENSRNOG00000001742	108.839	-0.271429	0.0883293	-3.07293	0.00211971	0.0173722	Clcn2
ENSRNOG00000015913	216.186	0.230267	0.0749509	3.07224	0.00212461	0.0173967	Tspan5
ENSRNOG00000002339	134.408	-0.258665	0.0841985	-3.07209	0.00212567	0.0173967	Mark1
ENSRNOG00000030149	194.692	-0.294826	0.0959715	-3.07202	0.00212616	0.0173967	Adgrl3
ENSRNOG00000052017	7.69494	-1.02937	0.335147	-3.0714	0.0021306	0.0174209	Dio3
ENSRNOG00000016640	197.201	-0.223674	0.0728275	-3.07128	0.00213143	0.0174209	Dner
ENSRNOG00000055300	231.515	0.209952	0.0683639	3.07109	0.0021328	0.0174227	Ncapd2
ENSRNOG00000070749	18.8109	0.716854	0.233459	3.07058	0.00213647	0.0174432	ENSRNOG00000064236
ENSRNOG00000016777	163.544	0.253417	0.0825678	3.0692	0.00214631	0.0175141	R3hcc1
ENSRNOG00000068045	15.0681	0.777071	0.253239	3.06852	0.00215118	0.0175444	Dmrta2
ENSRNOG00000009625	2119.5	-0.173939	0.0566881	-3.06836	0.00215238	0.0175446	Dpysl2
ENSRNOG00000049302	201.015	-0.27883	0.0908809	-3.06808	0.0021544	0.0175516	Chd9
ENSRNOG00000009642	803.474	0.174798	0.0570112	3.06604	0.00216917	0.0176624	Cct4
ENSRNOG00000008822	842.862	0.202712	0.0661502	3.06442	0.00218094	0.0177487	Fkbp1a
ENSRNOG00000017817	403.812	0.287826	0.0939897	3.06231	0.00219636	0.0178645	Cox4i1
ENSRNOG00000014890	145.584	0.292499	0.0955671	3.06067	0.00220844	0.0179531	Mrpl43
ENSRNOG00000068848	34.6175	-0.444601	0.145302	-3.05985	0.00221447	0.0179924	Onecut3
ENSRNOG00000007934	29.7362	-0.51473	0.168378	-3.057	0.00223564	0.0181547	Elfn2
ENSRNOG00000019980	280.019	0.23998	0.0785133	3.05655	0.00223898	0.018172	Tomm20
ENSRNOG00000009739	158.525	-0.235784	0.0771647	-3.05559	0.00224618	0.0182153	Washc5
ENSRNOG00000058470	1453.83	-0.237745	0.0778084	-3.05552	0.00224673	0.0182153	Col12a1
ENSRNOG00000053753	16.327	0.72845	0.238507	3.0542	0.0022566	0.0182855	AABR07070307.1
ENSRNOG00000037302	79.2683	0.324897	0.106407	3.05334	0.00226312	0.0183284	Rad51
ENSRNOG00000023786	199.497	-0.288629	0.0945417	-3.05293	0.00226621	0.0183437	Ybx1
ENSRNOG00000043094	272.14	-0.196129	0.0642501	-3.05259	0.00226879	0.0183547	Oxct1
ENSRNOG00000016733	57.4205	-0.4008	0.131308	-3.05237	0.00227043	0.0183581	Rab13
ENSRNOG00000038366	44.0548	0.39549	0.129654	3.05035	0.00228578	0.0184723	Larp1b
ENSRNOG00000018655	162.442	0.242139	0.0794372	3.04819	0.00230226	0.0185956	Adsl
ENSRNOG00000051671	489.44	-0.225614	0.0740244	-3.04783	0.00230504	0.018608	Herc1
ENSRNOG00000029535	108.612	-0.358127	0.117552	-3.04654	0.00231491	0.0186777	Nrbp2
ENSRNOG00000028872	488.324	0.223713	0.0734385	3.04627	0.00231701	0.0186847	Rai14
ENSRNOG00000033913	11.5297	0.917527	0.301217	3.04607	0.00231857	0.0186873	AABR07053734.2
ENSRNOG00000028733	271.8	-0.216527	0.071092	-3.04573	0.00232117	0.0186983	Prkar1b
ENSRNOG00000019936	100.79	0.3471	0.114008	3.04452	0.0023305	0.0187634	Anapc15
ENSRNOG00000017904	161.424	0.264526	0.0869213	3.04328	0.00234017	0.0188312	Nol7
ENSRNOG00000012782	333.303	-0.25832	0.0848917	-3.04294	0.0023428	0.0188423	Cemip2
ENSRNOG00000000091	7.24067	-0.961658	0.316068	-3.04256	0.00234572	0.0188489	Smad9
ENSRNOG00000010588	914.625	0.158122	0.0519707	3.04251	0.00234612	0.0188489	Tns2
ENSRNOG00000004487	33.2684	0.492438	0.161888	3.04183	0.00235142	0.0188723	Nek2l1
ENSRNOG00000026108	223.972	0.234332	0.0770369	3.04182	0.00235153	0.0188723	Tcof1
ENSRNOG00000063679	30.9238	0.565922	0.186085	3.0412	0.00235637	0.0189011	ENSRNOG00000019854
ENSRNOG00000018829	228.034	0.265655	0.0873769	3.04034	0.00236315	0.0189454	Rnasek
ENSRNOG00000018021	129.106	0.266215	0.0876	3.03899	0.00237376	0.0190168	Brix1
ENSRNOG00000017600	280.327	0.235804	0.0775957	3.03888	0.00237458	0.0190168	Ptpn9
ENSRNOG00000055564	37.0662	-0.559687	0.184204	-3.03841	0.00237829	0.0190337	RGD1564664
ENSRNOG00000004268	107.327	-0.283206	0.093219	-3.03807	0.00238096	0.0190337	Zfp386
ENSRNOG00000002369	30.0862	-0.464954	0.153045	-3.03803	0.00238129	0.0190337	Rgs8
ENSRNOG00000001764	144.02	-0.263714	0.0868058	-3.03798	0.00238174	0.0190337	Vps8
ENSRNOG00000019447	268.809	-0.216035	0.0711485	-3.0364	0.00239421	0.0191232	Ecel1
ENSRNOG00000070946	62.5779	0.371893	0.122487	3.03619	0.00239588	0.0191265	Lsm8
ENSRNOG00000005802	326.348	-0.233773	0.0770055	-3.0358	0.00239899	0.0191412	Usp24
ENSRNOG00000019268	294.957	0.189813	0.0625321	3.03544	0.00240183	0.0191537	Pelp1
ENSRNOG00000029574	1157.47	0.224281	0.0739018	3.03486	0.0024065	0.0191808	Rps4x
ENSRNOG00000048356	153.574	0.241816	0.0796844	3.03467	0.00240801	0.0191825	RGD1308750
ENSRNOG00000019154	225.135	-0.216376	0.071305	-3.03451	0.00240926	0.0191825	Zmynd8
ENSRNOG00000050465	28.0481	-0.536611	0.176884	-3.03368	0.00241587	0.0192033	AABR07041109.1
ENSRNOG00000017839	71.2803	0.340178	0.112135	3.03365	0.00241614	0.0192033	Ercc1
ENSRNOG00000005191	392.463	-0.186693	0.0615409	-3.03364	0.00241626	0.0192033	Trim44
ENSRNOG00000005335	20.6894	-0.579139	0.190911	-3.03355	0.00241696	0.0192033	Galnt13
ENSRNOG00000018901	388.059	-0.178527	0.0588575	-3.0332	0.00241972	0.0192151	Rab14
ENSRNOG00000005183	269.511	0.230274	0.075941	3.03227	0.00242718	0.0192642	Rtf1
ENSRNOG00000030212	12.2303	-0.800314	0.263989	-3.03162	0.00243244	0.0192958	Cerkl
ENSRNOG00000047225	41.4644	0.429677	0.141748	3.03127	0.00243527	0.0193081	Tma7
ENSRNOG00000048848	170.282	0.269255	0.0888701	3.02976	0.00244746	0.0193946	Ccdc9
ENSRNOG00000061216	7590.53	0.124943	0.0412569	3.02842	0.00245834	0.0194706	Tubb5
ENSRNOG00000018716	7.7146	-0.931386	0.30763	-3.02762	0.00246489	0.0195122	Dennd2c
ENSRNOG00000071001	81.602	0.342998	0.113303	3.02727	0.0024677	0.0195242	Trim56
ENSRNOG00000029926	5.74105	-1.2947	0.427759	-3.02672	0.00247226	0.01955	AABR07056668.1
ENSRNOG00000060464	325.411	-0.260165	0.0859726	-3.02614	0.00247697	0.019577	Plxna3
ENSRNOG00000065005	6.67357	1.10778	0.366211	3.02499	0.00248645	0.0196416	ENSRNOG00000055124
ENSRNOG00000028292	295.595	0.198039	0.0654713	3.02482	0.00248784	0.0196424	Gart
ENSRNOG00000033883	17.3359	-0.694844	0.229783	-3.02392	0.00249526	0.019684	Stard8
ENSRNOG00000003232	69.2126	-0.342766	0.113354	-3.02386	0.00249573	0.019684	Slc9a3r1
ENSRNOG00000009568	143.261	0.260706	0.0862303	3.02336	0.00249982	0.019706	Hdac1
ENSRNOG00000017404	87.4719	-0.314266	0.103964	-3.02282	0.00250428	0.0197308	Pcmtd2
ENSRNOG00000027341	68.7652	-0.34179	0.113083	-3.02246	0.00250725	0.019744	Tenm2
ENSRNOG00000010783	91.5175	0.308827	0.102216	3.02132	0.00251677	0.0198086	Mak16
ENSRNOG00000007100	94.7082	-0.27364	0.0906101	-3.01997	0.00252803	0.0198868	Ccdc136
ENSRNOG00000017997	41.2247	-0.40087	0.132855	-3.01735	0.00254994	0.0200487	Nek4
ENSRNOG00000014187	213.636	0.265846	0.088129	3.01655	0.00255665	0.020091	Igf1r
ENSRNOG00000066585	400.567	0.18376	0.060947	3.01508	0.00256911	0.0201784	Prdx6
ENSRNOG00000046366	59.8147	-0.381586	0.126614	-3.01378	0.00258017	0.0202547	Dmd
ENSRNOG00000019544	48.1181	0.395547	0.13128	3.01301	0.00258673	0.0202912	Zbtb2
ENSRNOG00000031171	117.861	0.263835	0.087568	3.01292	0.00258751	0.0202912	Wdr46
ENSRNOG00000025602	1035.18	0.18048	0.0599238	3.01182	0.00259683	0.0203384	Cdk4
ENSRNOG00000045764	73.426	-0.353227	0.117283	-3.01176	0.00259738	0.0203384	Cxxc4
ENSRNOG00000006970	31.3045	-0.484672	0.160928	-3.01174	0.00259757	0.0203384	Ntn3
ENSRNOG00000048025	188.696	0.231664	0.0769326	3.01126	0.0026017	0.0203602	Cstf2
ENSRNOG00000015528	517.084	-0.187997	0.0624371	-3.01098	0.00260407	0.0203682	Pja2
ENSRNOG00000018082	34.3284	-0.500899	0.16643	-3.00966	0.00261537	0.020446	Slc26a2
ENSRNOG00000027833	67.7735	-0.377882	0.125575	-3.00922	0.00261923	0.0204655	Fnip2
ENSRNOG00000046829	11.1654	-0.790086	0.262717	-3.00737	0.00263518	0.0205795	Kdr
ENSRNOG00000017118	136.784	-0.300698	0.100002	-3.00692	0.00263911	0.0205996	P4ha3
ENSRNOG00000008733	99.5077	0.350351	0.116532	3.00649	0.00264282	0.0206178	Lsm3
ENSRNOG00000052062	189.429	-0.221946	0.0738576	-3.00505	0.00265536	0.0207049	Tut4
ENSRNOG00000020452	167.298	0.234168	0.0779401	3.00446	0.00266054	0.0207339	Nsmce4a
ENSRNOG00000061731	2.73251	-1.66622	0.554611	-3.00431	0.00266182	0.0207339	Plxnb3
ENSRNOG00000004959	856.586	-0.214508	0.0714095	-3.00391	0.00266536	0.0207508	Actr2
ENSRNOG00000018517	7.48867	-0.944229	0.314392	-3.00335	0.00267026	0.0207782	Trim21
ENSRNOG00000001170	697.732	0.266436	0.0887458	3.00224	0.00268	0.0208432	Cox6a1
ENSRNOG00000027233	19.0682	-0.592054	0.197315	-3.00056	0.00269485	0.0209371	Trpc5
ENSRNOG00000013718	451.815	-0.245743	0.0819032	-3.00041	0.00269615	0.0209371	Herc2
ENSRNOG00000034075	129.506	-0.238432	0.0794665	-3.0004	0.00269623	0.0209371	Ube2ql1
ENSRNOG00000023579	111.272	-0.285459	0.0951719	-2.99941	0.00270505	0.0209931	Tet2
ENSRNOG00000016744	224.541	-0.25046	0.0835067	-2.99927	0.00270623	0.0209931	Chd6
ENSRNOG00000047686	194.381	-0.269637	0.0899189	-2.99867	0.00271162	0.0210241	Pou3f1
ENSRNOG00000045555	119.031	0.319793	0.106664	2.99814	0.00271634	0.0210499	Romo1
ENSRNOG00000063418	205.033	0.312307	0.104216	2.99674	0.00272884	0.0211359	ENSRNOG00000068985
ENSRNOG00000056853	453.79	0.212279	0.0708464	2.99632	0.00273257	0.0211539	Psma7
ENSRNOG00000000012	4.71957	1.2749	0.42569	2.99489	0.0027454	0.0212372	Tcf15
ENSRNOG00000049378	135.053	-0.263119	0.0878584	-2.99481	0.00274614	0.0212372	Dennd5b
ENSRNOG00000032447	26.0738	-0.48349	0.161451	-2.99465	0.00274762	0.0212377	Zfp641
ENSRNOG00000038190	10.8316	-0.899136	0.300347	-2.99365	0.00275658	0.0212961	Dok6
ENSRNOG00000069059	40.8172	-0.431615	0.144202	-2.99314	0.00276125	0.0213213	ENSRNOG00000006888
ENSRNOG00000020235	1292.45	0.133313	0.0445484	2.99255	0.00276659	0.0213515	Hnrnpl
ENSRNOG00000011156	122.422	-0.258128	0.0862774	-2.99184	0.00277303	0.0213903	Clstn3
ENSRNOG00000016410	355.17	0.231072	0.0772394	2.99163	0.0027749	0.0213938	ENSRNOG00000069141
ENSRNOG00000059961	5.27749	1.4221	0.475588	2.99019	0.002788	0.0214838	Rapgef3
ENSRNOG00000048320	154.234	0.309005	0.103381	2.98899	0.00279899	0.0215575	Ndufa11
ENSRNOG00000008586	120.255	-0.263048	0.0880414	-2.98778	0.00281012	0.0216322	Aldh1l2
ENSRNOG00000010417	221.827	-0.247366	0.0828334	-2.98631	0.00282367	0.0217254	Nol4l
ENSRNOG00000046975	123.177	-0.281352	0.0942415	-2.98543	0.00283177	0.0217767	Sult4a1
ENSRNOG00000014750	127.778	-0.302818	0.10145	-2.98489	0.00283684	0.0218045	Tasor
ENSRNOG00000027520	212.509	0.219275	0.0734872	2.98385	0.00284648	0.0218675	Pls3
ENSRNOG00000016394	190.822	0.264145	0.0885379	2.98341	0.00285055	0.0218876	Wdr77
ENSRNOG00000021237	241.858	-0.239281	0.0802125	-2.98309	0.00285359	0.0218969	Dnaaf9
ENSRNOG00000055911	22.7879	0.546264	0.183127	2.98297	0.00285467	0.0218969	ENSRNOG00000063930
ENSRNOG00000064754	143.598	0.331375	0.111098	2.98273	0.00285693	0.0219031	ENSRNOG00000053086
ENSRNOG00000019798	193.81	0.272742	0.0914507	2.98239	0.00286004	0.0219159	Stub1
ENSRNOG00000071131	141.915	-0.346842	0.116339	-2.98129	0.00287034	0.0219639	ENSRNOG00000011680
ENSRNOG00000001034	252.754	-0.197442	0.0662274	-2.98127	0.00287055	0.0219639	Evi5l
ENSRNOG00000028856	96.6457	-0.280872	0.0942128	-2.98126	0.00287068	0.0219639	Pknox2
ENSRNOG00000013340	153.728	-0.258497	0.086719	-2.98085	0.00287447	0.0219778	Twsg1
ENSRNOG00000013069	49.7729	0.362299	0.121546	2.98075	0.0028754	0.0219778	Sapcd2
ENSRNOG00000024114	95.8459	-0.651106	0.218594	-2.97861	0.00289562	0.0221211	Zdbf2
ENSRNOG00000061080	226.302	-0.263702	0.0885431	-2.97823	0.00289919	0.0221372	Kmt2c
ENSRNOG00000002907	252.818	-0.206094	0.0692041	-2.97806	0.00290078	0.0221381	Plekha6
ENSRNOG00000049437	385.969	-0.192641	0.0646951	-2.97767	0.00290451	0.0221553	Gpc1
ENSRNOG00000013048	111.161	-0.28832	0.0968778	-2.97613	0.00291914	0.0222546	Pde7a
ENSRNOG00000061050	68.7539	-0.340394	0.11438	-2.97599	0.00292048	0.0222546	Mboat2
ENSRNOG00000036592	53.3977	-0.399616	0.134303	-2.97548	0.00292533	0.0222803	Zfp518a
ENSRNOG00000016454	463.254	0.181598	0.0610584	2.97417	0.00293778	0.0223639	Nasp
ENSRNOG00000032446	56.1864	0.366035	0.123081	2.97393	0.00294015	0.0223706	Recql4
ENSRNOG00000055222	44.7156	0.419328	0.141019	2.97356	0.00294369	0.0223863	AC094212.1
ENSRNOG00000048495	205.283	0.223147	0.0750493	2.97333	0.00294584	0.0223868	Rrp12
ENSRNOG00000018680	37.2524	0.431068	0.144983	2.97324	0.00294672	0.0223868	Rpl17
ENSRNOG00000047247	1373.59	-0.191853	0.0645462	-2.97234	0.00295535	0.0224411	Ptprs
ENSRNOG00000031778	117.376	0.281501	0.0947402	2.97129	0.00296549	0.0224972	Mef2d
ENSRNOG00000028879	46.3199	-0.414934	0.139649	-2.97127	0.00296573	0.0224972	Slc4a8
ENSRNOG00000070930	30.8858	0.504105	0.169695	2.97065	0.00297173	0.0225314	Hilpda
ENSRNOG00000012026	375.204	0.224541	0.075613	2.96961	0.00298178	0.022586	Psmc2
ENSRNOG00000048838	150.76	0.249676	0.0840773	2.96959	0.00298193	0.022586	Gjc1
ENSRNOG00000003003	68.7666	-0.322546	0.108659	-2.96841	0.00299341	0.0226616	Tbc1d19
ENSRNOG00000013305	336.626	-0.181743	0.0612725	-2.96614	0.00301567	0.0228187	Atp2c1
ENSRNOG00000006762	178.888	0.248425	0.0837743	2.96541	0.00302279	0.0228611	Snu13
ENSRNOG00000003897	4946.42	-0.15939	0.0537612	-2.96479	0.00302894	0.0228961	Col1a1
ENSRNOG00000042547	26.3043	0.549094	0.185268	2.96378	0.00303885	0.0229595	AABR07001902.1
[truncated: 28,563 more rows]

## Sheet: Old_vs_Young_MuSC
Comparison of Rat neuron cells co-cultered with Human MuSC cells from Old or Young subjects
(positive log2-fold difference = higher with Old)
ENSEMBL_ID	bMean	L2FC	lfcSE	stat	pvalue	FDR	Gene
ENSRNOG00000007410	54.8834	0.542047	0.14263	3.80038	0.000144476	1	Dab1
ENSRNOG00000012686	6.25765	-1.29327	0.355716	-3.63567	0.000277264	1	Pomc
ENSRNOG00000015059	140.333	-0.26941	0.0817892	-3.29395	0.000987892	1	Mcfd2
ENSRNOG00000042758	6.67124	-1.05089	0.325227	-3.23126	0.00123245	1	Tmem243
ENSRNOG00000000306	22.8454	-0.584548	0.186266	-3.13824	0.00169965	1	Smpd2
ENSRNOG00000069564	3.05823	1.69885	0.546605	3.10801	0.00188352	1	Sertm2
ENSRNOG00000003033	10.3973	-0.919653	0.297457	-3.09171	0.00199004	1	Plcd3
ENSRNOG00000029886	7.79687	3.90287	1.27049	3.07194	0.00212674	1	Hba-a2
ENSRNOG00000039388	10.157	1.01744	0.332743	3.05774	0.00223012	1	Prrt4
ENSRNOG00000020465	30.5791	-0.464873	0.152912	-3.04014	0.00236468	1	Ripk3
ENSRNOG00000015124	168.412	0.241057	0.0796737	3.02555	0.00248182	1	Gpam
ENSRNOG00000003872	39.4101	-0.447868	0.149613	-2.99351	0.00275787	1	NEWGENE_620180
ENSRNOG00000066186	20.5092	0.604888	0.202429	2.98815	0.00280668	1	ENSRNOG00000014234
ENSRNOG00000012094	7.81067	-0.977618	0.330488	-2.9581	0.00309542	1	Ltbp2
ENSRNOG00000004640	7.72302	0.99759	0.338766	2.94478	0.00323188	1	Mtfp1
ENSRNOG00000003497	102.933	-0.256657	0.0879305	-2.91886	0.00351315	1	Thoc6
ENSRNOG00000039323	4.05621	1.31924	0.453249	2.91064	0.00360695	1	ENSRNOG00000068513
ENSRNOG00000065816	198.842	-0.252905	0.0872239	-2.89949	0.00373769	1	ENSRNOG00000064744
ENSRNOG00000056038	89.7878	-0.374412	0.129246	-2.8969	0.0037687	1	Ehbp1l1
ENSRNOG00000014973	5.44382	-0.985741	0.340559	-2.89448	0.00379792	1	Tekt1
ENSRNOG00000005650	1.30223	2.84637	0.995435	2.85943	0.00424405	1	Pgf
ENSRNOG00000002930	2.44723	-1.66798	0.590758	-2.82345	0.00475098	1	Ppl
ENSRNOG00000014948	3.12924	-1.36494	0.485816	-2.80958	0.00496055	1	Osgin1
ENSRNOG00000068425	9.3805	0.80044	0.285718	2.8015	0.00508654	1	Zfp551
ENSRNOG00000009369	6.47226	0.949963	0.341534	2.78146	0.0054115	1	Tor4a
ENSRNOG00000002241	36.9146	-0.409407	0.147363	-2.77822	0.00546574	1	Hspbap1
ENSRNOG00000018231	20.4767	0.515037	0.18547	2.77694	0.00548737	1	Nacc2
ENSRNOG00000006617	42.0838	0.490112	0.176583	2.77553	0.00551116	1	Cntnap2
ENSRNOG00000012146	88.1272	0.248316	0.0895963	2.7715	0.00557994	1	Pomt2
ENSRNOG00000001640	320.277	-0.160326	0.0579666	-2.76584	0.00567761	1	Tomm70
ENSRNOG00000016847	261.876	0.19384	0.0702138	2.76072	0.00576747	1	Bace1
ENSRNOG00000019220	18.2244	-0.527931	0.191912	-2.7509	0.00594313	1	Rhod
ENSRNOG00000031346	46.0145	0.371242	0.135353	2.74277	0.00609232	1	Ift22
ENSRNOG00000022267	39.8559	0.449759	0.164768	2.72966	0.00633999	1	AABR07039334.1
ENSRNOG00000008552	28.6122	0.547447	0.20118	2.72118	0.00650491	1	P2rx3
ENSRNOG00000057096	111.878	0.269477	0.0991222	2.71863	0.00655533	1	Gnai1
ENSRNOG00000069005	79.5282	-0.338131	0.124508	-2.71573	0.00661306	1	Haus3
ENSRNOG00000007280	178.451	0.188947	0.0696563	2.71256	0.00667652	1	Naa60
ENSRNOG00000062400	138.74	-0.246714	0.0914835	-2.69682	0.00700059	1	Nsrp1
ENSRNOG00000011025	115.9	-0.23756	0.0881779	-2.69409	0.007058	1	Trmt10a
ENSRNOG00000024207	96.4686	-0.400625	0.149229	-2.68464	0.00726076	1	Fgfrl1
ENSRNOG00000011379	66.7928	0.369651	0.138354	2.67178	0.00754496	1	Ccndbp1
ENSRNOG00000001368	4.05568	1.60573	0.601339	2.67025	0.00757942	1	Rph3a
ENSRNOG00000070586	54.4482	0.534962	0.201362	2.65672	0.00789048	1	ENSRNOG00000046036
ENSRNOG00000016346	69.1374	-0.323631	0.122035	-2.65195	0.00800278	1	Prkcd
ENSRNOG00000016825	70.3314	-0.285233	0.107953	-2.6422	0.00823689	1	Polr1g
ENSRNOG00000064011	2.29006	-1.51254	0.572537	-2.64183	0.00824601	1	Hist1h2bq
ENSRNOG00000050630	92.7974	-0.293608	0.111924	-2.62328	0.00870878	1	AABR07070043.1
ENSRNOG00000066768	3.82035	-1.17525	0.44812	-2.62262	0.00872569	1	ENSRNOG00000045543
ENSRNOG00000020694	0.967429	-2.29256	0.878281	-2.61028	0.00904681	1	Icam5
ENSRNOG00000069635	30.4932	-0.405224	0.155325	-2.60888	0.00908402	1	Tnfaip8l1
ENSRNOG00000029064	37.0387	-0.367836	0.141469	-2.60012	0.00931904	1	Zcchc4
ENSRNOG00000053089	4.1041	-1.08407	0.417725	-2.59517	0.00945448	1	AABR07005004.1
ENSRNOG00000010883	36.056	0.410186	0.158103	2.59442	0.00947505	1	Pard6b
ENSRNOG00000006384	5.05647	-0.972344	0.376537	-2.58234	0.00981337	1	Ddx58
ENSRNOG00000015678	4.96051	-1.08567	0.420745	-2.58035	0.00986995	1	Spata1
ENSRNOG00000013237	2.40485	2.02081	0.784018	2.5775	0.00995165	1	AABR07027925.1
ENSRNOG00000000886	6.66274	0.937822	0.364007	2.57639	0.00998382	1	Caln1
ENSRNOG00000002323	21.0581	0.493157	0.191441	2.57603	0.00999418	1	RGD1566265
ENSRNOG00000001124	131.503	0.330948	0.128869	2.56811	0.0102255	1	Rnft2
ENSRNOG00000067999	27.3545	0.532658	0.207487	2.56719	0.0102526	1	ENSRNOG00000021946
ENSRNOG00000011763	601.471	-0.2226	0.0867303	-2.56657	0.0102709	1	Serp1
ENSRNOG00000018217	7.44445	0.821249	0.320325	2.5638	0.0103534	1	Syt5
ENSRNOG00000070848	53.7423	0.303911	0.118824	2.55766	0.0105378	1	Zfp27
ENSRNOG00000027697	92.0031	0.34125	0.134275	2.54143	0.0110401	1	Nmnat2
ENSRNOG00000002110	51.1359	-0.413421	0.163159	-2.53385	0.0112818	1	Fam114a1l1
ENSRNOG00000022312	54.5076	-0.277463	0.109625	-2.53101	0.0113734	1	Lrsam1
ENSRNOG00000029866	82.1813	0.272575	0.107828	2.52786	0.0114759	1	Dennd6b
ENSRNOG00000015736	348.75	-0.569143	0.225948	-2.51891	0.0117718	1	Dhrs3
ENSRNOG00000064743	150.718	-1.22337	0.486692	-2.51364	0.0119492	1	ENSRNOG00000014673
ENSRNOG00000066835	26.3392	-0.457377	0.182055	-2.51231	0.0119945	1	Hist2h3c2
ENSRNOG00000008450	2.18804	-1.52055	0.606468	-2.50722	0.0121686	1	ENSRNOG00000064940
ENSRNOG00000065077	36.7075	0.805694	0.321501	2.50604	0.0122092	1	ENSRNOG00000019470
ENSRNOG00000023640	3.74965	-1.03162	0.412189	-2.50279	0.0123219	1	Rab25
ENSRNOG00000023809	32.9842	0.526353	0.210519	2.50026	0.0124102	1	Opcml
ENSRNOG00000062371	1.56763	-2.27981	0.915002	-2.49159	0.0127173	1	ENSRNOG00000033560
ENSRNOG00000004281	38.0189	0.362454	0.145636	2.48877	0.0128185	1	Cobl
ENSRNOG00000016827	22.4832	-0.704086	0.283052	-2.48748	0.0128651	1	Slc38a3
ENSRNOG00000013399	3.68529	-1.15743	0.465345	-2.48726	0.0128732	1	Minar1
ENSRNOG00000060703	122.56	-0.345748	0.139098	-2.48564	0.0129317	1	Troap
ENSRNOG00000005049	1.94798	-1.47486	0.593452	-2.48522	0.0129472	1	Tbr1
ENSRNOG00000062991	1.28137	-1.73914	0.699973	-2.48459	0.0129702	1	ENSRNOG00000070320
ENSRNOG00000032297	700.48	-0.196661	0.0791717	-2.48398	0.0129924	1	Msmo1
ENSRNOG00000069365	2.20271	-1.48326	0.597592	-2.48206	0.0130626	1	ENSRNOG00000050129
ENSRNOG00000065184	39.4514	-0.382509	0.154157	-2.4813	0.0130906	1	ENSRNOG00000014143
ENSRNOG00000006972	38.4461	-0.317129	0.128029	-2.47702	0.0132485	1	Zfp189
ENSRNOG00000001992	297.365	0.150425	0.0607502	2.47613	0.0132816	1	Atp6v1a
ENSRNOG00000007625	48.9077	0.453072	0.183067	2.4749	0.0133274	1	B3galt1
ENSRNOG00000047455	1.03634	2.6285	1.06316	2.47235	0.0134227	1	Cdhr3
ENSRNOG00000015333	57.4364	-0.39246	0.15879	-2.47156	0.0134524	1	AABR07070225.1
ENSRNOG00000029286	10.2552	5.72842	2.31933	2.46986	0.0135166	1	Hbe1
ENSRNOG00000018237	853.233	-0.287088	0.116237	-2.46984	0.0135174	1	Gstp1
ENSRNOG00000000440	261.209	-0.161488	0.0654031	-2.46912	0.0135444	1	Pbx2
ENSRNOG00000069554	3.82241	-1.07811	0.437116	-2.4664	0.0136477	1	ENSRNOG00000069446
ENSRNOG00000031306	2.19383	1.67038	0.678061	2.46347	0.0137598	1	Zfp804b
ENSRNOG00000017876	103.432	-0.242894	0.0986051	-2.4633	0.0137663	1	Dnajc21
ENSRNOG00000064676	3.92463	1.14918	0.467716	2.45701	0.0140099	1	U6
ENSRNOG00000028082	0.925162	2.58136	1.05257	2.45244	0.0141892	1	Tal2
ENSRNOG00000009114	122.213	-0.198006	0.0809319	-2.44657	0.0144223	1	Fam110b
ENSRNOG00000010775	61.1505	0.331987	0.13638	2.43429	0.0149211	1	Arrdc4
ENSRNOG00000065892	47.3339	-0.376753	0.154828	-2.43336	0.0149593	1	ENSRNOG00000063429
ENSRNOG00000043068	41.9375	-0.330627	0.136147	-2.42845	0.0151636	1	Tipin
ENSRNOG00000007240	206.041	-0.194764	0.0802545	-2.42683	0.0152313	1	Rrs1
ENSRNOG00000000560	50.398	-0.350367	0.145382	-2.40998	0.0159534	1	Lrrc20
ENSRNOG00000029052	11.9725	-0.837479	0.348269	-2.40469	0.0161861	1	ENSRNOG00000015353
ENSRNOG00000064609	0.709813	-2.49456	1.03818	-2.40281	0.0162694	1	ENSRNOG00000069413
ENSRNOG00000012879	57.8371	-0.417799	0.174163	-2.39889	0.0164449	1	Fabp3
ENSRNOG00000055222	66.0396	-0.297654	0.124208	-2.3964	0.0165569	1	AC094212.1
ENSRNOG00000015036	1715.73	-0.237021	0.0989859	-2.39449	0.0166433	1	Ccn2
ENSRNOG00000017194	218.123	-0.295844	0.123709	-2.39144	0.0167823	1	Prdx1
ENSRNOG00000017444	19.0652	0.57657	0.241217	2.39025	0.0168369	1	Nrsn1
ENSRNOG00000001465	279.404	0.237152	0.0992499	2.38945	0.0168738	1	Ids
ENSRNOG00000005830	6.29564	0.964042	0.404099	2.38566	0.0170486	1	Tafa4
ENSRNOG00000027039	62.8318	-0.347773	0.145795	-2.38536	0.0170626	1	Mrpl22
ENSRNOG00000026415	9.12503	0.722506	0.303007	2.38446	0.0171043	1	Col14a1
ENSRNOG00000031003	22.2691	0.446655	0.187412	2.38328	0.017159	1	Zfp764
ENSRNOG00000015220	45.1587	0.425975	0.178847	2.38179	0.0172288	1	Crtac1
ENSRNOG00000030242	14.8602	-0.623435	0.261897	-2.38046	0.0172911	1	ENSRNOG00000007288
ENSRNOG00000022710	126.832	-0.407732	0.17182	-2.37302	0.0176431	1	Prrg4
ENSRNOG00000008691	101.672	0.243777	0.102783	2.37176	0.0177034	1	Cilk1
ENSRNOG00000023657	11.1984	0.915426	0.386085	2.37105	0.0177377	1	Gprin3
ENSRNOG00000016120	7.33135	0.854892	0.361105	2.36743	0.017912	1	Tlx1
ENSRNOG00000046905	157.069	-0.177198	0.074855	-2.36721	0.0179226	1	Sgce
ENSRNOG00000066701	21.7737	-0.471133	0.199291	-2.36405	0.0180763	1	ENSRNOG00000056619
ENSRNOG00000070271	24.1995	-0.514308	0.217622	-2.36331	0.0181126	1	ENSRNOG00000063312
ENSRNOG00000020892	446.728	-0.116508	0.0493632	-2.36021	0.0182645	1	Dpf2
ENSRNOG00000021138	243.192	-0.178078	0.0755059	-2.35846	0.0183508	1	Cers2
ENSRNOG00000005387	1194.49	-0.190565	0.0808397	-2.35732	0.0184073	1	ENSRNOG00000020957
ENSRNOG00000050655	352.379	-0.253558	0.107567	-2.35721	0.0184127	1	P4ha1
ENSRNOG00000007267	139.773	-0.195569	0.0829792	-2.35685	0.0184309	1	Mnat1
ENSRNOG00000056332	60.3642	0.295771	0.125672	2.35353	0.0185963	1	Miga1
ENSRNOG00000065995	5.74223	-0.982079	0.417503	-2.35227	0.0186593	1	ENSRNOG00000023851
ENSRNOG00000000700	74.272	-0.376921	0.160262	-2.3519	0.0186778	1	Tmem119
ENSRNOG00000039496	154.989	-0.318832	0.135766	-2.3484	0.0188544	1	ENSRNOG00000036622
ENSRNOG00000006864	113.568	0.237308	0.101096	2.34736	0.0189072	1	Scaper
ENSRNOG00000011104	7.61052	-0.766098	0.326376	-2.34729	0.0189107	1	Rpl22
ENSRNOG00000015142	75.1313	0.266149	0.113424	2.34649	0.0189509	1	Timm21
ENSRNOG00000015410	1.06559	-1.80902	0.77138	-2.34517	0.0190185	1	Aspn
ENSRNOG00000003207	7.07262	0.831916	0.354806	2.34471	0.019042	1	Fmnl1
ENSRNOG00000033913	19.7663	-0.660389	0.281815	-2.34334	0.0191119	1	AABR07053734.2
ENSRNOG00000007713	15.1647	0.50748	0.216605	2.34288	0.0191356	1	Tmcc3
ENSRNOG00000030902	1.68044	-1.46895	0.628085	-2.33877	0.0193472	1	AABR07062138.1
ENSRNOG00000018782	62.5428	-0.299193	0.127948	-2.3384	0.0193665	1	Gmnn
ENSRNOG00000013653	774.813	-0.226272	0.0968071	-2.33735	0.019421	1	Pdlim7
ENSRNOG00000008834	97.8644	0.334971	0.143404	2.33585	0.019499	1	Dach1
ENSRNOG00000062834	113.053	-0.298476	0.1278	-2.3355	0.0195173	1	ENSRNOG00000021158
ENSRNOG00000049537	19.6511	-0.797619	0.34168	-2.33441	0.0195745	1	4930523C07Rik
ENSRNOG00000019519	10.8551	0.60989	0.262007	2.32777	0.0199245	1	Idnk
ENSRNOG00000052161	0.845245	-1.95477	0.840555	-2.32557	0.0200417	1	AC105648.4
ENSRNOG00000065004	4.61073	-0.849295	0.365799	-2.32176	0.0202461	1	Klf8
ENSRNOG00000020557	8.91433	-0.689922	0.297565	-2.31856	0.0204187	1	Ryr1
ENSRNOG00000016502	17.9339	0.535612	0.231076	2.31791	0.0204543	1	Dscaml1
ENSRNOG00000016852	27.1347	-0.485385	0.209541	-2.31642	0.0205353	1	Apobec3
ENSRNOG00000065728	0.769303	-2.1928	0.946996	-2.31553	0.0205839	1	ENSRNOG00000063062
ENSRNOG00000059491	59.8924	0.347795	0.150289	2.31417	0.0206585	1	Fgd4
ENSRNOG00000061147	8.89799	0.75825	0.327819	2.31301	0.0207218	1	Fam189a2
ENSRNOG00000012940	205.056	0.193456	0.0836403	2.31296	0.020725	1	Vps41
ENSRNOG00000001851	19.3764	0.595209	0.257346	2.31287	0.0207296	1	Far2
ENSRNOG00000020541	54.8184	0.268879	0.116315	2.31164	0.0207976	1	Nprl3
ENSRNOG00000016371	25.4473	0.397447	0.172011	2.3106	0.0208552	1	Slc18b1
ENSRNOG00000015413	40.7009	0.321122	0.139064	2.30916	0.0209346	1	Qpctl
ENSRNOG00000043061	8.55703	0.788268	0.342379	2.30233	0.0213167	1	Siah3
ENSRNOG00000060626	17.4409	-0.467912	0.203717	-2.29687	0.0216259	1	Polk
ENSRNOG00000017468	12.5017	-0.567883	0.247557	-2.29394	0.0217937	1	Trappc6a
ENSRNOG00000064318	264.093	-0.181531	0.0791474	-2.29359	0.0218143	1	Kmt5a
ENSRNOG00000004613	273.426	0.205546	0.0896729	2.29217	0.0218958	1	Gpm6b
ENSRNOG00000008664	1495.08	-0.167359	0.0731925	-2.28656	0.0222212	1	AC127920.1
ENSRNOG00000015690	0.968391	-1.99894	0.875012	-2.28447	0.022344	1	Adad2
ENSRNOG00000027831	2.76649	-1.00774	0.44118	-2.28419	0.0223605	1	Map7d3
ENSRNOG00000006393	193.043	0.200256	0.0877199	2.28291	0.0224359	1	Sirt6
ENSRNOG00000006400	259.114	0.16936	0.074246	2.28107	0.0225444	1	Tbc1d14
ENSRNOG00000017941	58.9312	0.316007	0.139042	2.27274	0.0230419	1	Optn
ENSRNOG00000070329	0.732752	-2.21273	0.97401	-2.27177	0.0231002	1	ENSRNOG00000050469
ENSRNOG00000010431	0.512011	-2.48089	1.09341	-2.26895	0.0232714	1	Msh4
ENSRNOG00000009449	690.865	0.109953	0.048483	2.26786	0.0233378	1	Trim35
ENSRNOG00000018969	144.568	-0.256824	0.113403	-2.2647	0.0235313	1	Gpatch4
ENSRNOG00000066033	377.947	0.198263	0.0875517	2.26452	0.023542	1	ENSRNOG00000071133
ENSRNOG00000007262	50.1998	-0.299364	0.132335	-2.26217	0.0236869	1	Ccdc134
ENSRNOG00000069617	12.6211	0.657067	0.290544	2.2615	0.0237281	1	ENSRNOG00000054921
ENSRNOG00000007548	107.95	-0.225992	0.0999937	-2.26006	0.0238175	1	Polr3f
ENSRNOG00000016152	354.966	-0.192631	0.0854434	-2.25448	0.0241658	1	Dek
ENSRNOG00000011648	1.32378	-1.68364	0.747449	-2.25251	0.0242899	1	Aqp1
ENSRNOG00000068695	1.92173	-1.48169	0.658037	-2.25169	0.0243421	1	Diras3
ENSRNOG00000045760	267.018	-0.200005	0.0888541	-2.25093	0.0243898	1	Ebna1bp2
ENSRNOG00000002790	35.8014	0.338526	0.150777	2.2452	0.0247552	1	Abcb7
ENSRNOG00000066459	8.39764	-0.708569	0.315859	-2.24331	0.024877	1	ENSRNOG00000053259
ENSRNOG00000043197	3.39277	1.22035	0.54416	2.24263	0.0249209	1	ENSRNOG00000013975
ENSRNOG00000000955	38.7006	-0.307531	0.137159	-2.24215	0.0249517	1	Lnx2
ENSRNOG00000014152	10.8276	-0.605707	0.270411	-2.23995	0.0250944	1	Kcnip3
ENSRNOG00000018363	129.983	0.218199	0.0974727	2.23856	0.0251843	1	Hectd3
ENSRNOG00000065390	1.34146	-1.62899	0.728214	-2.23696	0.0252888	1	Olr1387
ENSRNOG00000011026	322.948	0.166484	0.0744467	2.23629	0.0253329	1	Irf2bpl
ENSRNOG00000002318	55.2922	0.346201	0.154811	2.23628	0.0253334	1	Limch1
ENSRNOG00000064668	2.29411	1.38685	0.620534	2.23492	0.0254224	1	ENSRNOG00000066724
ENSRNOG00000005993	21.7945	-0.511815	0.229183	-2.23321	0.0255351	1	Oxsm
ENSRNOG00000012705	104.121	-0.189094	0.0847321	-2.23167	0.0256369	1	Pcgf2
ENSRNOG00000014519	2.04515	-1.45346	0.651287	-2.23167	0.0256369	1	Slc35g3
ENSRNOG00000002203	85.9681	-0.267453	0.119866	-2.23127	0.0256634	1	Lin54
ENSRNOG00000000386	0.616184	2.53394	1.13663	2.22935	0.0257908	1	Pbld1
ENSRNOG00000027724	16.6262	-0.464959	0.208734	-2.22751	0.0259129	1	Plekhf1
ENSRNOG00000042261	1052.62	-0.166541	0.0747827	-2.227	0.0259471	1	Hdgf
ENSRNOG00000065096	48.112	-0.382863	0.17192	-2.22698	0.0259486	1	ENSRNOG00000007900
ENSRNOG00000015202	548.821	0.149997	0.0673895	2.22582	0.0260262	1	Dnajc5
ENSRNOG00000052070	7.47833	0.81941	0.368517	2.22354	0.0261796	1	Aldh1a3
ENSRNOG00000005850	65.279	0.362864	0.163413	2.22054	0.0263824	1	Gdap1
ENSRNOG00000055036	44.9921	0.285084	0.128396	2.22035	0.0263953	1	RGD1311164
ENSRNOG00000019743	357.701	0.196793	0.0886357	2.22024	0.0264023	1	Tmem63b
ENSRNOG00000008016	911.063	-0.187532	0.084503	-2.21923	0.0264712	1	Ckap4
ENSRNOG00000070951	445.061	-0.164778	0.0742591	-2.21896	0.0264896	1	Arf6
ENSRNOG00000045665	33.155	0.373244	0.168326	2.21739	0.0265962	1	Amigo1
ENSRNOG00000052310	3.0984	1.20018	0.542655	2.21168	0.0269888	1	Pkd1l3
ENSRNOG00000070034	57.3571	-0.385611	0.174493	-2.20989	0.0271128	1	Ankub1
ENSRNOG00000021553	15.7227	0.552997	0.250427	2.20821	0.0272294	1	Nckap5
ENSRNOG00000030048	2.61161	-1.23324	0.558761	-2.2071	0.0273068	1	AABR07038355.1
ENSRNOG00000015894	4.18047	-0.980258	0.444352	-2.20604	0.0273812	1	Dock8
ENSRNOG00000003284	2.97144	-1.23253	0.558825	-2.20557	0.027414	1	Epn3
ENSRNOG00000064915	45.6811	0.34678	0.157308	2.20446	0.0274921	1	ENSRNOG00000070202
ENSRNOG00000009266	1158.64	-0.23789	0.108009	-2.20249	0.0276305	1	Anp32b
ENSRNOG00000013946	98.3463	-0.189628	0.0861135	-2.20208	0.0276599	1	Rnf149
ENSRNOG00000057867	24.3703	-0.384237	0.174525	-2.20161	0.0276926	1	Mns1
ENSRNOG00000004699	211.315	-0.2008	0.0912557	-2.20041	0.0277781	1	Fibin
ENSRNOG00000026085	42.4388	-0.357191	0.162371	-2.19985	0.0278178	1	Rabl3
ENSRNOG00000024245	30.1554	0.385152	0.175271	2.19746	0.0279877	1	Zkscan2
ENSRNOG00000054461	1.35965	-1.98485	0.903703	-2.19636	0.0280665	1	RNaseP_nuc
ENSRNOG00000063882	3.76418	-1.03306	0.470669	-2.19488	0.0281725	1	ENSRNOG00000050758
ENSRNOG00000002751	39.5108	-0.36165	0.1648	-2.19448	0.028201	1	Zdhhc15
ENSRNOG00000038902	9.21864	-0.619506	0.282778	-2.19079	0.0284673	1	Rbis
ENSRNOG00000026059	5.5941	-0.843038	0.384995	-2.18974	0.0285434	1	Paqr6
ENSRNOG00000067308	0.980906	1.99361	0.910589	2.18936	0.0285708	1	ENSRNOG00000065017
ENSRNOG00000052477	201.557	-0.172916	0.078981	-2.18933	0.0285725	1	Tbrg4
ENSRNOG00000003756	4.43152	-0.979736	0.447524	-2.18924	0.0285796	1	Lancl3
ENSRNOG00000069047	99.8154	-0.195242	0.089191	-2.18903	0.0285948	1	ENSRNOG00000042068
ENSRNOG00000009066	226.935	0.230106	0.105166	2.18803	0.0286672	1	Thra
ENSRNOG00000000536	29.016	0.451531	0.206369	2.18798	0.028671	1	Mdga1
ENSRNOG00000010882	125.251	-0.2236	0.102254	-2.18672	0.0287626	1	Sptlc1
ENSRNOG00000007033	68.6214	0.310591	0.142043	2.18659	0.0287723	1	Sorcs2
ENSRNOG00000007142	95.7872	0.330166	0.15103	2.1861	0.0288085	1	B3gat1
ENSRNOG00000012060	23.0333	0.419286	0.192394	2.17931	0.0293084	1	Gucy1b1
ENSRNOG00000060810	0.749773	-2.12174	0.975267	-2.17555	0.0295888	1	AC114512.2
ENSRNOG00000012721	94.1455	-0.345989	0.159239	-2.17277	0.0297979	1	Ednra
ENSRNOG00000028368	13.5145	0.608039	0.2799	2.17234	0.02983	1	Etnk2
ENSRNOG00000020684	709.82	0.119197	0.0548869	2.17168	0.0298801	1	Vat1
ENSRNOG00000064111	2.20194	1.68877	0.777787	2.17125	0.0299126	1	Tnip3
ENSRNOG00000007326	202.504	0.242177	0.111554	2.17094	0.029936	1	Prepl
ENSRNOG00000002708	120.747	0.18612	0.0857905	2.16948	0.0300465	1	Phf8
ENSRNOG00000012512	131.866	-0.434212	0.200191	-2.16899	0.0300835	1	Nexn
ENSRNOG00000039300	119.47	0.210603	0.0971287	2.16828	0.030137	1	Ahcyl2
ENSRNOG00000022615	30.2579	-0.337069	0.155491	-2.16777	0.030176	1	Tp53i13
ENSRNOG00000062875	23.3199	-0.447685	0.206567	-2.16726	0.0302152	1	ENSRNOG00000070319
ENSRNOG00000042355	156.652	0.223985	0.103387	2.16646	0.0302758	1	Tarbp2
ENSRNOG00000045621	52.0428	0.276567	0.127669	2.16629	0.030289	1	Gatc
ENSRNOG00000003285	9.25896	0.663915	0.306535	2.16587	0.0303211	1	Mpv17l
ENSRNOG00000061526	1.26935	2.01337	0.929801	2.16537	0.0303591	1	Rsph6a
ENSRNOG00000008570	392.269	0.270522	0.125155	2.16148	0.030658	1	Cadps
ENSRNOG00000001843	40.6526	-0.349672	0.161774	-2.16148	0.0306583	1	Bcl6
ENSRNOG00000010903	2.07471	-1.27304	0.589309	-2.16022	0.0307559	1	Crb1
ENSRNOG00000010133	141.264	0.268258	0.124194	2.15999	0.0307735	1	Bpgm
ENSRNOG00000001816	94.5794	-0.233414	0.108108	-2.15909	0.0308432	1	Rfc4
ENSRNOG00000021938	13.4837	0.562526	0.260776	2.15712	0.030996	1	Lrrtm4
ENSRNOG00000013236	83.1223	0.217792	0.100969	2.15702	0.0310039	1	Samd8
ENSRNOG00000066220	0.7114	2.70778	1.25553	2.15668	0.0310304	1	ENSRNOG00000054955
ENSRNOG00000007690	12.7643	0.624188	0.289573	2.15555	0.0311192	1	Cmpk2
ENSRNOG00000047517	21.6367	-0.382704	0.177559	-2.15536	0.0311336	1	Oxld1
ENSRNOG00000020857	248.208	-0.20446	0.0949396	-2.15358	0.0312729	1	Ppfia1
ENSRNOG00000016906	26.0718	-0.355256	0.164984	-2.15327	0.0312974	1	Lipt2
ENSRNOG00000018630	429.568	-0.164917	0.076653	-2.15147	0.031439	1	Gapdh
ENSRNOG00000002305	2.47297	-1.20529	0.560749	-2.14942	0.0316012	1	Slc15a2
ENSRNOG00000037295	47.0041	-0.273013	0.12707	-2.14852	0.0316728	1	Poc1a
ENSRNOG00000001324	4.06712	-0.950424	0.442427	-2.1482	0.0316976	1	Asmt
ENSRNOG00000067070	3.53621	-1.08107	0.503332	-2.14784	0.0317268	1	Immp2l
ENSRNOG00000021521	3.34625	1.02789	0.47882	2.14671	0.0318164	1	Chst5
ENSRNOG00000011446	0.888545	-1.8843	0.878274	-2.14546	0.0319162	1	Vill
ENSRNOG00000033663	110.291	-0.271384	0.126548	-2.14451	0.0319918	1	P4ha2
ENSRNOG00000056651	64.032	-0.262773	0.122561	-2.14401	0.0320318	1	ENSRNOG00000018742
ENSRNOG00000021015	10.5164	-0.593927	0.277186	-2.1427	0.0321371	1	Sbsn
ENSRNOG00000008099	0.906325	2.24416	1.04756	2.14228	0.0321707	1	Galnt12
ENSRNOG00000026178	184.163	-0.213024	0.0994775	-2.14143	0.0322395	1	Adpgk
ENSRNOG00000067047	0.77736	-1.96385	0.918425	-2.13828	0.0324938	1	ENSRNOG00000024331
ENSRNOG00000020737	285.711	-0.168621	0.0789489	-2.13582	0.032694	1	Cdc25a
ENSRNOG00000056398	295.886	-0.179265	0.0839614	-2.13509	0.0327539	1	AABR07036855.1
ENSRNOG00000006865	673.924	-0.153298	0.0717998	-2.13508	0.0327544	1	Laptm4a
ENSRNOG00000015109	50.0987	-0.334283	0.156633	-2.13418	0.032828	1	Ubxn8
ENSRNOG00000051868	45.1552	0.284123	0.133142	2.13398	0.0328442	1	RGD1561277
ENSRNOG00000068463	1.85924	1.54173	0.722736	2.13319	0.0329091	1	U6
ENSRNOG00000018746	126.704	-0.194872	0.0915194	-2.12929	0.0332301	1	Slc30a5
ENSRNOG00000010972	4.65165	0.872575	0.410589	2.12518	0.0335717	1	Neurog2
ENSRNOG00000046852	35.7789	0.472748	0.222803	2.12182	0.0338527	1	B3gat2
ENSRNOG00000009336	4.82063	1.02146	0.48175	2.1203	0.0339805	1	Mapk15
ENSRNOG00000013825	69.9065	0.330223	0.15575	2.12021	0.0339886	1	Rap1gap
ENSRNOG00000012455	1152.62	-0.121167	0.0571579	-2.11986	0.0340178	1	Tardbp
ENSRNOG00000059538	16.9112	-0.571472	0.269673	-2.11913	0.0340796	1	Clec2g
ENSRNOG00000005374	215.763	-0.205792	0.0971368	-2.11858	0.034126	1	Lyar
ENSRNOG00000024201	13.2708	-0.523003	0.247018	-2.11727	0.0342372	1	Fer1l5
ENSRNOG00000001329	1.94913	1.47612	0.69732	2.11685	0.034273	1	Gjc3
ENSRNOG00000069669	7.14356	-0.82178	0.388274	-2.11649	0.0343029	1	ENSRNOG00000020430
ENSRNOG00000016254	185.297	0.19965	0.0944828	2.11309	0.0345934	1	Sema4c
ENSRNOG00000054272	322.062	0.17136	0.0811051	2.11281	0.0346167	1	Dhx57
ENSRNOG00000009889	128.093	0.228427	0.108337	2.10848	0.0349892	1	Pgm1
ENSRNOG00000037621	3.79155	-1.09369	0.51905	-2.10709	0.0351096	1	Spata48
ENSRNOG00000005924	580.332	-0.186293	0.0884548	-2.10608	0.0351973	1	Dstn
ENSRNOG00000004650	214.119	0.291094	0.138241	2.1057	0.0352301	1	Begain
ENSRNOG00000009878	175.016	-0.239251	0.11367	-2.10479	0.0353096	1	Crtapl1
ENSRNOG00000008806	11.5872	0.572021	0.271832	2.10432	0.0353505	1	Clip4
ENSRNOG00000019159	155.479	0.256237	0.121955	2.10108	0.0356336	1	Jakmip2
ENSRNOG00000019550	182.783	0.166944	0.0796809	2.09516	0.0361566	1	Slc11a2
ENSRNOG00000032208	18.7038	0.413481	0.197601	2.09251	0.0363928	1	Eda
ENSRNOG00000053735	12.2124	0.50943	0.243511	2.09202	0.0364368	1	Hebp2
ENSRNOG00000010227	73.8424	0.226231	0.108215	2.09058	0.0365662	1	Gpatch2l
ENSRNOG00000009151	26.3995	-0.350838	0.167847	-2.09022	0.036598	1	Mipol1
ENSRNOG00000008299	0.821288	2.02176	0.967253	2.09021	0.0365988	1	Dcdc2c
ENSRNOG00000019298	331.457	0.146631	0.0701772	2.08944	0.0366681	1	Dctn4
ENSRNOG00000066500	4.69877	-1.03834	0.497049	-2.08901	0.0367069	1	ENSRNOG00000064444
ENSRNOG00000013585	5.12465	-0.847928	0.406201	-2.08746	0.0368467	1	Nmnat3
ENSRNOG00000059402	112.459	-0.176504	0.0845581	-2.08737	0.0368551	1	Itgb1bp1
ENSRNOG00000068048	5.20266	-0.986646	0.472877	-2.08648	0.0369355	1	ENSRNOG00000062961
ENSRNOG00000020729	35.7916	-0.469481	0.225124	-2.08543	0.0370304	1	Stc2
ENSRNOG00000010352	116.215	-0.238759	0.114588	-2.08363	0.0371936	1	Dnajc3
ENSRNOG00000021507	19.6152	0.48426	0.232552	2.08238	0.037308	1	Luzp2
ENSRNOG00000020391	78.1283	-0.249002	0.119608	-2.08181	0.0373596	1	Nip7
ENSRNOG00000032699	46.2728	0.271692	0.130569	2.08084	0.0374488	1	Ttyh1
ENSRNOG00000011675	64.5725	0.238778	0.114775	2.0804	0.0374892	1	Zfp40
ENSRNOG00000013085	20.1964	0.396643	0.19084	2.07841	0.0376718	1	Nkain3
ENSRNOG00000064247	1.81167	-1.41243	0.679832	-2.07761	0.037745	1	ENSRNOG00000015051
ENSRNOG00000058545	27.244	0.467338	0.225061	2.07649	0.0378487	1	Arhgap4
ENSRNOG00000039815	314.405	0.188206	0.0906725	2.07567	0.0379245	1	Zfp512
ENSRNOG00000002950	2.6137	-1.07571	0.518471	-2.07477	0.0380078	1	Lyl1
ENSRNOG00000037206	32.7938	-0.299937	0.144624	-2.07392	0.0380872	1	Ccdc77
ENSRNOG00000064052	5.85179	0.809371	0.390662	2.07179	0.038285	1	Kcna1
ENSRNOG00000054879	236.427	-0.293956	0.142104	-2.06859	0.0385843	1	Zic2
ENSRNOG00000010053	2.7205	1.23541	0.597686	2.06699	0.0387352	1	Calcr
ENSRNOG00000010390	87.5704	-0.20371	0.0985901	-2.06623	0.0388069	1	Hmbs
ENSRNOG00000003005	59.0736	0.46919	0.227221	2.06491	0.038932	1	Rasgef1c
ENSRNOG00000010453	204.605	0.231488	0.112107	2.06488	0.0389342	1	Klhl7
ENSRNOG00000070930	45.3438	-0.280955	0.136093	-2.06443	0.0389772	1	Hilpda
ENSRNOG00000039048	2.50748	-1.17984	0.571706	-2.06372	0.0390439	1	Cd200r1
ENSRNOG00000003953	154.955	-0.148781	0.0721613	-2.06179	0.039228	1	Rab3gap1
ENSRNOG00000065334	0.71349	-2.19078	1.06305	-2.06084	0.0393182	1	ENSRNOG00000063091
ENSRNOG00000016538	74.8154	-0.410138	0.199021	-2.06078	0.0393242	1	Itga8
ENSRNOG00000053232	218.61	-0.22002	0.106835	-2.05944	0.039452	1	Ror2
ENSRNOG00000008704	338.365	-0.142158	0.0690441	-2.05894	0.0395003	1	Tmem97
ENSRNOG00000009197	31.2297	0.441877	0.214629	2.0588	0.0395138	1	Asb4
ENSRNOG00000016066	63.1594	-0.298698	0.145146	-2.05792	0.0395981	1	Bambi
ENSRNOG00000026679	4.31229	-1.01246	0.492006	-2.05783	0.0396065	1	Scn4b
ENSRNOG00000052887	128.204	0.330736	0.160748	2.05748	0.0396398	1	Dnajc6
ENSRNOG00000004763	32.9682	0.397004	0.193034	2.05665	0.0397198	1	Sirpa
ENSRNOG00000019354	103.295	0.2203	0.107125	2.05648	0.0397362	1	Ptch1
ENSRNOG00000067804	1.13451	-1.55546	0.756518	-2.05608	0.0397752	1	ENSRNOG00000026204
ENSRNOG00000013669	67.8209	0.332446	0.16174	2.05543	0.0398376	1	Pik3r4
ENSRNOG00000002943	115.911	-0.257224	0.125283	-2.05315	0.0400584	1	Mrpl55
ENSRNOG00000062624	7.6953	0.661931	0.323092	2.04874	0.0404876	1	ENSRNOG00000059224
ENSRNOG00000004736	117.453	0.200409	0.0978397	2.04834	0.0405264	1	Ralgps2
ENSRNOG00000017695	632.393	-0.192132	0.0938653	-2.04689	0.0406687	1	AABR07012795.1
ENSRNOG00000065114	4.19334	-1.13836	0.556472	-2.04568	0.0407879	1	ENSRNOG00000030879
ENSRNOG00000059106	7.35503	-0.738445	0.361058	-2.04523	0.0408326	1	AABR07065531.24
ENSRNOG00000020390	60.3244	-0.259559	0.126916	-2.04513	0.040842	1	Tmem161a
ENSRNOG00000002126	27.2694	0.374733	0.183342	2.0439	0.0409635	1	Ncam2
ENSRNOG00000004857	20.5591	-0.393033	0.192356	-2.04325	0.0410273	1	L2hgdh
ENSRNOG00000010092	1.13107	-1.52587	0.746793	-2.04323	0.0410293	1	Magix
ENSRNOG00000019946	74.5194	-0.243182	0.119045	-2.04277	0.0410748	1	Gmppa
ENSRNOG00000006961	689.164	-0.103067	0.0504597	-2.04257	0.0410954	1	Snrpb
ENSRNOG00000017863	312.337	-0.162485	0.0795498	-2.04256	0.0410959	1	Zeb1
ENSRNOG00000022030	22.0002	-0.443024	0.216909	-2.04244	0.0411074	1	Aunip
ENSRNOG00000047040	1.92348	1.37326	0.672517	2.04198	0.0411539	1	Lhb
ENSRNOG00000010567	54.2383	0.274376	0.134415	2.04127	0.0412243	1	Angel1
ENSRNOG00000049517	13.7826	0.604043	0.295933	2.04115	0.0412362	1	Tnfaip3
ENSRNOG00000014614	193.189	-0.160655	0.0787223	-2.04078	0.0412729	1	Cxxc1
ENSRNOG00000018042	101.57	0.221212	0.108452	2.03972	0.0413785	1	Mrpl48
ENSRNOG00000014066	139.275	-0.298412	0.146314	-2.03954	0.0413963	1	Jade1
ENSRNOG00000027569	122.954	0.175662	0.0861468	2.0391	0.0414402	1	Trappc9
ENSRNOG00000066730	4.94508	-0.826063	0.405341	-2.03795	0.0415552	1	ENSRNOG00000053202
ENSRNOG00000011863	28.4889	-0.391484	0.192134	-2.03756	0.0415939	1	Gins3
ENSRNOG00000004492	64.3927	-0.230494	0.113206	-2.03606	0.041744	1	Mterf3
ENSRNOG00000069152	14.4222	-0.565976	0.278246	-2.03408	0.0419434	1	ENSRNOG00000015411
ENSRNOG00000026217	3.95255	-0.792979	0.389893	-2.03384	0.0419677	1	Armc2
ENSRNOG00000012966	125.05	-0.209523	0.103061	-2.03301	0.0420513	1	Acadl
ENSRNOG00000020129	145.641	-0.315271	0.155087	-2.03286	0.0420666	1	Cdh3
ENSRNOG00000006077	247.641	-0.196087	0.096497	-2.03205	0.0421484	1	Snx5
ENSRNOG00000013889	59.5721	-0.234031	0.115196	-2.03159	0.0421954	1	Tmed3
ENSRNOG00000016284	3.85718	1.01622	0.50076	2.02936	0.0424217	1	Dmrt3
ENSRNOG00000012772	121.487	-0.329013	0.162154	-2.02902	0.0424567	1	Nqo1
ENSRNOG00000003785	9.54073	-0.625673	0.30837	-2.02897	0.0424614	1	Usp43
ENSRNOG00000058281	0.801836	-2.0399	1.00552	-2.02871	0.042488	1	U6
ENSRNOG00000016731	801.766	-0.318876	0.157257	-2.02774	0.0425868	1	Tpm2
ENSRNOG00000060054	8.24129	0.641314	0.316285	2.02765	0.0425962	1	Doc2b
ENSRNOG00000012089	219.988	-0.166054	0.0820996	-2.02259	0.0431158	1	Cstf3
ENSRNOG00000038024	1.61388	-1.39274	0.688632	-2.02247	0.0431278	1	AABR07061254.1
ENSRNOG00000001271	2.90014	1.128	0.55781	2.0222	0.0431559	1	Card6
ENSRNOG00000057537	1.8604	1.51181	0.747991	2.02116	0.0432628	1	Snora5c
ENSRNOG00000009958	164.925	-0.168964	0.0836569	-2.01972	0.043412	1	Nkapd1
ENSRNOG00000066162	11.652	-0.574612	0.284685	-2.01841	0.0435484	1	ENSRNOG00000014779
ENSRNOG00000002462	47.0142	0.282628	0.140081	2.01761	0.0436318	1	B9d1
ENSRNOG00000002595	23.086	0.453414	0.22474	2.01751	0.0436425	1	Dpp10
ENSRNOG00000022405	12.7539	0.549144	0.272233	2.01719	0.0436758	1	Neurog1
ENSRNOG00000068149	2.98874	-1.07959	0.535259	-2.01696	0.0437	1	ENSRNOG00000015026
ENSRNOG00000048580	180.371	-0.198972	0.0987039	-2.01585	0.0438161	1	Trip6
ENSRNOG00000018993	580.065	-0.142885	0.0708849	-2.01573	0.043828	1	Ilk
ENSRNOG00000017511	6.11813	-0.807761	0.400946	-2.01463	0.043943	1	Dcdc2
ENSRNOG00000005457	71.3238	0.381844	0.189912	2.01064	0.0443637	1	Lamp5
ENSRNOG00000010141	94.7467	0.23981	0.119339	2.00949	0.0444855	1	Ttll1
ENSRNOG00000023760	46.4085	0.294678	0.146729	2.00831	0.04461	1	Plekhm3
ENSRNOG00000068380	1.57709	-1.54451	0.770551	-2.00442	0.0450249	1	ENSRNOG00000060403
ENSRNOG00000070983	102.482	-0.237733	0.118683	-2.0031	0.0451667	1	ENSRNOG00000009610
ENSRNOG00000007125	120.771	-0.181932	0.0908874	-2.00173	0.0453139	1	Vps54
ENSRNOG00000011202	206.572	0.229437	0.114626	2.00162	0.0453254	1	Chrna4
ENSRNOG00000020883	27.8899	-0.331502	0.1657	-2.00061	0.0454346	1	Dhdh
ENSRNOG00000006030	100.321	0.243029	0.121495	2.00032	0.045466	1	Ptprz1
ENSRNOG00000019719	0.774685	2.29679	1.14849	1.99984	0.0455176	1	Kcna5
ENSRNOG00000056017	42.9022	0.318828	0.159457	1.99945	0.0455594	1	ENSRNOG00000012881
ENSRNOG00000030243	29.4538	0.351756	0.175931	1.99941	0.0455645	1	Lrp1b
ENSRNOG00000011846	0.751423	1.97331	0.987108	1.99908	0.0455997	1	Krt28
ENSRNOG00000030439	13.8761	-0.616001	0.308242	-1.99843	0.0456698	1	AABR07031505.1
ENSRNOG00000006741	1.72562	-1.27907	0.640311	-1.99758	0.0457617	1	Podnl1
ENSRNOG00000020355	18.8187	-0.395447	0.197966	-1.99755	0.0457652	1	Twist2
ENSRNOG00000036692	3.69325	0.961198	0.48186	1.99477	0.0460684	1	Gcgr
ENSRNOG00000025122	72.226	0.591846	0.296909	1.99336	0.0462221	1	AABR07005506.1
ENSRNOG00000011237	357.833	-0.185449	0.0931135	-1.99164	0.0464105	1	Zc3h13
ENSRNOG00000030537	35.7097	-0.284053	0.142741	-1.98999	0.0465918	1	Slc26a11
ENSRNOG00000006508	4.8939	-0.792515	0.398369	-1.9894	0.0466571	1	Thnsl2
ENSRNOG00000036661	9.31766	0.60911	0.306183	1.98936	0.046661	1	Rab40b
ENSRNOG00000026974	45.8693	0.348802	0.175358	1.98908	0.0466921	1	Dbndd1
ENSRNOG00000043069	50.3077	-0.264277	0.132878	-1.98887	0.0467156	1	Sec22a
ENSRNOG00000011008	69.1458	-0.246944	0.124191	-1.98842	0.0467648	1	Bet1
ENSRNOG00000000104	213.332	-0.125437	0.0630926	-1.98815	0.0467952	1	Thoc3
ENSRNOG00000001414	232.827	-0.303556	0.152952	-1.98464	0.0471841	1	Serpine1
ENSRNOG00000004027	229.938	-0.147481	0.0743171	-1.98449	0.0472015	1	Aldh9a1
ENSRNOG00000011071	1.29753	-1.39393	0.702455	-1.98436	0.0472153	1	Nt5e
ENSRNOG00000069420	1.93113	-1.28972	0.650162	-1.98369	0.0472901	1	Sh2d1b2
ENSRNOG00000012622	203.59	0.335384	0.169133	1.98296	0.0473719	1	Mmp15
ENSRNOG00000025052	30.4033	-0.308781	0.155737	-1.98271	0.0473996	1	Stard5
ENSRNOG00000021497	414.597	0.110071	0.0555325	1.98209	0.0474687	1	Akt3
ENSRNOG00000009540	6.3888	0.715315	0.360987	1.98155	0.0475295	1	Gpr3
ENSRNOG00000013526	15.2256	0.47055	0.23749	1.98135	0.0475519	1	Rassf4
ENSRNOG00000052959	58.8592	-0.227073	0.114694	-1.97982	0.0477242	1	Zscan12
ENSRNOG00000018770	66.9916	-0.232017	0.117269	-1.97851	0.0478713	1	Pmaip1
ENSRNOG00000006334	54.5416	0.312985	0.15833	1.97679	0.0480658	1	Txndc16
ENSRNOG00000059510	92.1188	0.310024	0.156889	1.97607	0.0481468	1	Amph
ENSRNOG00000012037	146.391	-0.190947	0.0967236	-1.97415	0.0483645	1	Galnt7
ENSRNOG00000037793	165.336	0.367596	0.186353	1.97258	0.0485438	1	Cdk5r2
ENSRNOG00000012414	177.143	-0.229858	0.116537	-1.97241	0.0485629	1	Rhobtb3
ENSRNOG00000060008	79.8746	-0.198419	0.100601	-1.97234	0.0485704	1	Cog7
ENSRNOG00000015914	1010.54	-0.115313	0.0584801	-1.97183	0.0486294	1	U2af2
ENSRNOG00000061146	201.981	-0.165252	0.0838096	-1.97176	0.0486375	1	Gar1
ENSRNOG00000038202	1.515	-1.52982	0.77631	-1.97062	0.0487669	1	Calml4
ENSRNOG00000017939	167.761	0.20877	0.106081	1.96802	0.0490658	1	Chn1
ENSRNOG00000065528	329.759	0.176024	0.0894572	1.9677	0.0491031	1	St8sia2
ENSRNOG00000037418	1.46833	-1.32419	0.673031	-1.96751	0.0491245	1	Inca1
ENSRNOG00000027960	9.28001	-0.50086	0.25475	-1.96608	0.0492891	1	AC094055.1
ENSRNOG00000070046	71.4388	-0.264979	0.134798	-1.96574	0.0493285	1	Cdc45
ENSRNOG00000037229	1.84748	-1.32288	0.673054	-1.96549	0.0493577	1	Gmppb
ENSRNOG00000004509	125.703	-0.177284	0.090276	-1.9638	0.049553	1	Eapp
ENSRNOG00000024786	87.1594	0.218386	0.111284	1.96242	0.049714	1	Asb6
ENSRNOG00000064142	178.726	-0.317965	0.162038	-1.96228	0.0497299	1	ENSRNOG00000049075
ENSRNOG00000020197	297.76	-0.281229	0.143367	-1.96161	0.0498085	1	Cd248
ENSRNOG00000067470	45.6551	-0.274431	0.140015	-1.96001	0.0499944	1	ENSRNOG00000020058
ENSRNOG00000043007	236.143	-0.278419	0.142066	-1.95979	0.0500203	1	Rcn3
ENSRNOG00000064634	57.7833	0.345454	0.176283	1.95966	0.0500355	1	Sorl1
ENSRNOG00000015679	103.271	0.28861	0.147327	1.95898	0.0501157	1	Dok4
ENSRNOG00000012937	105.508	0.179781	0.091863	1.95705	0.0503413	1	Wwp2
ENSRNOG00000027623	200.399	0.162674	0.0831446	1.95652	0.0504044	1	D5Ertd579e
ENSRNOG00000019586	2.10967	1.32913	0.679374	1.95641	0.0504173	1	Ccdc24
ENSRNOG00000024799	4.66676	-0.90054	0.460527	-1.95546	0.0505293	1	Cd93
ENSRNOG00000022143	25.9994	0.400759	0.205023	1.9547	0.0506187	1	Dusp23
ENSRNOG00000014025	20.7388	0.548137	0.28043	1.95463	0.0506268	1	Rasgrf1
ENSRNOG00000015791	59.3194	0.260384	0.133274	1.95375	0.0507308	1	Zdhhc12
ENSRNOG00000011363	29.9112	-0.296178	0.151641	-1.95316	0.0508012	1	Napepld
ENSRNOG00000059891	110.326	0.206506	0.10577	1.95241	0.0508894	1	NEWGENE_1308612
ENSRNOG00000006608	45.5465	0.25495	0.130585	1.95237	0.0508939	1	Tmem70
ENSRNOG00000020072	8.02682	0.710522	0.364182	1.95101	0.0510558	1	Pcdhb9
ENSRNOG00000014602	36.9377	-0.284827	0.146048	-1.95023	0.0511491	1	Mtfmt
ENSRNOG00000005669	5.78342	-0.727813	0.373268	-1.94984	0.0511949	1	Ca8
ENSRNOG00000010397	4.74423	-0.767506	0.393824	-1.94886	0.0513125	1	Agbl3
ENSRNOG00000009085	75.5166	0.245362	0.125919	1.94858	0.0513456	1	Prkag2
ENSRNOG00000003313	37.4146	0.479957	0.246359	1.9482	0.0513912	1	Glra2
ENSRNOG00000008482	569.927	-0.213645	0.109878	-1.94438	0.0518497	1	Rbms1
ENSRNOG00000027103	0.577425	-2.05376	1.05682	-1.94334	0.0519747	1	Gpr151
ENSRNOG00000015941	215.441	-0.228061	0.117386	-1.94283	0.0520371	1	Fkbp10
ENSRNOG00000011794	0.99459	-1.61641	0.833135	-1.94015	0.0523609	1	Tcea3
ENSRNOG00000003268	123.202	-0.244718	0.126148	-1.93993	0.0523877	1	Maml1
ENSRNOG00000066503	1.30382	1.74619	0.900819	1.93845	0.0525688	1	Spink2
ENSRNOG00000015075	9.34511	-0.568429	0.29338	-1.93752	0.0526819	1	Stc1
ENSRNOG00000002509	522.442	0.100098	0.0517003	1.93612	0.0528531	1	Gnl3l
ENSRNOG00000022701	3.52543	-0.824082	0.425798	-1.93538	0.0529434	1	Ceacam18
ENSRNOG00000013552	387.028	-0.238119	0.123086	-1.93458	0.0530417	1	Scd
ENSRNOG00000019193	187.7	0.228481	0.118223	1.93263	0.0532824	1	Stx1b
ENSRNOG00000036601	28.9035	0.368398	0.190651	1.93231	0.053321	1	Exoc6
ENSRNOG00000035513	13.0736	-0.546158	0.282666	-1.93217	0.0533389	1	Mir214
ENSRNOG00000018666	449.459	0.152721	0.0790442	1.93209	0.053348	1	Gpsm1
ENSRNOG00000008939	35.6004	0.335102	0.173562	1.93073	0.0535159	1	Nxph1
ENSRNOG00000000068	56.7517	-0.23597	0.122286	-1.92966	0.0536485	1	Ppp2r5a
ENSRNOG00000031053	1132.53	0.241751	0.125326	1.92899	0.0537325	1	Mt-nd4l
ENSRNOG00000022466	43.638	0.282208	0.146304	1.92891	0.053742	1	Chchd4
ENSRNOG00000010791	11.3082	-0.58939	0.305654	-1.92829	0.053819	1	Ripor3
ENSRNOG00000003116	154.258	-0.151536	0.0785899	-1.92818	0.0538325	1	Dph1
ENSRNOG00000070725	2484.6	0.213485	0.110805	1.92667	0.0540203	1	ENSRNOG00000046915
ENSRNOG00000066750	17.015	-0.43872	0.227827	-1.92567	0.0541453	1	ENSRNOG00000064641
ENSRNOG00000011216	207.593	-0.202698	0.10527	-1.92551	0.0541661	1	Tbl1xr1
ENSRNOG00000007054	100.641	-0.260465	0.135342	-1.9245	0.0542923	1	Dhx33
ENSRNOG00000010461	272.422	-0.216236	0.112435	-1.92321	0.0544532	1	Gpx8
ENSRNOG00000032136	95.2528	-0.21976	0.114273	-1.92312	0.0544647	1	Cdc42ep3
ENSRNOG00000013152	69.8276	-0.20338	0.105764	-1.92295	0.0544864	1	Arhgap10
ENSRNOG00000017840	60.9834	0.217742	0.113293	1.92193	0.0546141	1	Pik3c3
ENSRNOG00000064537	11.629	0.582002	0.303057	1.92044	0.0548028	1	ENSRNOG00000061788
ENSRNOG00000065409	102.697	-0.188095	0.0979472	-1.92038	0.0548105	1	ENSRNOG00000019453
ENSRNOG00000026508	1.17701	-1.4752	0.768283	-1.92013	0.0548417	1	Vmo1
ENSRNOG00000009032	10.2582	-0.563683	0.293607	-1.91986	0.0548762	1	Ttll3
ENSRNOG00000009478	95.6961	0.254213	0.13243	1.91961	0.0549077	1	RGD1359108
ENSRNOG00000061247	0.644142	-1.99685	1.04045	-1.91922	0.0549565	1	Deup1
ENSRNOG00000021984	55.9922	0.372883	0.19435	1.91862	0.0550326	1	Rgs7
ENSRNOG00000064074	1.15332	-1.80238	0.939616	-1.91821	0.0550845	1	ENSRNOG00000010866
ENSRNOG00000003881	12.3183	0.488958	0.254968	1.91773	0.0551459	1	Nit1
ENSRNOG00000012950	181.912	0.218883	0.114191	1.91681	0.0552616	1	Efr3b
ENSRNOG00000007687	59.6356	0.342701	0.178844	1.9162	0.05534	1	Sema7a
ENSRNOG00000006148	369.015	-0.113378	0.0591871	-1.91559	0.0554177	1	RGD1310352
ENSRNOG00000065186	7.12068	-0.785759	0.410561	-1.91387	0.0556372	1	ENSRNOG00000063878
ENSRNOG00000010753	84.6624	0.232994	0.121782	1.9132	0.0557223	1	Aig1
ENSRNOG00000025349	59.8083	0.334491	0.174896	1.91251	0.0558105	1	Maneal
ENSRNOG00000055257	607.614	-0.146473	0.0765976	-1.91224	0.0558454	1	Selenof
ENSRNOG00000028651	33.1923	0.368385	0.19265	1.9122	0.0558508	1	RGD1566386
ENSRNOG00000048980	892.573	0.266827	0.139651	1.91067	0.056047	1	Gng2
ENSRNOG00000058790	155.969	0.167686	0.0877798	1.91031	0.0560938	1	Fam120b
ENSRNOG00000003122	27.9612	0.343862	0.180147	1.90879	0.0562894	1	Hdac8
ENSRNOG00000068825	96.4339	-0.324341	0.170013	-1.90774	0.0564244	1	ENSRNOG00000051578
ENSRNOG00000056962	13.8015	-0.476341	0.249863	-1.90641	0.056597	1	Nat8b
ENSRNOG00000030888	153.048	-0.157599	0.082678	-1.90618	0.0566268	1	Rela
ENSRNOG00000062470	14.1229	-0.422236	0.221531	-1.90599	0.0566513	1	ENSRNOG00000011211
ENSRNOG00000066953	118.662	-0.319791	0.167832	-1.90543	0.0567247	1	ENSRNOG00000032002
ENSRNOG00000010917	39.885	-0.346019	0.181633	-1.90504	0.0567747	1	Bmp5
ENSRNOG00000057284	460.263	-0.118186	0.0620416	-1.90495	0.0567861	1	Cenpb
ENSRNOG00000005190	9.15863	-0.514288	0.270057	-1.90437	0.0568626	1	Nipal2
ENSRNOG00000013387	22.7933	-0.374659	0.196782	-1.90393	0.0569193	1	Tpcn2
ENSRNOG00000065749	0.931905	-1.70086	0.893522	-1.90355	0.0569689	1	U1
ENSRNOG00000062568	1.34022	1.79747	0.944308	1.90347	0.0569787	1	ENSRNOG00000069106
ENSRNOG00000026585	1.14522	1.84703	0.971058	1.90208	0.0571601	1	Lrrc66
ENSRNOG00000071148	8.56109	-0.520387	0.273595	-1.90203	0.0571669	1	ENSRNOG00000020060
ENSRNOG00000024878	1.05955	1.70582	0.89698	1.90174	0.0572053	1	Rbm44
ENSRNOG00000010447	108.665	0.268657	0.141351	1.90064	0.0573491	1	Tmod2
ENSRNOG00000064540	7.12658	-0.583345	0.30693	-1.90058	0.057357	1	ENSRNOG00000012136
ENSRNOG00000016279	1.16136	-1.69396	0.891368	-1.90041	0.0573798	1	Zfp865
ENSRNOG00000010205	70.9621	0.233734	0.123041	1.89965	0.0574789	1	Mturn
ENSRNOG00000001167	1.13118	1.90762	1.00449	1.89908	0.0575535	1	Ubash3a
ENSRNOG00000060817	204.453	0.12696	0.0668581	1.89895	0.0575709	1	Stam
ENSRNOG00000012074	110.439	-0.18381	0.0968071	-1.89872	0.0576011	1	Ifngr1
ENSRNOG00000026791	35.7616	0.405321	0.213603	1.89754	0.0577569	1	Pgbd5
ENSRNOG00000054963	48.3832	-0.257271	0.135649	-1.8966	0.0578812	1	Rhbdd1
ENSRNOG00000002642	1075.69	-0.102539	0.0540884	-1.89578	0.0579898	1	Ptges3
ENSRNOG00000007576	45.1861	0.29856	0.157532	1.89523	0.0580624	1	Zfp597
ENSRNOG00000058393	528.969	-0.133812	0.0706492	-1.89403	0.0582212	1	Taf15
ENSRNOG00000050997	292.292	-0.136178	0.0719373	-1.89301	0.0583571	1	Ifrd1
ENSRNOG00000017884	100.711	0.239618	0.126581	1.893	0.058358	1	AABR07006160.1
ENSRNOG00000010947	360.607	-0.218668	0.115536	-1.89264	0.0584056	1	Mmp14
ENSRNOG00000070523	15.8983	-0.416811	0.220248	-1.89246	0.0584299	1	Mxd3
ENSRNOG00000047817	113.086	0.379018	0.200391	1.8914	0.0585714	1	Enox1
ENSRNOG00000009513	226.526	-0.141615	0.0749375	-1.88977	0.0587886	1	Akr1b1
ENSRNOG00000012665	4.82963	-0.825367	0.436983	-1.88878	0.0589207	1	Nmrk1
ENSRNOG00000028274	40.0244	-0.341552	0.180865	-1.88843	0.0589677	1	Myrf
ENSRNOG00000005392	432.95	0.390918	0.207093	1.88764	0.0590743	1	Ngfr
ENSRNOG00000056955	63.9978	0.353824	0.187536	1.8867	0.0592005	1	Bicdl1
ENSRNOG00000018293	411.654	0.143357	0.0759897	1.88653	0.0592233	1	Strip1
ENSRNOG00000060464	375.676	0.223389	0.118422	1.88638	0.0592432	1	Plxna3
ENSRNOG00000058916	23.2156	-0.362549	0.192204	-1.88627	0.0592579	1	Ccdc65
ENSRNOG00000010023	46.5946	-0.24186	0.128226	-1.8862	0.0592683	1	Slc33a1
ENSRNOG00000005762	191.038	-0.132604	0.0703256	-1.88557	0.0593526	1	Rab22a
ENSRNOG00000068812	2.61518	-0.912921	0.484185	-1.88548	0.0593651	1	ENSRNOG00000025781
ENSRNOG00000003171	54.5494	0.607939	0.322521	1.88496	0.0594351	1	Mpz
ENSRNOG00000064195	9.62903	-0.560055	0.297122	-1.88493	0.0594391	1	ENSRNOG00000016063
ENSRNOG00000067857	0.82104	-1.75504	0.931125	-1.88486	0.0594494	1	ENSRNOG00000010183
ENSRNOG00000063781	25.2477	0.324487	0.1722	1.88436	0.0595164	1	ENSRNOG00000026296
ENSRNOG00000042245	567.538	0.12669	0.0672338	1.88432	0.0595219	1	Dcaf7
ENSRNOG00000001979	135.434	0.209545	0.111213	1.88417	0.0595414	1	Rcan1
ENSRNOG00000009571	6.44228	0.669119	0.355249	1.88352	0.0596299	1	Wipf3
ENSRNOG00000048273	1.11641	-1.54892	0.822597	-1.88297	0.0597046	1	Apod
ENSRNOG00000003052	42.9111	-0.262696	0.139517	-1.8829	0.0597146	1	Cox18
ENSRNOG00000009211	0.801476	2.28321	1.21275	1.88267	0.0597446	1	C3ar1
ENSRNOG00000017659	5.15972	0.845085	0.448935	1.88242	0.0597785	1	Hs3st2
ENSRNOG00000017086	55.6257	0.251561	0.13368	1.88182	0.0598602	1	AABR07054367.1
ENSRNOG00000013636	75.3322	-0.21704	0.11534	-1.88175	0.0598702	1	Ppil3
ENSRNOG00000020020	247.533	-0.125078	0.0665053	-1.88073	0.0600093	1	Wbp1l
ENSRNOG00000023238	256.983	0.146685	0.0780158	1.8802	0.0600814	1	Dgkd
ENSRNOG00000017084	7.05542	-0.632959	0.336929	-1.87861	0.0602974	1	Hsd11b2
ENSRNOG00000036687	537.482	-0.142385	0.0758237	-1.87784	0.0604031	1	Alyref
ENSRNOG00000009957	53.3786	-0.313568	0.166999	-1.87767	0.0604265	1	Slc25a13
ENSRNOG00000027228	42.8528	0.389729	0.207576	1.87753	0.0604461	1	Mogat2
ENSRNOG00000070424	488.246	-0.126799	0.0676235	-1.87507	0.0607836	1	ENSRNOG00000053659
ENSRNOG00000007393	46.4418	0.289001	0.1542	1.8742	0.0609028	1	Ndrg1
ENSRNOG00000032995	38.5099	-0.313568	0.167318	-1.87408	0.060919	1	AABR07025089.1
ENSRNOG00000016678	25.9482	-0.379008	0.202289	-1.8736	0.0609863	1	Angptl2
ENSRNOG00000038406	21.0638	0.440652	0.235388	1.87202	0.0612036	1	Tmem132b
ENSRNOG00000056011	108.832	-0.224561	0.119984	-1.87159	0.0612634	1	ENSRNOG00000024073
ENSRNOG00000017453	79.1525	-0.183059	0.0978388	-1.87102	0.0613418	1	Ptpn2
ENSRNOG00000066852	0.644162	-2.02396	1.08181	-1.8709	0.0613587	1	ENSRNOG00000065878
ENSRNOG00000060879	65.7406	-0.350706	0.187477	-1.87066	0.0613927	1	1500009L16Rik
ENSRNOG00000006199	8.90336	0.51417	0.274884	1.8705	0.0614143	1	Crppa
ENSRNOG00000013743	629.052	-0.151853	0.0812179	-1.8697	0.0615256	1	Sec61a1
ENSRNOG00000023536	6.43055	-0.822369	0.439871	-1.86957	0.061544	1	Adgrd1
ENSRNOG00000027954	8.93483	0.663425	0.354864	1.86952	0.0615507	1	Cdh15
ENSRNOG00000021638	699.388	-0.135327	0.0724486	-1.8679	0.0617759	1	Pycr3
ENSRNOG00000005039	228.524	-0.269337	0.144243	-1.86725	0.0618668	1	Tfpi
ENSRNOG00000004130	253.652	-0.113308	0.0606825	-1.86723	0.0618693	1	Anapc4
ENSRNOG00000014454	357.393	0.108111	0.0579003	1.86719	0.0618745	1	Ap1m1
ENSRNOG00000019612	17.3771	0.42071	0.22532	1.86716	0.0618787	1	Haghl
ENSRNOG00000050206	149.551	0.255338	0.136787	1.86668	0.061946	1	Shank2
ENSRNOG00000004438	35.9496	0.265281	0.142166	1.866	0.0620419	1	Cntn1
ENSRNOG00000069802	3.49077	-0.757479	0.40597	-1.86585	0.0620626	1	ENSRNOG00000029702
ENSRNOG00000010834	8.30108	0.691897	0.370851	1.8657	0.0620831	1	Mpped1
ENSRNOG00000000606	17.9789	0.485749	0.260408	1.86534	0.0621343	1	Pcdh15
ENSRNOG00000056349	0.567006	-1.8733	1.00489	-1.8642	0.062294	1	U2
ENSRNOG00000023312	151.906	0.235702	0.126447	1.86403	0.0623172	1	Lonrf2
ENSRNOG00000067362	14.1801	-0.466881	0.250501	-1.86379	0.0623513	1	ENSRNOG00000011032
ENSRNOG00000065098	186.522	-0.349517	0.187566	-1.86343	0.0624013	1	ENSRNOG00000016574
ENSRNOG00000001047	184.523	0.140903	0.075615	1.86343	0.062402	1	Map2k7
ENSRNOG00000043480	0.897521	-1.60413	0.861078	-1.86293	0.0624715	1	AABR07071440.1
ENSRNOG00000032517	6.26745	-0.77641	0.416927	-1.86222	0.0625719	1	Cntn6
ENSRNOG00000029528	2.34072	-1.00634	0.540432	-1.86209	0.0625897	1	Cbs
ENSRNOG00000020536	5.45287	5.65196	3.03533	1.86206	0.0625952	1	Hbz
ENSRNOG00000017319	7.82943	-0.604957	0.32502	-1.86129	0.062703	1	Mertk
ENSRNOG00000006120	16.8355	0.636944	0.342646	1.8589	0.063042	1	Shh
ENSRNOG00000064885	6.42963	-0.598921	0.322197	-1.85887	0.0630459	1	ENSRNOG00000016362
ENSRNOG00000068394	10.6927	-0.448767	0.241534	-1.85799	0.0631707	1	ENSRNOG00000022950
ENSRNOG00000021745	59.1759	0.2679	0.14428	1.8568	0.0633391	1	Bhlhe22
ENSRNOG00000070996	154.196	-0.204747	0.110284	-1.85654	0.0633773	1	Spred1
ENSRNOG00000021669	113.734	0.281836	0.15183	1.85626	0.0634163	1	Mybl1
ENSRNOG00000004183	46.2286	-0.263569	0.142003	-1.85607	0.0634429	1	Ccdc59
ENSRNOG00000048651	5.27652	-0.783765	0.422292	-1.85598	0.0634569	1	Nrtn
ENSRNOG00000006553	56.316	-0.357911	0.192846	-1.85594	0.0634615	1	Bnc2
ENSRNOG00000009437	937.004	-0.0909929	0.0490353	-1.85566	0.0635015	1	Ewsr1
ENSRNOG00000064132	89.0445	-0.174138	0.0938491	-1.85551	0.0635237	1	ENSRNOG00000071136
ENSRNOG00000025926	191.822	0.137261	0.0739983	1.85493	0.0636069	1	Heatr5b
ENSRNOG00000059057	32.849	-0.348043	0.187678	-1.85447	0.0636719	1	Shld2
ENSRNOG00000011918	50.5951	0.358168	0.19317	1.85416	0.0637164	1	Vsx2
ENSRNOG00000064122	3.34857	-0.919872	0.496304	-1.85345	0.0638184	1	ENSRNOG00000018551
ENSRNOG00000030345	166.072	-0.29506	0.159202	-1.85336	0.0638301	1	Rps20
ENSRNOG00000004670	180.07	-0.128986	0.0696025	-1.85318	0.0638565	1	Ddx56
ENSRNOG00000018198	218.325	0.176121	0.0950465	1.85299	0.0638831	1	Dapk1
ENSRNOG00000066939	2.27689	-0.990238	0.534407	-1.85297	0.0638871	1	ENSRNOG00000017414
ENSRNOG00000001115	236.713	0.296395	0.159972	1.8528	0.0639112	1	Slc29a4
ENSRNOG00000011841	786.418	0.249395	0.134608	1.85274	0.063919	1	Map2
ENSRNOG00000063238	1.44958	1.4002	0.755779	1.85265	0.0639323	1	ENSRNOG00000070853
ENSRNOG00000012561	104.541	-0.298036	0.160906	-1.85223	0.0639923	1	Arhgef10
ENSRNOG00000052916	0.622826	1.95473	1.05534	1.85223	0.0639933	1	Malrd1
ENSRNOG00000033638	1.70913	1.28574	0.694762	1.85062	0.0642243	1	AABR07025743.1
ENSRNOG00000006503	22.9491	0.468381	0.253195	1.84988	0.0643311	1	Frmd3
ENSRNOG00000065993	17.6853	0.583628	0.315696	1.8487	0.0645007	1	ENSRNOG00000018290
ENSRNOG00000022392	42.4844	-0.244954	0.132531	-1.84827	0.0645629	1	Hspb8
ENSRNOG00000014871	81.9836	-0.266622	0.144272	-1.84805	0.0645948	1	Zic4
ENSRNOG00000068274	13.3151	-0.633689	0.342925	-1.84789	0.0646176	1	ENSRNOG00000016262
ENSRNOG00000047213	46.8413	-0.244212	0.132188	-1.84746	0.0646802	1	Gnpda1
ENSRNOG00000058445	1.37424	-1.37636	0.745684	-1.84577	0.0649259	1	Gm23034
ENSRNOG00000068322	0.992701	-1.51459	0.820823	-1.8452	0.0650079	1	ENSRNOG00000009954
ENSRNOG00000059572	270.444	-0.133837	0.0725472	-1.84483	0.0650629	1	Tsen34
ENSRNOG00000008738	355.307	0.230461	0.12495	1.84442	0.0651219	1	Tp53i11
ENSRNOG00000021953	0.601377	2.05363	1.11348	1.84434	0.0651332	1	Meioc
ENSRNOG00000001348	242.385	-0.147293	0.079862	-1.84434	0.0651333	1	Erp29
ENSRNOG00000058882	179.341	-0.141939	0.0769698	-1.84409	0.0651707	1	Emd
ENSRNOG00000018992	1307.08	0.230307	0.124912	1.84375	0.0652191	1	Dpysl3
ENSRNOG00000042332	115.22	0.324393	0.175995	1.8432	0.0653	1	Slc44a5
ENSRNOG00000011384	202.755	-0.192978	0.104889	-1.83983	0.0657935	1	Aimp1
ENSRNOG00000002568	15.7222	0.489458	0.266285	1.83809	0.0660486	1	Socs1
ENSRNOG00000003332	20.5661	0.340343	0.185253	1.83718	0.0661832	1	Nt5m
ENSRNOG00000033952	0.561842	-1.82458	0.993142	-1.83717	0.0661842	1	AABR07057438.1
ENSRNOG00000050220	166.654	0.264965	0.144271	1.83658	0.0662725	1	Nrxn1
ENSRNOG00000013452	507.007	-0.185523	0.101059	-1.83579	0.0663894	1	Rcn1
ENSRNOG00000058932	75.3962	-0.239482	0.130471	-1.83552	0.0664284	1	Zfp202
ENSRNOG00000020161	70.5314	-0.237787	0.129552	-1.83545	0.0664391	1	Zbtb7a
ENSRNOG00000042752	4.28919	0.780708	0.425457	1.83499	0.0665079	1	AABR07065010.1
ENSRNOG00000060662	30.5616	0.291861	0.15909	1.83456	0.0665705	1	Pou4f1
ENSRNOG00000002112	199.07	-0.173312	0.0944818	-1.83434	0.066603	1	Zfp644
ENSRNOG00000067655	10.9175	0.444501	0.242476	1.83318	0.0667761	1	Aldoa
ENSRNOG00000005807	1.31015	-1.33798	0.730036	-1.83276	0.0668377	1	Ptpn7
ENSRNOG00000061658	2.8445	-1.19713	0.653199	-1.83272	0.0668448	1	U4
ENSRNOG00000005568	81.4275	0.1799	0.0981641	1.83264	0.0668558	1	AABR07064804.1
ENSRNOG00000014087	94.6158	0.213404	0.116447	1.83263	0.066858	1	Kifc3
ENSRNOG00000015002	1.42098	1.37923	0.752644	1.83251	0.0668752	1	Abhd15
ENSRNOG00000016150	90.6745	-0.228202	0.12454	-1.83236	0.0668981	1	Ifrd2
ENSRNOG00000018416	135.089	0.314886	0.171859	1.83223	0.0669169	1	Ttbk1
ENSRNOG00000067252	1.47448	1.58326	0.864216	1.83202	0.0669484	1	ENSRNOG00000046368
ENSRNOG00000010716	15.1261	-0.51336	0.28036	-1.83108	0.067089	1	Atoh8
ENSRNOG00000008693	0.954943	1.67827	0.916924	1.83033	0.0672006	1	Tssk3
ENSRNOG00000024825	33.548	0.389834	0.212988	1.83031	0.0672038	1	Fam163a
ENSRNOG00000039471	22.3708	0.364712	0.199339	1.8296	0.0673091	1	Pcdhb16l
ENSRNOG00000018305	47.6083	0.343985	0.188013	1.82958	0.0673122	1	St8sia3
ENSRNOG00000069630	203.982	-0.139845	0.076449	-1.82926	0.0673601	1	Rsl1d1
ENSRNOG00000025030	38.0221	-0.263101	0.143871	-1.82873	0.0674397	1	Dffb
ENSRNOG00000024867	81	-0.188915	0.103325	-1.82837	0.0674946	1	Eme2
ENSRNOG00000059903	33.7424	0.311163	0.170204	1.82818	0.0675226	1	Thbs3
ENSRNOG00000008015	98.482	0.228093	0.124801	1.82765	0.0676027	1	Fos
ENSRNOG00000013340	171.575	-0.162692	0.089019	-1.82761	0.0676079	1	Twsg1
ENSRNOG00000000506	113.33	-0.250492	0.137098	-1.8271	0.0676846	1	Tead3
ENSRNOG00000017172	320.577	0.179978	0.0985408	1.82643	0.0677853	1	Mvb12b
ENSRNOG00000050562	41.4084	0.236889	0.129707	1.82634	0.0677992	1	Zfp449
ENSRNOG00000017500	160.553	0.201409	0.110319	1.82569	0.0678966	1	Mtss2
ENSRNOG00000065480	5.84274	0.92259	0.505359	1.82561	0.0679086	1	Gpr17
ENSRNOG00000005309	69.6794	0.328147	0.179748	1.8256	0.067911	1	Scn8a
ENSRNOG00000050552	79.6312	-0.235867	0.129212	-1.82543	0.0679362	1	AABR07053516.1
ENSRNOG00000036416	0.77973	1.84808	1.01294	1.82448	0.0680799	1	Mir709
ENSRNOG00000055860	345.632	0.155864	0.085434	1.82437	0.0680954	1	Arl8b
ENSRNOG00000069347	0.595692	-2.61947	1.43592	-1.82424	0.0681155	1	ENSRNOG00000068867
ENSRNOG00000017628	3700.72	-0.247622	0.135762	-1.82394	0.0681607	1	Tagln
ENSRNOG00000056128	75.3451	0.18234	0.100019	1.82305	0.0682953	1	AABR07064719.2
ENSRNOG00000011893	167.305	-0.2288	0.125547	-1.82243	0.0683899	1	Rps3a
ENSRNOG00000018153	439.246	-0.093145	0.0511251	-1.8219	0.0684696	1	Rbm5
ENSRNOG00000045697	0.847891	-1.64616	0.903726	-1.82153	0.068527	1	Ccdc110
ENSRNOG00000011535	146.93	-0.22215	0.122099	-1.81942	0.0688467	1	Gcsh
ENSRNOG00000038784	26.8575	-0.453534	0.249298	-1.81925	0.0688737	1	Piezo2
ENSRNOG00000006932	3.90776	0.91478	0.503081	1.81835	0.06901	1	AABR07029272.1
ENSRNOG00000015576	260.978	0.18808	0.103437	1.81831	0.0690164	1	Hsdl1
ENSRNOG00000012196	5.22756	-0.609876	0.335619	-1.81717	0.0691916	1	Asah2
ENSRNOG00000001241	54.6524	-0.247163	0.136031	-1.81697	0.0692216	1	Iqce
ENSRNOG00000019478	0.94516	-1.66984	0.919574	-1.81588	0.0693884	1	Irf9
ENSRNOG00000017773	3.69923	-0.73926	0.407136	-1.81576	0.0694076	1	Crispld1
ENSRNOG00000013922	14.1327	-0.493981	0.272075	-1.81561	0.0694308	1	Dok2
ENSRNOG00000065330	58.4067	0.334396	0.184185	1.81554	0.0694404	1	Mrgpre
ENSRNOG00000029260	183.419	0.152503	0.0840426	1.81459	0.0695869	1	Pitpnm2
ENSRNOG00000010747	177.633	-0.237877	0.131132	-1.81403	0.0696734	1	Dap
ENSRNOG00000065402	21.1414	0.390528	0.215351	1.81345	0.0697624	1	ENSRNOG00000015876
ENSRNOG00000001470	305.48	0.161833	0.0892686	1.81288	0.0698499	1	Limk1
ENSRNOG00000015177	208.475	0.136543	0.0753211	1.81281	0.0698617	1	Sun2
ENSRNOG00000064108	0.864333	-1.59115	0.877832	-1.81259	0.0698953	1	ENSRNOG00000020505
ENSRNOG00000068024	1.04359	-1.46384	0.808033	-1.81161	0.0700463	1	B3gnt8
ENSRNOG00000011431	158.904	0.1597	0.0881754	1.81116	0.0701162	1	Mfhas1
ENSRNOG00000001349	304.025	-0.122674	0.067755	-1.81055	0.0702106	1	Mcm7
ENSRNOG00000018812	7.27717	0.577596	0.319052	1.81035	0.0702413	1	Rpp25
ENSRNOG00000050846	44.7787	-0.256843	0.141973	-1.8091	0.0704359	1	Timm10b
ENSRNOG00000020097	14.322	0.433635	0.239793	1.80837	0.0705484	1	Inha
ENSRNOG00000011461	171.554	0.12602	0.0697015	1.808	0.0706068	1	Ap3m1
ENSRNOG00000063006	14.2347	0.467774	0.258781	1.8076	0.0706684	1	ENSRNOG00000018048
ENSRNOG00000017979	250.113	-0.136282	0.0754483	-1.8063	0.0708719	1	Mrto4
ENSRNOG00000047191	7.44854	-0.610252	0.337927	-1.80587	0.0709388	1	AABR07036550.1
ENSRNOG00000011157	713.355	0.135894	0.0752522	1.80585	0.0709416	1	Jak1
ENSRNOG00000014987	83.4158	-0.288153	0.159629	-1.80514	0.0710531	1	Mdfi
ENSRNOG00000025378	2.15146	1.10234	0.610755	1.80489	0.071092	1	Kash5
ENSRNOG00000017085	154.17	-0.130702	0.0724269	-1.8046	0.0711368	1	Tubgcp3
ENSRNOG00000011658	62.2674	-0.199578	0.11065	-1.8037	0.071279	1	Tex30
ENSRNOG00000049862	323.716	0.229406	0.127203	1.80347	0.0713146	1	Rnf157
ENSRNOG00000007221	86.0093	-0.194793	0.108102	-1.80194	0.0715548	1	Dut
ENSRNOG00000010953	54.0802	-0.220209	0.122234	-1.80153	0.0716195	1	Icmt
ENSRNOG00000067410	3.29368	0.860094	0.477508	1.80121	0.0716692	1	ENSRNOG00000070756
ENSRNOG00000065011	0.851411	-1.79553	0.996875	-1.80116	0.0716772	1	St6galnac2
ENSRNOG00000028711	88.8966	-0.205209	0.113966	-1.80062	0.0717623	1	Dgat1
ENSRNOG00000058752	6.30629	-0.571005	0.317338	-1.79936	0.0719624	1	Popdc2
ENSRNOG00000013480	64.6302	-0.256859	0.142765	-1.79917	0.0719912	1	Ing2
ENSRNOG00000010543	387.217	-0.1045	0.0580832	-1.79914	0.0719961	1	Srpra
ENSRNOG00000058202	143.256	0.239982	0.133397	1.799	0.072018	1	Ppp2r2c
ENSRNOG00000006255	4.09514	-0.875874	0.486936	-1.79874	0.0720591	1	Nipal4
ENSRNOG00000017918	209.852	0.329564	0.183358	1.79738	0.072275	1	Iglon5
ENSRNOG00000055562	777.379	-0.129128	0.0718951	-1.79607	0.0724842	1	ENSRNOG00000009324
ENSRNOG00000024410	56.759	-0.223915	0.124675	-1.79599	0.0724961	1	Blvrb
ENSRNOG00000037476	51.3837	0.352762	0.196524	1.79501	0.0726517	1	Galnt9
ENSRNOG00000065054	39.4848	-0.312736	0.174238	-1.79488	0.0726736	1	Hist2h3c2
ENSRNOG00000007540	0.667217	1.98529	1.10613	1.79481	0.0726847	1	Msc
ENSRNOG00000001043	69.801	-0.201494	0.112283	-1.79452	0.0727303	1	Ddx55
ENSRNOG00000009822	0.872367	1.79716	1.00151	1.79445	0.072741	1	Tlr2
ENSRNOG00000028743	61.2488	0.344521	0.192093	1.79351	0.0728913	1	Gal3st3
ENSRNOG00000069507	164.32	-0.215574	0.120232	-1.79298	0.0729758	1	Prr5
ENSRNOG00000037299	3.42162	1.03535	0.577527	1.79274	0.0730152	1	Smpd5
ENSRNOG00000013902	0.67173	-2.3717	1.32296	-1.79272	0.0730176	1	P2ry12
ENSRNOG00000070740	0.904306	-1.76504	0.984761	-1.79235	0.0730768	1	ENSRNOG00000067172
ENSRNOG00000059163	10.9227	-0.566143	0.316198	-1.79047	0.0733789	1	AABR07069454.1
ENSRNOG00000022500	249.361	-0.113366	0.0633455	-1.78964	0.0735113	1	Rwdd4
ENSRNOG00000017883	529.082	0.138965	0.0776598	1.78941	0.0735493	1	Camsap1
ENSRNOG00000000095	121.171	-0.148224	0.0828552	-1.78895	0.0736222	1	Gpr89b
ENSRNOG00000067387	850.794	0.24029	0.134337	1.78871	0.0736616	1	Sbk1
ENSRNOG00000006151	113.969	0.477215	0.2668	1.78866	0.0736699	1	Reg3b
ENSRNOG00000002420	189.842	-0.155765	0.0871334	-1.78766	0.0738306	1	Zc3h7a
ENSRNOG00000009173	59.57	-0.289091	0.161721	-1.7876	0.0738413	1	Smad6
ENSRNOG00000000246	364.362	0.184747	0.103362	1.78737	0.0738773	1	Amz2
ENSRNOG00000028493	189.486	-0.164985	0.0923159	-1.78718	0.0739087	1	Ppp1r15b
ENSRNOG00000058288	75.5464	-0.243946	0.136521	-1.78688	0.0739574	1	Tcf19
ENSRNOG00000064939	2.64364	1.01121	0.566108	1.78626	0.0740579	1	Fhit
ENSRNOG00000020542	146.499	-0.156946	0.0879046	-1.78541	0.0741953	1	Krtcap2
ENSRNOG00000046891	658.095	0.165194	0.0925499	1.78492	0.0742742	1	Hk1
ENSRNOG00000046484	2.30937	1.21288	0.679569	1.78477	0.0742979	1	ENSRNOG00000015271
ENSRNOG00000019163	22.1891	-0.435035	0.243794	-1.78443	0.0743532	1	Syt6
ENSRNOG00000018847	140.597	-0.151977	0.0851694	-1.78441	0.0743576	1	Stx5
ENSRNOG00000059479	99.6115	0.244526	0.137093	1.78366	0.0744795	1	Adcy1
ENSRNOG00000050318	131.615	0.257986	0.144713	1.78274	0.0746284	1	Fsd1
ENSRNOG00000065393	4.22975	-0.67219	0.377078	-1.78263	0.0746465	1	ENSRNOG00000052649
ENSRNOG00000010452	144.174	-0.235452	0.13213	-1.78198	0.074753	1	Cycs
ENSRNOG00000047928	4.83052	0.720195	0.404399	1.7809	0.0749288	1	AABR07048653.1
ENSRNOG00000048747	118.985	0.170394	0.0956828	1.78082	0.0749425	1	Cdk5rap3
ENSRNOG00000058039	3428.37	-0.253052	0.142177	-1.77984	0.0751023	1	Acta2
ENSRNOG00000049442	511.443	-0.240859	0.135343	-1.77962	0.0751385	1	AABR07026317.1
ENSRNOG00000012574	51.4492	-0.253103	0.142225	-1.77959	0.0751425	1	Pum3
ENSRNOG00000015375	63.5172	-0.204158	0.114767	-1.7789	0.075256	1	Lsm1
ENSRNOG00000055251	3.88873	-0.86519	0.486508	-1.77837	0.0753436	1	Prtg
ENSRNOG00000016266	138.106	-0.165457	0.0930648	-1.77787	0.0754253	1	Mphosph10
ENSRNOG00000037134	44.2993	0.236948	0.133315	1.77735	0.0755111	1	Shc4
ENSRNOG00000018452	174.881	0.252073	0.141851	1.77703	0.0755632	1	Unc13a
ENSRNOG00000002339	160.26	0.216339	0.121803	1.77613	0.0757115	1	Mark1
ENSRNOG00000056817	3.71897	-0.878595	0.494687	-1.77606	0.075723	1	Muc6
ENSRNOG00000011407	127.997	0.177163	0.0997683	1.77575	0.0757747	1	Prag1
ENSRNOG00000000595	9.00961	-0.500443	0.281871	-1.77543	0.0758269	1	Traf3ip2
ENSRNOG00000006534	68.1735	0.233739	0.131656	1.77537	0.0758365	1	Crbn
ENSRNOG00000018484	104.108	0.215079	0.121149	1.77533	0.0758437	1	Plk3
ENSRNOG00000042690	7.97279	-0.555694	0.313034	-1.77519	0.075867	1	Zmat4
ENSRNOG00000061320	11.3225	0.622812	0.350847	1.77517	0.0758704	1	ENSRNOG00000036572
ENSRNOG00000013654	158.622	0.33642	0.189536	1.77497	0.0759029	1	Cbln2
ENSRNOG00000005840	1.46179	1.37283	0.773682	1.77442	0.0759944	1	ENSRNOG00000017446
ENSRNOG00000024257	0.976664	-1.68072	0.947457	-1.77393	0.0760755	1	Irgc
ENSRNOG00000063406	8.14399	-0.554235	0.312652	-1.77269	0.0762802	1	ENSRNOG00000068714
ENSRNOG00000002997	289.636	-0.199391	0.112483	-1.77263	0.0762905	1	Slc9a3r2
ENSRNOG00000045913	10.0531	-0.555942	0.31374	-1.77198	0.0763971	1	Prdm16
ENSRNOG00000019785	123.203	0.156283	0.0882338	1.77124	0.0765212	1	Phtf1
ENSRNOG00000066582	16.4543	-0.480003	0.271049	-1.77091	0.0765759	1	ENSRNOG00000013389
ENSRNOG00000062883	35.156	-0.338195	0.191117	-1.76957	0.076799	1	ENSRNOG00000066659
ENSRNOG00000032447	27.6162	0.289376	0.163588	1.76893	0.076905	1	Zfp641
ENSRNOG00000002192	54.0818	-0.311476	0.176136	-1.76838	0.0769979	1	Rell1
ENSRNOG00000017488	54.1813	-0.222612	0.125901	-1.76815	0.0770354	1	Snx24
ENSRNOG00000068599	88.7945	0.189578	0.107224	1.76806	0.0770507	1	MGC94207
ENSRNOG00000070220	0.844008	1.72804	0.977625	1.76759	0.0771297	1	ENSRNOG00000010205
ENSRNOG00000059550	184.583	-0.142464	0.0806121	-1.76728	0.0771812	1	Ppp1r8
ENSRNOG00000029535	123.214	0.2795	0.158267	1.76601	0.0773946	1	Nrbp2
ENSRNOG00000033957	2.61875	-0.892994	0.505812	-1.76547	0.0774854	1	AY172581.23
ENSRNOG00000018184	4779.82	-0.202253	0.114601	-1.76484	0.0775903	1	Tpm1
ENSRNOG00000066618	48.6293	-0.332091	0.188174	-1.76481	0.0775957	1	Sfxn2
ENSRNOG00000062406	76.4808	-0.234122	0.132691	-1.76442	0.0776616	1	Mosmo
ENSRNOG00000047436	2.51385	1.03184	0.584844	1.7643	0.0776812	1	Cabyr
ENSRNOG00000020385	241.364	-0.160671	0.0910957	-1.76376	0.0777722	1	Fads3
ENSRNOG00000027921	125.904	0.179674	0.101902	1.76321	0.0778659	1	Rlf
ENSRNOG00000015866	80.2688	-0.246679	0.139954	-1.76257	0.0779723	1	Hint2
ENSRNOG00000031174	152.698	-0.192396	0.109212	-1.76168	0.0781238	1	Arnt
ENSRNOG00000015049	3.11056	0.962033	0.546354	1.76082	0.0782682	1	Scn5a
ENSRNOG00000029262	7.17528	-0.696932	0.395831	-1.76068	0.0782925	1	AABR07053166.1
ENSRNOG00000020095	16.168	0.364556	0.207144	1.75991	0.0784222	1	Pcdhb3
ENSRNOG00000060410	107.979	0.249697	0.141929	1.7593	0.0785262	1	Pcdh1
ENSRNOG00000067901	2.27254	-0.938435	0.533547	-1.75886	0.0786009	1	ENSRNOG00000025799
ENSRNOG00000000693	210.272	0.309438	0.176001	1.75816	0.0787205	1	Svop
ENSRNOG00000014465	2.5117	1.20674	0.686402	1.75807	0.0787351	1	Oca2
ENSRNOG00000009050	0.770076	1.76786	1.0056	1.75801	0.0787452	1	Amn
ENSRNOG00000037710	1.35649	-1.6269	0.925496	-1.75787	0.07877	1	Calr4
ENSRNOG00000013397	15.0369	-0.426833	0.243023	-1.75635	0.0790293	1	Foxo1
ENSRNOG00000053086	10.3829	-0.548666	0.3124	-1.75629	0.0790386	1	Selenop
ENSRNOG00000010502	34.1262	-0.266756	0.151895	-1.75618	0.0790574	1	Fbxo8
ENSRNOG00000056688	1.07593	-1.81929	1.03609	-1.75591	0.0791034	1	Acnat1
ENSRNOG00000010176	295.869	-0.116011	0.0660724	-1.75582	0.0791198	1	Map2k1
ENSRNOG00000048462	23.4368	-0.381043	0.217057	-1.7555	0.0791736	1	AABR07066529.1
ENSRNOG00000054955	5.77304	0.693907	0.395325	1.75528	0.0792111	1	Adgra1
ENSRNOG00000064119	119.026	-0.223028	0.127071	-1.75515	0.0792345	1	Timm8a1
ENSRNOG00000006802	93.7508	0.236536	0.13483	1.75433	0.0793734	1	Lrrn1
ENSRNOG00000010124	461.225	0.166108	0.0947072	1.75391	0.0794462	1	Trim2
ENSRNOG00000069717	1.01928	-1.50178	0.856293	-1.75382	0.0794619	1	SNORA71
ENSRNOG00000022697	8.96857	-0.53683	0.306115	-1.75369	0.0794841	1	Clec14a
ENSRNOG00000012199	83.9895	0.230156	0.131257	1.75348	0.0795203	1	Sox2
ENSRNOG00000011927	340.369	0.212654	0.121281	1.7534	0.0795334	1	Sdc3
ENSRNOG00000068750	0.716043	-1.75695	1.00215	-1.75317	0.0795725	1	ENSRNOG00000017487
ENSRNOG00000031641	11.9545	-0.476954	0.272124	-1.75271	0.0796517	1	Rpl35a
ENSRNOG00000026236	141.184	-0.176871	0.100913	-1.7527	0.0796532	1	Morc3
ENSRNOG00000005248	280.794	-0.151363	0.0863871	-1.75215	0.0797487	1	Slc1a4
ENSRNOG00000020139	242.923	-0.124417	0.0710253	-1.75173	0.0798207	1	Khdc4
ENSRNOG00000050473	266.721	-0.180488	0.103056	-1.75135	0.0798851	1	Rps27l
ENSRNOG00000050547	60.341	-0.254485	0.145316	-1.75125	0.0799027	1	Syngr2
ENSRNOG00000030351	4.06393	-0.705295	0.402748	-1.75121	0.0799103	1	AABR07006627.1
ENSRNOG00000021264	403.326	-0.135302	0.0772705	-1.75102	0.0799419	1	Pcna
ENSRNOG00000015903	252.065	0.21225	0.12123	1.75081	0.0799794	1	Add2
ENSRNOG00000032289	2.14591	-1.04416	0.596714	-1.74985	0.0801434	1	AABR07067814.1
ENSRNOG00000000894	226.436	0.229513	0.131163	1.74983	0.0801479	1	Fry
ENSRNOG00000061102	59.5816	0.245527	0.140332	1.74962	0.0801839	1	ENSRNOG00000064297
ENSRNOG00000023589	230.611	-0.128151	0.0732527	-1.74944	0.080215	1	Gpr107
ENSRNOG00000017188	0.939202	-1.58864	0.908994	-1.74769	0.080517	1	Cyp27a1
ENSRNOG00000017299	311.725	-0.129413	0.0740596	-1.74742	0.0805645	1	Phrf1
ENSRNOG00000017560	1068.8	-0.210682	0.120601	-1.74693	0.0806493	1	Mdk
ENSRNOG00000012762	105.13	-0.160394	0.091841	-1.74643	0.0807354	1	Zfp64
ENSRNOG00000006973	19.0062	0.394137	0.225688	1.74638	0.0807449	1	RGD1307947
ENSRNOG00000070904	6.63759	-0.654504	0.374799	-1.74628	0.0807618	1	ENSRNOG00000010431
ENSRNOG00000003172	141.141	-0.248387	0.14236	-1.74478	0.081023	1	Serpinf1
ENSRNOG00000058615	3.8091	-0.785875	0.450443	-1.74467	0.081042	1	U6
ENSRNOG00000063207	32.8876	-0.275884	0.158154	-1.74441	0.0810884	1	ENSRNOG00000067658
ENSRNOG00000049866	1.88824	-1.17038	0.671003	-1.74422	0.0811199	1	Plcxd1
ENSRNOG00000064941	10.6158	-0.457669	0.262464	-1.74374	0.0812037	1	ENSRNOG00000062518
ENSRNOG00000017730	788.459	-0.132691	0.0761086	-1.74344	0.0812567	1	Psmd1
ENSRNOG00000026828	43.9739	0.219841	0.126154	1.74264	0.0813959	1	Scfd2
ENSRNOG00000018225	766.461	0.163756	0.0939809	1.74243	0.0814326	1	Tp53inp2
ENSRNOG00000038328	1.59901	-1.24535	0.715133	-1.74142	0.0816102	1	Gjc2
ENSRNOG00000027204	424.93	0.225531	0.129513	1.74138	0.0816172	1	Map6
ENSRNOG00000049768	33.6561	0.256377	0.147271	1.74085	0.0817099	1	Adcy9
ENSRNOG00000029859	71.652	-0.249945	0.143578	-1.74083	0.0817132	1	AABR07021384.1
ENSRNOG00000001627	2.62523	-0.986297	0.56666	-1.74054	0.0817634	1	Abi3bp
ENSRNOG00000067729	3.42139	-0.741643	0.426164	-1.74028	0.0818105	1	ENSRNOG00000066194
ENSRNOG00000014692	1.27098	-1.39705	0.802793	-1.74023	0.0818182	1	Mogat1
ENSRNOG00000024631	3.94354	0.723579	0.415826	1.7401	0.0818416	1	Chadl
ENSRNOG00000061733	34.0401	0.340073	0.195444	1.74	0.0818595	1	Galr2
ENSRNOG00000012354	79.3686	0.183076	0.105238	1.73964	0.081923	1	Trim23
ENSRNOG00000067490	0.78671	-1.51504	0.871038	-1.73935	0.0819733	1	ENSRNOG00000057480
ENSRNOG00000070264	1.09371	-1.81511	1.04432	-1.73807	0.0821982	1	ENSRNOG00000014758
ENSRNOG00000008025	48.917	0.294414	0.169412	1.73786	0.0822352	1	Bend5
ENSRNOG00000002433	711.474	0.0908759	0.0523013	1.73754	0.0822911	1	G3bp2
ENSRNOG00000045941	224.406	-0.197761	0.113865	-1.73681	0.0824215	1	Susd6
ENSRNOG00000065797	62.5793	-0.181876	0.10472	-1.73679	0.0824245	1	ENSRNOG00000068303
ENSRNOG00000000662	29.452	0.318237	0.183234	1.73677	0.082427	1	Srrd
ENSRNOG00000017438	238.03	0.251705	0.144963	1.73634	0.0825042	1	AABR07007068.1
ENSRNOG00000039658	25.9428	-0.29383	0.169241	-1.73616	0.0825353	1	G4
ENSRNOG00000003075	97.0548	-0.19117	0.110123	-1.73596	0.0825702	1	Tmem39a
ENSRNOG00000018719	89.0138	-0.188868	0.108834	-1.73537	0.0826753	1	Cir1
ENSRNOG00000060867	1.07804	1.75071	1.00893	1.73521	0.082704	1	Rln1
ENSRNOG00000005556	195.548	-0.164797	0.0949826	-1.73503	0.0827359	1	Snrpf
ENSRNOG00000033235	19.8715	0.367692	0.211946	1.73484	0.0827694	1	Relb
ENSRNOG00000005063	119.178	0.308593	0.177894	1.7347	0.0827939	1	Atl1
ENSRNOG00000022777	41.9567	-0.301192	0.17364	-1.73457	0.0828164	1	Six1
ENSRNOG00000014231	41.433	0.275177	0.158731	1.73361	0.0829875	1	Pnoc
ENSRNOG00000030278	110.656	0.652596	0.376443	1.73359	0.0829917	1	AABR07021008.1
ENSRNOG00000069803	4.02131	-0.76644	0.442279	-1.73293	0.0831076	1	ENSRNOG00000062620
ENSRNOG00000008901	21.2478	0.412768	0.238399	1.73141	0.0833779	1	Coro2a
ENSRNOG00000028085	12.4095	0.471491	0.27232	1.73139	0.0833825	1	Tmem255a
ENSRNOG00000011751	188.375	0.208441	0.120414	1.73103	0.0834456	1	Ncdn
ENSRNOG00000005923	324.989	-0.107441	0.0620682	-1.73101	0.0834504	1	Mtmr2
ENSRNOG00000014190	18.6243	-0.3609	0.20853	-1.73069	0.0835079	1	Hint3
ENSRNOG00000019228	275.996	0.179445	0.103685	1.73068	0.0835084	1	Pik3r2
ENSRNOG00000066560	0.525125	-2.44127	1.41073	-1.7305	0.0835411	1	ENSRNOG00000006132
ENSRNOG00000050857	27.3606	-0.301222	0.174112	-1.73005	0.0836218	1	Fut10
ENSRNOG00000049944	141.713	0.157967	0.0913198	1.72982	0.0836616	1	Slc25a22
ENSRNOG00000017575	41.427	-0.221134	0.127843	-1.72973	0.0836791	1	Gins2
ENSRNOG00000048874	1.02981	1.70617	0.986573	1.72939	0.08374	1	Gckr
ENSRNOG00000013969	212.521	0.162145	0.0937732	1.72911	0.0837886	1	Ahi1
ENSRNOG00000029145	72.738	0.309678	0.179107	1.72901	0.0838072	1	AY172581.2
ENSRNOG00000002917	0.60677	-2.05409	1.18823	-1.7287	0.0838624	1	Sec14l5
ENSRNOG00000067317	64.9779	-0.222496	0.128726	-1.72845	0.0839073	1	Cmtm7
ENSRNOG00000014080	210.71	-0.227513	0.131645	-1.72823	0.0839463	1	Kif23
ENSRNOG00000056141	3.85238	0.810089	0.468785	1.72806	0.0839771	1	Matn3
ENSRNOG00000067619	7.66576	-0.646847	0.374457	-1.72743	0.0840907	1	ENSRNOG00000070886
ENSRNOG00000011484	44.9707	-0.314849	0.182283	-1.72725	0.0841228	1	ENSRNOG00000020873
ENSRNOG00000060350	250.211	-0.181433	0.10508	-1.72662	0.0842359	1	Iqsec1
ENSRNOG00000012186	183.965	-0.139817	0.0809928	-1.72629	0.0842945	1	Golph3
ENSRNOG00000017619	1.10459	1.45703	0.844102	1.72613	0.0843237	1	Aldh1a1
ENSRNOG00000012747	131.467	0.29678	0.171962	1.72584	0.0843759	1	Spock1
ENSRNOG00000025231	7.21949	-0.573488	0.332298	-1.72582	0.084379	1	Lrrc29
ENSRNOG00000001628	47.0021	0.46283	0.268345	1.72476	0.0845711	1	Pcp4
ENSRNOG00000036829	0.606221	2.13471	1.23812	1.72416	0.0846798	1	Nckap1l
ENSRNOG00000042286	76.6558	-0.233203	0.135261	-1.72409	0.0846909	1	Nsl1
ENSRNOG00000043019	1.15205	-1.56231	0.906209	-1.72401	0.0847066	1	Btnl10
ENSRNOG00000066475	9.33321	-0.508019	0.294735	-1.72365	0.0847718	1	ENSRNOG00000026503
ENSRNOG00000025702	272.262	0.12746	0.0739496	1.7236	0.0847798	1	Kdm2b
ENSRNOG00000036684	178.261	-0.14698	0.0852864	-1.72337	0.0848222	1	Pcyt2
ENSRNOG00000028844	34.2772	0.265871	0.154285	1.72325	0.0848429	1	Slc9a5
ENSRNOG00000053430	26.6382	0.429799	0.249443	1.72303	0.0848825	1	Slco4a1
ENSRNOG00000008788	60.572	-0.249766	0.144959	-1.72301	0.0848873	1	Mpp5
ENSRNOG00000015503	30.0645	0.342887	0.199048	1.72263	0.0849554	1	Otud7a
ENSRNOG00000014619	209.113	-0.1449	0.0841653	-1.72161	0.0851405	1	Dhx38
ENSRNOG00000064214	13.6401	0.456772	0.265401	1.72106	0.0852398	1	ENSRNOG00000067419
ENSRNOG00000012073	16.6362	-0.398412	0.231535	-1.72074	0.085298	1	Abhd14b
ENSRNOG00000021357	1.12312	-1.50212	0.872965	-1.72071	0.0853037	1	AC118772.2
ENSRNOG00000012284	65.6718	0.375575	0.218282	1.72059	0.0853245	1	Khdrbs2
ENSRNOG00000066365	16.9647	-0.444728	0.258647	-1.71944	0.0855347	1	ENSRNOG00000047188
ENSRNOG00000015080	67.7945	0.233143	0.135612	1.71918	0.0855808	1	Wdfy1
ENSRNOG00000011680	2.34255	-0.9638	0.560732	-1.71882	0.0856465	1	Il16
ENSRNOG00000026162	7.67011	-0.540584	0.314526	-1.71872	0.0856648	1	Cetn4
ENSRNOG00000068218	41.9833	0.300441	0.174816	1.71861	0.0856855	1	ENSRNOG00000069279
ENSRNOG00000048113	23.2092	-0.31542	0.183572	-1.71824	0.0857535	1	Cbx8
ENSRNOG00000009857	283.434	-0.126929	0.0738994	-1.7176	0.0858698	1	Ftsj3
ENSRNOG00000037655	52.5424	-0.217748	0.126801	-1.71725	0.0859344	1	Gatb
ENSRNOG00000011382	76.1675	0.188344	0.109687	1.7171	0.0859608	1	ENSRNOG00000065742
ENSRNOG00000023216	24.3	-0.319916	0.186354	-1.71671	0.0860318	1	Ccdc17
ENSRNOG00000063726	3.64069	-0.689451	0.401695	-1.71635	0.0860972	1	Zfp42l
ENSRNOG00000015335	164.351	-0.182172	0.106151	-1.71617	0.0861314	1	Rpl13
ENSRNOG00000009170	167.155	0.233247	0.135972	1.71541	0.0862702	1	Dmxl2
ENSRNOG00000010152	0.484974	-2.59591	1.51354	-1.71513	0.0863222	1	RGD1306233
ENSRNOG00000011936	8.40455	-0.473676	0.27621	-1.71491	0.0863616	1	Abhd14a
ENSRNOG00000002434	12.7319	0.565596	0.329832	1.7148	0.0863819	1	Tmem100
ENSRNOG00000063966	56.79	0.229773	0.13402	1.71447	0.0864429	1	ENSRNOG00000017064
ENSRNOG00000009870	66.5219	-0.237999	0.138819	-1.71446	0.0864444	1	Tmem88
ENSRNOG00000001123	81.3633	-0.219362	0.127987	-1.71395	0.0865387	1	Spring1
ENSRNOG00000007596	55.359	-0.229809	0.134142	-1.71317	0.0866814	1	Rad51d
ENSRNOG00000024677	386.29	0.227306	0.132744	1.71236	0.08683	1	Arhgap33
ENSRNOG00000013391	228.731	0.141748	0.0827996	1.71194	0.0869078	1	Sorbs2
ENSRNOG00000001314	144.341	0.246987	0.144298	1.71164	0.0869628	1	Fam20c
ENSRNOG00000013954	7.62328	-0.527163	0.308079	-1.71113	0.0870574	1	Alpl
ENSRNOG00000020115	164.414	-0.142564	0.0833905	-1.70959	0.0873417	1	Ilkap
ENSRNOG00000015888	356.96	-0.16553	0.0968599	-1.70897	0.0874573	1	Larp4b
ENSRNOG00000017321	45.7951	0.233989	0.136965	1.70839	0.0875645	1	Trub1
ENSRNOG00000069797	21.2702	-0.387388	0.226987	-1.70665	0.0878866	1	ENSRNOG00000023151
ENSRNOG00000009193	3.45135	-0.731005	0.428569	-1.70569	0.0880661	1	Lctl
ENSRNOG00000033280	224.686	-0.136492	0.0800381	-1.70534	0.0881311	1	Pam
ENSRNOG00000009401	25.9652	-0.303943	0.178231	-1.70533	0.0881329	1	Lmo2
ENSRNOG00000000613	130.252	-0.135804	0.0796403	-1.70522	0.0881537	1	Tfam
ENSRNOG00000015921	20.2916	-0.321896	0.188828	-1.7047	0.08825	1	Esco2
ENSRNOG00000002050	74.9461	-0.288052	0.168981	-1.70464	0.0882616	1	Igfbp7
ENSRNOG00000017678	264.953	0.131909	0.0773827	1.70463	0.088263	1	AABR07001064.1
ENSRNOG00000046023	174.334	0.123416	0.072407	1.70447	0.0882925	1	Exoc4
ENSRNOG00000009872	138.556	0.254783	0.149483	1.70443	0.0883013	1	Kcnh2
ENSRNOG00000066469	7.80797	0.628784	0.368979	1.70412	0.088359	1	ENSRNOG00000064913
ENSRNOG00000059997	29.8292	-0.28505	0.167337	-1.70346	0.0884829	1	Brip1
ENSRNOG00000018923	542.004	-0.128505	0.0754406	-1.7034	0.0884939	1	AABR07041089.1
ENSRNOG00000053820	3.64444	-0.886454	0.520426	-1.70332	0.0885077	1	Zcwpw2
ENSRNOG00000014746	120.197	-0.261274	0.153416	-1.70305	0.0885596	1	Dzip1l
ENSRNOG00000015295	144.766	-0.223873	0.131524	-1.70215	0.0887275	1	Ctdsp1
ENSRNOG00000001726	71.8137	0.319263	0.187587	1.70194	0.0887657	1	Tmem44
ENSRNOG00000020531	103.859	-0.168514	0.0990442	-1.70141	0.0888667	1	Fen1
ENSRNOG00000061678	1.4628	1.38687	0.815711	1.7002	0.0890929	1	Snord100
ENSRNOG00000011260	1.42675	-1.23002	0.723467	-1.70018	0.089097	1	Cmbl
ENSRNOG00000054446	504.619	-0.108516	0.063829	-1.70011	0.0891104	1	Sltm
ENSRNOG00000010417	261.124	0.155524	0.0914823	1.70004	0.0891235	1	Nol4l
ENSRNOG00000004482	96.0706	0.251143	0.147733	1.69998	0.0891347	1	Ccdc88c
ENSRNOG00000004013	180.56	0.146093	0.0859568	1.69961	0.0892049	1	Grip1
ENSRNOG00000025001	512.713	-0.226295	0.133161	-1.69941	0.0892412	1	Pcolce
ENSRNOG00000064623	5.09687	-0.686612	0.404163	-1.69885	0.0893482	1	ENSRNOG00000066787
ENSRNOG00000033361	62.4773	-0.250287	0.147332	-1.6988	0.0893577	1	Slc39a5
ENSRNOG00000022417	9.27143	0.520483	0.306401	1.6987	0.0893765	1	Prickle3
ENSRNOG00000016610	215.165	0.124958	0.0735707	1.69847	0.0894186	1	Arhgap1
ENSRNOG00000021392	310.509	-0.106087	0.062462	-1.69842	0.0894284	1	Noc2l
ENSRNOG00000068527	6.16894	-0.587872	0.346266	-1.69775	0.0895557	1	ENSRNOG00000013240
ENSRNOG00000035617	3.1169	-0.744598	0.438976	-1.69622	0.0898451	1	Mir186
ENSRNOG00000020112	5.78509	0.595784	0.351324	1.69582	0.0899193	1	AABR07036567.1
ENSRNOG00000060156	3.37155	-0.797106	0.470043	-1.69582	0.0899209	1	SNORD28
ENSRNOG00000002835	442.51	-0.195621	0.115385	-1.69538	0.090004	1	Luc7l3
ENSRNOG00000064013	1.04063	-1.51213	0.89195	-1.69531	0.0900169	1	ENSRNOG00000070772
ENSRNOG00000061167	4.72717	0.708947	0.418375	1.69453	0.0901655	1	U4
ENSRNOG00000020655	0.483857	2.099	1.23872	1.69449	0.0901715	1	Ucn2
ENSRNOG00000027057	181.373	0.135133	0.0797703	1.69402	0.0902606	1	Gga3
ENSRNOG00000046829	11.8456	0.533592	0.315178	1.69299	0.090458	1	Kdr
ENSRNOG00000022921	37.6112	-0.326247	0.192716	-1.69289	0.0904764	1	Dact2
ENSRNOG00000033835	205.077	0.183439	0.108362	1.69283	0.090488	1	Dnm1
ENSRNOG00000003822	145.436	-0.150724	0.0890422	-1.69272	0.090508	1	Slu7
ENSRNOG00000056643	25.1462	0.294685	0.174126	1.69236	0.0905764	1	Cdh8
ENSRNOG00000046662	43.9442	0.262642	0.155232	1.69194	0.0906579	1	Ints6l
ENSRNOG00000020996	116.867	0.161258	0.0953105	1.69192	0.0906615	1	Vps51
ENSRNOG00000021904	47.4196	0.257544	0.152224	1.69188	0.0906692	1	Tecpr2
ENSRNOG00000067512	7.12177	-0.546055	0.322767	-1.69179	0.0906858	1	ENSRNOG00000017016
ENSRNOG00000033568	556.631	0.162378	0.095992	1.69158	0.0907254	1	Mapk8ip3
ENSRNOG00000015713	472.211	-0.206534	0.122124	-1.69118	0.0908018	1	Parva
ENSRNOG00000005382	0.596137	-2.0612	1.21888	-1.69106	0.0908258	1	Mroh4
ENSRNOG00000016036	151.207	0.142104	0.0840392	1.69092	0.0908515	1	Rprd1a
ENSRNOG00000016767	77.1647	-0.189809	0.112269	-1.69065	0.0909033	1	Ggps1
ENSRNOG00000000373	0.593178	1.91862	1.135	1.69041	0.090949	1	AABR07044900.1
ENSRNOG00000065278	2.18905	1.2047	0.7127	1.69033	0.0909649	1	ENSRNOG00000010224
ENSRNOG00000008117	122.138	0.188187	0.111334	1.69029	0.0909728	1	Galnt11
ENSRNOG00000013641	0.72376	1.73882	1.02903	1.68977	0.0910727	1	Myo7a
ENSRNOG00000065207	0.891815	-1.5393	0.911016	-1.68965	0.0910944	1	ENSRNOG00000027264
ENSRNOG00000042886	38.7573	-0.451792	0.267466	-1.68916	0.0911888	1	Rps28
ENSRNOG00000026124	315.141	-0.235088	0.139175	-1.68915	0.0911916	1	Id3
ENSRNOG00000011168	214.925	0.122867	0.0727442	1.68903	0.0912145	1	Micu2
ENSRNOG00000045918	344.344	0.142825	0.0845876	1.68848	0.0913182	1	Jarid2
ENSRNOG00000031081	97.168	0.170028	0.100711	1.68827	0.0913589	1	Stat2
ENSRNOG00000069113	728.687	-0.176841	0.104761	-1.68805	0.0914023	1	ENSRNOG00000070820
ENSRNOG00000019129	5.33309	-0.672263	0.398259	-1.68801	0.0914102	1	Fcgbp
ENSRNOG00000050104	498.983	0.14777	0.0875659	1.68753	0.0915024	1	Clip3
ENSRNOG00000015699	149.255	-0.125847	0.0745761	-1.68749	0.0915087	1	Lman2l
ENSRNOG00000033220	1.37634	1.39328	0.825746	1.6873	0.0915454	1	Oas1k
ENSRNOG00000060175	44.6063	-0.241529	0.143205	-1.68659	0.091682	1	Tsen2
ENSRNOG00000019556	53.9394	0.265627	0.15755	1.68598	0.0918002	1	Cd9
ENSRNOG00000001572	6.36129	-0.613625	0.364553	-1.68323	0.0923308	1	Hoxd1
ENSRNOG00000039017	252.876	-0.155287	0.0922557	-1.68322	0.0923316	1	Naa50
ENSRNOG00000005346	88.3711	0.179008	0.10635	1.68319	0.0923377	1	Tmem128
ENSRNOG00000060939	15.2896	-0.404362	0.240252	-1.68307	0.0923612	1	Gstm6l
ENSRNOG00000062454	45.3736	0.299777	0.178175	1.68249	0.0924735	1	Tenm1
ENSRNOG00000008907	8.41042	0.489544	0.291044	1.68203	0.0925637	1	Fggy
ENSRNOG00000029184	10.197	0.435074	0.258674	1.68194	0.0925804	1	Epha6
ENSRNOG00000004149	4.5562	0.759044	0.451505	1.68114	0.0927353	1	Mgat4c
ENSRNOG00000049422	0.750273	-1.88081	1.11906	-1.68071	0.0928193	1	Fcgr2a
ENSRNOG00000000657	151.025	-0.172424	0.102622	-1.68018	0.0929228	1	Nek7
ENSRNOG00000066893	51.6638	0.208149	0.123904	1.67991	0.0929739	1	Bcas3
ENSRNOG00000005102	22.2864	0.329181	0.196065	1.67893	0.0931652	1	Washc3
ENSRNOG00000026963	2942.59	-0.156775	0.0934258	-1.67807	0.093334	1	Hsp90b1
ENSRNOG00000010930	162.519	-0.1557	0.0927905	-1.67797	0.0933521	1	Usp39
ENSRNOG00000068106	1.40649	-1.16865	0.696681	-1.67746	0.0934532	1	Tcap
ENSRNOG00000003657	60.2921	-0.240518	0.143396	-1.6773	0.0934835	1	Pkmyt1
ENSRNOG00000014436	55.4342	0.234546	0.139871	1.67687	0.0935672	1	Ppip5k1
ENSRNOG00000021399	89.2637	-0.166415	0.0992604	-1.67655	0.0936298	1	Cfap298
ENSRNOG00000038102	30.5549	0.29562	0.176422	1.67564	0.0938087	1	Elmod3
ENSRNOG00000055292	9.54092	-0.467055	0.278786	-1.67532	0.0938722	1	ENSRNOG00000013456
ENSRNOG00000067437	107.234	0.3018	0.18018	1.675	0.0939348	1	ENSRNOG00000051871
ENSRNOG00000068456	1.1432	-1.2972	0.774464	-1.67497	0.0939411	1	ENSRNOG00000060269
ENSRNOG00000069595	1.95789	-1.14062	0.681041	-1.67482	0.093969	1	RGD1559639
ENSRNOG00000004735	72.507	-0.199514	0.119151	-1.67446	0.0940395	1	Gzf1
ENSRNOG00000010105	852.713	-0.18206	0.108748	-1.67415	0.0941017	1	S100a11
ENSRNOG00000023688	1.27995	1.39241	0.831991	1.67359	0.094212	1	Drd1
ENSRNOG00000067282	11.4539	0.543599	0.324853	1.67337	0.0942549	1	Galntl6
ENSRNOG00000050819	117.204	-0.224991	0.134483	-1.67301	0.0943259	1	Birc5
ENSRNOG00000004841	341.969	0.228846	0.136873	1.67196	0.0945326	1	Akap6
ENSRNOG00000002100	379.782	-0.0771146	0.0461273	-1.67178	0.0945682	1	Srp72
ENSRNOG00000070378	0.642413	-1.82045	1.08898	-1.6717	0.0945843	1	ENSRNOG00000067740
ENSRNOG00000029811	5.81584	-0.552427	0.330537	-1.6713	0.0946628	1	Kcne2
ENSRNOG00000003928	120.971	-0.158824	0.0950497	-1.67095	0.0947311	1	Tmco1
ENSRNOG00000045846	6.89316	0.677235	0.405421	1.67045	0.0948309	1	Rfx2
ENSRNOG00000010890	274.708	-0.170349	0.101997	-1.67014	0.094891	1	Bmp1
ENSRNOG00000006003	342.903	0.238816	0.142998	1.67006	0.094907	1	Ctnna2
ENSRNOG00000018119	78.4991	0.192329	0.115166	1.67002	0.0949161	1	Dhx32
ENSRNOG00000048291	88.5997	0.174444	0.104489	1.66949	0.0950194	1	Tbcc
ENSRNOG00000014515	33.1425	-0.374092	0.224136	-1.66904	0.0951102	1	Cdc14a
ENSRNOG00000025484	25.1349	0.316825	0.189862	1.66872	0.0951734	1	Tmem177
ENSRNOG00000011310	67.1602	0.27474	0.164695	1.66818	0.0952809	1	Pde10a
ENSRNOG00000019504	12.7759	0.433963	0.260152	1.66811	0.0952929	1	Adprhl1
ENSRNOG00000065625	2.14564	1.20159	0.720548	1.66761	0.0953931	1	U6
ENSRNOG00000010213	86.1584	0.366883	0.220026	1.66745	0.0954243	1	Fgd5
ENSRNOG00000033906	32.4533	0.349535	0.209655	1.66719	0.0954765	1	Zfp667
ENSRNOG00000005332	75.3761	0.293174	0.175889	1.66682	0.095551	1	Csdc2
ENSRNOG00000023721	5.68147	-0.591181	0.354687	-1.66677	0.0955606	1	ENSRNOG00000017097
ENSRNOG00000002364	43.6457	0.378255	0.226964	1.66659	0.0955969	1	Rnf112
ENSRNOG00000055761	163.372	-0.121269	0.0727803	-1.66623	0.0956672	1	Zfp574
ENSRNOG00000007038	6.94569	0.680269	0.408409	1.66565	0.0957823	1	Cntn5
ENSRNOG00000066880	10.423	0.53074	0.31872	1.66522	0.0958685	1	ENSRNOG00000059930
ENSRNOG00000068158	2.7228	-0.951385	0.571518	-1.66466	0.09598	1	ENSRNOG00000010589
ENSRNOG00000007515	287.711	0.147717	0.0887522	1.66438	0.0960372	1	Kif3a
ENSRNOG00000065287	12.6827	-0.455977	0.273966	-1.66435	0.0960417	1	ENSRNOG00000018391
ENSRNOG00000011227	24.0751	0.316047	0.189988	1.66351	0.09621	1	Atp1b2
ENSRNOG00000043465	21.0412	-0.330102	0.198473	-1.66321	0.0962711	1	Arc
ENSRNOG00000018170	45.2075	0.274726	0.165223	1.66276	0.0963613	1	Slc27a1
ENSRNOG00000016384	42.2684	0.236595	0.142295	1.66271	0.0963701	1	Pik3cb
ENSRNOG00000061373	30.2783	-0.264558	0.159125	-1.66258	0.0963965	1	Loxl3
ENSRNOG00000052247	9.16861	0.588006	0.353809	1.66193	0.0965264	1	Manba
ENSRNOG00000014505	22.9085	0.373528	0.22482	1.66146	0.0966221	1	Pmfbp1
ENSRNOG00000018186	121.625	0.18124	0.109094	1.66133	0.0966482	1	Lamtor5
ENSRNOG00000020663	267.574	0.117823	0.0709481	1.66069	0.0967755	1	Pygo2
ENSRNOG00000032639	14.1344	0.399016	0.240324	1.66032	0.0968492	1	Foxo6
ENSRNOG00000007124	108.358	-0.18263	0.110074	-1.65916	0.0970828	1	Krcc1
ENSRNOG00000014350	1279.7	-0.243044	0.146544	-1.65851	0.0972148	1	Ccn1
ENSRNOG00000000274	119.064	0.306693	0.184967	1.65809	0.0972984	1	Phyhipl
ENSRNOG00000038183	2.93837	-0.946992	0.571327	-1.65753	0.0974123	1	Heatr4
ENSRNOG00000064350	0.703168	-1.6396	0.989655	-1.65674	0.0975716	1	ENSRNOG00000070475
ENSRNOG00000046871	36.1517	-0.288481	0.174133	-1.65668	0.097585	1	2310039H08Rik
ENSRNOG00000020618	279.357	-0.185863	0.112204	-1.65647	0.0976258	1	AC099450.1
ENSRNOG00000013959	66.4955	0.240929	0.145471	1.6562	0.0976807	1	Skor1
ENSRNOG00000036676	844.85	0.0622543	0.0375932	1.656	0.0977224	1	Csnk1d
ENSRNOG00000049244	36.6269	0.244817	0.147861	1.65573	0.0977765	1	Sepsecs
ENSRNOG00000005927	540.463	-0.124928	0.0754583	-1.6556	0.0978036	1	Cpsf6
ENSRNOG00000014899	5.62439	-0.611566	0.369451	-1.65534	0.0978557	1	AC110824.1
ENSRNOG00000038622	61.4337	0.20593	0.124458	1.65461	0.0980038	1	Zfp628
ENSRNOG00000011758	41.7325	-0.254832	0.154073	-1.65397	0.0981332	1	Fkbp7
ENSRNOG00000056660	3.98228	-0.74927	0.45304	-1.65387	0.0981537	1	AABR07025928.1
ENSRNOG00000012628	0.646267	-1.77333	1.07236	-1.65367	0.0981948	1	Gpr18
ENSRNOG00000007604	128.711	0.169	0.102213	1.65341	0.0982484	1	Igsf8
ENSRNOG00000008587	3.9745	-0.784222	0.474407	-1.65306	0.0983188	1	Tek
ENSRNOG00000022939	172.768	0.12811	0.0775017	1.65299	0.0983321	1	Gpkow
ENSRNOG00000052725	144.953	0.26943	0.163003	1.65291	0.0983493	1	Shisal1
ENSRNOG00000019751	1.03832	1.43596	0.868918	1.65259	0.0984149	1	Cyb5r2
ENSRNOG00000051976	2.56898	-0.861817	0.52152	-1.65251	0.0984305	1	AABR07065531.6
ENSRNOG00000046744	10.2472	0.555509	0.336319	1.65173	0.0985891	1	Ankrd29
ENSRNOG00000058291	1.43345	1.28611	0.778678	1.65165	0.0986053	1	AC126581.1
ENSRNOG00000051623	74.8037	-0.164981	0.0999219	-1.6511	0.0987187	1	Exosc8
ENSRNOG00000027736	411.646	-0.338351	0.204981	-1.65065	0.0988108	1	Cnn1
ENSRNOG00000026504	133.247	-0.230724	0.139838	-1.64993	0.098957	1	Fam114a1
ENSRNOG00000002232	76.8128	-0.310206	0.18811	-1.64907	0.0991332	1	Aff1
ENSRNOG00000017460	101.259	-0.184603	0.111948	-1.649	0.0991468	1	Imp3
ENSRNOG00000004843	63.514	-0.238723	0.144801	-1.64863	0.0992238	1	Pole3
ENSRNOG00000063994	1.00094	-1.35495	0.822414	-1.64753	0.0994489	1	ENSRNOG00000066532
ENSRNOG00000029333	3.50293	-0.771056	0.468098	-1.64721	0.0995146	1	Echdc2
ENSRNOG00000049484	806.55	0.24857	0.150918	1.64706	0.0995459	1	Atp9a
ENSRNOG00000069998	37.2701	-0.222116	0.134868	-1.64692	0.0995752	1	Gid4
ENSRNOG00000020388	170.989	0.121475	0.0737721	1.64663	0.0996347	1	Inpp5f
ENSRNOG00000008046	3.42852	-0.981565	0.596281	-1.64615	0.0997336	1	Tmem30b
ENSRNOG00000067173	1.3312	1.42168	0.863806	1.64584	0.0997975	1	ENSRNOG00000009837
ENSRNOG00000016064	1176.48	-0.0875034	0.0531706	-1.64571	0.0998233	1	Tkt
ENSRNOG00000014208	70.2355	0.275571	0.167454	1.64565	0.099835	1	Dctn3
ENSRNOG00000049410	13.8871	0.498957	0.303283	1.64519	0.0999312	1	Chrm3
ENSRNOG00000014525	641.486	-0.11328	0.0688627	-1.64501	0.0999668	1	Hspd1
ENSRNOG00000023278	304.671	-0.138871	0.0844289	-1.64483	0.100005	1	Sec61a2
ENSRNOG00000013484	14.2815	-0.425902	0.258959	-1.64467	0.100037	1	Gsta1
ENSRNOG00000018322	887.582	-0.0965975	0.0587376	-1.64456	0.100061	1	Picalm
ENSRNOG00000068766	1.27978	-1.12703	0.685455	-1.64421	0.100132	1	ENSRNOG00000013282
ENSRNOG00000051507	20.2567	-0.360699	0.219411	-1.64395	0.100188	1	Azin2
ENSRNOG00000012742	43.4708	0.262319	0.159618	1.64342	0.100297	1	Irx2
ENSRNOG00000006787	1199.54	-0.0961395	0.0585066	-1.64323	0.100336	1	Dhcr24
ENSRNOG00000008055	73.6286	-0.263697	0.160511	-1.64286	0.100412	1	Ccne2
ENSRNOG00000004217	43.7007	-0.23616	0.14376	-1.64274	0.100437	1	Stk10
ENSRNOG00000036682	42.8086	0.216114	0.131595	1.64226	0.100536	1	Pycr1
ENSRNOG00000016696	5.36708	0.590836	0.359797	1.64214	0.100562	1	Angpt2
ENSRNOG00000009968	92.5357	0.193011	0.117558	1.64183	0.100625	1	Ercc8
ENSRNOG00000066585	544.532	-0.124865	0.0760567	-1.64173	0.100645	1	Prdx6
ENSRNOG00000020322	69.9754	0.193378	0.117798	1.6416	0.100673	1	Asb1
ENSRNOG00000013949	426.394	-0.173231	0.105576	-1.64082	0.100834	1	Idh2
ENSRNOG00000013061	293.714	0.14024	0.0854932	1.64037	0.100929	1	Tusc3
ENSRNOG00000019822	153.277	-0.213061	0.12992	-1.63994	0.101017	1	Gadd45b
ENSRNOG00000026316	292.525	-0.12378	0.0754855	-1.63979	0.101049	1	Wdr43
ENSRNOG00000017105	6.37896	0.597974	0.364703	1.63962	0.101084	1	Dpyd
ENSRNOG00000046973	122.888	-0.136152	0.0830548	-1.6393	0.101151	1	Tmco3
ENSRNOG00000009970	25.1959	0.326877	0.19946	1.63881	0.101252	1	Gsdme
ENSRNOG00000001494	223.791	0.123134	0.0751644	1.6382	0.10138	1	Napa
ENSRNOG00000068986	9.00624	0.618503	0.377684	1.63762	0.101501	1	Erfl
ENSRNOG00000008996	1166.77	0.231434	0.141353	1.63727	0.101574	1	Dpysl5
ENSRNOG00000061050	77.5704	0.180505	0.110273	1.6369	0.101652	1	Mboat2
ENSRNOG00000004067	255.951	0.198413	0.121243	1.6365	0.101736	1	Nrcam
ENSRNOG00000031420	176.466	-0.139232	0.0850979	-1.63614	0.101811	1	Hyal2
ENSRNOG00000066004	20.5309	-0.45348	0.277187	-1.63601	0.101838	1	ENSRNOG00000054854
ENSRNOG00000063928	1.95898	-1.08706	0.66446	-1.636	0.10184	1	ENSRNOG00000038600
ENSRNOG00000013529	198.468	-0.13659	0.083499	-1.63582	0.101876	1	Stk4
ENSRNOG00000028448	175.681	-0.160914	0.0983839	-1.63557	0.101929	1	Elovl1
ENSRNOG00000047028	246.339	0.285807	0.174882	1.63428	0.1022	1	Mmp24
ENSRNOG00000070789	1.75824	1.17712	0.720337	1.63412	0.102234	1	ENSRNOG00000006365
ENSRNOG00000000111	73.791	0.253218	0.154959	1.6341	0.102239	1	Coprs
ENSRNOG00000070027	30.7535	-0.361138	0.221007	-1.63406	0.102247	1	ENSRNOG00000067930
ENSRNOG00000048118	22.8691	-0.307869	0.188417	-1.63397	0.102265	1	Ankra2
ENSRNOG00000015278	1494.56	-0.140337	0.0858952	-1.63382	0.102298	1	Myl12a
ENSRNOG00000005366	20.064	-0.342302	0.209526	-1.6337	0.102323	1	AABR07053472.1
ENSRNOG00000005951	146.387	0.146272	0.0895462	1.63348	0.102369	1	ENSRNOG00000020817
ENSRNOG00000057753	2.10083	-1.07954	0.661264	-1.63255	0.102565	1	Nup62cl
ENSRNOG00000030296	13.4079	0.696519	0.426776	1.63205	0.102669	1	AABR07071195.1
ENSRNOG00000016828	2.13501	0.986739	0.604834	1.63142	0.102802	1	Cmtm5
ENSRNOG00000007657	67.4107	-0.353571	0.216728	-1.6314	0.102806	1	Col27a1
ENSRNOG00000003985	37.3558	0.222374	0.136424	1.63003	0.103096	1	Tmem19
ENSRNOG00000045683	57.9729	0.297807	0.182707	1.62998	0.103107	1	Mfap4
ENSRNOG00000021663	61.3729	0.381766	0.234277	1.62955	0.103198	1	Vxn
ENSRNOG00000061088	144.867	-0.205063	0.125882	-1.62902	0.10331	1	Atf1
ENSRNOG00000064843	84.5537	-0.263102	0.161535	-1.62877	0.103362	1	ENSRNOG00000066793
ENSRNOG00000017441	1399.12	-0.109337	0.0671478	-1.6283	0.103461	1	Tpm3
ENSRNOG00000011503	182.666	0.185796	0.114109	1.62824	0.103473	1	Shb
ENSRNOG00000001174	57.5617	0.232128	0.142565	1.62823	0.103475	1	Pde9a
ENSRNOG00000040351	0.68736	-1.92891	1.18488	-1.62795	0.103536	1	Mir667
ENSRNOG00000017854	96.9374	-0.223974	0.137609	-1.62761	0.103607	1	Ucp2
ENSRNOG00000063244	51.5384	0.270909	0.166483	1.62725	0.103684	1	Mpeg1
ENSRNOG00000009406	262.296	-0.138665	0.0852494	-1.62658	0.103827	1	Tm9sf4
ENSRNOG00000013971	211.617	-0.176625	0.108606	-1.62629	0.103888	1	Psat1
ENSRNOG00000000774	1071.61	0.21419	0.131715	1.62616	0.103916	1	Gabbr1
ENSRNOG00000018725	115.713	0.183943	0.113224	1.62459	0.10425	1	Phkg2
ENSRNOG00000019319	137.062	0.152346	0.0938007	1.62414	0.104345	1	Fchsd2
ENSRNOG00000067073	75.1044	-0.1716	0.105689	-1.62363	0.104454	1	Med18
ENSRNOG00000004049	35.2056	-0.27662	0.170406	-1.6233	0.104526	1	Baiap2
ENSRNOG00000014996	56.8097	-0.194242	0.119681	-1.62299	0.104591	1	Katna1
ENSRNOG00000004936	281.381	-0.257833	0.158863	-1.62299	0.104591	1	Sdc2
ENSRNOG00000019164	1822.12	0.104508	0.0643953	1.62292	0.104607	1	Uba1
ENSRNOG00000014366	64.5374	0.226734	0.139742	1.62251	0.104694	1	Shc3
ENSRNOG00000060599	77.7741	0.254706	0.157195	1.62032	0.105164	1	Gabrb3
ENSRNOG00000017133	153.532	0.180167	0.111246	1.61953	0.105332	1	4833439L19Rik
ENSRNOG00000065249	5.81922	0.593726	0.366828	1.61854	0.105546	1	ENSRNOG00000065781
ENSRNOG00000011603	73.3207	-0.178896	0.110536	-1.61844	0.105569	1	Cab39l
ENSRNOG00000003997	14.6836	0.396798	0.245203	1.61824	0.10561	1	Pld5
ENSRNOG00000021732	133.341	-0.164696	0.101836	-1.61727	0.10582	1	Hsf1
ENSRNOG00000024730	67.7811	0.196464	0.121479	1.61727	0.10582	1	Ppm1e
ENSRNOG00000016187	66.7341	0.174573	0.107962	1.61698	0.105883	1	Tmem67
ENSRNOG00000016454	615.043	-0.0990352	0.0612589	-1.61667	0.10595	1	Nasp
ENSRNOG00000008523	242.042	0.13862	0.0857468	1.61662	0.105961	1	Faf1
ENSRNOG00000001469	13.116	-0.40997	0.253651	-1.61627	0.106035	1	Eln
ENSRNOG00000028330	41.8222	0.273003	0.168914	1.61623	0.106046	1	AABR07067600.1
ENSRNOG00000017123	156.795	-0.152211	0.0942057	-1.61573	0.106152	1	B2m
ENSRNOG00000043441	47.3882	-0.209491	0.129697	-1.61524	0.106259	1	Lin52
ENSRNOG00000004200	22.2408	0.397641	0.246222	1.61497	0.106318	1	Sybu
ENSRNOG00000018364	220.089	0.131433	0.0814015	1.61463	0.106392	1	Kat2a
ENSRNOG00000002188	1.75002	1.25322	0.77619	1.61458	0.106401	1	Hpse
ENSRNOG00000015602	575.076	0.158444	0.0981373	1.61452	0.106416	1	Cdh2
ENSRNOG00000062992	60.7491	-0.240963	0.14927	-1.61428	0.106467	1	ENSRNOG00000062485
ENSRNOG00000063973	9.68534	-0.500998	0.310357	-1.61426	0.10647	1	ENSRNOG00000062847
ENSRNOG00000014808	114.857	-0.137914	0.0854357	-1.61424	0.106474	1	Srfbp1
ENSRNOG00000017841	139.231	0.154323	0.0956129	1.61404	0.106518	1	Psme3ip1
ENSRNOG00000070039	1.58039	-1.0358	0.641781	-1.61395	0.106538	1	ENSRNOG00000023531
ENSRNOG00000031275	118.859	0.186553	0.11559	1.61392	0.106544	1	AABR07054361.1
ENSRNOG00000023262	44.0568	-0.246661	0.152918	-1.61302	0.10674	1	Cenpm
ENSRNOG00000049426	65.5429	-0.224057	0.138921	-1.61284	0.10678	1	Mmab
ENSRNOG00000031593	4.01804	0.859167	0.532852	1.61239	0.106876	1	Nanos3
ENSRNOG00000070086	16.7549	0.347436	0.215511	1.61215	0.106929	1	ENSRNOG00000063442
ENSRNOG00000064183	46.1837	-0.252224	0.156473	-1.61193	0.106977	1	Amigo3
ENSRNOG00000003797	118.902	-0.161479	0.100191	-1.61171	0.107024	1	Mrps7
ENSRNOG00000018355	16.0188	-0.584458	0.362773	-1.61109	0.107161	1	Msx2
ENSRNOG00000061160	1.51111	1.45853	0.90534	1.61103	0.107174	1	Htra4
ENSRNOG00000047499	57.9389	-0.269569	0.167335	-1.61096	0.107189	1	Rbm15
ENSRNOG00000006979	77.8774	0.378229	0.234811	1.61078	0.107228	1	Hpca
ENSRNOG00000063123	2.99377	-0.945413	0.587024	-1.61052	0.107285	1	ENSRNOG00000069031
ENSRNOG00000013850	9.42015	0.463849	0.288078	1.61015	0.107366	1	Hes5
ENSRNOG00000001845	134.145	0.176832	0.10985	1.60976	0.107451	1	Top3b
ENSRNOG00000032552	53.1601	0.229791	0.142765	1.60958	0.10749	1	Zfp799
ENSRNOG00000046368	1.76846	-0.986843	0.613159	-1.60944	0.10752	1	Dusp14l1
ENSRNOG00000065861	235.652	0.115092	0.071527	1.60907	0.107601	1	Samd1
ENSRNOG00000019497	344.357	-0.165838	0.103088	-1.60871	0.10768	1	Mrpl17
ENSRNOG00000033796	0.945905	-1.35883	0.844819	-1.60842	0.107743	1	Kcnj5
ENSRNOG00000022368	100.187	-0.155112	0.0964445	-1.60831	0.107768	1	Ddx49
ENSRNOG00000045771	97.6646	0.216496	0.134636	1.60802	0.107832	1	Chl1
ENSRNOG00000042059	18.5035	-0.319616	0.198822	-1.60754	0.107935	1	Rccd1
ENSRNOG00000046005	3761.93	-0.0797262	0.0495952	-1.60754	0.107936	1	Scd2
ENSRNOG00000070835	69.2754	-0.232127	0.144402	-1.6075	0.107944	1	Ndufc1
ENSRNOG00000010551	11.1887	0.457659	0.285003	1.6058	0.108318	1	Lhx2
ENSRNOG00000002381	9.01068	-0.666181	0.414866	-1.60578	0.108323	1	Bmp3
ENSRNOG00000069764	2.37397	-1.05174	0.655008	-1.60568	0.108343	1	ENSRNOG00000068040
ENSRNOG00000049179	47.0736	-0.314477	0.195877	-1.60548	0.108388	1	Pidd1
ENSRNOG00000032246	6.31646	-0.655194	0.408279	-1.60477	0.108544	1	Acsm3
ENSRNOG00000006197	1380.37	-0.15658	0.0975779	-1.60466	0.108568	1	Calu
ENSRNOG00000031576	9.91803	-0.445128	0.277411	-1.60458	0.108586	1	Zfp455
ENSRNOG00000063974	65.4834	-0.20011	0.124748	-1.60412	0.108687	1	ENSRNOG00000010325
ENSRNOG00000022635	18.3316	0.375466	0.234074	1.60405	0.108703	1	Dlg2
ENSRNOG00000006345	255.018	-0.127886	0.0797699	-1.60319	0.108893	1	Sec61b
ENSRNOG00000068779	27.6612	0.337665	0.210659	1.6029	0.108958	1	ENSRNOG00000042536
ENSRNOG00000068124	0.708955	-1.70683	1.06503	-1.60261	0.10902	1	ENSRNOG00000011151
ENSRNOG00000032058	242.279	0.118349	0.0738633	1.60227	0.109096	1	Pogk
ENSRNOG00000068800	169.72	-0.223031	0.13922	-1.602	0.109155	1	ENSRNOG00000016421
ENSRNOG00000010853	12.3342	0.419256	0.261776	1.60158	0.109248	1	Chrna7
ENSRNOG00000050437	340.954	-0.123235	0.0769465	-1.60157	0.109251	1	Bod1l1
ENSRNOG00000059894	218.336	-0.159611	0.0996662	-1.60145	0.109277	1	Hmmr
ENSRNOG00000018145	114.154	0.136406	0.0851824	1.60134	0.109303	1	Crat
ENSRNOG00000017119	66.4455	-0.194108	0.121219	-1.6013	0.10931	1	Ciao2a
ENSRNOG00000013469	795.513	-0.129907	0.0811392	-1.60104	0.109368	1	Txndc5
ENSRNOG00000019007	973.923	-0.148544	0.0927823	-1.60099	0.109378	1	Rpl14
ENSRNOG00000019996	118.992	-0.171448	0.107134	-1.60031	0.109529	1	Slc16a1
ENSRNOG00000007250	44.3861	-0.278843	0.174354	-1.59929	0.109757	1	Six4
ENSRNOG00000021659	4.8813	-0.631367	0.394816	-1.59915	0.109788	1	Acp4
ENSRNOG00000015134	186.009	0.135783	0.084913	1.59908	0.109803	1	Map3k12
ENSRNOG00000055142	1.75406	-1.05869	0.662376	-1.59832	0.109972	1	Ect2l
ENSRNOG00000064220	2.50081	0.909843	0.569251	1.59832	0.109972	1	ENSRNOG00000070647
ENSRNOG00000019022	3.51666	0.711091	0.444909	1.59829	0.109979	1	Fam89a
ENSRNOG00000029191	1.34841	1.28997	0.807437	1.59761	0.110131	1	Gbp7
ENSRNOG00000009884	1254.85	-0.193414	0.121084	-1.59735	0.110188	1	Lgals1
ENSRNOG00000000665	495.095	-0.0807255	0.0505491	-1.59697	0.110272	1	Pitpnb
ENSRNOG00000014427	9.04677	0.499912	0.313045	1.59693	0.110281	1	Chrnb4
ENSRNOG00000021086	91.7872	0.224914	0.140875	1.59656	0.110365	1	Dtx4
ENSRNOG00000012337	26.0076	0.317905	0.199158	1.59625	0.110434	1	Pde1c
ENSRNOG00000009382	9.42761	0.462383	0.289718	1.59597	0.110495	1	AABR07052486.1
ENSRNOG00000001454	1228.07	-0.0716609	0.044903	-1.59591	0.11051	1	Eif4h
ENSRNOG00000003562	97.6656	0.259499	0.16263	1.59564	0.11057	1	Susd4
ENSRNOG00000010421	67.6884	0.190921	0.119664	1.59547	0.110607	1	Wdr91
ENSRNOG00000015459	108.035	-0.170229	0.106788	-1.59408	0.110917	1	Heatr3
ENSRNOG00000053945	31.3893	0.312188	0.195871	1.59384	0.110971	1	Daam2
ENSRNOG00000021104	39.897	-0.32319	0.202802	-1.59362	0.111021	1	Emp3
ENSRNOG00000005180	15.9079	0.478766	0.300529	1.59308	0.111142	1	Vstm2a
ENSRNOG00000027468	74.8377	0.322362	0.202361	1.59301	0.111158	1	Slc6a15
ENSRNOG00000020045	14.1436	0.398345	0.250092	1.5928	0.111206	1	Drgx
ENSRNOG00000066099	16.4007	-0.609855	0.382975	-1.59241	0.111292	1	ENSRNOG00000018940
ENSRNOG00000065768	0.759385	-1.6635	1.04468	-1.59236	0.111304	1	ENSRNOG00000026928
ENSRNOG00000027871	14.0376	0.382875	0.240474	1.59216	0.111348	1	Rapgefl1
ENSRNOG00000010523	143.985	-0.130818	0.0821771	-1.59191	0.111405	1	Naa20
ENSRNOG00000004577	159.389	-0.162635	0.1022	-1.59134	0.111534	1	Fez2
ENSRNOG00000048924	35.5882	-0.349231	0.219459	-1.59132	0.111537	1	Islr
ENSRNOG00000000304	450.116	-0.153765	0.0966414	-1.59108	0.111591	1	Cd164
ENSRNOG00000067892	27.5962	-0.309297	0.194413	-1.59093	0.111626	1	ENSRNOG00000066269
ENSRNOG00000017447	608.056	-0.127829	0.0804237	-1.58944	0.111961	1	Eif2s2
ENSRNOG00000068402	1.68111	-1.06487	0.670148	-1.58901	0.112058	1	ENSRNOG00000070548
ENSRNOG00000017959	15.2857	-0.460434	0.289919	-1.58815	0.112253	1	Cfap100
ENSRNOG00000024043	72.0998	-0.197498	0.124378	-1.58789	0.112312	1	Orc6
ENSRNOG00000053534	0.756048	-1.65065	1.0403	-1.5867	0.112581	1	Snora78
ENSRNOG00000002894	182.29	0.160237	0.10099	1.58666	0.112589	1	Mnt
ENSRNOG00000038574	4.32971	-0.718615	0.452981	-1.58641	0.112646	1	Rassf9
ENSRNOG00000008960	28.9608	-0.248638	0.156796	-1.58575	0.112797	1	Fgf22
ENSRNOG00000063817	5.99643	-0.62603	0.394888	-1.58533	0.112891	1	ENSRNOG00000051599
ENSRNOG00000037563	6.05392	-0.542464	0.342198	-1.58523	0.112914	1	Cd68
ENSRNOG00000008449	21.7433	0.402817	0.254109	1.58521	0.112918	1	Neurod4
ENSRNOG00000021412	238.11	-0.302552	0.19088	-1.58504	0.112958	1	Slfn13
ENSRNOG00000011394	411.194	0.194332	0.122621	1.58482	0.113007	1	Kif3c
ENSRNOG00000016756	2.10322	0.945187	0.596461	1.58466	0.113044	1	Ptgir
ENSRNOG00000016578	109.677	-0.127646	0.0805527	-1.58462	0.113053	1	Mtpap
ENSRNOG00000002972	2.71553	-0.912883	0.576218	-1.58427	0.113133	1	Spata46
ENSRNOG00000000596	392.067	0.165179	0.104274	1.58408	0.113176	1	Fyn
ENSRNOG00000017702	12.3381	0.447268	0.2824	1.58381	0.113236	1	Gpld1
ENSRNOG00000060087	27.214	-0.330154	0.208466	-1.58373	0.113255	1	Adra1b
ENSRNOG00000000842	3.72945	0.699361	0.441831	1.58287	0.113451	1	Ddah2
ENSRNOG00000045595	1.59301	-1.08916	0.688125	-1.58279	0.11347	1	Tnfsf9
ENSRNOG00000040287	543.322	-0.205334	0.129743	-1.58262	0.113508	1	Cyp1b1
ENSRNOG00000006966	95.1856	-0.197372	0.124729	-1.58241	0.113556	1	Nfia
ENSRNOG00000007349	103.118	0.178423	0.112762	1.5823	0.113581	1	Ascc2
ENSRNOG00000015357	30.0235	0.344758	0.217894	1.58223	0.113597	1	Bmper
ENSRNOG00000012558	151.071	-0.152196	0.0961964	-1.58214	0.113618	1	Orc2
ENSRNOG00000021890	204.177	-0.117238	0.074102	-1.58212	0.113623	1	Nob1
ENSRNOG00000063510	9.1094	-0.449811	0.284513	-1.58098	0.113882	1	ENSRNOG00000069759
ENSRNOG00000042711	0.701853	-1.79018	1.13237	-1.58092	0.113897	1	Ccdc188
ENSRNOG00000010199	11.1831	0.456763	0.288949	1.58077	0.11393	1	Glrb
ENSRNOG00000008027	36.7363	0.28828	0.18237	1.58074	0.113937	1	Cavin4
ENSRNOG00000013577	78.527	-0.254282	0.160887	-1.5805	0.113993	1	Kdelr3
ENSRNOG00000043332	245.865	-0.21777	0.137819	-1.58012	0.11408	1	Foxd1
ENSRNOG00000000470	386.294	0.113826	0.0720365	1.58012	0.114081	1	Vps52
ENSRNOG00000011667	260.485	-0.115978	0.0734046	-1.57999	0.114109	1	Fastk
ENSRNOG00000047198	28.9439	0.254526	0.161107	1.57986	0.114139	1	Tatdn1
ENSRNOG00000015396	1937.03	0.0860063	0.0544405	1.57982	0.114148	1	Sptan1
ENSRNOG00000012881	3.61089	-0.788078	0.499057	-1.57913	0.114305	1	Fgl2
ENSRNOG00000060153	16.5871	-0.316751	0.200635	-1.57874	0.114395	1	Spry3
ENSRNOG00000022419	9.83581	0.457782	0.290011	1.5785	0.114452	1	Dok7
ENSRNOG00000031997	37.2439	0.279318	0.176953	1.57849	0.114454	1	Ttll7
ENSRNOG00000020587	171.398	-0.193296	0.122476	-1.57824	0.114511	1	Efemp2
ENSRNOG00000045920	166.937	-0.137459	0.0871114	-1.57797	0.114573	1	Mcu
ENSRNOG00000013009	485.95	-0.150353	0.0952884	-1.57787	0.114596	1	Ldha
ENSRNOG00000028708	6.48985	0.611237	0.387495	1.57741	0.114702	1	Ntsr1
ENSRNOG00000068008	312.488	0.260399	0.165085	1.57737	0.114711	1	ENSRNOG00000024266
ENSRNOG00000023485	1.43144	-1.04152	0.66036	-1.5772	0.114751	1	Ushbp1
ENSRNOG00000020828	15.0216	-0.384979	0.244158	-1.57676	0.114851	1	Pde4a
ENSRNOG00000016886	122.769	-0.150288	0.0953428	-1.5763	0.114958	1	Rnf25
ENSRNOG00000064848	0.753218	-1.58308	1.00435	-1.57622	0.114975	1	ENSRNOG00000019311
ENSRNOG00000063700	1.99126	-0.968386	0.614481	-1.57594	0.115039	1	ENSRNOG00000017960
ENSRNOG00000067089	71.0721	-0.222175	0.141027	-1.5754	0.115164	1	ENSRNOG00000020125
ENSRNOG00000018903	183.981	0.128091	0.0813172	1.57521	0.115209	1	Pik3r1
ENSRNOG00000024197	16.0061	-0.344597	0.218825	-1.57476	0.115313	1	AABR07049149.1
ENSRNOG00000051548	48.1399	-0.352682	0.223976	-1.57464	0.115339	1	Lmod1
ENSRNOG00000020188	23.5804	-0.291844	0.18537	-1.57439	0.115398	1	Trpc2
ENSRNOG00000007982	154.197	0.116912	0.0742941	1.57364	0.11557	1	Slc9a1
ENSRNOG00000000129	34.3763	0.270698	0.172025	1.57359	0.115582	1	Phf24
ENSRNOG00000066556	1.0829	1.44575	0.918919	1.57331	0.115646	1	Fgf23
ENSRNOG00000028120	15.4898	-0.367549	0.23362	-1.57328	0.115655	1	AABR07011698.1
ENSRNOG00000070657	9.02192	-0.502016	0.319198	-1.57274	0.115779	1	ENSRNOG00000064425
ENSRNOG00000002376	694.695	0.129006	0.0820366	1.57254	0.115825	1	Clasp1
ENSRNOG00000010259	5.38674	0.681152	0.433153	1.57254	0.115825	1	Esrrb
ENSRNOG00000016621	1.06609	-1.25769	0.799932	-1.57224	0.115895	1	Actl7b
ENSRNOG00000053875	334.959	0.209071	0.133009	1.57186	0.115983	1	Nacad
ENSRNOG00000029597	1.45536	1.19943	0.763141	1.5717	0.116019	1	AABR07030544.1
ENSRNOG00000003428	482.418	0.164125	0.104431	1.57161	0.116041	1	Rufy3
ENSRNOG00000011937	134.584	0.224124	0.142645	1.57121	0.116135	1	Sgtb
ENSRNOG00000030418	158.767	-0.243237	0.154812	-1.57118	0.116142	1	Tmem47
ENSRNOG00000016161	305.105	-0.0955149	0.0607994	-1.57099	0.116186	1	Lman2
ENSRNOG00000018232	407.737	-0.144225	0.09182	-1.57073	0.116245	1	Srf
ENSRNOG00000011826	113.439	0.203271	0.129413	1.57071	0.116249	1	Lzts1
ENSRNOG00000030055	273.377	-0.139957	0.0891165	-1.57049	0.116301	1	Vamp3
ENSRNOG00000060168	70.9677	0.18205	0.115945	1.57014	0.116382	1	Prkx
ENSRNOG00000003924	86.5585	-0.191244	0.121859	-1.5694	0.116556	1	Pi4k2b
ENSRNOG00000069270	1.66651	-0.954502	0.608301	-1.56913	0.116618	1	B3galt9
ENSRNOG00000038228	41.7194	0.316535	0.201913	1.56768	0.116956	1	Serp2
ENSRNOG00000068690	34.305	-0.226205	0.144338	-1.56719	0.117069	1	Cmc2
ENSRNOG00000004566	2.33628	-0.854274	0.545238	-1.56679	0.117164	1	Arhgef15
ENSRNOG00000020673	49.4856	-0.246058	0.157064	-1.56661	0.117205	1	Pbxip1
ENSRNOG00000015843	295.354	0.116776	0.0745727	1.56594	0.117363	1	Itfg1
ENSRNOG00000023197	159.451	0.116215	0.074218	1.56586	0.117382	1	Zfp608
ENSRNOG00000071110	5.58948	-0.560748	0.358139	-1.56573	0.117412	1	ENSRNOG00000042731
ENSRNOG00000013005	91.1383	-0.157263	0.100475	-1.56519	0.117538	1	Rpa2
ENSRNOG00000038291	0.845659	1.76235	1.12647	1.56448	0.117705	1	Lrrc63
ENSRNOG00000022171	155.857	-0.141254	0.0902929	-1.5644	0.117723	1	Dhx37
ENSRNOG00000017622	165.997	-0.16747	0.107082	-1.56394	0.117831	1	Npm3
ENSRNOG00000000277	30.814	-0.290296	0.185632	-1.56382	0.11786	1	Tet1
ENSRNOG00000006180	543.878	-0.146493	0.0936944	-1.56352	0.117931	1	Pum2
ENSRNOG00000012927	223.052	-0.114342	0.0731325	-1.56349	0.117938	1	Rrp9
ENSRNOG00000009723	73.0136	-0.184905	0.118267	-1.56344	0.117948	1	Ptpmt1
ENSRNOG00000013694	28.464	0.399014	0.255249	1.56324	0.117997	1	Ntng2
ENSRNOG00000001436	2283.31	0.137478	0.0879475	1.56318	0.118009	1	Ywhag
ENSRNOG00000012206	425.312	0.101169	0.0647262	1.56303	0.118045	1	Dennd5a
ENSRNOG00000013346	4.67168	-0.612874	0.392215	-1.5626	0.118148	1	Asb14
ENSRNOG00000029450	404.34	0.257699	0.164934	1.56244	0.118184	1	Adgrb1
ENSRNOG00000063898	1.52865	-1.11823	0.715784	-1.56224	0.118231	1	ENSRNOG00000065673
ENSRNOG00000070686	7.28334	0.519653	0.332669	1.56207	0.118272	1	ENSRNOG00000065335
ENSRNOG00000000640	7.11277	0.531866	0.340493	1.56205	0.118277	1	Egr2
ENSRNOG00000010194	43.7289	-0.230623	0.147648	-1.56197	0.118294	1	Ift43
ENSRNOG00000012269	203.787	-0.143243	0.0917151	-1.56182	0.11833	1	Lpcat3
ENSRNOG00000049076	5.98089	0.640702	0.410284	1.56161	0.118381	1	Vwc2
ENSRNOG00000024567	150.569	0.122202	0.0782604	1.56148	0.118411	1	Ints15
ENSRNOG00000019147	67.1189	0.252408	0.161658	1.56136	0.118438	1	Stom
ENSRNOG00000017272	130.79	-0.143819	0.0921127	-1.56134	0.118443	1	Mrps27
ENSRNOG00000031233	16.8128	0.408009	0.261389	1.56093	0.11854	1	Mapk12
ENSRNOG00000011262	181.994	-0.177043	0.113432	-1.56078	0.118575	1	Bicra
ENSRNOG00000065213	189.669	0.18592	0.119137	1.56056	0.118628	1	Ccdc85c
ENSRNOG00000011028	1.77858	-1.15749	0.741933	-1.5601	0.118736	1	Cfap61
ENSRNOG00000028747	486.968	-0.183443	0.11759	-1.56002	0.118755	1	ENSRNOG00000013823
ENSRNOG00000058842	664.405	0.187742	0.120354	1.55992	0.118778	1	Sptbn2
ENSRNOG00000027606	11.8297	0.401345	0.257402	1.55921	0.118947	1	Neurl1b
ENSRNOG00000002097	70.6523	-0.203154	0.130295	-1.55919	0.118951	1	Rasl11b
ENSRNOG00000065631	0.356472	-2.31406	1.4843	-1.55903	0.11899	1	ENSRNOG00000016089
ENSRNOG00000011803	32.6058	0.415916	0.266864	1.55853	0.119107	1	Lrfn2
ENSRNOG00000000521	380.544	-0.230398	0.14787	-1.55811	0.119207	1	Cdkn1a
ENSRNOG00000057090	1.61836	-0.907827	0.582887	-1.55747	0.11936	1	U6
ENSRNOG00000064378	6.65595	-0.492197	0.316029	-1.55744	0.119365	1	ENSRNOG00000016697
ENSRNOG00000059947	281.881	-0.130066	0.0835438	-1.55686	0.119503	1	Sdc1
ENSRNOG00000017847	180.896	-0.18592	0.119446	-1.55652	0.119585	1	Rps19bp1
ENSRNOG00000028460	1.11668	-1.23285	0.792465	-1.55572	0.119775	1	Lrrc8e
ENSRNOG00000006841	27.708	0.319148	0.205152	1.55567	0.119787	1	Ano4
ENSRNOG00000046460	28.7668	-0.265637	0.170757	-1.55565	0.119792	1	AABR07022144.1
ENSRNOG00000054371	10.9256	0.459974	0.295897	1.55451	0.120064	1	Prkcg
ENSRNOG00000008115	288.764	-0.232683	0.149698	-1.55435	0.1201	1	Arhgap11a
ENSRNOG00000057476	53.4773	-0.183998	0.118391	-1.55416	0.120147	1	ENSRNOG00000065978
ENSRNOG00000004521	172.921	-0.14473	0.0931321	-1.55403	0.120178	1	Prpf39
ENSRNOG00000026982	13.3922	-0.384988	0.247742	-1.55399	0.120188	1	ENSRNOG00000020892
ENSRNOG00000003198	184.339	0.295977	0.19047	1.55393	0.1202	1	Bmerb1
ENSRNOG00000067632	25.4624	0.595466	0.383199	1.55393	0.120201	1	ENSRNOG00000024848
ENSRNOG00000005347	328.718	-0.0940901	0.0605703	-1.5534	0.120327	1	Fjx1
ENSRNOG00000025843	129.229	-0.221797	0.142782	-1.5534	0.120328	1	Ccdc102a
ENSRNOG00000003123	244.737	-0.119861	0.0771672	-1.55327	0.12036	1	Rpa1
ENSRNOG00000027747	53.3728	-0.23049	0.148395	-1.55322	0.12037	1	Ninl
ENSRNOG00000017788	1.49821	-1.09627	0.705812	-1.55321	0.120373	1	Katnal2
ENSRNOG00000022066	250.286	0.163531	0.105311	1.55283	0.120463	1	Fam117b
ENSRNOG00000042944	43.5936	0.26213	0.168813	1.55279	0.120474	1	Cenpw
ENSRNOG00000005042	19.1773	-0.318281	0.204991	-1.55266	0.120505	1	Ranbp17
ENSRNOG00000068930	2.56318	-0.820757	0.528629	-1.55261	0.120516	1	ENSRNOG00000033695
ENSRNOG00000046479	180.531	-0.172705	0.111237	-1.55259	0.120522	1	Chaf1a
ENSRNOG00000018962	3.46537	-0.694259	0.447175	-1.55254	0.120532	1	Ctf1
ENSRNOG00000027040	15.0809	-0.349563	0.225203	-1.55221	0.120611	1	ENSRNOG00000053499
ENSRNOG00000008980	21.4486	-0.300401	0.193568	-1.55192	0.120682	1	Rbm48
ENSRNOG00000036910	50.8009	0.258871	0.166808	1.55191	0.120684	1	ENSRNOG00000046669
ENSRNOG00000028688	36.9644	-0.253268	0.16321	-1.55179	0.120713	1	Ctns
ENSRNOG00000011162	19.8868	-0.319106	0.205687	-1.55142	0.120802	1	Smco4
ENSRNOG00000010378	0.948781	1.57221	1.01355	1.5512	0.120854	1	Slc4a5
ENSRNOG00000052948	1.11621	-1.2631	0.814358	-1.55104	0.120893	1	AABR07049134.4
ENSRNOG00000061936	1.62964	1.11043	0.716103	1.55066	0.120983	1	AC098547.2
ENSRNOG00000069541	0.48204	-1.60043	1.03241	-1.55019	0.121095	1	ENSRNOG00000030981
ENSRNOG00000002660	170.333	0.321674	0.207521	1.55008	0.121122	1	Magee1
ENSRNOG00000010513	7.13465	0.514718	0.332067	1.55004	0.121132	1	Tfpi2
ENSRNOG00000018254	72.3668	0.177245	0.114349	1.55003	0.121134	1	Sncaip
ENSRNOG00000059750	2.97229	-0.828068	0.534358	-1.54965	0.121226	1	AC141102.1
ENSRNOG00000020066	9.30491	0.455725	0.294101	1.54955	0.121249	1	Pcdhb11
ENSRNOG00000016217	91.2905	-0.132654	0.0856192	-1.54935	0.121299	1	Gtpbp4
ENSRNOG00000005981	119.135	0.211367	0.136449	1.54906	0.121368	1	Nt5c3a
ENSRNOG00000013069	70.2884	-0.178891	0.115495	-1.54891	0.121404	1	Sapcd2
ENSRNOG00000065563	99.5128	0.176986	0.114313	1.54826	0.121561	1	Rufy2
ENSRNOG00000000007	52.7316	0.316247	0.204293	1.54801	0.121621	1	Gad1
ENSRNOG00000020588	42.6649	-0.201873	0.130457	-1.54743	0.121759	1	Efna4
ENSRNOG00000031816	58.5874	-0.177291	0.114692	-1.5458	0.122152	1	Nckipsd
ENSRNOG00000010819	90.6892	0.201906	0.130711	1.54468	0.122424	1	Hspa4l
ENSRNOG00000014935	111.534	-0.183967	0.119103	-1.5446	0.122443	1	Twnk
ENSRNOG00000037462	18.0641	0.340989	0.220789	1.54441	0.122489	1	Eml6
ENSRNOG00000038933	282.781	-0.144167	0.093356	-1.54427	0.122522	1	Spcs3
ENSRNOG00000045668	73.1101	0.167331	0.108365	1.54415	0.122553	1	Ifnar2
ENSRNOG00000010997	41.7168	0.372167	0.241043	1.54398	0.122592	1	Ednrb
ENSRNOG00000067422	0.916152	-1.29985	0.841914	-1.54392	0.122607	1	Gm55359
ENSRNOG00000031313	81.9138	0.644007	0.417139	1.54387	0.12262	1	AC103024.1
ENSRNOG00000009760	537.753	0.192256	0.124554	1.54355	0.122698	1	Palm
ENSRNOG00000066568	1.50854	-0.984074	0.637621	-1.54335	0.122745	1	ENSRNOG00000009577
ENSRNOG00000065229	18.3581	-0.293826	0.190418	-1.54306	0.122815	1	ENSRNOG00000019220
ENSRNOG00000014302	78.7252	0.304339	0.197252	1.54289	0.122857	1	Dlgap3
ENSRNOG00000033402	4.2765	-0.641397	0.415712	-1.54289	0.122858	1	Gsta6
ENSRNOG00000013813	51.1301	-0.218141	0.141386	-1.54288	0.12286	1	Ubtd1
ENSRNOG00000007053	51.5209	-0.179656	0.116442	-1.54288	0.12286	1	Med7
ENSRNOG00000002934	439.065	0.224267	0.145386	1.54256	0.122939	1	Atp1b1
ENSRNOG00000016321	132.528	0.165459	0.107315	1.54181	0.12312	1	Entpd4
ENSRNOG00000014496	1.53678	-1.04145	0.675756	-1.54116	0.123277	1	Coro6
ENSRNOG00000008316	167.926	0.114498	0.0743025	1.54097	0.123324	1	Vps39
ENSRNOG00000014863	283.806	-0.159498	0.103511	-1.54089	0.123345	1	Reck
ENSRNOG00000054458	39.4096	0.336642	0.218493	1.54074	0.12338	1	Kcnmb4
ENSRNOG00000019253	721.165	-0.143295	0.0930714	-1.53962	0.123652	1	Bcar1
ENSRNOG00000027030	222.609	-0.21168	0.137497	-1.53952	0.123677	1	Adm
ENSRNOG00000006975	179.97	-0.176091	0.114385	-1.53946	0.123692	1	Wasl
ENSRNOG00000062526	19.2594	0.380606	0.247268	1.53924	0.123745	1	Ankrd63
ENSRNOG00000054625	151.48	-0.264608	0.171926	-1.53908	0.123785	1	Fhod1
ENSRNOG00000023993	1465.15	0.19262	0.125156	1.53903	0.123797	1	Kif1a
ENSRNOG00000068153	20.0967	0.298374	0.193907	1.53874	0.123867	1	Zfp712
ENSRNOG00000011561	272.354	0.0976617	0.0634699	1.53871	0.123876	1	Nln
ENSRNOG00000020263	473.837	0.309553	0.201204	1.5385	0.123926	1	Atp1a3
ENSRNOG00000020298	31.3979	-0.232683	0.151266	-1.53824	0.12399	1	Bag3
ENSRNOG00000021292	386.969	-0.0944962	0.0614382	-1.53807	0.124031	1	AABR07028027.1
ENSRNOG00000014783	19.3924	-0.436888	0.284096	-1.53782	0.124093	1	Pgghg
ENSRNOG00000070901	374.353	0.18678	0.121503	1.53725	0.124233	1	Irgq
ENSRNOG00000054517	1.36349	-1.11445	0.725113	-1.53693	0.124311	1	Snora33
ENSRNOG00000034254	24342.6	-0.0984548	0.0640631	-1.53684	0.124332	1	Actb
ENSRNOG00000070061	2.33672	-0.884818	0.575891	-1.53643	0.124432	1	ENSRNOG00000020438
ENSRNOG00000031127	217.031	0.152695	0.0993968	1.53622	0.124485	1	Snrpel1
ENSRNOG00000039902	135.851	0.202107	0.131713	1.53445	0.12492	1	Lbh
ENSRNOG00000025404	0.442272	-2.10539	1.37217	-1.53435	0.124942	1	Dppa4
ENSRNOG00000021808	358.862	0.201912	0.13163	1.53394	0.125044	1	Tecr
ENSRNOG00000039336	2.70391	-0.837197	0.545857	-1.53373	0.125097	1	Hrct1
ENSRNOG00000056558	17.2321	0.348588	0.227369	1.53314	0.125242	1	Gabra3
ENSRNOG00000015420	583.882	0.147569	0.0962932	1.53249	0.1254	1	Stxbp1
ENSRNOG00000023861	380.427	0.252259	0.164666	1.53194	0.125537	1	Snap91
ENSRNOG00000023348	6.97812	-0.495354	0.323395	-1.53173	0.125588	1	Tbc1d2
ENSRNOG00000010248	160.567	0.316554	0.206748	1.53111	0.125743	1	Serpini1
ENSRNOG00000047367	1.47538	-1.11814	0.730368	-1.53092	0.125788	1	Card14
ENSRNOG00000015753	416.552	0.126454	0.0826021	1.53089	0.125797	1	Epn1
ENSRNOG00000052770	0.879094	1.40679	0.919016	1.53076	0.125829	1	U6
ENSRNOG00000062389	0.709607	1.66733	1.0895	1.53036	0.125927	1	ENSRNOG00000039466
ENSRNOG00000043350	6.43868	0.524976	0.343053	1.53031	0.125941	1	Cap2
ENSRNOG00000030449	8.09223	0.488489	0.319257	1.53008	0.125997	1	Gsta4
ENSRNOG00000064804	1.25802	-1.29565	0.846915	-1.52984	0.126056	1	U6
ENSRNOG00000010803	17.1553	0.520121	0.34001	1.52973	0.126085	1	Gabra5
ENSRNOG00000018247	2.05493	0.985514	0.644289	1.52961	0.126112	1	Dhx58
ENSRNOG00000014440	125.887	0.132671	0.0867387	1.52954	0.12613	1	Josd1
ENSRNOG00000002852	51.0659	-0.200336	0.130982	-1.52949	0.126143	1	Myo19
ENSRNOG00000001750	25.3223	-0.300931	0.196759	-1.52944	0.126155	1	Chrd
ENSRNOG00000056837	338.9	0.161264	0.105446	1.52935	0.126178	1	Abr
ENSRNOG00000012811	3.91397	0.752408	0.492024	1.52921	0.126212	1	Spint1
ENSRNOG00000016119	142.736	-0.22129	0.144715	-1.52914	0.126229	1	Fzd7
ENSRNOG00000058606	3.04227	-0.719066	0.470414	-1.52858	0.126368	1	Gm22620
ENSRNOG00000015498	2.68013	-0.713714	0.466996	-1.52831	0.126436	1	Il17rb
ENSRNOG00000052787	278.225	0.0942833	0.0617105	1.52783	0.126554	1	Rsl24d1
ENSRNOG00000014834	176.477	0.139348	0.0912192	1.52761	0.126609	1	Epc1
ENSRNOG00000006046	1.09624	1.46946	0.961977	1.52754	0.126626	1	Gdf7
ENSRNOG00000053795	8.41276	-0.492881	0.322741	-1.52717	0.126718	1	Gm24494
ENSRNOG00000007575	102.554	0.271804	0.177996	1.52702	0.126755	1	Plppr1
ENSRNOG00000054140	2335.09	-0.176861	0.115966	-1.52511	0.12723	1	Myl6
ENSRNOG00000067762	492.537	0.250639	0.164374	1.52481	0.127308	1	ENSRNOG00000036429
ENSRNOG00000068492	2.37034	0.873059	0.57277	1.52428	0.12744	1	Omp
ENSRNOG00000065429	29.835	-0.327791	0.215077	-1.52406	0.127494	1	ENSRNOG00000070998
ENSRNOG00000066020	1.56397	-0.986012	0.647095	-1.52375	0.127571	1	ENSRNOG00000010725
ENSRNOG00000013506	178.87	0.147047	0.0965136	1.52358	0.127613	1	Zfand6
ENSRNOG00000039107	1.08913	1.26967	0.833556	1.52319	0.127711	1	Mfrp
ENSRNOG00000059705	87.2727	0.216561	0.142214	1.52277	0.127815	1	Elmo1
ENSRNOG00000023346	21.1525	-0.260108	0.170814	-1.52276	0.12782	1	Cplane2
ENSRNOG00000013186	974.915	-0.0957911	0.0629102	-1.52266	0.127843	1	G3bp1
ENSRNOG00000009589	3.64263	-0.878991	0.577279	-1.52264	0.127848	1	Angptl7
ENSRNOG00000007622	48.0191	0.287798	0.189053	1.52231	0.127931	1	Arrdc1
ENSRNOG00000001297	225.31	0.163086	0.107149	1.52206	0.127995	1	Prmt2
ENSRNOG00000017175	1.21823	-1.28858	0.846613	-1.52204	0.127999	1	H1f1
ENSRNOG00000053550	10.7572	-0.460338	0.302469	-1.52193	0.128026	1	Itga1
ENSRNOG00000010824	160.823	0.171218	0.112504	1.52188	0.12804	1	Parp8
ENSRNOG00000006426	70.3739	0.220814	0.145111	1.5217	0.128085	1	Syt1
ENSRNOG00000010071	22.7729	-0.307057	0.201798	-1.52161	0.128107	1	RGD1560010
ENSRNOG00000069985	18.43	0.288791	0.189839	1.52124	0.128199	1	ENSRNOG00000032414
ENSRNOG00000012702	173.176	0.126444	0.0831501	1.52068	0.128341	1	Nfya
ENSRNOG00000043150	1.96905	-0.92295	0.606962	-1.52061	0.128359	1	Arfgap1
ENSRNOG00000053438	9.68285	0.428883	0.282108	1.52028	0.128441	1	Snora7a
ENSRNOG00000066396	4.42922	0.645542	0.424807	1.51961	0.128609	1	ENSRNOG00000056118
ENSRNOG00000002823	243.154	0.128474	0.0845462	1.51957	0.128619	1	Mapk9
ENSRNOG00000004900	6.95555	0.560141	0.368736	1.51908	0.128741	1	Crhr1
ENSRNOG00000004160	51.2572	0.188149	0.123862	1.51902	0.128757	1	Prps2
ENSRNOG00000011513	70.877	0.19908	0.131082	1.51875	0.128826	1	Gla
ENSRNOG00000012939	44.5563	0.278211	0.183215	1.51849	0.12889	1	Abca7
ENSRNOG00000068140	588.662	-0.127366	0.0838902	-1.51825	0.128951	1	ENSRNOG00000064597
ENSRNOG00000004515	331.967	-0.10666	0.0702634	-1.518	0.129014	1	Pes1
ENSRNOG00000014766	43.7624	-0.266824	0.175788	-1.51787	0.129047	1	Galt
ENSRNOG00000064076	8.73249	0.458549	0.302196	1.51739	0.129168	1	ENSRNOG00000018928
ENSRNOG00000010750	132.41	0.119205	0.0785665	1.51725	0.129204	1	Polr1f
ENSRNOG00000037456	9.09195	0.485842	0.320279	1.51693	0.129284	1	P2rx2
ENSRNOG00000012761	0.527098	2.12506	1.40123	1.51658	0.129374	1	Ak8
ENSRNOG00000015768	2.2339	-0.840912	0.554624	-1.51618	0.129473	1	Nat8f5
ENSRNOG00000046972	45.265	0.355201	0.234298	1.51602	0.129513	1	Chrm2
ENSRNOG00000015051	46.5811	0.277721	0.183207	1.51589	0.129547	1	Golga7b
ENSRNOG00000061128	86.5108	-0.150632	0.0993849	-1.51564	0.12961	1	Pelo
ENSRNOG00000020982	82.6798	-0.262697	0.173346	-1.51545	0.129659	1	Fau
ENSRNOG00000014002	49.2665	0.238963	0.1577	1.5153	0.129696	1	St7l
ENSRNOG00000006460	43.9756	0.209615	0.138343	1.51519	0.129726	1	Amdhd2
ENSRNOG00000005960	91.7215	0.20921	0.138081	1.51513	0.12974	1	RGD1311744
ENSRNOG00000000177	21.0837	-0.30164	0.199102	-1.51501	0.129771	1	Plpp2
ENSRNOG00000018822	1.00501	-1.37183	0.905561	-1.5149	0.129798	1	Slc5a5
ENSRNOG00000022247	87.9343	-0.175874	0.116123	-1.51455	0.129886	1	Nr2c2ap
ENSRNOG00000003703	351.244	-0.172233	0.113721	-1.51452	0.129894	1	Mcm6
ENSRNOG00000015860	3.01215	0.924874	0.610697	1.51446	0.12991	1	Gipr
ENSRNOG00000015750	10.3777	-0.474881	0.313593	-1.51432	0.129944	1	Wnt7b
ENSRNOG00000061230	563.274	0.245032	0.161811	1.51431	0.129947	1	L1cam
ENSRNOG00000017401	2.30093	-0.972514	0.642255	-1.51422	0.129971	1	Tmco4
ENSRNOG00000027002	225.541	0.166354	0.109876	1.51402	0.130022	1	Mast4
ENSRNOG00000070769	50.1339	0.194592	0.128554	1.5137	0.130102	1	ENSRNOG00000017039
ENSRNOG00000036960	8.0282	0.527609	0.348749	1.51286	0.130314	1	Abcc9
ENSRNOG00000027156	139.32	0.183664	0.121422	1.51261	0.130379	1	Morn4
ENSRNOG00000035529	1.00147	-1.19861	0.792543	-1.51236	0.130442	1	Mir135a
ENSRNOG00000005087	248.415	-0.0938101	0.0620376	-1.51215	0.130496	1	Cebpz
ENSRNOG00000062721	128.331	-0.157591	0.104217	-1.51215	0.130496	1	Pura
ENSRNOG00000064107	7.17869	0.638386	0.422174	1.51214	0.130498	1	ENSRNOG00000023338
ENSRNOG00000014908	349.48	-0.165127	0.109259	-1.51133	0.130703	1	Sf3b5
ENSRNOG00000036667	76.0048	0.162525	0.107543	1.51126	0.130723	1	Hexd
ENSRNOG00000012360	187.732	-0.105514	0.0698338	-1.51094	0.130805	1	Gtf2h1
ENSRNOG00000029826	184.552	-0.179935	0.119095	-1.51086	0.130825	1	Cep164
ENSRNOG00000063591	34.8676	-0.222693	0.1474	-1.5108	0.130839	1	Adat3
ENSRNOG00000010434	364.244	0.133607	0.0884441	1.51064	0.13088	1	Dync1li1
ENSRNOG00000000909	196.493	0.108355	0.0717338	1.51052	0.130911	1	Uspl1
ENSRNOG00000031947	184.565	-0.187043	0.123828	-1.5105	0.130915	1	AABR07071986.1
ENSRNOG00000002373	140.805	0.122201	0.0809271	1.51001	0.131041	1	Akap1
ENSRNOG00000027264	87.1876	0.17893	0.118529	1.50959	0.131148	1	Dagla
ENSRNOG00000002215	228.94	-0.235522	0.156038	-1.50939	0.1312	1	Mylk
ENSRNOG00000008578	510.912	0.0843195	0.055868	1.50926	0.131232	1	Cdk16
ENSRNOG00000005148	99.9306	0.224803	0.14895	1.50925	0.131236	1	Scrt2
ENSRNOG00000007330	1032.46	-0.106714	0.0707191	-1.50898	0.131304	1	Capzb
ENSRNOG00000014083	174.467	0.229073	0.15185	1.50854	0.131415	1	Iqsec3
ENSRNOG00000051952	353.113	-0.127244	0.0843645	-1.50827	0.131486	1	Tes
ENSRNOG00000016226	33.8869	-0.214209	0.142043	-1.50805	0.13154	1	Rpp40
ENSRNOG00000011921	893.534	0.221352	0.146786	1.50799	0.131557	1	Dusp4
ENSRNOG00000016204	26.0359	0.345165	0.228892	1.50799	0.131558	1	Lrrc24
ENSRNOG00000011951	434.791	0.153388	0.10172	1.50794	0.13157	1	Plk2
ENSRNOG00000000869	6.4421	-0.513411	0.340502	-1.50781	0.131604	1	Arhgef6
ENSRNOG00000030633	119.218	-0.137774	0.0913766	-1.50777	0.131615	1	Lmf2
ENSRNOG00000016394	260.953	-0.116394	0.0771998	-1.5077	0.131632	1	Wdr77
ENSRNOG00000062505	9.33123	-0.525994	0.34889	-1.50762	0.131652	1	ENSRNOG00000029185
ENSRNOG00000008515	1.02158	-1.43431	0.951426	-1.50754	0.131673	1	Tmem45b
ENSRNOG00000047446	100.574	-0.236489	0.156884	-1.50741	0.131706	1	Foxc2
ENSRNOG00000009974	43.27	-0.196881	0.130612	-1.50737	0.131717	1	Coq3
ENSRNOG00000011283	12.4889	0.436721	0.289929	1.5063	0.13199	1	Sdhaf3
ENSRNOG00000005576	56.1303	0.181891	0.120849	1.50511	0.132297	1	Rpia
ENSRNOG00000008170	32.1201	-0.335858	0.223216	-1.50463	0.132418	1	Jph2
ENSRNOG00000014705	1.95329	-0.973735	0.647262	-1.50439	0.13248	1	Rbm20
ENSRNOG00000007341	4.70266	-0.589397	0.39179	-1.50437	0.132486	1	Mroh8
ENSRNOG00000055925	860.361	0.0900681	0.0598714	1.50436	0.132489	1	Zc3h7b
ENSRNOG00000031397	92.4066	0.302097	0.200857	1.50404	0.132571	1	Stk32b
ENSRNOG00000018114	82.8597	-0.166229	0.110528	-1.50396	0.132592	1	Acadvl
ENSRNOG00000020247	224.714	0.311146	0.206978	1.50328	0.132767	1	Cnih2
ENSRNOG00000063922	2.4357	-0.791618	0.526598	-1.50327	0.13277	1	ENSRNOG00000047528
ENSRNOG00000061695	2.80157	-0.911486	0.60651	-1.50284	0.132881	1	Slc23a1
ENSRNOG00000011170	7.16074	-0.475373	0.316349	-1.50269	0.13292	1	RGD1359634
ENSRNOG00000051408	223.76	-0.21272	0.141599	-1.50227	0.133027	1	Magt1
ENSRNOG00000015956	127.419	0.220656	0.146941	1.50166	0.133184	1	Usp29
ENSRNOG00000070328	23.7315	-0.32036	0.213346	-1.5016	0.133201	1	RGD1559667
ENSRNOG00000016831	3616.74	-0.172642	0.114983	-1.50146	0.133237	1	Serpinh1
ENSRNOG00000000041	8.34966	-0.428923	0.285693	-1.50134	0.133267	1	Slc26a1
ENSRNOG00000031661	31.5441	-0.253738	0.169122	-1.50032	0.133531	1	Zfp839
ENSRNOG00000033330	64.7567	0.280114	0.186768	1.4998	0.133667	1	Skida1
ENSRNOG00000011445	513.582	0.174398	0.116313	1.49939	0.133773	1	Nkain1
ENSRNOG00000042787	1.34008	-1.17582	0.784212	-1.49937	0.133778	1	Fam229a
ENSRNOG00000061097	0.59951	2.08296	1.38946	1.49911	0.133845	1	Lrit3
ENSRNOG00000002632	1214.46	-0.129539	0.0864158	-1.49902	0.133867	1	Naca
ENSRNOG00000003890	964.405	-0.0964326	0.0643337	-1.49894	0.133888	1	Nap1l1
ENSRNOG00000063153	1.01186	-1.16509	0.777338	-1.49882	0.13392	1	ENSRNOG00000020813
ENSRNOG00000064715	1.48934	-0.975414	0.650835	-1.49871	0.133948	1	ENSRNOG00000063294
ENSRNOG00000012660	96.7772	0.398297	0.265791	1.49853	0.133995	1	Postn
ENSRNOG00000051204	152.192	0.164966	0.110085	1.49853	0.133996	1	Dop1b
ENSRNOG00000047276	847.227	-0.122109	0.0814946	-1.49837	0.134036	1	ENSRNOG00000010680
ENSRNOG00000004917	176.148	-0.119434	0.0797176	-1.49821	0.134078	1	Rasal2
ENSRNOG00000001152	0.474483	-2.591	1.72953	-1.4981	0.134108	1	Glp1r
ENSRNOG00000020970	450.359	0.257636	0.172017	1.49774	0.134201	1	Rundc3a
ENSRNOG00000021390	171.359	0.229312	0.153113	1.49767	0.13422	1	Meis3
ENSRNOG00000005964	18.7218	0.49888	0.333165	1.49739	0.134291	1	Nr4a3
ENSRNOG00000010233	2842.44	-0.216363	0.144495	-1.49738	0.134295	1	Cald1
ENSRNOG00000062713	179.677	-0.134946	0.0901329	-1.49719	0.134344	1	ENSRNOG00000069291
ENSRNOG00000001652	1.66845	-0.97309	0.649957	-1.49716	0.134352	1	Erg
ENSRNOG00000019817	38.7472	0.213336	0.142502	1.49708	0.134373	1	Ddx28
ENSRNOG00000005801	42.301	-0.271258	0.181233	-1.49673	0.134462	1	Stx17
ENSRNOG00000023494	41.3664	0.211033	0.141017	1.4965	0.134523	1	Tti2
ENSRNOG00000004616	823.799	-0.130045	0.0869202	-1.49614	0.134617	1	Npm1
ENSRNOG00000022707	1.19838	-1.35447	0.905318	-1.49612	0.134621	1	Pmp2
ENSRNOG00000002599	0.62319	1.64497	1.09955	1.49604	0.134643	1	Grap
ENSRNOG00000011112	23.731	0.390502	0.261112	1.49554	0.134775	1	Fam161b
ENSRNOG00000028640	68.2558	-0.205452	0.137384	-1.49546	0.134795	1	Siva1
ENSRNOG00000015508	202.046	0.127695	0.0854084	1.49511	0.134886	1	Relch
ENSRNOG00000004882	5.1656	0.673168	0.450256	1.49508	0.134894	1	Capn6
ENSRNOG00000053577	31.6002	0.321833	0.215279	1.49495	0.134926	1	Gramd1b
ENSRNOG00000006619	227.005	-0.145849	0.0975639	-1.49491	0.134939	1	Dnajc9
ENSRNOG00000026065	331.462	0.207436	0.138779	1.49473	0.134986	1	Slit1
ENSRNOG00000004680	896.406	0.176456	0.118069	1.49452	0.13504	1	Kif5c
ENSRNOG00000065758	20.9688	-0.255148	0.170905	-1.49293	0.135457	1	Alg13
ENSRNOG00000046171	0.445887	-1.68398	1.12801	-1.49288	0.135469	1	AABR07035839.1
ENSRNOG00000005410	18.2293	-0.318654	0.213491	-1.49258	0.135546	1	Cdca7l
ENSRNOG00000014529	95.5338	0.144153	0.096592	1.49239	0.135597	1	Ube2q2
ENSRNOG00000009652	259.282	-0.143843	0.0963923	-1.49227	0.135629	1	Prkci
ENSRNOG00000065902	28.7062	-0.317234	0.212593	-1.49221	0.135643	1	ENSRNOG00000056494
ENSRNOG00000008447	26.7005	0.426228	0.28582	1.49125	0.135896	1	Tmem132d
ENSRNOG00000048915	71.6357	-0.145919	0.0978596	-1.49111	0.135934	1	Twf2
ENSRNOG00000002636	51.6372	0.202816	0.136029	1.49098	0.135967	1	Abat
ENSRNOG00000053961	87.548	-0.168261	0.112863	-1.49085	0.136001	1	Med9
ENSRNOG00000012357	257.15	-0.0966136	0.0648067	-1.4908	0.136015	1	Unc45a
ENSRNOG00000039989	2.19175	0.792409	0.531628	1.49053	0.136084	1	AABR07014177.1
ENSRNOG00000014744	336.287	0.114773	0.0770154	1.49026	0.136156	1	Pacs2
ENSRNOG00000032788	9.2555	0.419762	0.281839	1.48937	0.13639	1	Dysf
ENSRNOG00000021106	420.52	0.159374	0.107023	1.48916	0.136445	1	Gramd1a
ENSRNOG00000007637	33.1063	0.254712	0.171078	1.48887	0.136522	1	Acer2
ENSRNOG00000018485	18.4305	0.356188	0.239234	1.48887	0.136522	1	Gpr155
ENSRNOG00000018373	186.653	0.132775	0.0891906	1.48866	0.136577	1	Tln2
ENSRNOG00000014371	139.64	0.290734	0.195349	1.48828	0.136677	1	Cdh13
ENSRNOG00000013589	483.223	-0.280226	0.188314	-1.48807	0.136731	1	Cxcl12
ENSRNOG00000014642	11.7216	-0.418441	0.281292	-1.48757	0.136866	1	Morn1
ENSRNOG00000015655	525.366	-0.175476	0.117976	-1.48739	0.136912	1	Ptgfrn
ENSRNOG00000020701	64.9604	-0.289045	0.194393	-1.48691	0.137037	1	Brca1
ENSRNOG00000000323	40.7919	0.396088	0.26646	1.48648	0.137151	1	Prdm1
ENSRNOG00000050298	101.371	0.193749	0.130341	1.48648	0.137151	1	Rfng
ENSRNOG00000010392	170.632	0.203329	0.136786	1.48648	0.137153	1	Nrg1
ENSRNOG00000070379	3.63182	-0.796054	0.535553	-1.48642	0.137169	1	ENSRNOG00000012442
ENSRNOG00000030747	54.0098	-0.274223	0.184495	-1.48635	0.137188	1	Rpl38
ENSRNOG00000028064	0.749476	1.54953	1.04254	1.48631	0.137197	1	Fhad1
ENSRNOG00000000840	66.0067	0.347688	0.23394	1.48623	0.137219	1	Atp6v1g2
ENSRNOG00000022307	240.903	0.190113	0.127931	1.48606	0.137264	1	Acap3
ENSRNOG00000014294	3.27156	-0.651159	0.438187	-1.48603	0.137271	1	Ptpn6
ENSRNOG00000001108	107.02	0.140324	0.0944307	1.486	0.13728	1	N4bp2l2
ENSRNOG00000013364	4.31825	-0.663659	0.446622	-1.48595	0.137291	1	Hey2
ENSRNOG00000026994	326.478	-0.0873776	0.0588025	-1.48595	0.137292	1	Afg3l1
ENSRNOG00000024364	14.9397	-0.36167	0.243405	-1.48588	0.137311	1	Enkd1
ENSRNOG00000006327	993.945	-0.0763958	0.0514485	-1.4849	0.137571	1	Rcc2
ENSRNOG00000008584	41.9683	-0.195661	0.131782	-1.48474	0.137614	1	Rnaseh1
ENSRNOG00000064527	146.159	-0.175754	0.118383	-1.48461	0.137646	1	ENSRNOG00000029366
ENSRNOG00000065122	295.526	-0.147387	0.0992932	-1.48436	0.137714	1	Hypk
ENSRNOG00000013232	18.9495	0.309156	0.208326	1.48401	0.137807	1	Nr6a1
ENSRNOG00000012264	141.122	-0.172301	0.116127	-1.48373	0.137881	1	Alkbh1
ENSRNOG00000000010	68.8582	0.315489	0.212636	1.4837	0.137888	1	Cbln1
ENSRNOG00000048688	1.21428	-1.18938	0.801632	-1.48369	0.13789	1	NEWGENE_1307313
ENSRNOG00000014742	270.479	0.152229	0.102613	1.48352	0.137937	1	Ankrd13b
ENSRNOG00000019187	1.39468	-1.07152	0.722287	-1.48351	0.137939	1	Dnajb7
ENSRNOG00000039463	13.039	-0.347072	0.233989	-1.48328	0.137999	1	Pcdhga1
ENSRNOG00000008102	49.8171	0.205598	0.138618	1.4832	0.138022	1	Dph7
ENSRNOG00000005917	186.716	-0.177286	0.119542	-1.48304	0.138063	1	Pawr
ENSRNOG00000067318	15.7574	0.325912	0.219764	1.48301	0.138072	1	ENSRNOG00000057261
ENSRNOG00000025818	90.2537	0.136546	0.0920792	1.48292	0.138095	1	Zxdc
ENSRNOG00000064535	20.6881	0.297407	0.200611	1.48251	0.138205	1	ENSRNOG00000014163
ENSRNOG00000024954	285.193	0.227319	0.153362	1.48224	0.138277	1	Mgat5b
ENSRNOG00000009815	161.645	0.198325	0.133801	1.48223	0.138279	1	Pnma2
ENSRNOG00000015701	67.4721	-0.333018	0.22469	-1.48212	0.138308	1	Rreb1
ENSRNOG00000009425	6.87666	-0.607362	0.409876	-1.48182	0.138388	1	Fgf7
ENSRNOG00000005932	87.5744	0.232029	0.156585	1.48181	0.138391	1	Megf9
ENSRNOG00000069636	3.17464	0.765178	0.516386	1.48179	0.138395	1	ENSRNOG00000020347
ENSRNOG00000055010	28.0333	0.283241	0.19122	1.48123	0.138544	1	Axin2
ENSRNOG00000046333	441.697	0.160139	0.10815	1.48072	0.138682	1	AABR07007032.1
ENSRNOG00000025502	4.05852	0.617867	0.417302	1.48062	0.138707	1	Arhgef37
ENSRNOG00000001796	1.70463	1.10307	0.745046	1.48054	0.138728	1	Dgkg
ENSRNOG00000021442	45.7414	-0.17863	0.120663	-1.48041	0.138763	1	Hddc2
ENSRNOG00000009209	79.4409	0.28385	0.191738	1.48041	0.138765	1	Slitrk1
ENSRNOG00000001817	47.9432	-0.209463	0.141499	-1.48032	0.138789	1	Tm7sf3
ENSRNOG00000025691	0.660618	-2.0869	1.40982	-1.48026	0.138805	1	Pla2g7
ENSRNOG00000007673	483.661	-0.150777	0.101879	-1.47996	0.138883	1	Ppig
ENSRNOG00000020027	423.062	0.109938	0.0743335	1.47898	0.139145	1	Arhgef2
ENSRNOG00000033803	9.51237	-0.650367	0.439835	-1.47866	0.13923	1	Rpl37
ENSRNOG00000032951	1.0328	1.43197	0.968611	1.47837	0.139308	1	Jsrp1
ENSRNOG00000019290	65.1687	0.208271	0.140884	1.47832	0.139323	1	Pskh1
ENSRNOG00000003049	137.013	-0.186651	0.126326	-1.47754	0.139532	1	Hsd17b10
ENSRNOG00000020619	533.564	-0.137697	0.0932095	-1.47728	0.1396	1	Eif3g
ENSRNOG00000030712	1.37524	-1.12625	0.762415	-1.47722	0.139617	1	RT1-CE1
ENSRNOG00000064238	310.03	0.162785	0.110203	1.47714	0.139638	1	Rimklb
ENSRNOG00000051532	0.699646	1.62127	1.09766	1.47703	0.139668	1	Snora68
ENSRNOG00000016894	2.29869	-0.842745	0.570645	-1.47683	0.139722	1	Dnd1
ENSRNOG00000010977	10.522	-0.393629	0.266561	-1.47669	0.139758	1	Igfbp6
ENSRNOG00000060680	1.08198	1.49465	1.01225	1.47656	0.139794	1	AABR07027309.1
ENSRNOG00000070119	950.027	-0.0781396	0.0529241	-1.47645	0.139824	1	Pbx1
ENSRNOG00000063564	1.52913	1.11202	0.753224	1.47635	0.13985	1	ENSRNOG00000025157
ENSRNOG00000066351	7.80109	-0.523607	0.354759	-1.47595	0.139957	1	Sap25
ENSRNOG00000002451	27.8545	-0.331423	0.224614	-1.47552	0.140073	1	Fndc3c1
ENSRNOG00000031285	40.9158	0.258309	0.175069	1.47547	0.140087	1	AABR07064305.1
ENSRNOG00000009280	319.167	0.23119	0.156698	1.47539	0.140109	1	Mkrn1
ENSRNOG00000028845	240.862	-0.19047	0.129113	-1.47522	0.140154	1	Ebf1
ENSRNOG00000001859	93.644	-0.159633	0.108241	-1.47479	0.140269	1	Sdf2l1
ENSRNOG00000010415	105.07	0.186161	0.126258	1.47445	0.140361	1	Atxn7l1
ENSRNOG00000001287	0.727323	-1.46081	0.990818	-1.47435	0.140389	1	Gper1
ENSRNOG00000051624	443.802	-0.1586	0.107611	-1.47384	0.140526	1	Hspe1
ENSRNOG00000022455	23.3346	0.263622	0.178871	1.47381	0.140533	1	Cptp
ENSRNOG00000001036	2.30035	-0.810057	0.549959	-1.47294	0.140767	1	Rsph10b
ENSRNOG00000015787	138.934	-0.273322	0.185652	-1.47223	0.140959	1	P3h4
ENSRNOG00000057713	6.37359	-0.54288	0.368781	-1.47209	0.140996	1	Cav2
ENSRNOG00000068566	7.29229	-0.778774	0.52903	-1.47208	0.141	1	Msx1
ENSRNOG00000019721	63.7712	0.283595	0.19267	1.47192	0.141041	1	Ypel3
ENSRNOG00000032618	1.29766	-1.12629	0.765397	-1.47151	0.141154	1	Mst1r
ENSRNOG00000036689	1543.22	-0.0997281	0.0677755	-1.47145	0.14117	1	P4hb
ENSRNOG00000027906	863.53	-0.195638	0.132978	-1.4712	0.141237	1	Ankrd11
ENSRNOG00000020280	153.567	0.120552	0.0819508	1.47103	0.141282	1	Armc6
ENSRNOG00000018421	114.627	-0.160329	0.109011	-1.47077	0.141354	1	Aen
ENSRNOG00000007552	156.204	0.437572	0.297531	1.47068	0.141379	1	Arhgap36
ENSRNOG00000012385	530.292	-0.12709	0.0864265	-1.4705	0.141426	1	Naa15
ENSRNOG00000004276	103.256	0.247596	0.168411	1.47019	0.14151	1	Itga3
ENSRNOG00000008752	187.473	-0.119548	0.0813212	-1.47007	0.141542	1	Nrf1
ENSRNOG00000013102	388.715	0.201524	0.137103	1.46987	0.141597	1	Npdc1
ENSRNOG00000047339	533.113	0.123796	0.0842834	1.46881	0.141885	1	Pja1
ENSRNOG00000026740	0.506969	-1.96939	1.34165	-1.46789	0.142134	1	ENSRNOG00000022373
ENSRNOG00000027596	74.9542	0.182987	0.124697	1.46745	0.142254	1	Mbd5
ENSRNOG00000009896	114.57	0.147974	0.100889	1.4667	0.142457	1	Tmem199
ENSRNOG00000053362	391.783	0.233865	0.159476	1.46645	0.142525	1	Gabarapl1
ENSRNOG00000015153	322.036	-0.0904445	0.0616863	-1.4662	0.142594	1	Ints3
ENSRNOG00000024957	0.892695	1.62201	1.10627	1.4662	0.142594	1	Dnali1
ENSRNOG00000058908	80.9001	-0.246871	0.168387	-1.46609	0.142623	1	Hmgb1
ENSRNOG00000007350	1.05153	-1.56335	1.06652	-1.46584	0.142692	1	Rac2
ENSRNOG00000063661	2.53784	0.836647	0.570802	1.46574	0.142719	1	ENSRNOG00000064505
ENSRNOG00000009580	26.769	0.266044	0.181533	1.46554	0.142774	1	Lca5
ENSRNOG00000048699	79.0774	0.264899	0.18076	1.46547	0.142793	1	Vps37d
ENSRNOG00000001083	421.244	-0.131949	0.0900473	-1.46533	0.14283	1	Kdelr2
ENSRNOG00000003975	1183.89	-0.123746	0.0844579	-1.46518	0.142872	1	Pfn1
ENSRNOG00000003029	3220.84	-0.123921	0.0845903	-1.46496	0.142932	1	Calr
ENSRNOG00000054274	317.439	0.232305	0.158615	1.46458	0.143034	1	Cacnb3
ENSRNOG00000050044	654.442	-0.0819258	0.0559638	-1.46391	0.143219	1	Ptp4a2
ENSRNOG00000007442	129.469	0.150832	0.103044	1.46377	0.143257	1	Ubl7
ENSRNOG00000015641	9.0116	-0.420115	0.287009	-1.46377	0.143258	1	Exoc3l1
ENSRNOG00000055825	0.313684	-1.79709	1.22791	-1.46354	0.14332	1	Metazoa_SRP
ENSRNOG00000030771	8.69685	0.456655	0.312051	1.4634	0.143358	1	Dgkb
ENSRNOG00000010150	324.735	0.129335	0.0883843	1.46332	0.143379	1	Strbp
ENSRNOG00000002450	209.026	-0.116732	0.0797832	-1.46312	0.143435	1	Rrp15
ENSRNOG00000008146	52.4186	0.2649	0.181082	1.46287	0.143502	1	Tox2
ENSRNOG00000005615	118.767	0.134345	0.0918404	1.46281	0.143519	1	Gadd45a
ENSRNOG00000025523	66.4977	0.16506	0.112841	1.46276	0.143534	1	Armh3
ENSRNOG00000070483	4.13381	0.69749	0.47687	1.46264	0.143566	1	ENSRNOG00000009326
ENSRNOG00000050758	88.4486	0.145062	0.0992049	1.46225	0.143673	1	AC142154.1
ENSRNOG00000014874	34.3227	0.307381	0.210228	1.46213	0.143705	1	Zfyve28
ENSRNOG00000017558	263.48	0.255274	0.174593	1.4621	0.143713	1	Tubb2a
ENSRNOG00000014565	95.6766	0.150746	0.103109	1.46201	0.143738	1	Lcmt1
ENSRNOG00000024455	132.206	-0.160306	0.109658	-1.46188	0.143774	1	Gnptg
ENSRNOG00000018526	373.003	0.157599	0.107829	1.46156	0.143862	1	Dlg4
ENSRNOG00000070133	17.1378	-0.474751	0.32492	-1.46113	0.143979	1	ENSRNOG00000070434
ENSRNOG00000013360	638.842	-0.106291	0.0727455	-1.46113	0.14398	1	Prkcsh
ENSRNOG00000047278	16.3837	-0.293548	0.200931	-1.46094	0.144033	1	AABR07049043.1
ENSRNOG00000000958	14.7866	0.313608	0.214669	1.46089	0.144047	1	AABR07055943.1
ENSRNOG00000026517	46.5907	-0.216088	0.147966	-1.46039	0.144182	1	Vrk3
ENSRNOG00000012597	119.297	0.175944	0.120525	1.45981	0.144343	1	Rmc1
ENSRNOG00000008257	139.899	-0.136521	0.0935437	-1.45944	0.144444	1	Mfap2
ENSRNOG00000012055	141.226	0.161367	0.11057	1.45941	0.144453	1	Man2a2
ENSRNOG00000027582	682.276	0.212345	0.14552	1.45922	0.144505	1	Dpysl4
ENSRNOG00000000605	34.4875	0.293398	0.201066	1.45921	0.144507	1	Hs3st5
ENSRNOG00000014064	18.2616	-0.292429	0.200444	-1.45891	0.14459	1	Ctsh
ENSRNOG00000002052	1148.74	-0.240491	0.164852	-1.45883	0.144612	1	Ccdc80
ENSRNOG00000067125	1.59188	-1.02998	0.706057	-1.45878	0.144627	1	ENSRNOG00000020297
ENSRNOG00000006557	484.653	0.188627	0.129307	1.45875	0.144634	1	Cyfip2
ENSRNOG00000031041	99.3906	-0.189851	0.130153	-1.45868	0.144653	1	ENSRNOG00000020098
ENSRNOG00000020081	8.27128	-0.407477	0.279372	-1.45854	0.14469	1	As3mt
ENSRNOG00000009310	137.056	-0.148845	0.102055	-1.45848	0.144709	1	Nmd3
ENSRNOG00000065097	95.4557	-0.163311	0.111977	-1.45844	0.144721	1	ENSRNOG00000062686
ENSRNOG00000007440	93.6703	0.239366	0.164138	1.45832	0.144752	1	Dzank1
ENSRNOG00000001391	5.36617	0.635859	0.436036	1.45827	0.144766	1	Sdsl
ENSRNOG00000011475	129.349	0.216017	0.148141	1.45818	0.14479	1	Srcin1
ENSRNOG00000021140	1.53274	1.10535	0.758053	1.45815	0.144799	1	Kcnk4
ENSRNOG00000019907	53.4165	0.191235	0.131165	1.45798	0.144847	1	Nfkbie
ENSRNOG00000065163	113.005	-0.138399	0.0949318	-1.45788	0.144874	1	ENSRNOG00000053583
ENSRNOG00000006494	20.6942	0.343481	0.235656	1.45755	0.144964	1	Tubg2
ENSRNOG00000028404	0.438488	-1.95453	1.34112	-1.45739	0.145009	1	Ppp1r1b
ENSRNOG00000020444	48.7647	0.31403	0.215496	1.45724	0.14505	1	Hcn3
ENSRNOG00000050197	1193.5	-0.121899	0.0836826	-1.45669	0.145202	1	Pdia6
ENSRNOG00000021168	788.018	-0.0928644	0.0637545	-1.45659	0.145229	1	Anp32e
ENSRNOG00000030515	382.744	0.185825	0.127607	1.45622	0.145332	1	Nfasc
ENSRNOG00000026462	4.23434	-0.615845	0.423025	-1.45581	0.145445	1	RGD1559962
ENSRNOG00000006986	24.1188	-0.268423	0.184389	-1.45574	0.145464	1	RGD1304624
ENSRNOG00000032946	13.0628	0.402058	0.276284	1.45524	0.145604	1	Pdzd7
ENSRNOG00000064423	2.7729	-1.9336	1.32902	-1.45491	0.145695	1	ENSRNOG00000065290
ENSRNOG00000014270	270.069	-0.111092	0.0763636	-1.45478	0.145731	1	Rer1
ENSRNOG00000004517	16.7547	0.338332	0.232582	1.45468	0.145758	1	Igf1
ENSRNOG00000069160	102.133	0.146981	0.101054	1.45448	0.145812	1	Pitpnc1
ENSRNOG00000015079	539.693	-0.104215	0.0716586	-1.45432	0.145856	1	Ddost
ENSRNOG00000009324	87.2946	0.189142	0.13007	1.45416	0.145903	1	Wdr54
ENSRNOG00000055547	2.06026	0.949179	0.652782	1.45405	0.145932	1	AABR07001519.1
ENSRNOG00000022402	248.822	-0.182204	0.125343	-1.45364	0.146047	1	Luzp1
ENSRNOG00000017974	434.927	0.266691	0.183492	1.45342	0.146106	1	Gprin1
ENSRNOG00000015280	133.141	0.156452	0.107687	1.45284	0.146267	1	Actr8
ENSRNOG00000067258	2.69737	-1.08282	0.74547	-1.45254	0.146353	1	ENSRNOG00000068524
ENSRNOG00000019957	93.2481	0.163209	0.112375	1.45237	0.146399	1	Lrig2
ENSRNOG00000065512	3.85169	-0.635208	0.437454	-1.45206	0.146486	1	ENSRNOG00000067565
ENSRNOG00000066155	83.6088	0.248856	0.171392	1.45197	0.14651	1	ENSRNOG00000066283
ENSRNOG00000031398	299.845	0.239954	0.165269	1.4519	0.146529	1	Mab21l2
ENSRNOG00000065487	9.49184	-0.481261	0.331595	-1.45135	0.146681	1	ENSRNOG00000055259
ENSRNOG00000050071	0.879985	-1.36129	0.938051	-1.45119	0.146727	1	Cdc45
ENSRNOG00000047171	64.8028	-0.178568	0.123073	-1.45091	0.146806	1	Rnf8
ENSRNOG00000011953	501.691	-0.110171	0.0759362	-1.45084	0.146825	1	Supt16h
ENSRNOG00000027234	42.7672	-0.297387	0.204994	-1.45071	0.146861	1	Zfp367
ENSRNOG00000009536	175.827	-0.105446	0.0726943	-1.45054	0.146909	1	Pgp
ENSRNOG00000065264	765.213	0.119914	0.0826782	1.45037	0.146956	1	Sox12
ENSRNOG00000057347	101.663	-0.191215	0.131849	-1.45026	0.146986	1	Cebpb
ENSRNOG00000029592	520.806	-0.106894	0.0737092	-1.45022	0.146998	1	Srsf11
ENSRNOG00000008001	17.7263	0.333617	0.230047	1.45021	0.146999	1	Rab3b
ENSRNOG00000007234	929.434	-0.0885748	0.0611021	-1.44962	0.147165	1	Cyp51
ENSRNOG00000018767	356.947	-0.0866931	0.0598207	-1.44921	0.147278	1	Rbm17
ENSRNOG00000067330	4.79386	-0.764623	0.527661	-1.44908	0.147315	1	ENSRNOG00000069691
ENSRNOG00000019240	246.464	0.126209	0.0870968	1.44907	0.147318	1	Ampd2
ENSRNOG00000051450	312.364	-0.14698	0.10146	-1.44865	0.147436	1	Abracl
ENSRNOG00000051780	2.38804	-0.905269	0.62496	-1.44852	0.147471	1	AC129234.1
ENSRNOG00000000977	136.503	0.176384	0.121777	1.44842	0.147501	1	Pnpla6
ENSRNOG00000012818	107.549	-0.169517	0.11706	-1.44812	0.147583	1	Ksr1
ENSRNOG00000016206	139.568	-0.161306	0.111393	-1.44808	0.147594	1	Uvrag
ENSRNOG00000008051	173.781	0.215945	0.149125	1.44808	0.147594	1	Itpk1
ENSRNOG00000025806	138.801	0.133015	0.0918996	1.4474	0.147786	1	Prr3
ENSRNOG00000006895	143.967	0.147268	0.101757	1.44726	0.147825	1	Vps53
ENSRNOG00000042855	251.772	-0.139311	0.0962756	-1.44701	0.147895	1	Ahdc1
ENSRNOG00000052549	235.095	0.249798	0.172634	1.44698	0.147902	1	Chga
ENSRNOG00000014166	31.3078	-0.363748	0.251425	-1.44674	0.147968	1	Smoc2
ENSRNOG00000012502	26.1183	-0.22924	0.158519	-1.44614	0.148139	1	Stk17b
ENSRNOG00000003109	52.2884	0.244085	0.168785	1.44613	0.148141	1	Btbd17
ENSRNOG00000011644	0.668849	1.71403	1.18526	1.44612	0.148143	1	Slc1a7
ENSRNOG00000003918	51.8632	-0.199829	0.138189	-1.44605	0.148162	1	Slc25a19
ENSRNOG00000001080	171.459	-0.138322	0.0956764	-1.44573	0.148254	1	Arl6ip4
ENSRNOG00000004218	27.8664	0.25964	0.179601	1.44565	0.148276	1	Klhl28
ENSRNOG00000010584	194.149	-0.157669	0.10907	-1.44557	0.148297	1	Tmem123
ENSRNOG00000066725	5.56813	-0.533909	0.369346	-1.44555	0.148302	1	ENSRNOG00000033618
ENSRNOG00000011624	480.686	0.225431	0.155979	1.44526	0.148384	1	Eef1a2
ENSRNOG00000067606	118.366	-0.134453	0.0930414	-1.44508	0.148435	1	ENSRNOG00000048708
ENSRNOG00000034272	143.2	-0.112417	0.0777934	-1.44507	0.148437	1	Pias1
ENSRNOG00000015393	102.237	0.240045	0.166125	1.44497	0.148468	1	Slc32a1
ENSRNOG00000007884	77.7933	-0.156323	0.108195	-1.44482	0.148508	1	Bcap29
ENSRNOG00000002607	58.8774	-0.248846	0.172277	-1.44445	0.148611	1	Sox9
ENSRNOG00000065472	28.3022	0.264963	0.183478	1.44412	0.148706	1	ENSRNOG00000063007
ENSRNOG00000019302	157.081	-0.118328	0.0819484	-1.44393	0.148758	1	Stx4
ENSRNOG00000066984	3.85224	0.885939	0.613644	1.44373	0.148814	1	ENSRNOG00000048166
ENSRNOG00000014462	218.497	-0.160755	0.111374	-1.44339	0.148912	1	Fnta
ENSRNOG00000046424	402.194	0.0925338	0.0641099	1.44336	0.148919	1	Mfn2
ENSRNOG00000065663	1.07489	1.52042	1.05343	1.44331	0.148933	1	ENSRNOG00000011058
ENSRNOG00000013742	167.368	0.182271	0.126297	1.44319	0.148967	1	Large1
ENSRNOG00000008981	415.025	-0.109502	0.0758925	-1.44285	0.149061	1	Pdcd6ip
ENSRNOG00000016790	215.302	0.134152	0.0929777	1.44284	0.149064	1	Kmt5b
ENSRNOG00000060105	41.7346	0.219291	0.15205	1.44223	0.149237	1	Astn2
ENSRNOG00000006870	436.89	-0.128829	0.0893456	-1.44191	0.149327	1	Mtdh
ENSRNOG00000031171	159.975	-0.129907	0.0900967	-1.44187	0.14934	1	Wdr46
ENSRNOG00000029360	716.164	0.110008	0.0763026	1.44173	0.149378	1	Serinc1
ENSRNOG00000009245	145.529	-0.120985	0.08392	-1.44167	0.149395	1	Exosc2
ENSRNOG00000012989	33.8323	0.261308	0.181265	1.44158	0.149421	1	Serinc2
ENSRNOG00000019245	50.7348	-0.196366	0.136216	-1.44158	0.149422	1	Sgf29
ENSRNOG00000008118	31.0803	-0.243919	0.169223	-1.44141	0.14947	1	Sync
ENSRNOG00000004403	29.6675	-0.263113	0.182558	-1.44126	0.149512	1	Slc25a32
ENSRNOG00000066747	4.31676	-0.584319	0.405471	-1.44109	0.149561	1	ENSRNOG00000020811
ENSRNOG00000042556	107.703	0.156235	0.108488	1.4401	0.149838	1	Bmyc
ENSRNOG00000003827	113.109	-0.174039	0.120859	-1.44002	0.149863	1	Wipi1
ENSRNOG00000005077	46.0516	0.207987	0.144473	1.43963	0.149972	1	Isca2-ps1
ENSRNOG00000059810	16.346	0.303854	0.211102	1.43937	0.150046	1	Txnrd3
ENSRNOG00000017577	4.88374	0.564255	0.392093	1.43909	0.150126	1	Bphl
ENSRNOG00000009006	413.374	-0.0935479	0.065006	-1.43906	0.150132	1	Ccdc47
ENSRNOG00000015525	33.2577	0.220213	0.153025	1.43906	0.150133	1	Zswim3
ENSRNOG00000065148	50.8936	-0.179984	0.12508	-1.43896	0.150163	1	ENSRNOG00000021119
ENSRNOG00000023593	136.149	-0.126443	0.0878747	-1.4389	0.150179	1	Upf2
ENSRNOG00000008246	235.625	-0.144092	0.100152	-1.43873	0.150228	1	Emilin1
ENSRNOG00000013564	3.95351	-0.57939	0.402791	-1.43844	0.15031	1	Dok3
ENSRNOG00000012832	144.636	-0.126517	0.0879773	-1.43806	0.150417	1	Mfsd5
ENSRNOG00000027992	83.0164	0.193817	0.134798	1.43783	0.150484	1	Dscam
ENSRNOG00000026091	155.519	0.360325	0.250618	1.43774	0.150507	1	Slc10a4
ENSRNOG00000034200	136.896	0.201351	0.14005	1.4377	0.150519	1	Atp8a1
ENSRNOG00000050137	47.5865	0.263082	0.183008	1.43754	0.150565	1	Ajap1
ENSRNOG00000026745	36.5197	0.248095	0.172629	1.43716	0.150672	1	Acsl6
ENSRNOG00000053739	0.573951	-1.75858	1.22367	-1.43713	0.15068	1	U1
ENSRNOG00000011292	2914.23	-0.21826	0.151902	-1.43685	0.150761	1	Col1a2
ENSRNOG00000005935	49.7516	0.256909	0.17881	1.43677	0.150783	1	A3galt2
ENSRNOG00000003365	364.442	0.248513	0.172994	1.43654	0.150848	1	Cadm3
ENSRNOG00000042960	6.3932	-0.588937	0.410112	-1.43604	0.150991	1	Rgcc
ENSRNOG00000009837	235.104	0.123011	0.0856655	1.43595	0.151017	1	Tmem131l
ENSRNOG00000064734	1.60004	-1.09342	0.761589	-1.43571	0.151085	1	ENSRNOG00000017006
ENSRNOG00000010081	7.58573	-0.457218	0.318472	-1.43566	0.151098	1	Tmem144
ENSRNOG00000015085	1.72847	-0.955192	0.665344	-1.43564	0.151106	1	Dmpk
ENSRNOG00000007699	72.7533	-0.143829	0.100211	-1.43526	0.151213	1	Golga5
ENSRNOG00000059339	2.41319	-0.812757	0.566497	-1.43471	0.151371	1	Gm25791
ENSRNOG00000061857	14.6684	-0.337209	0.235042	-1.43467	0.15138	1	Mgst2
ENSRNOG00000019093	5.28499	0.56059	0.390848	1.43429	0.151489	1	Nrg2
ENSRNOG00000028534	265.257	0.142182	0.0991504	1.434	0.151572	1	Zfp518b
ENSRNOG00000020492	5.09065	-0.582168	0.405976	-1.434	0.151573	1	Rps27a-ps28
ENSRNOG00000024212	152.656	0.135512	0.0945037	1.43394	0.15159	1	Tent4b
ENSRNOG00000004964	17.3556	0.439764	0.306734	1.4337	0.151659	1	Erbb3
ENSRNOG00000001885	106.051	-0.177154	0.123565	-1.43369	0.151659	1	Trmt2a
ENSRNOG00000020995	0.720397	1.35572	0.945897	1.43327	0.151781	1	Fut1
ENSRNOG00000067653	1.52154	1.19287	0.832285	1.43325	0.151787	1	ENSRNOG00000067397
ENSRNOG00000008678	88.7767	-0.238173	0.166204	-1.43302	0.151852	1	Antxr1
ENSRNOG00000008155	20.2597	-0.266339	0.185978	-1.4321	0.152114	1	Dus4l
ENSRNOG00000042848	56.3729	-0.212172	0.148157	-1.43208	0.152122	1	Jam2
ENSRNOG00000049681	604.998	0.167194	0.116749	1.43207	0.152123	1	AABR07031491.2
ENSRNOG00000006983	67.7543	0.155658	0.108735	1.43153	0.152278	1	Nr2c1
ENSRNOG00000071072	0.493297	-1.48466	1.03745	-1.43106	0.152413	1	ENSRNOG00000054059
ENSRNOG00000047225	63.0485	-0.197277	0.137872	-1.43087	0.152467	1	Tma7
ENSRNOG00000063040	6.57515	-0.50279	0.351396	-1.43084	0.152476	1	ENSRNOG00000063097
ENSRNOG00000058183	0.590079	-1.49797	1.04719	-1.43047	0.152583	1	AABR07040624.1
ENSRNOG00000063228	1.06873	-1.33332	0.932491	-1.42984	0.152762	1	ENSRNOG00000018604
ENSRNOG00000049497	405.97	-0.14492	0.101358	-1.42978	0.152779	1	Eif6
ENSRNOG00000015321	23.6043	0.310774	0.217414	1.42941	0.152886	1	Moxd1
ENSRNOG00000057996	86.3337	0.250348	0.175213	1.42882	0.153055	1	Phactr3
ENSRNOG00000012708	9.08363	0.42632	0.298376	1.4288	0.153061	1	Ptchd4
ENSRNOG00000006844	200.753	-0.097547	0.0682803	-1.42863	0.153112	1	Dnajc14
ENSRNOG00000013306	4.51285	-0.608117	0.425718	-1.42845	0.153162	1	Pcdh20
ENSRNOG00000026432	34.8408	0.289955	0.203043	1.42805	0.153278	1	Syt7
ENSRNOG00000064553	401.18	-0.167654	0.117404	-1.42801	0.153288	1	Rbm25l1
ENSRNOG00000021144	174.229	0.0965349	0.0676093	1.42783	0.153339	1	ENSRNOG00000064970
ENSRNOG00000008962	11.182	0.364981	0.255622	1.42781	0.153345	1	ENSRNOG00000068953
ENSRNOG00000036758	4.63464	-0.507683	0.35557	-1.4278	0.153349	1	Iqck
ENSRNOG00000032656	15.1772	0.310547	0.217524	1.42765	0.153393	1	Ptprt
ENSRNOG00000005157	713.034	-0.0954003	0.0668271	-1.42757	0.153416	1	Rbbp7
ENSRNOG00000064496	3.6499	-0.624706	0.437607	-1.42755	0.153422	1	ENSRNOG00000026937
ENSRNOG00000067696	9.76805	-0.362732	0.254109	-1.42747	0.153445	1	ENSRNOG00000020779
ENSRNOG00000005679	32.995	-0.311023	0.217898	-1.42738	0.15347	1	Fap
ENSRNOG00000004976	18.8668	0.319998	0.224195	1.42732	0.153488	1	Tlx3
ENSRNOG00000010636	63.223	0.165684	0.116085	1.42726	0.153504	1	Coa7
ENSRNOG00000002139	604.02	0.152316	0.10672	1.42725	0.153508	1	Cracd
ENSRNOG00000024975	3.11424	-0.6266	0.439034	-1.42722	0.153515	1	Atp8b3
ENSRNOG00000030049	272.387	-0.134497	0.0942425	-1.42714	0.153539	1	Znhit6
ENSRNOG00000066965	0.56331	1.56639	1.09767	1.42701	0.153576	1	ENSRNOG00000015250
ENSRNOG00000056184	91.0521	-0.381924	0.267664	-1.42688	0.153616	1	Lrp2
ENSRNOG00000017330	1.67999	-0.981175	0.687789	-1.42657	0.153705	1	AC103221.1
ENSRNOG00000015437	53.74	0.233562	0.163774	1.42613	0.153832	1	Tmem14c
ENSRNOG00000070234	24.0988	0.257258	0.180393	1.42609	0.153842	1	Zfp141
ENSRNOG00000006810	173.267	0.115162	0.0807715	1.42577	0.153934	1	Lancl2
ENSRNOG00000010643	204.424	-0.259463	0.18201	-1.42554	0.154002	1	Kank2
ENSRNOG00000017837	142.2	0.142673	0.100084	1.42553	0.154004	1	Znf48
ENSRNOG00000014574	18.0239	0.283123	0.198613	1.4255	0.154012	1	Entpd1
ENSRNOG00000007925	9.94152	0.420267	0.294858	1.42532	0.154064	1	Pak6
[truncated: 28,563 more rows]

## Sheet: Old_vs_Young_Fib
Comparison of Rat neuron cells co-cultered with Human FIB cells from Old or Young subjects
(positive log2-fold difference = higher with Old)
ENSEMBL_ID	bMean	L2FC	lfcSE	stat	pvalue	FDR	Gene
ENSRNOG00000065674	25.9309	-1.55331	0.390854	-3.97414	7.06342e-05	1	ENSRNOG00000064781
ENSRNOG00000018865	46.1727	-0.766517	0.19827	-3.86602	0.000110624	1	Adamts12
ENSRNOG00000012094	3.45953	-1.95044	0.639718	-3.04891	0.00229671	1	Ltbp2
ENSRNOG00000001627	7.40663	-1.77787	0.585361	-3.03722	0.00238769	1	Abi3bp
ENSRNOG00000065129	36.1785	-0.523313	0.175176	-2.98736	0.00281396	1	ENSRNOG00000013290
ENSRNOG00000017092	20.8074	-0.694973	0.232741	-2.98604	0.00282614	1	Zfp169
ENSRNOG00000009397	38.0562	0.595088	0.203664	2.92191	0.00347895	1	Kbtbd4
ENSRNOG00000013959	33.8061	0.654126	0.224863	2.90899	0.00362593	1	Skor1
ENSRNOG00000065832	3.39772	-1.67893	0.581923	-2.88515	0.00391229	1	ENSRNOG00000009903
ENSRNOG00000043451	17.5128	0.956094	0.334179	2.86102	0.00422275	1	Spp1
ENSRNOG00000064066	2.2591	2.64987	0.935223	2.83341	0.00460545	1	ENSRNOG00000020705
ENSRNOG00000017780	36.4462	-0.494166	0.177601	-2.78244	0.00539511	1	Akr7a2
ENSRNOG00000033913	5.92719	1.30138	0.47216	2.75623	0.00584715	1	AABR07053734.2
ENSRNOG00000038610	52.5255	0.459929	0.169009	2.72133	0.00650193	1	AABR07034445.1
ENSRNOG00000020049	53.5496	0.392758	0.145245	2.70411	0.00684882	1	Slc7a6os
ENSRNOG00000010440	36.5197	0.727447	0.269528	2.69896	0.0069556	1	Gnal
ENSRNOG00000066887	5.1774	-1.21824	0.4517	-2.69701	0.00699661	1	ENSRNOG00000035654
ENSRNOG00000040101	18.066	0.670764	0.248981	2.69404	0.00705925	1	AABR07026805.2
ENSRNOG00000070944	26.5701	-0.587588	0.219842	-2.67278	0.00752264	1	ENSRNOG00000064644
ENSRNOG00000019283	1.9522	-2.60919	0.979204	-2.66461	0.00770785	1	P2ry2
ENSRNOG00000012015	71.0759	0.467955	0.176147	2.65662	0.00789278	1	Lrrc49
ENSRNOG00000002192	29.5642	-0.517778	0.195405	-2.64976	0.00805481	1	Rell1
ENSRNOG00000004342	32.5111	-0.578314	0.218466	-2.64716	0.00811706	1	Ahr
ENSRNOG00000010099	70.6569	0.334241	0.127129	2.62916	0.00855969	1	Asb8
ENSRNOG00000015479	65.5911	0.406819	0.15516	2.62194	0.00874316	1	Mrps34
ENSRNOG00000011427	6.14283	1.1427	0.44066	2.59316	0.00950981	1	Hr
ENSRNOG00000016361	6.65762	-1.14382	0.441675	-2.58974	0.00960482	1	Plcd4
ENSRNOG00000014505	15.6989	0.711761	0.278137	2.55903	0.0104965	1	Pmfbp1
ENSRNOG00000016374	77.3957	-0.407839	0.160831	-2.53583	0.0112183	1	Fgfr2
ENSRNOG00000004118	4.66097	-1.34215	0.531084	-2.52719	0.0114979	1	Frmpd4
ENSRNOG00000010791	11.0984	-0.798293	0.316801	-2.51986	0.0117402	1	Ripor3
ENSRNOG00000024975	2.54572	-1.93152	0.76726	-2.51743	0.0118216	1	Atp8b3
ENSRNOG00000062337	7.58674	-1.71117	0.68476	-2.49894	0.0124566	1	ENSRNOG00000016206
ENSRNOG00000019871	1.66717	2.74371	1.09954	2.49532	0.0125842	1	Prlh
ENSRNOG00000046085	15.6888	0.66938	0.269847	2.48059	0.0131165	1	Gon7
ENSRNOG00000065315	5.15099	-1.15829	0.467558	-2.47732	0.0132373	1	ENSRNOG00000013615
ENSRNOG00000007719	74.1068	0.334104	0.13503	2.4743	0.0133498	1	Ccnc
ENSRNOG00000015948	46.1462	0.446911	0.180783	2.47209	0.0134325	1	Slc1a5
ENSRNOG00000065683	8.43755	-0.977367	0.396984	-2.46198	0.0138171	1	ENSRNOG00000019440
ENSRNOG00000010840	3.78575	-1.54812	0.63079	-2.45426	0.0141175	1	Adamtsl3
ENSRNOG00000001793	50.0664	-0.503621	0.205805	-2.44708	0.014402	1	Heg1
ENSRNOG00000009826	4.59743	-1.28292	0.52753	-2.43193	0.0150186	1	Bche
ENSRNOG00000007359	4.78168	-1.10501	0.454819	-2.42956	0.015117	1	Gca
ENSRNOG00000019946	37	-0.406893	0.167495	-2.42928	0.0151287	1	Gmppa
ENSRNOG00000037371	1.44202	-2.2109	0.914719	-2.41702	0.015648	1	Xaf1
ENSRNOG00000028417	9.98941	0.95355	0.39504	2.41381	0.0157867	1	Neurod2
ENSRNOG00000017193	123.857	0.314836	0.130704	2.40878	0.0160061	1	Lingo1
ENSRNOG00000020239	65.5667	-0.323971	0.135252	-2.39531	0.0166064	1	Capn15
ENSRNOG00000022507	80.7951	-0.285177	0.119088	-2.39468	0.0166351	1	Twf1
ENSRNOG00000066357	2.95879	-1.39177	0.581307	-2.39421	0.016656	1	ENSRNOG00000046438
ENSRNOG00000058593	49.0683	-0.42111	0.176285	-2.3888	0.0169035	1	Zbtb1
ENSRNOG00000053599	154.788	-0.268478	0.112665	-2.38298	0.0171732	1	Pogz
ENSRNOG00000009240	4.72146	1.43785	0.603429	2.38279	0.0171818	1	AABR07016623.1
ENSRNOG00000013747	29.1671	0.467298	0.196244	2.38121	0.0172558	1	Sh3bp2
ENSRNOG00000018296	27.0009	0.551422	0.231786	2.37902	0.0173589	1	Anapc10
ENSRNOG00000029826	118.628	-0.289653	0.121754	-2.37899	0.0173602	1	Cep164
ENSRNOG00000023931	10.1098	0.834751	0.351272	2.37636	0.0174842	1	Ggn
ENSRNOG00000012473	6.71583	-0.898311	0.378597	-2.37273	0.017657	1	Cflar
ENSRNOG00000024445	179.803	-0.234963	0.0991038	-2.37088	0.0177459	1	Slx4
ENSRNOG00000069739	1.05395	2.74817	1.16206	2.36491	0.0180345	1	ENSRNOG00000064811
ENSRNOG00000066441	7.46291	-0.867627	0.367738	-2.35936	0.0183063	1	ENSRNOG00000027213
ENSRNOG00000053205	86.8576	-0.342958	0.14571	-2.3537	0.0185879	1	Gabpa
ENSRNOG00000012160	1.078	2.72974	1.1618	2.34958	0.0187945	1	Syk
ENSRNOG00000068110	66.5623	-0.413227	0.17588	-2.34948	0.0187994	1	ENSRNOG00000069949
ENSRNOG00000004165	19.2924	-0.699882	0.298695	-2.34314	0.0191224	1	Prkd1
ENSRNOG00000013320	3.9817	-1.38947	0.593109	-2.34269	0.0191451	1	ENSRNOG00000016701
ENSRNOG00000014076	121.323	-0.391492	0.167339	-2.33952	0.0193086	1	Mbnl1
ENSRNOG00000049047	6.35495	1.00134	0.428198	2.3385	0.0193613	1	Rpl38
ENSRNOG00000004312	31.3294	0.492358	0.211197	2.33127	0.019739	1	Tmbim4
ENSRNOG00000020652	4.49658	-1.10554	0.475328	-2.32585	0.0200264	1	Tgfb1
ENSRNOG00000015800	9.83376	-0.840864	0.361828	-2.32393	0.0201292	1	Elmo3
ENSRNOG00000053410	1.19166	-2.16536	0.936934	-2.31111	0.0208267	1	Adcy10
ENSRNOG00000002413	165.484	-0.291964	0.126369	-2.3104	0.0208661	1	Gpc4
ENSRNOG00000049983	48.4332	0.444421	0.192447	2.30931	0.0209263	1	Shd
ENSRNOG00000002789	9.7006	0.930281	0.402932	2.30878	0.020956	1	AABR07039648.1
ENSRNOG00000064743	70.9587	-1.39036	0.602321	-2.30833	0.0209807	1	ENSRNOG00000014673
ENSRNOG00000013816	129.474	0.304273	0.132068	2.30391	0.0212279	1	Cmas
ENSRNOG00000061612	23.361	-0.525571	0.228461	-2.30049	0.0214206	1	Zfp184
ENSRNOG00000063880	104.444	0.368552	0.160312	2.29896	0.0215073	1	ENSRNOG00000013510
ENSRNOG00000020781	138.488	0.30549	0.132916	2.29838	0.0215403	1	Tbcb
ENSRNOG00000050226	8.56293	1.29753	0.565691	2.29371	0.0218069	1	AABR07032277.1
ENSRNOG00000014945	213.508	0.18708	0.0815991	2.29267	0.0218672	1	Kpna3
ENSRNOG00000002215	172.632	-0.423289	0.185093	-2.2869	0.0222014	1	Mylk
ENSRNOG00000027245	15.6656	-0.576753	0.253304	-2.27692	0.0227913	1	Tdrp
ENSRNOG00000033451	2.31134	1.90826	0.839395	2.27338	0.0230034	1	AABR07042892.1
ENSRNOG00000032941	40.3899	0.426409	0.187613	2.27281	0.0230377	1	Mab21l1
ENSRNOG00000000053	6.05983	1.02036	0.449977	2.26758	0.0233547	1	ENSRNOG00000019508
ENSRNOG00000001130	8.00636	-0.845339	0.373193	-2.26515	0.0235033	1	Nos1
ENSRNOG00000014347	85.2859	-0.322952	0.142709	-2.26301	0.0236348	1	Slc4a2
ENSRNOG00000058626	5.92904	1.11199	0.492057	2.25988	0.0238286	1	Kcnh8
ENSRNOG00000024139	33.0288	-0.431862	0.191422	-2.25607	0.0240661	1	Miip
ENSRNOG00000021053	19.6663	-0.594838	0.264134	-2.25203	0.0243202	1	Lsr
ENSRNOG00000015588	37.1479	0.420284	0.186816	2.24972	0.0244668	1	Nol3
ENSRNOG00000010071	10.4446	-0.70268	0.312552	-2.2482	0.0245635	1	RGD1560010
ENSRNOG00000066091	0.947601	-2.48992	1.10854	-2.24613	0.0246959	1	ENSRNOG00000063751
ENSRNOG00000071148	2.86765	1.60676	0.715434	2.24585	0.0247135	1	ENSRNOG00000020060
ENSRNOG00000012843	2.97301	-1.34526	0.599471	-2.24407	0.0248276	1	Aspg
ENSRNOG00000009910	34.8816	-0.476508	0.212874	-2.23845	0.025192	1	Swap70
ENSRNOG00000014768	20.6069	-0.570561	0.255471	-2.23337	0.0255247	1	Glis3
ENSRNOG00000008078	3.40425	-1.40767	0.631527	-2.229	0.0258139	1	Kcnh6
ENSRNOG00000011647	25.6123	0.642939	0.288519	2.22841	0.0258532	1	S100a6
ENSRNOG00000039837	17.924	-0.561792	0.252435	-2.22549	0.0260484	1	Jade3
ENSRNOG00000046280	15.9682	0.619105	0.278274	2.2248	0.0260946	1	Tceal5
ENSRNOG00000045629	11.5301	-0.636279	0.286208	-2.22314	0.0262065	1	Atp23
ENSRNOG00000042785	103.48	-0.295043	0.132749	-2.22257	0.0262451	1	Sesn2
ENSRNOG00000049034	23.7839	0.524877	0.236311	2.22113	0.026342	1	Ptrh1
ENSRNOG00000025388	24.7178	0.595578	0.268471	2.21841	0.026527	1	ENSRNOG00000015321
ENSRNOG00000005573	11.9594	0.69554	0.313553	2.21825	0.0265375	1	Ntn4
ENSRNOG00000030027	21.7218	0.523082	0.236032	2.21615	0.0266812	1	Fbxw17
ENSRNOG00000014795	192.457	0.216169	0.0976063	2.21471	0.0267802	1	Nr2f1
ENSRNOG00000020134	247.658	-0.244111	0.110313	-2.21288	0.0269056	1	Upf1
ENSRNOG00000022635	14.992	0.585086	0.264992	2.20794	0.0272484	1	Dlg2
ENSRNOG00000009700	17.9758	0.628899	0.284999	2.20667	0.0273368	1	Dync1i1
ENSRNOG00000011170	3.96641	1.32353	0.600392	2.20444	0.0274935	1	RGD1359634
ENSRNOG00000017227	153.978	0.245004	0.111531	2.19674	0.028039	1	Ppme1
ENSRNOG00000011253	0.853389	2.82425	1.28569	2.19668	0.0280434	1	Trmt9b
ENSRNOG00000031730	44.9506	0.468786	0.213511	2.1956	0.0281206	1	Eloc
ENSRNOG00000008169	3.50689	-1.22755	0.559723	-2.19314	0.0282974	1	Slc24a2
ENSRNOG00000058710	9.9986	1.0053	0.45908	2.18982	0.0285375	1	AABR07021465.2
ENSRNOG00000055499	26.9006	0.516303	0.23607	2.18708	0.0287367	1	Grid1
ENSRNOG00000004281	35.6361	-0.42389	0.194523	-2.17913	0.0293222	1	Cobl
ENSRNOG00000067461	2.34542	1.75699	0.806976	2.17725	0.0294616	1	Rps12l2
ENSRNOG00000002208	42.2471	-0.470689	0.216631	-2.17277	0.0297973	1	Shroom3
ENSRNOG00000050578	175.096	0.255628	0.117947	2.16732	0.0302108	1	Rheb
ENSRNOG00000011335	0.918173	2.49999	1.15599	2.16264	0.0305685	1	Gpr50
ENSRNOG00000009218	5.2558	-1.18359	0.54734	-2.16244	0.0305844	1	Prdm12
ENSRNOG00000000441	4.70158	-1.06129	0.491433	-2.15958	0.030805	1	Gpsm3
ENSRNOG00000066171	1.77325	-1.83566	0.850545	-2.15821	0.0309113	1	ENSRNOG00000018129
ENSRNOG00000008609	2.42034	-1.49673	0.693562	-2.15804	0.030925	1	Capn3
ENSRNOG00000067351	4.98587	-1.05729	0.490287	-2.15647	0.0310468	1	ENSRNOG00000016112
ENSRNOG00000039997	15.3525	0.608606	0.282483	2.15449	0.031202	1	AABR07055527.1
ENSRNOG00000025796	11.733	-0.710331	0.330811	-2.14724	0.031774	1	Brme1
ENSRNOG00000002626	38.171	0.455662	0.212501	2.14428	0.0320105	1	Car10
ENSRNOG00000001227	74.0316	-0.313006	0.146118	-2.14214	0.0321821	1	Adarb1
ENSRNOG00000030345	65.908	0.372179	0.173746	2.14209	0.0321862	1	Rps20
ENSRNOG00000037171	0.9477	-2.65852	1.24572	-2.13412	0.0328326	1	Tdgf1
ENSRNOG00000022094	2.76063	1.49552	0.701559	2.13171	0.033031	1	Lacc1
ENSRNOG00000019184	117.523	-0.392125	0.184204	-2.12875	0.0332746	1	Npr3
ENSRNOG00000001559	87.0334	0.304382	0.143161	2.12616	0.0334901	1	Mtx2
ENSRNOG00000022251	2.57052	-1.38016	0.649753	-2.12413	0.0336589	1	AABR07039336.3
ENSRNOG00000028746	98.1785	0.295855	0.13934	2.12327	0.0337313	1	Gsto1
ENSRNOG00000012141	19.3375	-0.605338	0.285217	-2.12238	0.0338059	1	Xrcc3
ENSRNOG00000021026	62.8999	-0.329195	0.155114	-2.12228	0.033814	1	Zfp687
ENSRNOG00000016665	28.0049	-0.426861	0.201147	-2.12213	0.0338266	1	Tpra1
ENSRNOG00000004221	2.2908	-1.72949	0.815341	-2.12118	0.0339065	1	Lgr5
ENSRNOG00000002759	22.1769	-0.516339	0.243435	-2.12105	0.0339174	1	Lias
ENSRNOG00000005951	76.051	0.314138	0.148431	2.11639	0.0343115	1	ENSRNOG00000020817
ENSRNOG00000010886	11.6796	0.780677	0.369046	2.11539	0.0343966	1	Nfe2l3
ENSRNOG00000065765	1.1742	2.35201	1.11463	2.11013	0.0348472	1	ENSRNOG00000014256
ENSRNOG00000066365	8.23382	-0.826267	0.391585	-2.11006	0.0348534	1	ENSRNOG00000047188
ENSRNOG00000000281	20.8016	-0.553235	0.26221	-2.10989	0.0348679	1	Prodh1
ENSRNOG00000070713	3.48953	1.46661	0.695886	2.10755	0.0350702	1	ENSRNOG00000014109
ENSRNOG00000068766	1.46325	-1.84664	0.878561	-2.10189	0.0355628	1	ENSRNOG00000013282
ENSRNOG00000064412	9.31698	0.759015	0.361816	2.0978	0.0359232	1	ENSRNOG00000018677
ENSRNOG00000010940	9.75742	-0.699468	0.333562	-2.09696	0.0359968	1	Acad11
ENSRNOG00000059875	53.9213	-0.439648	0.20966	-2.09696	0.0359975	1	Zfyve26
ENSRNOG00000020088	26.0755	-0.457862	0.218517	-2.09532	0.0361426	1	Klhl26
ENSRNOG00000066269	12.3118	-0.646517	0.308717	-2.09421	0.0362413	1	ENSRNOG00000068108
ENSRNOG00000060479	118.587	-0.28368	0.135569	-2.09251	0.0363931	1	Sp3
ENSRNOG00000000728	2.98189	-1.36248	0.651665	-2.09077	0.0365491	1	Clic2
ENSRNOG00000037162	66.8635	0.319038	0.152597	2.09072	0.0365531	1	Slbp
ENSRNOG00000010594	4.89663	1.00681	0.482575	2.08633	0.0369485	1	ENSRNOG00000046971
ENSRNOG00000005618	16.5906	0.685607	0.32863	2.08625	0.0369557	1	Fmc1
ENSRNOG00000032877	5.15544	0.959684	0.460195	2.08538	0.0370346	1	AABR07072261.1
ENSRNOG00000025189	22.1187	0.476204	0.228502	2.08403	0.0371575	1	Mettl18
ENSRNOG00000066414	1.35958	-1.92294	0.923419	-2.08241	0.0373049	1	ENSRNOG00000067382
ENSRNOG00000012260	50.8494	0.344735	0.165572	2.08209	0.0373342	1	Ddx25
ENSRNOG00000022784	6.074	-0.926637	0.44519	-2.08144	0.0373934	1	Fzd10
ENSRNOG00000069533	18.4036	-0.526392	0.253027	-2.08038	0.0374908	1	ENSRNOG00000020952
ENSRNOG00000004353	60.2992	0.385909	0.185511	2.08025	0.0375022	1	Ppfia2
ENSRNOG00000070600	0.695841	2.64696	1.27271	2.07979	0.0375449	1	ENSRNOG00000013572
ENSRNOG00000020847	39.4506	0.376028	0.180901	2.07864	0.0376503	1	Elp6
ENSRNOG00000024310	2.95753	-1.29016	0.621151	-2.07705	0.0377966	1	Kcnf1
ENSRNOG00000015576	155.499	0.257217	0.123965	2.07492	0.0379938	1	Hsdl1
ENSRNOG00000008277	127.879	0.225049	0.108467	2.07481	0.038004	1	Bag1
ENSRNOG00000001237	169.266	-0.255423	0.123251	-2.07238	0.0382304	1	Cabin1
ENSRNOG00000051838	7.82617	-0.77663	0.374916	-2.07148	0.0383143	1	ENSRNOG00000014590
ENSRNOG00000069815	9.21253	0.706714	0.341347	2.07037	0.038418	1	ENSRNOG00000055424
ENSRNOG00000010053	3.00259	1.38445	0.669308	2.06847	0.0385956	1	Calcr
ENSRNOG00000050849	90.67	0.234015	0.113222	2.06687	0.0387463	1	Leprot
ENSRNOG00000015781	13.377	0.683342	0.330667	2.06656	0.0387757	1	Ndst3
ENSRNOG00000011566	17.3314	-0.508028	0.245985	-2.06528	0.0388967	1	Cecr2
ENSRNOG00000004526	135.336	0.280504	0.135858	2.06469	0.0389525	1	Cox7a2l
ENSRNOG00000012074	63.0994	0.308444	0.14959	2.06193	0.0392144	1	Ifngr1
ENSRNOG00000011497	23.0656	0.533395	0.258778	2.06121	0.0392834	1	Aldh1b1
ENSRNOG00000018009	166.083	-0.196484	0.0954035	-2.05951	0.0394455	1	Rab8b
ENSRNOG00000058094	72.5469	-0.338518	0.164782	-2.05434	0.0399431	1	AABR07028902.1
ENSRNOG00000070257	1.20624	-2.27506	1.10918	-2.05112	0.0402554	1	ENSRNOG00000056351
ENSRNOG00000032238	31.7172	-0.394856	0.192511	-2.05108	0.0402587	1	Plcd1
ENSRNOG00000032585	94.9568	0.254348	0.124068	2.05008	0.0403569	1	AABR07048992.1
ENSRNOG00000032401	242.554	0.262478	0.128165	2.04797	0.0405628	1	H3f3c
ENSRNOG00000034106	13.0035	0.587059	0.286789	2.04701	0.0406575	1	AC127887.1
ENSRNOG00000005107	36.0909	-0.397833	0.194546	-2.04493	0.0408617	1	Recql5
ENSRNOG00000065659	222.524	-0.221497	0.10838	-2.04371	0.0409827	1	Ep300
ENSRNOG00000067512	3.52221	-1.12687	0.551511	-2.04323	0.0410294	1	ENSRNOG00000017016
ENSRNOG00000009369	2.45916	1.6061	0.787247	2.04015	0.0413354	1	Tor4a
ENSRNOG00000056184	56.305	-0.40725	0.199626	-2.04007	0.0413436	1	Lrp2
ENSRNOG00000004820	78.6316	0.305363	0.149875	2.03745	0.0416049	1	Sar1b
ENSRNOG00000065003	28.6213	-0.460411	0.226028	-2.03697	0.0416535	1	Abcg3l4
ENSRNOG00000032703	13.1816	-0.551832	0.271056	-2.03586	0.0417643	1	Rasgrp3
ENSRNOG00000015148	39.4377	0.47187	0.231796	2.03571	0.041779	1	Erc2
ENSRNOG00000023937	1.01381	2.34776	1.15443	2.03371	0.0419811	1	Slc49a3
ENSRNOG00000021781	43.6882	0.376128	0.184988	2.03326	0.0420263	1	Camk1
ENSRNOG00000016284	2.68088	1.55561	0.76615	2.03043	0.0423132	1	Dmrt3
ENSRNOG00000020746	8.64773	0.918243	0.452888	2.02753	0.0426083	1	Lin7b
ENSRNOG00000015544	146.978	0.361961	0.178698	2.02555	0.042811	1	ENSRNOG00000021338
ENSRNOG00000001288	1.70306	1.86543	0.922713	2.02168	0.0432097	1	Gpr146
ENSRNOG00000026610	138.269	0.289143	0.143038	2.02145	0.0432337	1	Akirin1
ENSRNOG00000008989	3.16199	-1.2957	0.641042	-2.02124	0.0432545	1	Cryl1
ENSRNOG00000064216	7.70357	-0.715055	0.353809	-2.02102	0.0432781	1	ENSRNOG00000064924
ENSRNOG00000058664	1.09497	2.60443	1.29013	2.01873	0.0435155	1	Usp9y
ENSRNOG00000014048	25.1711	-0.415675	0.20612	-2.01667	0.0437302	1	Cyld
ENSRNOG00000048145	11.9683	0.672901	0.334683	2.01056	0.0443717	1	Sstr1
ENSRNOG00000025378	1.61165	-1.70174	0.846627	-2.01003	0.0444283	1	Kash5
ENSRNOG00000025638	0.741677	-2.3444	1.16859	-2.00618	0.0448372	1	Npm2
ENSRNOG00000005486	126.548	-0.233707	0.116618	-2.00404	0.0450657	1	Phf20l1
ENSRNOG00000016433	125.031	-0.214812	0.107228	-2.00332	0.045143	1	Prrc1
ENSRNOG00000026048	295.919	-0.206401	0.103218	-1.99966	0.0455374	1	Gbf1
ENSRNOG00000014461	45.9228	-0.431609	0.215953	-1.99862	0.0456495	1	Galns
ENSRNOG00000065088	10.7567	-0.691221	0.345971	-1.99792	0.0457255	1	ENSRNOG00000014862
ENSRNOG00000064735	12.511	-0.62501	0.312954	-1.99713	0.0458111	1	ENSRNOG00000048369
ENSRNOG00000036588	1.20859	-1.80559	0.904597	-1.99602	0.0459321	1	AC121209.1
ENSRNOG00000062327	22.4954	-0.48291	0.242157	-1.9942	0.0461297	1	ENSRNOG00000063629
ENSRNOG00000013610	21.2034	0.482582	0.242254	1.99205	0.0463658	1	Chrna5
ENSRNOG00000059458	77.1334	-0.342525	0.172052	-1.99083	0.0465001	1	Tbc1d22b
ENSRNOG00000055939	156.931	0.310775	0.156254	1.98891	0.0467117	1	Zcchc18
ENSRNOG00000028441	33.2062	-0.471691	0.237319	-1.98758	0.0468583	1	Zfp280b
ENSRNOG00000067326	30.1535	-0.399512	0.20104	-1.98722	0.0468978	1	ENSRNOG00000015368
ENSRNOG00000002053	117.054	-0.445853	0.224426	-1.98663	0.046963	1	Fras1
ENSRNOG00000031398	188.916	0.341779	0.172141	1.98546	0.0470935	1	Mab21l2
ENSRNOG00000065346	2.73966	-1.39586	0.703114	-1.98525	0.0471166	1	ENSRNOG00000066483
ENSRNOG00000052795	36.2409	-0.510925	0.257385	-1.98506	0.0471378	1	Itpr3
ENSRNOG00000003728	52.7058	-0.319497	0.161036	-1.98401	0.0472553	1	Xylt2
ENSRNOG00000037446	5.47664	-0.876042	0.441656	-1.98354	0.0473076	1	Pxmp2
ENSRNOG00000009945	1.69048	-1.69467	0.855834	-1.98014	0.0476878	1	Pls1
ENSRNOG00000016756	2.57074	-1.52361	0.769794	-1.97924	0.0477886	1	Ptgir
ENSRNOG00000065480	6.31589	-0.951934	0.481092	-1.97869	0.0478504	1	Gpr17
ENSRNOG00000020947	150.042	-0.191303	0.0967379	-1.97754	0.0479806	1	Egln2
ENSRNOG00000017866	91.37	0.269251	0.136261	1.976	0.0481553	1	Sirt5
ENSRNOG00000056350	1.30968	2.01388	1.02301	1.96859	0.0490007	1	Gm24644
ENSRNOG00000014162	227.595	0.185293	0.0941888	1.96725	0.0491541	1	Plekhb2
ENSRNOG00000062661	12.6062	0.603644	0.306852	1.96721	0.0491586	1	ENSRNOG00000011977
ENSRNOG00000067579	2.26482	-1.55001	0.788289	-1.9663	0.0492644	1	ENSRNOG00000066875
ENSRNOG00000064970	9.33243	-0.794796	0.405191	-1.96154	0.0498166	1	Zfp939
ENSRNOG00000036742	197.977	0.168293	0.0858677	1.95991	0.050006	1	Uqcrc2
ENSRNOG00000001238	138.384	0.214961	0.109842	1.957	0.050348	1	Rsrc2
ENSRNOG00000016948	40.3497	-0.43333	0.221458	-1.95672	0.0503806	1	Nhlrc2
ENSRNOG00000023536	5.40622	-0.878885	0.449323	-1.95602	0.0504626	1	Adgrd1
ENSRNOG00000065870	35.8819	-0.367537	0.187912	-1.9559	0.050477	1	ENSRNOG00000016661
ENSRNOG00000009491	42.2059	-0.375266	0.192105	-1.95344	0.0507672	1	Phc3
ENSRNOG00000070637	18.6947	0.489592	0.250775	1.95231	0.0509009	1	Fkbp11
ENSRNOG00000015816	32.6631	-0.440392	0.225689	-1.95132	0.0510186	1	Bbs7
ENSRNOG00000053804	20.7585	0.504541	0.258572	1.95126	0.0510258	1	Prmt8
ENSRNOG00000003078	68.312	-0.269184	0.137993	-1.95071	0.0510911	1	Dcaf6
ENSRNOG00000009850	104.797	0.257639	0.132124	1.94998	0.0511787	1	St3gal4
ENSRNOG00000005342	8.26782	0.760128	0.389831	1.94989	0.051189	1	Rassf5
ENSRNOG00000013160	62.3596	-0.385317	0.197621	-1.94978	0.0512019	1	Sash1
ENSRNOG00000051487	16.5806	-0.512062	0.262745	-1.94889	0.0513084	1	Kremen1
ENSRNOG00000067305	18.7436	-0.486549	0.250241	-1.94432	0.0518563	1	Znrf3
ENSRNOG00000023830	2.72603	-1.37741	0.708458	-1.94423	0.0518675	1	Dnase2
ENSRNOG00000008135	2.59234	1.37027	0.7057	1.94172	0.0521715	1	Pla2g4f
ENSRNOG00000067786	3.36197	-1.13324	0.583718	-1.94141	0.0522082	1	ENSRNOG00000020996
ENSRNOG00000012724	47.6866	0.354522	0.182695	1.94051	0.0523176	1	Czib
ENSRNOG00000009867	216.72	-0.344639	0.177619	-1.94032	0.0523403	1	Tgfb3
ENSRNOG00000028826	2.51955	-1.59645	0.822837	-1.94017	0.0523586	1	AC128901.1
ENSRNOG00000003551	67.8663	0.28811	0.148524	1.93982	0.0524019	1	B4galt3
ENSRNOG00000003951	311.932	0.213748	0.110276	1.9383	0.0525867	1	Psmc1
ENSRNOG00000018042	51.2396	0.30545	0.157628	1.93779	0.0526485	1	Mrpl48
ENSRNOG00000070676	1.16563	2.5489	1.3163	1.93641	0.0528174	1	B830017H08Rik
ENSRNOG00000021484	27.3986	0.407686	0.210643	1.93543	0.0529373	1	AABR07003537.1
ENSRNOG00000003669	0.906399	-2.22015	1.14789	-1.93412	0.0530982	1	Myocd
ENSRNOG00000019544	31.2381	-0.369191	0.190921	-1.93373	0.0531458	1	Zbtb2
ENSRNOG00000067842	75.5155	-0.287428	0.148796	-1.93169	0.0533972	1	ENSRNOG00000064120
ENSRNOG00000004909	143.318	-0.213321	0.110491	-1.93066	0.0535245	1	Cnot2
ENSRNOG00000002121	84.8511	0.247152	0.128071	1.9298	0.0536316	1	Lrrc8d
ENSRNOG00000038106	45.1973	0.387512	0.200852	1.92934	0.0536881	1	ENSRNOG00000023892
ENSRNOG00000006378	183.894	-0.320013	0.165941	-1.92848	0.0537957	1	Mga
ENSRNOG00000019858	4.74105	0.936569	0.486544	1.92494	0.0542368	1	Rom1
ENSRNOG00000010712	62.7972	0.329858	0.171377	1.92475	0.0542603	1	Terf2ip
ENSRNOG00000062751	1.58417	1.87983	0.976989	1.92411	0.054341	1	Ovol3
ENSRNOG00000050657	42.6186	-0.365096	0.189754	-1.92405	0.0543484	1	Crlf3
ENSRNOG00000054400	71.083	-0.2466	0.128175	-1.92393	0.0543629	1	Sh3bp5l
ENSRNOG00000017959	7.33963	-0.855145	0.444619	-1.92332	0.0544396	1	Cfap100
ENSRNOG00000015421	140.187	-0.327956	0.17084	-1.91966	0.0549009	1	Slc27a3
ENSRNOG00000004275	10.3918	-0.713784	0.37219	-1.91779	0.0551372	1	Egfl6
ENSRNOG00000002615	67.2848	-0.274137	0.142979	-1.91732	0.055197	1	Pmm2
ENSRNOG00000021890	104.422	0.233675	0.12189	1.9171	0.0552249	1	Nob1
ENSRNOG00000005718	32.0673	0.453133	0.236402	1.91679	0.0552643	1	ENSRNOG00000016930
ENSRNOG00000064885	4.08682	-0.964598	0.503243	-1.91677	0.0552678	1	ENSRNOG00000016362
ENSRNOG00000017751	262.029	0.163605	0.0853703	1.91641	0.0553127	1	Arl6ip1
ENSRNOG00000043866	2769	-0.190781	0.0995673	-1.9161	0.0553521	1	AY172581.24
ENSRNOG00000054374	19.2462	0.497881	0.259912	1.91558	0.0554187	1	Smim29
ENSRNOG00000007899	20.3303	-0.454644	0.23737	-1.91534	0.0554493	1	Mterf1
ENSRNOG00000009290	74.1005	0.307234	0.160484	1.91442	0.0555662	1	Nup35
ENSRNOG00000029651	1.63868	1.81593	0.94884	1.91384	0.0556404	1	Rdh16
ENSRNOG00000066437	62.2962	0.382605	0.19999	1.91312	0.0557321	1	Ntm
ENSRNOG00000011700	35.5364	-0.356302	0.186283	-1.91269	0.0557873	1	Ptprm
ENSRNOG00000016816	191.885	-0.178734	0.0935368	-1.91084	0.056025	1	Phf2
ENSRNOG00000033330	43.578	-0.324924	0.170286	-1.90811	0.0563776	1	Skida1
ENSRNOG00000007982	102.793	-0.283151	0.148418	-1.9078	0.0564173	1	Slc9a1
ENSRNOG00000006526	413.957	-0.198241	0.104024	-1.90573	0.0566855	1	Sema3c
ENSRNOG00000063904	1.81143	-1.5576	0.81737	-1.90562	0.0566992	1	ENSRNOG00000021209
ENSRNOG00000026497	50.2079	0.368541	0.193456	1.90504	0.0567753	1	Pigc
ENSRNOG00000017720	34.982	-0.333455	0.175068	-1.90472	0.0568169	1	Mxd1
ENSRNOG00000000073	31.4982	-0.368576	0.193529	-1.9045	0.0568447	1	Tmed5
ENSRNOG00000045539	102.873	-0.23871	0.12541	-1.90344	0.0569832	1	Dusp11
ENSRNOG00000007956	24.2471	-0.429361	0.225636	-1.90289	0.057055	1	Styx
ENSRNOG00000004104	14.8226	-0.501572	0.263672	-1.90226	0.0571371	1	Zkscan7
ENSRNOG00000017123	61.0895	0.359606	0.189045	1.90223	0.0571415	1	B2m
ENSRNOG00000028156	11.3543	-0.609262	0.320686	-1.89987	0.05745	1	Pld1
ENSRNOG00000018272	20.0905	0.43898	0.23148	1.8964	0.0579067	1	Zfp511
ENSRNOG00000037509	8.0094	-0.705888	0.3725	-1.895	0.0580924	1	Chek2
ENSRNOG00000023587	11.2782	-0.619931	0.32718	-1.89477	0.0581227	1	Dhtkd1
ENSRNOG00000016112	1.45845	-1.85811	0.985461	-1.88553	0.0593589	1	Cd274
ENSRNOG00000001249	303.328	0.303289	0.160912	1.88482	0.0594545	1	Col6a1
ENSRNOG00000038480	14.7406	0.602083	0.31946	1.88469	0.0594721	1	Ppp1r36
ENSRNOG00000023551	1.00728	2.08538	1.10683	1.8841	0.0595518	1	Sp6
ENSRNOG00000005655	0.72873	-2.59575	1.37814	-1.88351	0.0596311	1	Cpa6
ENSRNOG00000039976	456.063	-0.29804	0.158258	-1.88325	0.0596662	1	Ptk7
ENSRNOG00000020621	1.6455	-1.77209	0.941162	-1.88288	0.0597171	1	Dcst1
ENSRNOG00000004744	22.6912	-0.415053	0.220562	-1.8818	0.0598635	1	Lratd2
ENSRNOG00000006663	2.36539	-1.2054	0.640777	-1.88115	0.0599516	1	Usp2
ENSRNOG00000015894	3.91615	-1.17721	0.626099	-1.88023	0.0600763	1	Dock8
ENSRNOG00000015562	4.17608	1.15027	0.612054	1.87936	0.0601957	1	Cdh17
ENSRNOG00000012383	86.3602	0.32082	0.171076	1.87531	0.06075	1	Ndufc2
ENSRNOG00000043503	194.109	0.203681	0.10867	1.87431	0.0608874	1	Ehd1
ENSRNOG00000004372	22.2359	0.497544	0.265503	1.87397	0.0609351	1	Cbln4
ENSRNOG00000017392	0.805083	2.63571	1.40828	1.87158	0.0612647	1	Fgf2
ENSRNOG00000029401	88.5659	-0.34505	0.184396	-1.87124	0.0613113	1	Actg2
ENSRNOG00000011540	109.815	0.253458	0.135598	1.86918	0.0615974	1	Vta1
ENSRNOG00000000833	51.9853	-0.310603	0.166219	-1.86864	0.0616728	1	Vars2
ENSRNOG00000028690	26.2991	0.439664	0.235303	1.8685	0.0616925	1	ENSRNOG00000037247
ENSRNOG00000024796	137.925	-0.195305	0.10455	-1.86805	0.0617548	1	Lrrc47
ENSRNOG00000002218	14.2928	0.570284	0.305635	1.8659	0.0620552	1	Stbd1
ENSRNOG00000069684	0.672482	-2.57807	1.38192	-1.86557	0.0621022	1	Mir351-2
ENSRNOG00000021776	57.0926	0.279617	0.14991	1.86523	0.0621487	1	Cenpc
ENSRNOG00000069252	6.50207	0.969557	0.51987	1.865	0.0621812	1	Ptchd1
ENSRNOG00000014287	136.428	-0.232852	0.124944	-1.86365	0.0623702	1	Stk11
ENSRNOG00000052236	9.16655	-0.666989	0.358204	-1.86204	0.0625977	1	AABR07004992.1
ENSRNOG00000010915	60.6647	-0.265082	0.142375	-1.86186	0.0626226	1	Ermp1
ENSRNOG00000057754	161.247	-0.197456	0.106116	-1.86075	0.0627789	1	Tcf12
ENSRNOG00000029209	63.7876	-0.305437	0.164151	-1.86071	0.0627856	1	Rnf13
ENSRNOG00000064209	5.66194	-0.827327	0.444653	-1.86061	0.0627986	1	ENSRNOG00000019950
ENSRNOG00000007097	11.6415	-0.567327	0.305233	-1.85867	0.0630745	1	Gpatch3
ENSRNOG00000068701	23.3936	-0.459078	0.247415	-1.8555	0.0635252	1	ENSRNOG00000040120
ENSRNOG00000019857	1.28953	1.8387	0.991126	1.85517	0.0635726	1	ENSRNOG00000021005
ENSRNOG00000007629	122.619	0.19536	0.105385	1.85377	0.0637715	1	Sf3a3
ENSRNOG00000022701	1.0775	-2.14206	1.15591	-1.85313	0.0638642	1	Ceacam18
ENSRNOG00000064325	2.51001	-1.2134	0.655252	-1.85181	0.0640531	1	ENSRNOG00000070702
ENSRNOG00000049446	3.1037	-1.05352	0.569022	-1.85146	0.0641029	1	ENSRNOG00000030847
ENSRNOG00000069239	1.67704	-1.60076	0.865124	-1.85033	0.0642667	1	Slc22a21
ENSRNOG00000059880	150.577	0.198084	0.107055	1.8503	0.0642702	1	Rubcn
ENSRNOG00000005008	1.22185	-1.70008	0.918989	-1.84994	0.0643222	1	Angpt4
ENSRNOG00000033110	160.299	-0.293159	0.158501	-1.84957	0.0643756	1	Svep1
ENSRNOG00000063781	22.1511	0.465703	0.251816	1.84938	0.0644032	1	ENSRNOG00000026296
ENSRNOG00000019570	83.3159	0.401905	0.217676	1.84635	0.0648419	1	Gng3
ENSRNOG00000063450	12.0025	0.621938	0.33688	1.84617	0.0648672	1	Nrg3
ENSRNOG00000067495	23.3303	0.398178	0.215733	1.8457	0.0649358	1	ENSRNOG00000066468
ENSRNOG00000021886	44.1944	0.326322	0.176807	1.84564	0.0649438	1	B4galt7
ENSRNOG00000003254	2.06778	-1.40393	0.760674	-1.84563	0.0649452	1	Il23a
ENSRNOG00000020532	2.11069	-1.64546	0.891916	-1.84486	0.0650581	1	Kcnq1
ENSRNOG00000011399	0.580187	-2.36103	1.28105	-1.84304	0.0653226	1	AABR07000292.1
ENSRNOG00000068817	2.5267	-1.26319	0.685603	-1.84245	0.0654091	1	ENSRNOG00000013828
ENSRNOG00000003674	3.40917	-1.01115	0.548926	-1.84204	0.0654689	1	Pir
ENSRNOG00000019907	29.9201	0.386971	0.210137	1.84152	0.0655457	1	Nfkbie
ENSRNOG00000001653	8.56276	-0.628536	0.341593	-1.84002	0.065766	1	St3gal6
ENSRNOG00000001415	175.982	0.217047	0.118078	1.83817	0.0660372	1	Ap1s1
ENSRNOG00000017918	125.338	0.33807	0.183933	1.83801	0.0660616	1	Iglon5
ENSRNOG00000069925	8.94982	-0.762921	0.415222	-1.83738	0.066154	1	ENSRNOG00000025651
ENSRNOG00000065380	0.859918	2.22525	1.21229	1.83557	0.0664216	1	ENSRNOG00000070335
ENSRNOG00000017095	46.5499	0.299654	0.163471	1.83307	0.0667925	1	ENSRNOG00000061288
ENSRNOG00000012686	2.34545	1.44771	0.790865	1.83054	0.0671685	1	Pomc
ENSRNOG00000017558	161.695	0.280905	0.153492	1.8301	0.0672345	1	Tubb2a
ENSRNOG00000030478	719.77	-0.126797	0.0692907	-1.82993	0.067261	1	AY172581.9
ENSRNOG00000066793	30.2347	-0.479087	0.261823	-1.82981	0.067278	1	ENSRNOG00000051974
ENSRNOG00000019885	95.0302	0.235081	0.128615	1.82778	0.067582	1	Magi3
ENSRNOG00000016151	1.99723	1.67214	0.915261	1.82695	0.0677071	1	Ankrd23
ENSRNOG00000065960	42.6649	-0.30564	0.167306	-1.82683	0.0677256	1	ENSRNOG00000057761
ENSRNOG00000001312	27.3859	0.379495	0.207852	1.82579	0.0678813	1	Pdgfa
ENSRNOG00000020477	36.9077	0.333943	0.182972	1.8251	0.0679861	1	AABR07005533.1
ENSRNOG00000020400	0.76992	-2.24891	1.23335	-1.82341	0.0682417	1	Mef2b
ENSRNOG00000011044	12.8781	-0.581258	0.318936	-1.82249	0.0683809	1	Clmn
ENSRNOG00000004549	60.8224	-0.253466	0.139169	-1.82128	0.068564	1	Dhx40
ENSRNOG00000063478	0.672048	-2.63725	1.44835	-1.82086	0.0686279	1	Ccdc168
ENSRNOG00000012007	63.9658	-0.283821	0.155875	-1.82082	0.0686345	1	Slc38a7
ENSRNOG00000067405	2.24546	-1.67759	0.922267	-1.81899	0.0689135	1	SNORD36
ENSRNOG00000010332	53.7198	0.311863	0.171493	1.81851	0.0689856	1	Nipsnap3b
ENSRNOG00000048891	105.908	-0.228491	0.125686	-1.81796	0.0690702	1	Prr14l
ENSRNOG00000047125	0.884996	-2.03513	1.11981	-1.81739	0.069157	1	Foxl1
ENSRNOG00000012499	61.24	-0.401599	0.220979	-1.81736	0.0691622	1	Rarg
ENSRNOG00000011507	74.6944	0.240758	0.132585	1.81588	0.0693893	1	Pick1
ENSRNOG00000004061	315.749	-0.140315	0.0773179	-1.81478	0.0695574	1	Pnn
ENSRNOG00000071001	53.5242	-0.295846	0.163024	-1.81473	0.069565	1	Trim56
ENSRNOG00000019374	154.572	0.235344	0.129768	1.81357	0.069744	1	Csk
ENSRNOG00000015696	15.957	-0.470065	0.25922	-1.81338	0.0697727	1	Cdk5rap1
ENSRNOG00000010591	164.55	-0.256551	0.14175	-1.80988	0.0703148	1	Kdm5a
ENSRNOG00000004839	65.5333	0.328938	0.181792	1.80942	0.0703859	1	B4galnt1
ENSRNOG00000001003	92.2963	0.213163	0.117816	1.80928	0.0704079	1	Trappc5
ENSRNOG00000064284	9.13786	-0.735526	0.406571	-1.8091	0.0704361	1	ENSRNOG00000020412
ENSRNOG00000019321	23.3136	0.719938	0.397981	1.80898	0.0704548	1	Cck
ENSRNOG00000032576	18.6266	0.461635	0.255421	1.80735	0.0707081	1	Nlgn1
ENSRNOG00000069627	14.2797	0.544267	0.301637	1.80438	0.0711723	1	ENSRNOG00000020463
ENSRNOG00000019120	4.68148	-1.06145	0.588497	-1.80367	0.0712836	1	Hmgcs2
ENSRNOG00000049063	4.77953	0.938941	0.520967	1.80231	0.0714972	1	AABR07044759.1
ENSRNOG00000036571	1.43622	-1.68775	0.93652	-1.80215	0.0715222	1	Ces2c
ENSRNOG00000024008	33.8574	-0.345908	0.192037	-1.80126	0.0716621	1	Cdc25c
ENSRNOG00000016999	5.477	0.901074	0.500422	1.80063	0.0717614	1	Grp
ENSRNOG00000064988	0.947416	-1.85527	1.03068	-1.80005	0.0718522	1	ENSRNOG00000016490
ENSRNOG00000001623	90.7534	-0.216629	0.120368	-1.79972	0.0719054	1	Zbtb21
ENSRNOG00000063115	25.3072	-0.439804	0.244374	-1.79971	0.0719058	1	ENSRNOG00000018870
ENSRNOG00000001476	2.5536	-1.60428	0.891895	-1.79873	0.0720617	1	Cldn4
ENSRNOG00000021513	62.2925	0.332186	0.184891	1.79665	0.0723905	1	Rtn4rl2
ENSRNOG00000003038	20.0255	-0.45404	0.25283	-1.79583	0.072521	1	Sft2d2
ENSRNOG00000059579	53.9746	-0.305747	0.170333	-1.795	0.0726534	1	Gpt2
ENSRNOG00000046548	1.093	2.08463	1.16203	1.79396	0.0728195	1	ENSRNOG00000066925
ENSRNOG00000001232	25.3477	-0.359633	0.200593	-1.79285	0.0729971	1	Slc19a1
ENSRNOG00000002186	51.8644	0.266583	0.14876	1.79204	0.0731269	1	Nudt9
ENSRNOG00000012710	68.8384	-0.244244	0.136357	-1.79121	0.0732601	1	Ubac2
ENSRNOG00000069701	7.52565	0.785793	0.438992	1.78999	0.073455	1	ENSRNOG00000066529
ENSRNOG00000003515	76.367	-0.376085	0.210318	-1.78817	0.0737484	1	Ephx1
ENSRNOG00000016460	271.001	0.273278	0.152893	1.78738	0.0738764	1	Clu
ENSRNOG00000022796	43.0885	0.380548	0.212919	1.78729	0.07389	1	Fgfbp3
ENSRNOG00000037647	55.3376	0.307059	0.171811	1.78719	0.0739073	1	Ostm1
ENSRNOG00000061579	1.68215	-1.49723	0.837835	-1.78703	0.0739332	1	Rpl12-ps1
ENSRNOG00000068528	2.9624	1.1216	0.628209	1.7854	0.0741972	1	ENSRNOG00000062458
ENSRNOG00000012594	84.3316	0.304158	0.170406	1.7849	0.0742768	1	Sugt1
ENSRNOG00000012494	4.34559	0.934513	0.524046	1.78326	0.0745432	1	Kctd14
ENSRNOG00000033776	90.6401	0.248837	0.139557	1.78305	0.0745779	1	ENSRNOG00000070586
ENSRNOG00000067780	77.7347	0.362642	0.203398	1.78292	0.0745996	1	ENSRNOG00000027542
ENSRNOG00000020888	0.83865	-2.17663	1.22123	-1.78234	0.0746945	1	Fgf3
ENSRNOG00000011435	34.0983	-0.342793	0.192529	-1.78048	0.0749973	1	Osbpl10
ENSRNOG00000018962	2.73476	-1.15515	0.649362	-1.7789	0.0752564	1	Ctf1
ENSRNOG00000056735	54.9081	0.309395	0.173938	1.77877	0.0752782	1	Zc4h2
ENSRNOG00000049179	35.0583	-0.394232	0.221652	-1.77861	0.0753039	1	Pidd1
ENSRNOG00000029107	16.1798	-0.489818	0.275513	-1.77784	0.0754307	1	AABR07015743.1
ENSRNOG00000060374	2.92194	-1.14828	0.645906	-1.77778	0.0754397	1	Metazoa_SRP
ENSRNOG00000003259	2.2903	-1.42766	0.803503	-1.77679	0.0756022	1	C1qtnf1
ENSRNOG00000059163	7.23114	-0.746139	0.419996	-1.77654	0.0756441	1	AABR07069454.1
ENSRNOG00000025324	108.858	-0.224112	0.126177	-1.77617	0.0757055	1	Spire1
ENSRNOG00000011148	263.081	-0.18905	0.106491	-1.77527	0.0758537	1	Ssr3
ENSRNOG00000067648	1.61975	1.67647	0.945242	1.77359	0.0761313	1	ENSRNOG00000020235
ENSRNOG00000051620	148.652	-0.193444	0.109092	-1.77322	0.0761921	1	Tspan9
ENSRNOG00000008572	14.855	0.512367	0.288965	1.77311	0.0762106	1	Ppcs
ENSRNOG00000002997	151.879	-0.266697	0.150515	-1.77189	0.0764121	1	Slc9a3r2
ENSRNOG00000060486	30.6347	-0.336762	0.190243	-1.77017	0.0766993	1	ENSRNOG00000020598
ENSRNOG00000026527	29.17	0.40043	0.22639	1.76877	0.0769327	1	Snx32
ENSRNOG00000024170	85.5733	0.262188	0.148281	1.76819	0.0770289	1	Phf5a
ENSRNOG00000069273	2.88184	-1.0335	0.584601	-1.76786	0.0770838	1	ENSRNOG00000031628
ENSRNOG00000018293	239.594	0.137112	0.077662	1.7655	0.0774798	1	Strip1
ENSRNOG00000001640	188.272	-0.159585	0.0905273	-1.76284	0.0779273	1	Tomm70
ENSRNOG00000016576	59.2417	-0.303059	0.171973	-1.76225	0.0780271	1	Carmil1
ENSRNOG00000005193	209.626	-0.191713	0.108808	-1.76193	0.0780805	1	Pfas
ENSRNOG00000064008	7.78456	0.748863	0.42517	1.76133	0.0781828	1	Ankrd39
ENSRNOG00000020791	142.817	0.206169	0.117168	1.75961	0.0784746	1	Ube2q1
ENSRNOG00000000906	10.3234	0.585077	0.332579	1.75921	0.0785419	1	Medag
ENSRNOG00000016935	64.5825	-0.24413	0.138791	-1.75898	0.078581	1	Mapk1ip1
ENSRNOG00000001143	59.0985	-0.359838	0.204583	-1.75888	0.0785974	1	Cit
ENSRNOG00000066223	1.1633	-1.7404	0.989706	-1.7585	0.0786627	1	Cby3
ENSRNOG00000001864	17.713	0.504613	0.286981	1.75835	0.0786879	1	Tmem191c
ENSRNOG00000005417	34.648	-0.340756	0.193864	-1.7577	0.0787985	1	Zhx2
ENSRNOG00000020247	124.984	0.335299	0.190794	1.75739	0.0788509	1	Cnih2
ENSRNOG00000038002	16.7531	-0.454121	0.258562	-1.75633	0.0790316	1	Ccdc62
ENSRNOG00000030983	4.62727	1.29138	0.735578	1.7556	0.0791568	1	B3galt5
ENSRNOG00000029211	1.84103	-1.38521	0.789136	-1.75535	0.0791996	1	ENSRNOG00000048371
ENSRNOG00000042445	20.4232	0.524582	0.298864	1.75525	0.0792166	1	AC130970.1
ENSRNOG00000048118	13.7854	0.523347	0.298377	1.75398	0.0794344	1	Ankra2
ENSRNOG00000031197	50.4432	-0.273649	0.156066	-1.75342	0.07953	1	F8
ENSRNOG00000011718	1.1971	-1.6748	0.955504	-1.7528	0.0796367	1	C1rl
ENSRNOG00000063689	2.66083	1.31387	0.74974	1.75244	0.0796981	1	ENSRNOG00000050180
ENSRNOG00000003833	21.1808	0.485122	0.276845	1.75232	0.0797185	1	Nenf
ENSRNOG00000056599	0.921742	-1.85617	1.0597	-1.75161	0.0798411	1	Gm24119
ENSRNOG00000006392	49.7395	-0.330226	0.188535	-1.75153	0.0798541	1	Xrcc6
ENSRNOG00000014971	0.564312	-2.54135	1.45137	-1.751	0.0799463	1	Mas1
ENSRNOG00000064991	5.80474	-0.910876	0.520466	-1.75012	0.0800979	1	ENSRNOG00000016935
ENSRNOG00000037556	26.4202	-0.355857	0.203369	-1.74981	0.0801506	1	Zfp420
ENSRNOG00000007866	0.995054	-1.82084	1.04124	-1.74873	0.0803386	1	Clec2dl1
ENSRNOG00000068183	76.0224	-0.289115	0.165365	-1.74835	0.080404	1	Socs4
ENSRNOG00000020619	240.875	0.166361	0.0953227	1.74524	0.0809428	1	Eif3g
ENSRNOG00000003606	2.83661	1.0967	0.628486	1.74499	0.0809865	1	AABR07014550.1
ENSRNOG00000008001	11.8083	0.558375	0.32001	1.74487	0.0810076	1	Rab3b
ENSRNOG00000010953	30.9415	-0.339778	0.194974	-1.74268	0.0813894	1	Icmt
ENSRNOG00000034037	460.365	-0.188796	0.108378	-1.74201	0.0815059	1	Zfp266
ENSRNOG00000012348	34.1673	0.326465	0.187584	1.74036	0.0817956	1	Exosc4
ENSRNOG00000048726	3.38147	-0.973883	0.559776	-1.73977	0.081899	1	Clec2d
ENSRNOG00000016733	48.7429	-0.330429	0.190063	-1.73853	0.0821181	1	Rab13
ENSRNOG00000029078	13.0413	-0.560632	0.322538	-1.73819	0.0821776	1	ENSRNOG00000022289
ENSRNOG00000016620	49.0099	-0.331947	0.190996	-1.73798	0.0822144	1	Csnk1g1
ENSRNOG00000017309	193.856	-0.181775	0.104682	-1.73646	0.0824834	1	Rsrp1
ENSRNOG00000050817	22.258	-0.380949	0.219386	-1.73644	0.0824868	1	AABR07065113.1
ENSRNOG00000010121	14.1455	-0.572685	0.329819	-1.73636	0.0825001	1	Lef1
ENSRNOG00000004925	250.732	-0.153199	0.088247	-1.73603	0.0825586	1	Ppp1r12a
ENSRNOG00000025909	12.6646	-0.58588	0.337708	-1.73487	0.0827633	1	ENSRNOG00000009565
ENSRNOG00000064048	0.969451	2.02798	1.16897	1.73484	0.082769	1	ENSRNOG00000012098
ENSRNOG00000037456	5.69668	0.799198	0.461012	1.73357	0.0829938	1	P2rx2
ENSRNOG00000036663	269.374	-0.14214	0.0820598	-1.73216	0.083246	1	Foxk2
ENSRNOG00000029267	3.12733	-1.28623	0.74325	-1.73055	0.0835319	1	Rpl39
ENSRNOG00000060237	7.43593	-0.877112	0.506987	-1.73005	0.0836212	1	Inhbb
ENSRNOG00000069749	45.6406	0.271111	0.156793	1.7291	0.0837914	1	Rnf170
ENSRNOG00000024733	4.50302	0.931276	0.538819	1.72837	0.0839226	1	Mnd1
ENSRNOG00000003354	0.580256	-2.47436	1.43202	-1.72789	0.0840086	1	Pabpc5
ENSRNOG00000031816	38.3657	-0.393289	0.227767	-1.72671	0.0842191	1	Nckipsd
ENSRNOG00000006723	8.97724	0.628665	0.364182	1.72624	0.0843049	1	Itga11
ENSRNOG00000012121	74.8229	0.239541	0.138774	1.72613	0.0843246	1	Sdf2
ENSRNOG00000008637	74.061	-0.221014	0.128056	-1.72591	0.084363	1	Strada
ENSRNOG00000006174	23.0002	0.433023	0.250941	1.72559	0.0844204	1	Grid2
ENSRNOG00000050539	67.4877	-0.289009	0.167575	-1.72465	0.0845901	1	Fbln5
ENSRNOG00000001877	121.516	-0.186944	0.10841	-1.72442	0.0846326	1	Med15
ENSRNOG00000030927	1.93108	-1.34106	0.777692	-1.72441	0.0846331	1	Grid2ip
ENSRNOG00000014302	49.1843	0.486149	0.282183	1.72282	0.0849218	1	Dlgap3
ENSRNOG00000067125	0.665019	2.54318	1.47642	1.72253	0.0849733	1	ENSRNOG00000020297
ENSRNOG00000069711	21.7723	0.469185	0.272562	1.72139	0.0851804	1	ENSRNOG00000064229
ENSRNOG00000013728	9.60368	-0.577347	0.335529	-1.72071	0.0853034	1	Polg2
ENSRNOG00000023824	1.66531	-1.37176	0.797257	-1.7206	0.0853228	1	RGD1561648
ENSRNOG00000049937	9.13564	-0.545827	0.317347	-1.71997	0.0854379	1	Pdxk
ENSRNOG00000014635	335.876	0.202876	0.118039	1.71872	0.0856652	1	Clta
ENSRNOG00000069967	118.9	0.194838	0.113376	1.71851	0.0857043	1	Sumo4
ENSRNOG00000005874	7.98655	0.667659	0.388747	1.71747	0.0858941	1	Tle2
ENSRNOG00000066903	5.46775	-0.785132	0.457358	-1.71667	0.0860398	1	ENSRNOG00000070169
ENSRNOG00000007443	146.802	-0.27225	0.158596	-1.71663	0.0860471	1	Jag1
ENSRNOG00000068315	0.639148	-2.52218	1.46958	-1.71626	0.0861147	1	ENSRNOG00000020250
ENSRNOG00000001126	131.89	-0.17721	0.103263	-1.71611	0.0861423	1	Fbxw8
ENSRNOG00000019973	90.4557	0.279461	0.162874	1.71581	0.0861967	1	Arl3
ENSRNOG00000015068	16.5652	0.4406	0.256926	1.71489	0.0863655	1	Il11ra1
ENSRNOG00000014450	116.419	-0.186457	0.108809	-1.71362	0.0865988	1	Shprh
ENSRNOG00000003201	24.641	0.482756	0.281739	1.71348	0.0866234	1	Rps4x
ENSRNOG00000068394	4.93999	-0.868366	0.50693	-1.71299	0.0867142	1	ENSRNOG00000022950
ENSRNOG00000013519	0.804763	2.32618	1.3592	1.71144	0.0870008	1	Tll2
ENSRNOG00000003653	120.816	0.208898	0.122139	1.71033	0.0872046	1	Fh
ENSRNOG00000049629	141.67	0.241574	0.141289	1.70979	0.0873046	1	Reep2
ENSRNOG00000064281	10.7277	-0.546996	0.320041	-1.70914	0.0874241	1	ENSRNOG00000014414
ENSRNOG00000014143	8.94274	-0.602108	0.352396	-1.70861	0.0875234	1	Col24a1
ENSRNOG00000009982	35.0059	-0.318886	0.186637	-1.70859	0.0875264	1	Pnp
ENSRNOG00000026944	0.776399	-1.85577	1.08637	-1.70823	0.0875932	1	Gpr150
ENSRNOG00000062542	9.89114	0.556478	0.325794	1.70807	0.0876234	1	ENSRNOG00000042232
ENSRNOG00000064269	2.26147	1.48146	0.867499	1.70773	0.0876858	1	ENSRNOG00000064070
ENSRNOG00000015502	69.0056	-0.273202	0.160029	-1.70721	0.0877835	1	Hiatl3
ENSRNOG00000000967	127.858	-0.18001	0.105496	-1.70632	0.0879481	1	Aacs
ENSRNOG00000064401	2.17809	-1.21251	0.710664	-1.70617	0.0879764	1	ENSRNOG00000015716
ENSRNOG00000033663	63.3529	-0.257672	0.151066	-1.70569	0.088065	1	P4ha2
ENSRNOG00000027628	103.698	0.21672	0.127203	1.70374	0.0884301	1	Elp5
ENSRNOG00000023463	2.72853	-1.08189	0.635422	-1.70263	0.0886374	1	Parp9
ENSRNOG00000020729	9.40634	-0.661292	0.388413	-1.70255	0.0886527	1	Stc2
ENSRNOG00000033515	3.89615	0.934067	0.548861	1.70183	0.0887878	1	ENSRNOG00000063838
ENSRNOG00000013340	125.026	-0.217262	0.127668	-1.70177	0.0887992	1	Twsg1
ENSRNOG00000016403	0.719472	-2.23462	1.31406	-1.70054	0.0890291	1	Olah
ENSRNOG00000019657	161.454	-0.221073	0.13002	-1.7003	0.0890748	1	ENSRNOG00000010199
ENSRNOG00000059622	6.57962	-0.657369	0.38675	-1.69972	0.089183	1	Pigb
ENSRNOG00000069784	1.20342	-1.78368	1.04963	-1.69934	0.0892549	1	ENSRNOG00000049902
ENSRNOG00000067430	1.33992	1.91487	1.12752	1.6983	0.089451	1	ENSRNOG00000031248
ENSRNOG00000002926	29.7649	0.382712	0.225415	1.69781	0.0895437	1	Uap1
ENSRNOG00000068261	1.12631	1.86719	1.10004	1.69738	0.0896248	1	Pacrg
ENSRNOG00000016163	54.3439	-0.342307	0.201764	-1.69657	0.0897778	1	Slc1a3
ENSRNOG00000034026	44.0038	0.272961	0.160995	1.69547	0.089987	1	Lclat1
ENSRNOG00000011445	297.989	0.209976	0.12385	1.6954	0.0899987	1	Nkain1
ENSRNOG00000028344	46.8309	-0.299704	0.176797	-1.69519	0.0900399	1	Mmp11
ENSRNOG00000014598	58.1596	-0.257594	0.152029	-1.69437	0.0901948	1	Abhd13
ENSRNOG00000024312	16.5353	-0.453923	0.267997	-1.69376	0.0903109	1	Xkr8
ENSRNOG00000003699	10.4695	0.544089	0.321288	1.69346	0.0903676	1	Endov
ENSRNOG00000057072	1.17788	1.78427	1.05425	1.69245	0.090561	1	Slc12a3
ENSRNOG00000019403	7.46434	0.691075	0.408749	1.69071	0.0908923	1	Afap1l1
ENSRNOG00000020426	126.662	-0.27219	0.161029	-1.69031	0.0909679	1	Erf
ENSRNOG00000067907	15.1527	-0.506838	0.299926	-1.68988	0.0910519	1	ENSRNOG00000068709
ENSRNOG00000001418	60.2487	0.260476	0.154144	1.68982	0.0910622	1	Znhit1
ENSRNOG00000064888	3.15645	-0.981271	0.581082	-1.6887	0.0912777	1	ENSRNOG00000066407
ENSRNOG00000068276	0.530395	-2.36007	1.39823	-1.6879	0.0914303	1	ENSRNOG00000033350
ENSRNOG00000000133	126.386	0.216701	0.128419	1.68744	0.0915179	1	Txndc15
ENSRNOG00000007934	26.221	0.40175	0.238091	1.68738	0.0915304	1	Elfn2
ENSRNOG00000029068	21.9256	0.432078	0.256085	1.68724	0.0915566	1	Wdr44
ENSRNOG00000057464	125.872	-0.212052	0.125702	-1.68694	0.0916156	1	Fmr1
ENSRNOG00000012215	0.78025	-2.00703	1.19015	-1.68637	0.0917253	1	Baiap2l2
ENSRNOG00000009284	3.48951	-1.00208	0.594615	-1.68525	0.09194	1	Foxa1
ENSRNOG00000064080	108.676	-0.211352	0.125563	-1.68323	0.0923299	1	ENSRNOG00000069847
ENSRNOG00000070935	155.395	-0.14868	0.088354	-1.68277	0.0924192	1	ENSRNOG00000010952
ENSRNOG00000057925	0.813867	2.12134	1.26083	1.68249	0.0924739	1	Snord91a
ENSRNOG00000065361	0.899355	-1.85903	1.10503	-1.68234	0.0925032	1	Snora52
ENSRNOG00000019810	9.53816	0.670779	0.398798	1.682	0.0925684	1	Des
ENSRNOG00000067501	26.0999	0.354474	0.210752	1.68195	0.0925787	1	ENSRNOG00000014996
ENSRNOG00000020093	24.0252	0.462642	0.275128	1.68156	0.0926551	1	ENSRNOG00000009153
ENSRNOG00000022822	1.09328	1.73814	1.03411	1.68081	0.0927993	1	Fam169b
ENSRNOG00000038999	1.3383	1.65899	0.987359	1.68023	0.0929126	1	RT1-CE11
ENSRNOG00000033402	3.0966	-0.90733	0.540491	-1.67871	0.0932079	1	Gsta6
ENSRNOG00000016687	42.2282	-0.279253	0.166435	-1.67785	0.0933764	1	Ssc5d
ENSRNOG00000000860	4.15964	0.850974	0.50757	1.67657	0.0936275	1	Vwa7
ENSRNOG00000020950	101.346	-0.192606	0.114928	-1.67588	0.0937619	1	Syvn1
ENSRNOG00000023576	0.745826	-2.06035	1.23048	-1.67442	0.0940474	1	Ecrg4
ENSRNOG00000012564	39.7453	-0.277733	0.16595	-1.6736	0.0942102	1	Steep1
ENSRNOG00000019134	0.775034	2.09302	1.25094	1.67317	0.0942948	1	Htr4
ENSRNOG00000022164	22.4802	-0.380402	0.22745	-1.67246	0.0944331	1	Zscan2
ENSRNOG00000007493	26.129	-0.431081	0.257805	-1.67212	0.0945008	1	Xrcc2
ENSRNOG00000069367	0.766532	-1.79383	1.07292	-1.67191	0.0945419	1	ENSRNOG00000012236
ENSRNOG00000018081	44.5869	-0.287056	0.171838	-1.67051	0.0948194	1	Lactb
ENSRNOG00000020956	73.852	-0.246073	0.14735	-1.67	0.0949198	1	Bcat2
ENSRNOG00000059673	8.8794	0.598351	0.358303	1.66996	0.0949277	1	AABR07072283.2
ENSRNOG00000000920	1.77544	-1.32802	0.795244	-1.66995	0.0949296	1	Phkg1
ENSRNOG00000001068	342.987	0.140308	0.0841377	1.66759	0.0953963	1	Rac1
ENSRNOG00000066804	1.60681	1.59894	0.958956	1.66738	0.0954394	1	ENSRNOG00000049057
ENSRNOG00000068955	12.0898	0.520644	0.31238	1.6667	0.0955736	1	Rps13
ENSRNOG00000000779	17.2368	0.449597	0.269811	1.66634	0.0956451	1	Polr1h
ENSRNOG00000058156	56.2305	-0.2611	0.156744	-1.66578	0.0957575	1	Zdhhc18
ENSRNOG00000065848	59.5557	0.345503	0.20744	1.66556	0.0958015	1	ENSRNOG00000002524
ENSRNOG00000010090	32.2849	-0.319513	0.191848	-1.66545	0.0958238	1	Ccdc174
ENSRNOG00000002336	1.52235	-1.40911	0.846317	-1.66499	0.0959143	1	Gabra4
ENSRNOG00000017997	35.2697	-0.295012	0.177258	-1.6643	0.0960519	1	Nek4
ENSRNOG00000008274	57.8341	-0.24404	0.146637	-1.66425	0.0960633	1	Xpc
ENSRNOG00000014516	226.944	-0.19155	0.115128	-1.6638	0.0961526	1	Hs6st1
ENSRNOG00000011474	28.1939	-0.370637	0.222787	-1.66364	0.0961843	1	Ppp1r3b
ENSRNOG00000020742	215.475	-0.190235	0.114383	-1.66313	0.0962861	1	Pcnx3
ENSRNOG00000046585	90.7548	0.223573	0.13446	1.66275	0.0963623	1	Chmp4b
ENSRNOG00000031459	39.0842	-0.346345	0.208301	-1.66272	0.0963692	1	Zfp128
ENSRNOG00000018796	54.1638	-0.248149	0.149264	-1.66249	0.0964155	1	Herpud1
ENSRNOG00000014762	57.6726	0.300672	0.180862	1.66244	0.0964242	1	Ppie
ENSRNOG00000010325	4.60498	-0.800996	0.482005	-1.6618	0.0965528	1	Ptger3
ENSRNOG00000045920	74.7727	-0.237657	0.143154	-1.66015	0.0968848	1	Mcu
ENSRNOG00000058068	2.56034	1.18101	0.71139	1.66015	0.0968852	1	Obscn
ENSRNOG00000006236	20.9678	-0.46486	0.280085	-1.65971	0.0969729	1	Dsn1
ENSRNOG00000007564	17.8707	-0.416923	0.251284	-1.65917	0.0970819	1	Evc
ENSRNOG00000048725	51.8608	0.324754	0.195743	1.65908	0.0970994	1	Lsm2
ENSRNOG00000033697	8.33977	0.614666	0.370562	1.65874	0.0971677	1	Casp4
ENSRNOG00000001647	49.5192	0.269146	0.162264	1.65869	0.0971785	1	Ets2
ENSRNOG00000004612	368.3	0.115878	0.0698842	1.65814	0.0972896	1	Ppp1cb
ENSRNOG00000016298	35.1282	-0.309026	0.186402	-1.65784	0.0973491	1	Lysmd3
ENSRNOG00000008683	31.0475	0.395435	0.23865	1.65697	0.0975258	1	Alk
ENSRNOG00000032517	3.87719	-1.13232	0.683631	-1.65633	0.0976548	1	Cntn6
ENSRNOG00000052376	21.9792	0.411728	0.248632	1.65597	0.097727	1	Bend6
ENSRNOG00000069722	4.25455	0.851621	0.514403	1.65555	0.0978127	1	ENSRNOG00000064859
ENSRNOG00000042137	1.61562	-1.39909	0.845404	-1.65493	0.0979381	1	Sting1
ENSRNOG00000010784	200.603	0.251712	0.152104	1.65487	0.0979517	1	Scg3
ENSRNOG00000066755	44.677	0.310365	0.187553	1.65482	0.0979616	1	ENSRNOG00000067478
ENSRNOG00000012985	91.4057	0.293816	0.177586	1.6545	0.0980257	1	Pfdn5
ENSRNOG00000031593	2.83947	1.08234	0.654603	1.65342	0.0982446	1	Nanos3
ENSRNOG00000014791	1146.78	-0.18445	0.111576	-1.65313	0.098305	1	Peg3
ENSRNOG00000067388	47.8756	0.265878	0.160879	1.65266	0.0984004	1	ENSRNOG00000064998
ENSRNOG00000009642	559.267	0.121654	0.073615	1.65257	0.0984189	1	Cct4
ENSRNOG00000011791	12.8449	0.479215	0.290056	1.65215	0.0985049	1	Zfand4
ENSRNOG00000006681	18.6296	-0.386876	0.234202	-1.65189	0.0985565	1	Rdh10
ENSRNOG00000023851	154.775	0.167471	0.101492	1.65009	0.0989245	1	Igsf3
ENSRNOG00000022721	0.5005	-2.66349	1.61423	-1.65	0.0989419	1	Clec18a
ENSRNOG00000015370	5.93779	0.798541	0.483974	1.64997	0.0989495	1	Slc35g2
ENSRNOG00000017612	295.948	0.13027	0.0790261	1.64844	0.0992626	1	Vps35
ENSRNOG00000018969	64.4095	0.244687	0.148547	1.64721	0.0995154	1	Gpatch4
ENSRNOG00000006932	2.58113	1.23124	0.747641	1.64683	0.0995921	1	AABR07029272.1
ENSRNOG00000017552	32.4954	0.341872	0.207632	1.64653	0.0996556	1	ENSRNOG00000063016
ENSRNOG00000011413	82.6165	0.251382	0.152833	1.64482	0.100008	1	Scp2
ENSRNOG00000028899	64.4747	-0.244236	0.148489	-1.64481	0.100009	1	Zbtb33
ENSRNOG00000068081	26.3029	-0.385666	0.234559	-1.64422	0.100131	1	ENSRNOG00000063455
ENSRNOG00000009871	1.53534	-1.38323	0.841343	-1.64407	0.100161	1	Piwil2
ENSRNOG00000018531	47.1505	0.326775	0.198763	1.64405	0.100166	1	Mrps11
ENSRNOG00000026958	6.13604	0.66976	0.408228	1.64065	0.10087	1	Cyren
ENSRNOG00000001040	59.3635	-0.227992	0.138993	-1.64032	0.100939	1	Pms2
ENSRNOG00000059166	0.978071	-1.8299	1.11572	-1.64011	0.100983	1	Ldb3
ENSRNOG00000016120	4.10834	1.11023	0.677092	1.6397	0.101068	1	Tlx1
ENSRNOG00000068265	8.17096	-0.600707	0.366403	-1.63947	0.101115	1	ENSRNOG00000062697
ENSRNOG00000042044	64.9272	0.241865	0.147588	1.63878	0.101258	1	Stard3
ENSRNOG00000033065	88.5316	-0.223135	0.136201	-1.63828	0.101363	1	Rad50
ENSRNOG00000005307	9.00834	0.629961	0.384581	1.63805	0.101412	1	Slc4a10
ENSRNOG00000033343	3.93234	0.860203	0.525141	1.63804	0.101413	1	Prss36
ENSRNOG00000066835	8.43914	0.604103	0.368799	1.63803	0.101416	1	Hist2h3c2
ENSRNOG00000064882	13.6838	0.512268	0.312799	1.63769	0.101486	1	ENSRNOG00000014215
ENSRNOG00000002433	425.352	0.137888	0.0842007	1.63761	0.101503	1	G3bp2
ENSRNOG00000005624	83.0237	-0.229489	0.140158	-1.63736	0.101556	1	Zfx
ENSRNOG00000007660	98.9857	-0.191395	0.116896	-1.63731	0.101566	1	Churc1
ENSRNOG00000050500	67.9215	-0.284332	0.173677	-1.63713	0.101603	1	Tob2
ENSRNOG00000019080	17.9713	-0.41535	0.253711	-1.6371	0.10161	1	Hsd3b7
ENSRNOG00000029814	13.8742	-0.485348	0.296525	-1.63679	0.101675	1	Prtn3
ENSRNOG00000024711	68.6301	-0.321853	0.196653	-1.63666	0.101702	1	Sdk2
ENSRNOG00000019978	104.023	-0.211241	0.12916	-1.63549	0.101946	1	Parg
ENSRNOG00000001303	102.815	-0.230281	0.140819	-1.6353	0.101986	1	Specc1l
ENSRNOG00000032463	82.6891	0.221889	0.135787	1.63409	0.102239	1	Rap1a
ENSRNOG00000001807	8.2857	-0.725136	0.443836	-1.63379	0.102303	1	Sspn
ENSRNOG00000007291	35.7722	-0.288415	0.176547	-1.63364	0.102334	1	Terf1
ENSRNOG00000042281	1.55345	1.50767	0.923451	1.63265	0.102542	1	AABR07018124.1
ENSRNOG00000057945	10.4203	-0.597251	0.365922	-1.63218	0.102641	1	Fancg
ENSRNOG00000063680	5.50699	-0.718073	0.44002	-1.63191	0.102698	1	ENSRNOG00000012414
ENSRNOG00000023863	2.91729	1.3389	0.820784	1.63125	0.102838	1	Gpr139
ENSRNOG00000059479	94.2648	-0.214696	0.13172	-1.62994	0.103114	1	Adcy1
ENSRNOG00000012167	7.27536	0.796885	0.488921	1.62989	0.103126	1	Pou4f2
ENSRNOG00000042592	17.6647	0.488583	0.299843	1.62946	0.103215	1	Rgs10
ENSRNOG00000008334	41.4193	-0.282909	0.173744	-1.62831	0.10346	1	Crocc
ENSRNOG00000003634	16.9775	0.439628	0.270079	1.62777	0.103573	1	Zfp354a
ENSRNOG00000030447	33.3531	0.362254	0.222618	1.62724	0.103685	1	AC105662.1
ENSRNOG00000029843	4.8335	0.845015	0.519485	1.62664	0.103814	1	AABR07070957.1
ENSRNOG00000004207	17.8011	-0.431597	0.265333	-1.62663	0.103817	1	Eml5
ENSRNOG00000070908	1.173	-1.55085	0.954404	-1.62494	0.104175	1	ENSRNOG00000016279
ENSRNOG00000015346	161.208	-0.255833	0.157459	-1.62475	0.104215	1	Obsl1
ENSRNOG00000056643	19.7804	0.513573	0.316324	1.62357	0.104468	1	Cdh8
ENSRNOG00000021691	59.1731	-0.275428	0.169679	-1.62323	0.10454	1	Ccdc92
ENSRNOG00000008555	13.5491	0.481382	0.296664	1.62265	0.104664	1	Rps20
ENSRNOG00000065601	1.74374	-1.38941	0.856683	-1.62185	0.104835	1	ENSRNOG00000059059
ENSRNOG00000066837	0.560595	2.32167	1.43216	1.6211	0.104997	1	ENSRNOG00000055436
ENSRNOG00000042068	75.8016	-0.248509	0.153354	-1.62049	0.105128	1	Otud7b
ENSRNOG00000066282	22.3941	-0.430492	0.265729	-1.62004	0.105224	1	ENSRNOG00000020188
ENSRNOG00000007334	115.04	0.301654	0.186298	1.6192	0.105404	1	Ly6h
ENSRNOG00000066618	26.6714	-0.421927	0.260668	-1.61864	0.105525	1	Sfxn2
ENSRNOG00000049075	316.093	0.222433	0.13749	1.61781	0.105703	1	ENSRNOG00000019770
ENSRNOG00000060633	1.89402	1.37233	0.848347	1.61765	0.105737	1	AABR07067526.1
ENSRNOG00000062429	23.9066	-0.346076	0.21395	-1.61755	0.105759	1	Zfp239
ENSRNOG00000000502	7.9512	0.646712	0.39983	1.61747	0.105778	1	Def6
ENSRNOG00000037356	13.4011	0.454799	0.281214	1.61727	0.10582	1	Dph6
ENSRNOG00000020081	5.05931	-0.738334	0.456599	-1.61703	0.105872	1	As3mt
ENSRNOG00000051291	24.5545	-0.412325	0.255004	-1.61694	0.105892	1	Dnhd1
ENSRNOG00000042781	0.62734	-2.22013	1.37308	-1.6169	0.1059	1	Ropn1l
ENSRNOG00000021638	320.08	0.147072	0.0909881	1.61639	0.106011	1	Pycr3
ENSRNOG00000068893	1.83676	-1.30816	0.80944	-1.61613	0.106067	1	ENSRNOG00000065278
ENSRNOG00000005982	35.3707	0.306332	0.189657	1.61519	0.10627	1	C1d
ENSRNOG00000027030	90.0356	0.230842	0.14297	1.61462	0.106393	1	Adm
ENSRNOG00000005669	4.06381	-0.912489	0.565411	-1.61385	0.106559	1	Ca8
ENSRNOG00000007506	55.3402	0.229792	0.142568	1.6118	0.107005	1	Ndufaf4
ENSRNOG00000057815	9.2187	-0.600089	0.372329	-1.61172	0.107024	1	Ccdc191
ENSRNOG00000002217	1.38929	1.64947	1.02353	1.61155	0.10706	1	Plac8
ENSRNOG00000021105	13.5802	-0.576633	0.357862	-1.61133	0.107109	1	Gabpb2
ENSRNOG00000006749	74.5684	-0.262354	0.162893	-1.61059	0.107268	1	Tmtc3
ENSRNOG00000066193	34.0094	-0.485319	0.30152	-1.60958	0.10749	1	Zfp862
ENSRNOG00000058011	92.3246	0.262261	0.162961	1.60935	0.107539	1	AABR07018244.2
ENSRNOG00000015145	88.0406	0.212721	0.132196	1.60913	0.107588	1	Ppp6c
ENSRNOG00000012036	43.8376	-0.378263	0.235175	-1.60843	0.107742	1	Pcsk5
ENSRNOG00000065033	35.1471	0.326542	0.203066	1.60806	0.107822	1	ENSRNOG00000065190
ENSRNOG00000035499	2.37697	1.17464	0.730604	1.60777	0.107887	1	Mir124-2
ENSRNOG00000001830	3.32751	1.00929	0.627911	1.60738	0.107971	1	Arntl2
ENSRNOG00000029052	5.07506	-0.925117	0.575721	-1.60688	0.10808	1	ENSRNOG00000015353
ENSRNOG00000017600	192.564	0.185138	0.11524	1.60655	0.108153	1	Ptpn9
ENSRNOG00000003288	6.50735	0.654171	0.407248	1.60632	0.108203	1	Cacng5
ENSRNOG00000055331	155.275	0.18197	0.113332	1.60564	0.108353	1	Ints10
ENSRNOG00000003400	0.538805	-2.00769	1.25089	-1.60502	0.10849	1	Fmo4
ENSRNOG00000020526	85.1926	-0.194366	0.121111	-1.60486	0.108525	1	Mau2
ENSRNOG00000024549	67.5836	-0.221714	0.138228	-1.60398	0.10872	1	Pwwp3a
ENSRNOG00000065542	0.701708	-1.99823	1.24615	-1.60353	0.108818	1	ENSRNOG00000014966
ENSRNOG00000011933	100.089	-0.190946	0.119098	-1.60326	0.108877	1	Csnk2a2
ENSRNOG00000018863	36.2007	-0.312592	0.195041	-1.6027	0.109	1	Abcc10
ENSRNOG00000024601	32.0988	-0.30464	0.190203	-1.60166	0.10923	1	Taf11
ENSRNOG00000015631	22.1459	-0.362841	0.226545	-1.60163	0.109238	1	Ippk
ENSRNOG00000023393	152.415	-0.250325	0.156321	-1.60136	0.109298	1	Nup214
ENSRNOG00000049994	0.795974	1.87247	1.16944	1.60116	0.109341	1	Ifi44l
ENSRNOG00000027733	0.845515	-2.351	1.46849	-1.60096	0.109385	1	Lair1
ENSRNOG00000068340	1.2008	-1.69881	1.06178	-1.59997	0.109606	1	ENSRNOG00000064179
ENSRNOG00000067013	1.17141	-1.57824	0.986656	-1.59959	0.10969	1	ENSRNOG00000021081
ENSRNOG00000057759	2.26267	-1.19567	0.747504	-1.59954	0.1097	1	AABR07027854.1
ENSRNOG00000010008	85.9246	-0.192191	0.12022	-1.59866	0.109897	1	Polr3a
ENSRNOG00000031113	40.4439	-0.296013	0.185177	-1.59854	0.109922	1	Zscan22
ENSRNOG00000030124	334.016	-0.133041	0.0832278	-1.59852	0.109928	1	Ptpn11
ENSRNOG00000020624	53.5554	-0.275246	0.172219	-1.59823	0.109991	1	Acadsb
ENSRNOG00000063631	2.79855	-1.00317	0.627819	-1.59787	0.110072	1	ENSRNOG00000021067
ENSRNOG00000011032	82.1167	-0.358696	0.224507	-1.5977	0.11011	1	Lhfpl2
ENSRNOG00000006930	4.70023	-0.780073	0.488264	-1.59764	0.110122	1	Casq1
ENSRNOG00000004189	29.8564	-0.361893	0.226849	-1.5953	0.110645	1	Helb
ENSRNOG00000021096	13.7356	-0.456045	0.285908	-1.59508	0.110695	1	Tmem143
ENSRNOG00000067606	58.1238	0.278738	0.174767	1.59492	0.110731	1	ENSRNOG00000048708
ENSRNOG00000070027	17.9708	-0.376397	0.23608	-1.59436	0.110856	1	ENSRNOG00000067930
ENSRNOG00000021234	2.88402	1.00234	0.6288	1.59406	0.110923	1	Slc4a11
ENSRNOG00000051965	167.027	-0.156315	0.0980833	-1.5937	0.111004	1	Smad4
ENSRNOG00000067833	1.20279	-1.5719	0.9864	-1.59357	0.111032	1	ENSRNOG00000018207
ENSRNOG00000032995	17.4451	0.432022	0.271146	1.59332	0.111089	1	AABR07025089.1
ENSRNOG00000013647	7.53806	0.597389	0.375144	1.59242	0.111289	1	Polm
ENSRNOG00000020351	137.892	0.1873	0.117636	1.5922	0.111341	1	Vps4a
ENSRNOG00000068001	4.45234	-0.864869	0.54336	-1.59171	0.111451	1	Abcb4
ENSRNOG00000050554	11.4563	0.512244	0.322013	1.59075	0.111665	1	ENSRNOG00000018915
ENSRNOG00000003716	8.58199	0.615048	0.386724	1.59041	0.111744	1	Batf3
ENSRNOG00000018281	164.602	0.163133	0.102609	1.58985	0.111869	1	Uqcrfs1
ENSRNOG00000008758	112.681	-0.188793	0.118811	-1.58902	0.112057	1	Tspan18
ENSRNOG00000028523	12.3137	-0.47668	0.300093	-1.58844	0.112186	1	Tctn1
ENSRNOG00000004117	5.09552	-0.792681	0.499123	-1.58815	0.112253	1	Kcnv1
ENSRNOG00000002828	61.8011	-0.248723	0.156624	-1.58803	0.11228	1	Tob1
ENSRNOG00000010381	22.1399	-0.401769	0.253038	-1.58778	0.112336	1	Mknk1
ENSRNOG00000007849	7.4644	0.58166	0.366408	1.58746	0.112408	1	Zmat5
ENSRNOG00000002327	4.73333	0.900032	0.567053	1.58721	0.112465	1	Gabrb1
ENSRNOG00000012826	160.956	-0.280227	0.176558	-1.58716	0.112476	1	Creb3l2
ENSRNOG00000004091	32.3158	-0.302348	0.190572	-1.58653	0.11262	1	Cwc25
ENSRNOG00000018484	50.721	0.277086	0.174724	1.58585	0.112774	1	Plk3
ENSRNOG00000015553	78.0369	-0.301377	0.190072	-1.58559	0.112831	1	Gatad2b
ENSRNOG00000065760	1.29867	1.90137	1.19926	1.58545	0.112864	1	ENSRNOG00000046635
ENSRNOG00000011794	0.811288	-1.79034	1.12955	-1.585	0.112966	1	Tcea3
ENSRNOG00000070630	3.39534	-0.881373	0.55616	-1.58475	0.113024	1	ENSRNOG00000066436
ENSRNOG00000012665	3.65697	-0.916827	0.578956	-1.58358	0.113288	1	Nmrk1
ENSRNOG00000021287	14.64	-0.450874	0.284798	-1.58314	0.11339	1	Hexim2
ENSRNOG00000007111	287.753	-0.117385	0.0741866	-1.58229	0.113583	1	Nrdc
ENSRNOG00000047697	14.2772	0.481718	0.30448	1.5821	0.113627	1	Ggt1
ENSRNOG00000067437	59.882	0.360799	0.228073	1.58195	0.113662	1	ENSRNOG00000051871
ENSRNOG00000021438	481.299	0.14456	0.0914264	1.58116	0.113841	1	Tuba1c
ENSRNOG00000009713	116.375	0.174015	0.110064	1.58104	0.11387	1	Oxa1l
ENSRNOG00000016475	75.825	0.226029	0.142969	1.58097	0.113885	1	Nt5c3b
ENSRNOG00000062844	5.51905	-0.720328	0.455662	-1.58084	0.113915	1	ENSRNOG00000048848
ENSRNOG00000005281	118.176	-0.200281	0.126711	-1.58061	0.113966	1	Stx16
ENSRNOG00000067471	61.9077	0.331716	0.209868	1.58059	0.113971	1	ENSRNOG00000063754
ENSRNOG00000017191	8.29712	-0.602883	0.381635	-1.57974	0.114167	1	Trim5
ENSRNOG00000027955	28.2886	0.302713	0.191666	1.57938	0.11425	1	Zfp133
ENSRNOG00000016231	75.2849	0.248055	0.157147	1.57849	0.114454	1	Polr2d
ENSRNOG00000018916	145.03	-0.168921	0.107033	-1.57822	0.114516	1	Bcl7c
ENSRNOG00000061095	0.481868	-2.14243	1.35765	-1.57805	0.114555	1	Gm25492
ENSRNOG00000063223	0.607783	-2.32959	1.47636	-1.57793	0.114581	1	ENSRNOG00000020703
ENSRNOG00000046644	81.3458	0.215459	0.13657	1.57765	0.114647	1	Prelid3b
ENSRNOG00000023440	0.526882	2.15049	1.36371	1.57693	0.114811	1	Phex
ENSRNOG00000020703	87.0789	-0.261206	0.165698	-1.5764	0.114934	1	Sipa1l3
ENSRNOG00000017078	235.204	-0.128325	0.0814077	-1.57633	0.11495	1	Selenon
ENSRNOG00000048320	100.954	0.22621	0.143739	1.57376	0.115543	1	Ndufa11
ENSRNOG00000069702	0.982181	1.92592	1.22393	1.57356	0.11559	1	ENSRNOG00000029988
ENSRNOG00000027869	7.34138	-0.714581	0.454138	-1.57349	0.115606	1	Sox5
ENSRNOG00000015501	74.1527	-0.210801	0.133973	-1.57346	0.115612	1	Ddhd2
ENSRNOG00000027066	8.26098	-0.559408	0.355696	-1.57271	0.115785	1	Stk32a
ENSRNOG00000004588	104.546	0.192669	0.122527	1.57246	0.115844	1	Zbed4
ENSRNOG00000002876	2.23015	1.27389	0.810157	1.5724	0.115858	1	Eef2kmt
ENSRNOG00000051650	709.651	0.127469	0.0810679	1.57237	0.115864	1	Ywhaq
ENSRNOG00000004014	35.2474	0.330075	0.209926	1.57234	0.115871	1	Chmp6
ENSRNOG00000012196	5.70884	-0.663609	0.422172	-1.57189	0.115976	1	Asah2
ENSRNOG00000032518	8.50099	0.651093	0.414246	1.57175	0.116008	1	AABR07068084.1
ENSRNOG00000022372	287.057	0.129557	0.0824988	1.57041	0.116321	1	Kdm1a
ENSRNOG00000016338	74.009	0.200843	0.127908	1.57021	0.116366	1	Cibar1
ENSRNOG00000007681	228.718	-0.161021	0.102555	-1.5701	0.116392	1	Brd3
ENSRNOG00000007632	10.5308	-0.493271	0.314212	-1.56987	0.116445	1	Mss51
ENSRNOG00000002879	15.9599	0.401406	0.255821	1.56909	0.116628	1	Psen2
ENSRNOG00000007319	5.83321	0.782182	0.498598	1.56876	0.116703	1	Trib3
ENSRNOG00000016034	141.948	-0.166244	0.105991	-1.56847	0.116772	1	Cnot9
ENSRNOG00000019280	1.82905	-1.16645	0.743882	-1.56806	0.116867	1	AABR07002093.1
ENSRNOG00000029449	35.0205	-0.397236	0.253365	-1.56784	0.116919	1	Ror1
ENSRNOG00000004474	100.608	0.180908	0.115392	1.56777	0.116934	1	Klhdc2
ENSRNOG00000016643	9.29766	-0.588437	0.375372	-1.56761	0.116972	1	Lpcat2
ENSRNOG00000014857	40.5239	0.286811	0.183022	1.56708	0.117096	1	RGD1560065
ENSRNOG00000010435	34.4843	0.285521	0.182217	1.56693	0.117131	1	Nupl2
ENSRNOG00000067191	1.36621	-1.43151	0.913971	-1.56626	0.117288	1	ENSRNOG00000018524
ENSRNOG00000070201	131.584	-0.171201	0.109349	-1.56564	0.117433	1	Exoc7
ENSRNOG00000066109	3.69124	-0.918504	0.586739	-1.56544	0.11748	1	Plekha2
ENSRNOG00000003840	660.752	-0.186547	0.119261	-1.5642	0.117771	1	Slit2
ENSRNOG00000004225	0.774817	-1.85158	1.1838	-1.5641	0.117795	1	Odf4
ENSRNOG00000007542	18.359	0.411743	0.263587	1.56208	0.11827	1	Scg5
ENSRNOG00000014797	16.4426	-0.449219	0.287632	-1.56178	0.118339	1	Tmbim1
ENSRNOG00000018599	137.735	0.158419	0.101478	1.56112	0.118497	1	Gga2
ENSRNOG00000023280	104.341	-0.190723	0.122173	-1.5611	0.118501	1	Als2
ENSRNOG00000015201	3.65552	0.904898	0.579728	1.5609	0.118547	1	Tmem266
ENSRNOG00000021063	18.0039	0.45072	0.288768	1.56084	0.118562	1	Grin2d
ENSRNOG00000069135	2.0185	-1.11518	0.714879	-1.55996	0.118769	1	ENSRNOG00000017538
ENSRNOG00000057556	105.664	-0.205664	0.131849	-1.55985	0.118796	1	Pdzrn3
ENSRNOG00000010005	108.016	0.208712	0.133971	1.55789	0.119259	1	Ndufb2
ENSRNOG00000017132	32.5609	0.30962	0.198759	1.55777	0.119288	1	Snx30
ENSRNOG00000010537	47.1536	0.257379	0.165233	1.55767	0.119311	1	Dis3l
ENSRNOG00000001618	0.968179	1.8565	1.19208	1.55736	0.119385	1	Ripk4
ENSRNOG00000017905	37.3102	0.298334	0.191571	1.5573	0.119398	1	Map1lc3b
ENSRNOG00000068799	10.5818	-0.523317	0.336211	-1.55651	0.119586	1	ENSRNOG00000063959
ENSRNOG00000009446	34.2667	-0.307172	0.197363	-1.55638	0.119617	1	Rxra
ENSRNOG00000020347	222.892	-0.167597	0.10774	-1.55556	0.119813	1	Nup98
ENSRNOG00000032788	5.36256	0.761261	0.489691	1.55457	0.120047	1	Dysf
ENSRNOG00000052319	9.8891	0.57566	0.370436	1.55401	0.120182	1	AABR07004881.1
ENSRNOG00000062220	5.62206	0.671794	0.432345	1.55384	0.120223	1	Cenpp
ENSRNOG00000006985	98.9679	-0.183604	0.118271	-1.55239	0.120568	1	Ccnk
ENSRNOG00000006762	120.589	0.194035	0.125081	1.55127	0.120836	1	Snu13
ENSRNOG00000008048	4.68785	0.857699	0.552945	1.55115	0.120867	1	Plscr2
ENSRNOG00000005277	13.783	-0.581498	0.374956	-1.55084	0.120939	1	Ptprv
ENSRNOG00000011375	198.426	-0.165469	0.106697	-1.55084	0.120941	1	Tsc2
ENSRNOG00000037206	20.3337	-0.357777	0.230789	-1.55024	0.121085	1	Ccdc77
ENSRNOG00000009334	46.1747	0.286072	0.184548	1.55012	0.121113	1	Knstrn
ENSRNOG00000064585	2.43561	1.1075	0.71457	1.54988	0.121171	1	Dcdc2b
ENSRNOG00000025235	126.884	0.278921	0.180007	1.5495	0.12126	1	Tmem130
ENSRNOG00000008159	45.8552	-0.248743	0.160544	-1.54937	0.121293	1	Msantd3
ENSRNOG00000009549	100.005	0.206895	0.133569	1.54898	0.121387	1	Fbxo3
ENSRNOG00000001360	1.12035	1.58695	1.02508	1.54812	0.121594	1	Stag3
ENSRNOG00000007104	62.7574	-0.279998	0.18092	-1.54764	0.12171	1	Itpr1
ENSRNOG00000008040	58.3959	0.302231	0.195532	1.54568	0.122181	1	Pimreg
ENSRNOG00000014908	155.123	-0.195138	0.126274	-1.54535	0.122261	1	Sf3b5
ENSRNOG00000019175	64.8111	-0.233779	0.151288	-1.54526	0.122285	1	Ercc6l2
ENSRNOG00000063935	0.851752	-1.75678	1.13722	-1.54481	0.122393	1	ENSRNOG00000038176
ENSRNOG00000013255	162.464	0.169573	0.109804	1.54432	0.122512	1	Dnajc8
ENSRNOG00000008907	5.46318	0.861806	0.558114	1.54414	0.122554	1	Fggy
ENSRNOG00000004147	4.67535	-0.867281	0.562225	-1.54259	0.122931	1	Abca8a
ENSRNOG00000011484	17.8954	0.45798	0.29692	1.54244	0.122967	1	ENSRNOG00000020873
ENSRNOG00000066842	68.363	-0.201765	0.130871	-1.54171	0.123144	1	Mzt2b
ENSRNOG00000001736	25.4746	-0.319989	0.207605	-1.54133	0.123236	1	Bdh1
ENSRNOG00000063679	19.1318	-0.39101	0.253738	-1.541	0.123317	1	ENSRNOG00000019854
ENSRNOG00000011944	78.3883	0.271847	0.17648	1.54038	0.123467	1	Snx10
ENSRNOG00000065867	53.7701	-0.75246	0.488493	-1.54037	0.12347	1	ENSRNOG00000039300
ENSRNOG00000045770	166.606	-0.143917	0.0934544	-1.53997	0.123567	1	Hira
ENSRNOG00000066032	4.62956	1.07003	0.694985	1.53964	0.123649	1	U6
ENSRNOG00000017253	67.8186	-0.241111	0.156656	-1.53911	0.123777	1	Ccdc107
ENSRNOG00000019985	17.1771	0.381914	0.248222	1.5386	0.123903	1	Asic4
ENSRNOG00000004776	34.1319	-0.289186	0.187999	-1.53823	0.123992	1	Ftsj1
ENSRNOG00000046154	16.8532	0.477899	0.310695	1.53816	0.12401	1	AABR07031674.2
ENSRNOG00000000662	18.7885	0.432542	0.281219	1.5381	0.124025	1	Srrd
ENSRNOG00000015975	41.642	-0.264198	0.171826	-1.53759	0.124149	1	ENSRNOG00000018946
ENSRNOG00000015304	35.6597	0.270784	0.176113	1.53755	0.124158	1	Tmem160
ENSRNOG00000016706	32.4919	-0.34741	0.225991	-1.53727	0.124227	1	Fanca
ENSRNOG00000012734	79.2826	0.191904	0.124911	1.53632	0.124459	1	Dcun1d1
ENSRNOG00000016443	122.163	-0.224977	0.146445	-1.53626	0.124476	1	Vps13d
ENSRNOG00000004132	672.628	-0.127632	0.0830806	-1.53624	0.124479	1	Lasp1
ENSRNOG00000031494	0.640707	2.54918	1.65991	1.53573	0.124604	1	Armh1
ENSRNOG00000020660	1746.62	0.179237	0.116716	1.53568	0.124618	1	Cfl1
ENSRNOG00000034031	59.6471	0.31054	0.202219	1.53566	0.124621	1	Vstm2l
ENSRNOG00000016963	604.547	-0.134866	0.0878278	-1.53558	0.124642	1	Trip12
ENSRNOG00000047686	159.213	0.30113	0.196129	1.53537	0.124694	1	Pou3f1
ENSRNOG00000021270	42.9893	-0.279133	0.181838	-1.53506	0.124768	1	Trmt6
ENSRNOG00000007926	50.2083	-0.24256	0.158067	-1.53454	0.124896	1	Map2k5
ENSRNOG00000011422	41.5196	0.266522	0.173697	1.53441	0.12493	1	Atmin
ENSRNOG00000067711	0.492938	2.27331	1.48161	1.53436	0.124941	1	ENSRNOG00000048071
ENSRNOG00000068167	15.3861	0.485336	0.316315	1.53434	0.124945	1	ENSRNOG00000015609
ENSRNOG00000027035	19.6544	-0.465993	0.303787	-1.53394	0.125043	1	Sgo2
ENSRNOG00000003554	39.9806	-0.329738	0.215025	-1.53349	0.125155	1	Piga
ENSRNOG00000005801	26.758	0.31697	0.206714	1.53338	0.125183	1	Stx17
ENSRNOG00000011290	32.0137	0.309359	0.201854	1.53259	0.125378	1	Tm2d3
ENSRNOG00000007853	29.45	0.310848	0.202957	1.5316	0.125621	1	Prdm10
ENSRNOG00000026936	14.128	-0.422152	0.275685	-1.53128	0.1257	1	Mpig6b
ENSRNOG00000006979	40.5861	0.313556	0.204862	1.53057	0.125875	1	Hpca
ENSRNOG00000047628	327.574	-0.216514	0.141476	-1.53039	0.12592	1	Khsrp
ENSRNOG00000003958	47.7447	0.241207	0.157638	1.53013	0.125984	1	Commd10
ENSRNOG00000017310	27.9823	-0.303125	0.198127	-1.52995	0.126028	1	Rnpc3
ENSRNOG00000046639	10.819	0.591655	0.386765	1.52976	0.126077	1	Itgae
ENSRNOG00000001774	141.955	-0.189701	0.124057	-1.52915	0.126228	1	Lrch3
ENSRNOG00000057240	2.06273	1.30567	0.853864	1.52913	0.126233	1	Snord49b
ENSRNOG00000011146	63.1199	-0.268656	0.175756	-1.52857	0.126371	1	Gyg1
ENSRNOG00000063675	3.24049	1.01363	0.663348	1.52805	0.126501	1	ENSRNOG00000036592
ENSRNOG00000026458	41.1571	-0.247555	0.162069	-1.52746	0.126646	1	Tbccd1
ENSRNOG00000013346	3.72615	0.964584	0.631823	1.52667	0.126843	1	Asb14
ENSRNOG00000016225	14.4004	0.443171	0.290346	1.52636	0.126921	1	Fgd3
ENSRNOG00000011568	34.3939	-0.462159	0.302902	-1.52577	0.127067	1	Rspo3
ENSRNOG00000015799	4.25304	-0.76011	0.498559	-1.52462	0.127355	1	Nat8f1
ENSRNOG00000042419	5.40428	0.683218	0.448179	1.52443	0.127401	1	Acyp2
ENSRNOG00000019174	51.6947	-0.316966	0.207941	-1.52431	0.127432	1	Chtf18
ENSRNOG00000046848	10.0209	-0.506915	0.332701	-1.52364	0.127599	1	PCOLCE2
ENSRNOG00000014156	0.748737	-1.99418	1.30934	-1.52305	0.127747	1	Fut7
ENSRNOG00000066307	12.5906	-0.487739	0.320486	-1.52187	0.128041	1	ENSRNOG00000021099
ENSRNOG00000063864	313.867	-0.186302	0.122433	-1.52167	0.128092	1	Zmat3
ENSRNOG00000010676	350.246	0.163994	0.10778	1.52156	0.128121	1	Smarce1
ENSRNOG00000022929	47.6341	-0.261845	0.1721	-1.52147	0.128142	1	Mtmr12
ENSRNOG00000024455	73.6596	0.208637	0.137138	1.52136	0.128169	1	Gnptg
ENSRNOG00000046468	1.28249	-1.37425	0.903688	-1.52071	0.128333	1	Ptgfr
ENSRNOG00000022356	131.21	0.189472	0.124634	1.52023	0.128453	1	Zc2hc1a
ENSRNOG00000065062	42.5161	0.281145	0.184973	1.51993	0.12853	1	ENSRNOG00000034071
ENSRNOG00000017215	40.1821	-0.275932	0.181557	-1.51981	0.12856	1	RGD1308601
ENSRNOG00000003049	65.5803	-0.259811	0.170977	-1.51956	0.128621	1	Hsd17b10
ENSRNOG00000003149	150.346	-0.167296	0.110127	-1.51912	0.128733	1	Farsa
ENSRNOG00000026914	2.60958	1.0394	0.684277	1.51898	0.128767	1	Dnah1
ENSRNOG00000062376	13.0612	0.483258	0.31835	1.51801	0.129012	1	ENSRNOG00000063398
ENSRNOG00000007391	4.95068	-0.669711	0.441274	-1.51768	0.129096	1	Hes7
ENSRNOG00000018577	11.3499	-0.488224	0.321805	-1.51714	0.129231	1	Neil1
ENSRNOG00000068109	3.58538	-0.845202	0.557189	-1.5169	0.129291	1	ENSRNOG00000069466
ENSRNOG00000000692	19.3638	-0.37078	0.244612	-1.51579	0.129573	1	Ung
ENSRNOG00000064929	24.7352	0.36582	0.241367	1.51562	0.129616	1	ENSRNOG00000066158
ENSRNOG00000021295	93.6732	0.19601	0.129329	1.51558	0.129625	1	Rae1
ENSRNOG00000015989	25.6672	0.317754	0.209782	1.51469	0.129851	1	Mrpl32
ENSRNOG00000014838	144.241	-0.268715	0.177421	-1.51456	0.129883	1	Glipr2
ENSRNOG00000016218	303.031	-0.151465	0.100008	-1.51454	0.12989	1	Gtf3c1
ENSRNOG00000004512	31.8594	-0.347898	0.229819	-1.51379	0.130078	1	Apool
ENSRNOG00000002664	30.1313	-0.368147	0.243206	-1.51372	0.130096	1	Emp2
ENSRNOG00000016038	16.8469	-0.494897	0.327091	-1.51303	0.130273	1	Mgmt
ENSRNOG00000031643	570.828	-0.191763	0.126768	-1.51271	0.130354	1	Dchs1
ENSRNOG00000010595	53.816	0.230771	0.152565	1.51261	0.130379	1	Rbm45
ENSRNOG00000010235	48.2986	-0.244457	0.161681	-1.51197	0.130541	1	Pkig
ENSRNOG00000000161	43.4417	-0.297889	0.197055	-1.51171	0.130609	1	Chm
ENSRNOG00000049882	21.4941	0.386157	0.255603	1.51077	0.130848	1	Adcyap1
ENSRNOG00000023403	27.6407	-0.30776	0.203807	-1.51006	0.131028	1	Gtpbp3
ENSRNOG00000017938	137.883	-0.183355	0.121431	-1.50995	0.131055	1	Btaf1
ENSRNOG00000070970	11.2305	-0.543903	0.360213	-1.50995	0.131057	1	ENSRNOG00000016580
ENSRNOG00000059801	235.815	-0.19791	0.131155	-1.50897	0.131305	1	Lima1
ENSRNOG00000021176	20.4383	-0.349092	0.231426	-1.50844	0.131442	1	Mtmr11
ENSRNOG00000067688	3.58606	-0.924372	0.613566	-1.50656	0.131924	1	ENSRNOG00000068797
ENSRNOG00000021151	145.682	0.17208	0.114262	1.50602	0.132063	1	Ppp1r14b
ENSRNOG00000070524	0.725569	2.14977	1.42811	1.50533	0.13224	1	ENSRNOG00000009533
ENSRNOG00000010021	84.1466	0.190107	0.126291	1.5053	0.132246	1	Isy1
ENSRNOG00000016203	24.4886	-0.344751	0.229038	-1.50521	0.13227	1	Efna2
ENSRNOG00000017448	2.63267	1.1636	0.773197	1.50492	0.132346	1	Exoc3l2
ENSRNOG00000028526	1.89191	1.22135	0.811582	1.5049	0.13235	1	Mansc1
ENSRNOG00000047191	3.38803	0.884999	0.588213	1.50456	0.132438	1	AABR07036550.1
ENSRNOG00000019451	52.8917	-0.215234	0.143065	-1.50446	0.132464	1	Smtn
ENSRNOG00000006582	53.7754	-0.229796	0.152759	-1.50431	0.132503	1	Aptx
ENSRNOG00000013076	384.622	0.147064	0.0977685	1.50421	0.132527	1	Csnk1e
ENSRNOG00000037659	32.8175	-0.303842	0.202011	-1.50408	0.13256	1	Mto1
ENSRNOG00000017775	0.86782	1.78146	1.18472	1.50371	0.132657	1	Slc5a1
ENSRNOG00000042860	3.11506	-1.07978	0.71834	-1.50316	0.132798	1	Pappa2
ENSRNOG00000024461	26.4242	-0.3696	0.245912	-1.50297	0.132846	1	Marchf11
ENSRNOG00000070158	10.0944	-0.535604	0.356371	-1.50294	0.132854	1	ENSRNOG00000067965
ENSRNOG00000008855	2.12185	-1.42726	0.949858	-1.50261	0.132941	1	Gjb2
ENSRNOG00000019219	26.2026	0.333129	0.221731	1.5024	0.132994	1	Vamp1
ENSRNOG00000021061	23.7755	0.334243	0.222496	1.50224	0.133034	1	Map4k2
ENSRNOG00000004484	2.86629	1.0325	0.687633	1.50153	0.133217	1	Commd5
ENSRNOG00000015534	63.4138	0.210885	0.140452	1.50148	0.133232	1	Cnep1r1
ENSRNOG00000006818	127.509	0.191534	0.127586	1.50122	0.133299	1	Arl6ip5
ENSRNOG00000068480	3.67991	0.835121	0.556407	1.50092	0.133377	1	ENSRNOG00000054371
ENSRNOG00000008652	137.313	-0.238978	0.159297	-1.50021	0.133561	1	Phip
ENSRNOG00000064166	5.11584	-0.99144	0.660882	-1.50018	0.133568	1	Hmcn2
ENSRNOG00000055124	1.48056	1.37822	0.91901	1.49968	0.133696	1	AABR07001942.1
ENSRNOG00000013330	7.81388	-0.622917	0.415387	-1.49961	0.133716	1	Cdhr1
ENSRNOG00000042855	162.735	-0.166854	0.111268	-1.49957	0.133726	1	Ahdc1
ENSRNOG00000042711	0.529716	2.28238	1.52247	1.49913	0.13384	1	Ccdc188
ENSRNOG00000065122	136.754	0.190866	0.127352	1.49873	0.133944	1	Hypk
ENSRNOG00000028350	64.3637	-0.216248	0.144305	-1.49855	0.13399	1	Arse
ENSRNOG00000013562	323.558	0.145026	0.0968147	1.49797	0.13414	1	Ndfip1
ENSRNOG00000011667	146.153	-0.15451	0.103147	-1.49796	0.134145	1	Fastk
ENSRNOG00000004234	105.87	-0.197891	0.132132	-1.49768	0.134217	1	Mgat2
ENSRNOG00000007036	236.79	-0.141766	0.094692	-1.49713	0.13436	1	Tgfbr1
ENSRNOG00000019630	22.7348	-0.319888	0.213731	-1.49668	0.134476	1	Hacl1
ENSRNOG00000031315	136.612	0.272208	0.1819	1.49647	0.13453	1	Rpl36a
ENSRNOG00000004092	1.0764	1.79439	1.1991	1.49644	0.134538	1	AABR07029847.1
ENSRNOG00000067285	0.77314	-1.75176	1.17138	-1.49547	0.134792	1	ENSRNOG00000007814
ENSRNOG00000055527	9.20681	-0.6233	0.416878	-1.49516	0.134872	1	Arap3
ENSRNOG00000014052	1.03948	1.66134	1.11119	1.49511	0.134887	1	Ccna1
ENSRNOG00000004290	1203.14	-0.254973	0.170539	-1.4951	0.134887	1	Grb10
ENSRNOG00000047052	83.6785	0.237495	0.158854	1.49506	0.1349	1	Clpp
ENSRNOG00000049686	12.5588	-0.441992	0.295689	-1.49479	0.13497	1	Mrpl40
ENSRNOG00000050714	84.247	0.279251	0.186831	1.49467	0.135	1	Islr2
ENSRNOG00000019578	487.526	0.209359	0.140104	1.49431	0.135093	1	Rps16
ENSRNOG00000001211	76.6222	0.201664	0.134957	1.49428	0.135103	1	Gatd3a
ENSRNOG00000021144	97.7587	0.209872	0.140497	1.49379	0.135231	1	ENSRNOG00000064970
ENSRNOG00000000994	4.62188	-1.00797	0.675021	-1.49324	0.135374	1	Stxbp2
ENSRNOG00000042620	71.3158	-0.242455	0.16255	-1.49158	0.13581	1	Marveld1
ENSRNOG00000039191	3.39852	-0.884255	0.592972	-1.49123	0.135902	1	Yjefn3
ENSRNOG00000031031	163.342	-0.193836	0.129994	-1.49111	0.135932	1	Zfp292
ENSRNOG00000050410	172.654	0.218039	0.14625	1.49086	0.135999	1	Snrpd3
ENSRNOG00000040257	62.6308	0.203867	0.136747	1.49083	0.136006	1	Chmp2b
ENSRNOG00000065334	0.723229	-1.79882	1.2069	-1.49045	0.136106	1	ENSRNOG00000063091
ENSRNOG00000052061	3.69183	0.879709	0.59025	1.4904	0.136119	1	Ppef2
ENSRNOG00000067039	0.775537	-1.75753	1.17952	-1.49004	0.136213	1	ENSRNOG00000013422
ENSRNOG00000016558	0.548735	-1.97909	1.32838	-1.48985	0.136264	1	Pllp
ENSRNOG00000054508	76.7508	-0.359313	0.241272	-1.48925	0.136422	1	Foxp2
ENSRNOG00000025481	330.943	0.117254	0.0787372	1.48918	0.13644	1	Dctn2
ENSRNOG00000047957	8.2356	-0.635916	0.427103	-1.48891	0.136512	1	Traf5
ENSRNOG00000017117	20.1806	-0.341522	0.229603	-1.48745	0.136897	1	Ybx2
ENSRNOG00000014779	84.607	-0.264063	0.177618	-1.48669	0.137097	1	Pdcd4
ENSRNOG00000000606	17.8417	0.455891	0.306923	1.48536	0.137448	1	Pcdh15
ENSRNOG00000002061	142.453	-0.246134	0.165713	-1.4853	0.137463	1	Ptpn13
ENSRNOG00000004556	145.835	-0.177553	0.119546	-1.48523	0.137483	1	Dcaf5
ENSRNOG00000008005	38.9092	0.249598	0.168106	1.48476	0.137607	1	Akna
ENSRNOG00000009325	57.551	0.232006	0.156292	1.48444	0.137692	1	Fuca1
ENSRNOG00000027711	137.556	-0.180621	0.121677	-1.48443	0.137694	1	Usp32
ENSRNOG00000003242	44.7911	-0.351945	0.237101	-1.48437	0.137711	1	Gulp1
ENSRNOG00000068899	3.03845	-1.07352	0.723298	-1.4842	0.137755	1	ENSRNOG00000028319
ENSRNOG00000002520	45.2252	0.301264	0.202997	1.48408	0.137787	1	Litaf
ENSRNOG00000000893	76.7482	-0.185459	0.124998	-1.48369	0.137891	1	Tmem248
ENSRNOG00000031743	6.18303	-0.687857	0.463834	-1.48298	0.138079	1	Gbp2
ENSRNOG00000064994	19.9653	-0.369729	0.249458	-1.48213	0.138305	1	ENSRNOG00000064098
ENSRNOG00000068546	5.1151	-0.727408	0.490857	-1.48191	0.138363	1	ENSRNOG00000025982
ENSRNOG00000020995	0.640393	1.91346	1.29204	1.48096	0.138616	1	Fut1
ENSRNOG00000065080	9.12223	-0.546533	0.369108	-1.48069	0.13869	1	ENSRNOG00000058851
ENSRNOG00000006916	39.0055	-0.303476	0.204985	-1.48048	0.138745	1	Sardh
ENSRNOG00000019065	9.25723	0.502938	0.3398	1.4801	0.138846	1	Zfp385b
ENSRNOG00000025154	80.3246	0.204743	0.138364	1.47974	0.138942	1	Snu13
ENSRNOG00000020579	8.69361	0.650249	0.439486	1.47957	0.138988	1	Col7a1
ENSRNOG00000068968	1.85937	1.19807	0.809831	1.47941	0.13903	1	ENSRNOG00000057431
ENSRNOG00000015253	5.50409	0.69609	0.470827	1.47844	0.13929	1	Hsf4
ENSRNOG00000032574	267.274	-0.147588	0.0998268	-1.47844	0.139291	1	Scrib
ENSRNOG00000063531	3.96498	-0.815283	0.551579	-1.47809	0.139384	1	ENSRNOG00000062429
ENSRNOG00000062673	0.393514	-2.48829	1.68347	-1.47807	0.139388	1	Fendrr
ENSRNOG00000064238	204.319	0.201225	0.136158	1.47788	0.139441	1	Rimklb
ENSRNOG00000018391	25.2804	0.362767	0.245542	1.47741	0.139565	1	Cdk2ap2
ENSRNOG00000001813	266.413	-0.119189	0.0806748	-1.47741	0.139567	1	Dnm1l
ENSRNOG00000024363	27.4919	-0.358129	0.242494	-1.47686	0.139714	1	Sertad1
ENSRNOG00000007141	99.9303	0.192819	0.130598	1.47644	0.139827	1	Preb
ENSRNOG00000070459	18.7442	-0.362497	0.245532	-1.47637	0.139843	1	ENSRNOG00000032805
ENSRNOG00000004515	164.542	0.163769	0.110946	1.47611	0.139913	1	Pes1
ENSRNOG00000005905	15.3926	-0.56758	0.38454	-1.476	0.139944	1	Pde4b
ENSRNOG00000030149	161.895	-0.235115	0.159329	-1.47566	0.140035	1	Adgrl3
ENSRNOG00000006368	126.014	0.247139	0.167499	1.47547	0.140087	1	Lrrn3
ENSRNOG00000018131	3.26165	-0.780807	0.529348	-1.47504	0.140203	1	Slc16a4
ENSRNOG00000070806	3.75682	-0.857435	0.581515	-1.47448	0.140351	1	ENSRNOG00000014891
ENSRNOG00000005574	13.2352	0.459342	0.311533	1.47446	0.140359	1	Adamts8
ENSRNOG00000032246	3.51976	0.827993	0.561775	1.47389	0.140512	1	Acsm3
ENSRNOG00000022417	5.13639	0.695071	0.471724	1.47347	0.140625	1	Prickle3
ENSRNOG00000069661	91.1821	0.285819	0.19398	1.47345	0.14063	1	Ubl5
ENSRNOG00000014633	114.48	0.209182	0.141997	1.47315	0.140712	1	Vps28
ENSRNOG00000057716	0.649466	-1.82354	1.23798	-1.47299	0.140753	1	Sgcz
ENSRNOG00000010985	97.7683	0.173647	0.117896	1.47288	0.140784	1	Zfp410
ENSRNOG00000051706	51.1092	-0.290172	0.197013	-1.47286	0.140789	1	Tep1
ENSRNOG00000065288	117.174	-0.178629	0.121281	-1.47285	0.14079	1	Tmem200b
ENSRNOG00000017593	45.6811	-0.352396	0.239264	-1.47283	0.140796	1	Mtr
ENSRNOG00000004417	6.4417	-0.628384	0.426653	-1.47282	0.140799	1	Fam117a
ENSRNOG00000009615	221.487	-0.20997	0.142645	-1.47198	0.141028	1	Mtor
ENSRNOG00000019143	238.475	-0.166281	0.112974	-1.47185	0.141061	1	Galnt2
ENSRNOG00000010753	38.2675	0.271025	0.184307	1.47051	0.141423	1	Aig1
ENSRNOG00000063828	38.1096	-0.26754	0.182011	-1.46992	0.141585	1	Pcdh7
ENSRNOG00000014010	62.9656	0.206824	0.140727	1.46969	0.141647	1	Gfra2
ENSRNOG00000009609	77.004	-0.20209	0.137508	-1.46966	0.141655	1	ENSRNOG00000054568
ENSRNOG00000020016	15.6258	-0.411921	0.280351	-1.4693	0.141751	1	Lamtor1
ENSRNOG00000019266	49.4931	-0.252226	0.171708	-1.46892	0.141854	1	Tmem223
ENSRNOG00000028329	5.64583	-0.706137	0.48073	-1.46889	0.141864	1	Zfp438
ENSRNOG00000002387	24.6245	-0.352224	0.239799	-1.46883	0.141879	1	ENSRNOG00000068343
ENSRNOG00000012430	0.588138	2.27408	1.54846	1.46861	0.14194	1	Cxcr5
ENSRNOG00000013260	7.86734	-0.508525	0.346368	-1.46816	0.14206	1	Calr3
ENSRNOG00000071008	2.47812	1.11935	0.762555	1.46789	0.142134	1	ENSRNOG00000048949
ENSRNOG00000011492	21.2498	-0.349076	0.237839	-1.4677	0.142187	1	Zfp866
ENSRNOG00000030183	328.775	-0.215119	0.146619	-1.46719	0.142324	1	Plod2
ENSRNOG00000002364	24.2909	0.419079	0.285685	1.46693	0.142396	1	Rnf112
ENSRNOG00000055408	7.36957	-0.590807	0.402865	-1.46651	0.142508	1	Gcat
ENSRNOG00000063934	1.02537	-1.47025	1.00261	-1.46642	0.142533	1	ENSRNOG00000070016
ENSRNOG00000009360	22.1474	-0.349474	0.238484	-1.4654	0.142812	1	Sh3bp1
ENSRNOG00000062839	7.71978	0.544558	0.371615	1.46538	0.142817	1	ENSRNOG00000011400
ENSRNOG00000006576	150.831	-0.165803	0.113165	-1.46514	0.142883	1	Bms1
ENSRNOG00000070552	1.3325	-1.44218	0.984339	-1.46512	0.142888	1	U6
ENSRNOG00000020881	107.287	-0.165528	0.113009	-1.46474	0.142992	1	Frmd8
ENSRNOG00000020197	132.977	-0.243193	0.166045	-1.46462	0.143025	1	Cd248
ENSRNOG00000046258	78.4474	0.207629	0.141792	1.46432	0.143106	1	B3gnt5
ENSRNOG00000028872	338.69	-0.159655	0.109076	-1.4637	0.143275	1	Rai14
ENSRNOG00000069934	0.994686	-1.64144	1.12171	-1.46334	0.143375	1	U6
ENSRNOG00000028266	6.09565	0.612645	0.418669	1.46332	0.143381	1	Lrrc55
ENSRNOG00000015791	31.8876	0.285978	0.19545	1.46318	0.143417	1	Zdhhc12
ENSRNOG00000060141	8.18167	0.568478	0.38853	1.46315	0.143426	1	Epdr1
ENSRNOG00000005352	4.59419	-0.848188	0.579932	-1.46256	0.143587	1	Elf4
ENSRNOG00000009795	101.961	-0.30018	0.205286	-1.46225	0.143673	1	Nfib
ENSRNOG00000003385	61.1984	0.256033	0.175252	1.46095	0.14403	1	Glrx2
ENSRNOG00000014761	4.34427	-0.72588	0.496902	-1.46081	0.144068	1	Rasd2
ENSRNOG00000021140	1.02346	-1.49254	1.02185	-1.46063	0.144117	1	Kcnk4
ENSRNOG00000066894	2.6287	-0.974348	0.667184	-1.46039	0.144183	1	Tcaf2
[truncated: 29,466 more rows]
