# Supplementary material for: Muscle fibroblasts and stem cells stimulate motor neurons in an age and exercise‐dependent manner
Source: Aging Cell. 2024 Nov 18;24(3):e14413. doi: 10.1111/acel.14413 (PMC11896526; doi:10.1111/acel.14413)
Supplement: Supplementary file 4 — Data S3. [file ACEL-24-e14413-s007.xlsx]

## Sheet: MuSC_vs_FIB
Comparison of Rat neuron cells cultered with medium from either Human MuSC or FIB cells
(positive log2-fold difference = higher with MuSC)
ENSEMBL_ID	bMean	L2FC	lfcSE	stat	pvalue	FDR	Gene
ENSRNOG00000013589	84.3292	0.754783	0.144243	5.23271	1.6704e-07	0.00376225	Cxcl12
ENSRNOG00000019584	139.49	-0.698273	0.144356	-4.83715	1.31711e-06	0.0126037	Dlk1
ENSRNOG00000013938	9.59485	-1.78923	0.373636	-4.78869	1.67878e-06	0.0126037	Tshz3
ENSRNOG00000062678	558.761	0.368517	0.0793492	4.64425	3.41321e-06	0.0192189	H19
ENSRNOG00000057322	14.6464	-1.42264	0.316092	-4.50072	6.77245e-06	0.0305072	Efna3
ENSRNOG00000026974	15.5608	1.09911	0.270856	4.05793	4.95101e-05	0.185853	Dbndd1
ENSRNOG00000045829	116.256	-0.6352	0.158273	-4.01332	5.98696e-05	0.192635	Thbs1
ENSRNOG00000011518	46.1979	-0.828847	0.211666	-3.91582	9.00965e-05	0.230666	Dusp26
ENSRNOG00000026286	7.2966	-1.84128	0.470875	-3.91032	9.21721e-05	0.230666	Nhlrc1
ENSRNOG00000019544	10.8362	1.41261	0.365253	3.86748	0.000109968	0.247681	Zbtb2
ENSRNOG00000000488	123.52	-0.544186	0.142745	-3.81229	0.000137687	0.28192	Hmga1
ENSRNOG00000006966	14.6053	1.0899	0.291907	3.73373	0.000188665	0.354108	Nfia
ENSRNOG00000017201	35.3397	0.670133	0.181098	3.70039	0.000215265	0.372955	Cd2bp2
ENSRNOG00000016717	3.82508	3.3665	0.916302	3.674	0.00023878	0.384145	Gas2
ENSRNOG00000015051	6.54163	-1.79888	0.496256	-3.6249	0.000289074	0.386493	Golga7b
ENSRNOG00000016156	51.3554	-0.587431	0.16243	-3.61651	0.000298603	0.386493	Nptxr
ENSRNOG00000018384	13.0937	-1.27188	0.35265	-3.60664	0.00031019	0.386493	Adam12
ENSRNOG00000013409	13.6122	-1.07671	0.298539	-3.6066	0.000310231	0.386493	Gclm
ENSRNOG00000024818	19.7208	0.810959	0.226236	3.58457	0.000337628	0.386493	Eva1b
ENSRNOG00000050006	5.06449	2.75908	0.770628	3.5803	0.000343198	0.386493	Agtr2
ENSRNOG00000005129	39.6801	0.591784	0.166162	3.56148	0.000368771	0.391101	Dtx3
ENSRNOG00000007410	6.27203	1.8151	0.511272	3.55017	0.000384989	0.391101	Dab1
ENSRNOG00000007968	26.4119	0.919367	0.259672	3.54049	0.000399384	0.391101	RGD1305350
ENSRNOG00000032441	8.01802	-1.35349	0.388552	-3.48342	0.000495057	0.457349	Pan2
ENSRNOG00000004610	64.5321	0.619079	0.178066	3.47669	0.000507646	0.457349	Lum
ENSRNOG00000018087	1134.32	-0.257243	0.0743588	-3.45948	0.000541217	0.46884	Vim
ENSRNOG00000024501	36.7606	0.559857	0.162551	3.44418	0.000572789	0.471618	Rgs3
ENSRNOG00000006653	27.0275	-0.933579	0.271557	-3.43787	0.000586303	0.471618	Slc38a4
ENSRNOG00000000986	22.3097	0.82225	0.242565	3.38982	0.000699389	0.504251	Camsap3
ENSRNOG00000028774	11.9874	-1.18315	0.350327	-3.37728	0.000732063	0.504251	Vgll3
ENSRNOG00000007561	6.39802	-1.77182	0.526809	-3.3633	0.000770159	0.504251	Glb1l2
ENSRNOG00000007817	6.48359	-1.52159	0.452777	-3.36057	0.000777831	0.504251	Kctd6
ENSRNOG00000016384	10.0301	1.48659	0.442797	3.35728	0.000787142	0.504251	Pik3cb
ENSRNOG00000049349	28.1299	-0.751738	0.224203	-3.35293	0.000799616	0.504251	Tafa5
ENSRNOG00000016174	5.9913	1.69712	0.506345	3.35171	0.000803138	0.504251	Slc35b3
ENSRNOG00000032522	10.3251	-1.42251	0.424536	-3.35073	0.000805978	0.504251	B630019K06Rik
ENSRNOG00000001256	40.7611	-0.603274	0.181571	-3.32252	0.000892073	0.543031	Atxn2
ENSRNOG00000065424	10.802	1.09175	0.330399	3.30433	0.00095205	0.56429	Unknown
ENSRNOG00000009899	33.3713	-0.758772	0.231117	-3.28307	0.00102684	0.593012	Skil
ENSRNOG00000030800	17.469	0.822419	0.252107	3.26218	0.00110557	0.608439	Igdcc3
ENSRNOG00000000991	19.4088	-0.862912	0.265081	-3.25528	0.00113281	0.608439	Arpc1b
ENSRNOG00000053239	44.968	0.487026	0.149632	3.25483	0.00113459	0.608439	Clmp
ENSRNOG00000020716	47.3006	-0.730106	0.226644	-3.22138	0.00127574	0.668219	Axl
ENSRNOG00000000170	21.2032	0.889806	0.277182	3.21019	0.00132647	0.679001	Slc30a4
ENSRNOG00000049236	99.0532	-0.718003	0.224191	-3.20264	0.00136172	0.681557	Myh9
ENSRNOG00000004035	18.478	-0.981704	0.308147	-3.18583	0.00144342	0.706741	Krr1
ENSRNOG00000068167	8.27487	1.55694	0.49176	3.16607	0.00154515	0.740458	Unknown
ENSRNOG00000012989	9.12644	-0.985138	0.312423	-3.15322	0.00161481	0.757715	Serinc2
ENSRNOG00000045683	35.4669	-0.604353	0.193038	-3.13075	0.00174362	0.778898	Mfap4
ENSRNOG00000014628	28.2034	0.640602	0.205534	3.11677	0.00182842	0.778898	Pomk
ENSRNOG00000020877	8.65157	-2.27809	0.732003	-3.11213	0.00185741	0.778898	Pyy
ENSRNOG00000052704	29.8863	-0.775057	0.249469	-3.10683	0.00189108	0.778898	Tctn2
ENSRNOG00000063811	15.5674	-0.873241	0.282033	-3.09624	0.00195994	0.778898	RGD1562339
ENSRNOG00000014065	5.165	1.61336	0.521702	3.09249	0.00198484	0.778898	Zfp653
ENSRNOG00000001608	7.85167	1.32749	0.429806	3.08858	0.00201117	0.778898	Nxpe3
ENSRNOG00000014673	7.78099	-1.37851	0.446634	-3.08643	0.00202573	0.778898	Eri2
ENSRNOG00000014350	99.034	-0.446814	0.144803	-3.08568	0.0020309	0.778898	Ccn1
ENSRNOG00000004141	8.93501	-1.54929	0.502249	-3.0847	0.00203755	0.778898	Vasn
ENSRNOG00000004492	18.032	0.802737	0.260322	3.08363	0.0020449	0.778898	Mterf3
ENSRNOG00000037793	40.7856	-0.635154	0.206266	-3.07929	0.00207494	0.778898	Cdk5r2
ENSRNOG00000000942	15.4902	-1.13447	0.370632	-3.06089	0.00220677	0.810578	Pan3
ENSRNOG00000037687	5.36937	1.64235	0.537471	3.05569	0.0022454	0.810578	Rspo2
ENSRNOG00000029038	8.22575	-1.15864	0.379535	-3.05278	0.0022673	0.810578	Gemin8
ENSRNOG00000009605	10.9357	-1.19338	0.392001	-3.04434	0.00233191	0.812859	Tfe3
ENSRNOG00000016532	21.9294	0.739618	0.243372	3.03904	0.00237331	0.812859	Ino80c
ENSRNOG00000018745	9.85524	-1.34455	0.442932	-3.03558	0.00240077	0.812859	Sgsm3
ENSRNOG00000019065	5.80008	1.75548	0.579105	3.03137	0.00243446	0.812859	Zfp385b
ENSRNOG00000063733	17.198	-1.07955	0.356413	-3.02894	0.00245413	0.812859	Unknown
ENSRNOG00000037374	5.72707	1.86019	0.616424	3.01771	0.00254691	0.831362	Ly6al
ENSRNOG00000011503	21.6572	-0.699409	0.232259	-3.01133	0.00260104	0.836903	Shb
ENSRNOG00000004382	13.8292	-1.03093	0.343689	-2.99961	0.00270328	0.854649	Arel1
ENSRNOG00000002907	26.0481	0.598025	0.199609	2.99598	0.00273567	0.854649	Plekha6
ENSRNOG00000007755	4.185	2.13008	0.711886	2.99217	0.00277003	0.854649	Pm20d2
ENSRNOG00000024846	15.0471	-0.893877	0.29932	-2.98636	0.00282321	0.859287	Ier5l
ENSRNOG00000055683	18.7632	-0.661623	0.221883	-2.98185	0.00286512	0.860413	AC098125.3
ENSRNOG00000014645	38.6806	0.547878	0.184507	2.96942	0.00298362	0.867258	Aldh7a1
ENSRNOG00000006063	9.54217	-1.26947	0.427648	-2.96848	0.00299272	0.867258	Phf21a
ENSRNOG00000001746	61.196	0.45613	0.154065	2.96063	0.0030701	0.867258	Ncbp2
ENSRNOG00000062731	5.06197	-1.93376	0.653289	-2.96004	0.00307603	0.867258	Diras2
ENSRNOG00000016408	4.72462	-2.18353	0.739628	-2.95221	0.0031551	0.867258	Kirrel1
ENSRNOG00000054429	8.66763	-1.13169	0.384706	-2.9417	0.00326418	0.867258	AABR07011697.1
ENSRNOG00000001465	47.3492	-0.517634	0.176342	-2.93541	0.00333112	0.867258	Ids
ENSRNOG00000026474	42.8175	0.487224	0.166102	2.93327	0.00335407	0.867258	Cad
ENSRNOG00000055471	232.263	0.280423	0.0960473	2.91963	0.00350446	0.867258	Ywhah
ENSRNOG00000029415	11.5381	-1.00545	0.344438	-2.91909	0.00351054	0.867258	RGD1565784
ENSRNOG00000013689	16.2535	0.860449	0.294884	2.91792	0.00352369	0.867258	Vps18
ENSRNOG00000017560	128.706	0.345786	0.118815	2.9103	0.00361087	0.867258	Mdk
ENSRNOG00000025318	5.10091	-1.56662	0.538402	-2.90975	0.00361714	0.867258	Scyl3
ENSRNOG00000009548	4.03277	-1.97926	0.680434	-2.90881	0.00362802	0.867258	Fpgt
ENSRNOG00000025539	7.79009	-1.52556	0.524671	-2.90766	0.00364146	0.867258	Vps13a
ENSRNOG00000005690	10.1459	-0.986624	0.339324	-2.90762	0.0036419	0.867258	Lmcd1
ENSRNOG00000045695	7.50915	-1.28387	0.441796	-2.90602	0.00366061	0.867258	NEWGENE_1559832
ENSRNOG00000000536	4.13203	-1.99207	0.685752	-2.90494	0.0036732	0.867258	Mdga1
ENSRNOG00000049937	3.9638	2.47012	0.850643	2.90383	0.00368632	0.867258	Pdxk
ENSRNOG00000018119	17.8169	-0.710827	0.244923	-2.90225	0.00370495	0.867258	Dhx32
ENSRNOG00000011646	17.9574	-0.732689	0.252698	-2.89946	0.00373807	0.867258	Rem2
ENSRNOG00000010830	301.275	0.267262	0.09223	2.89778	0.00375812	0.867258	Slc25a4
ENSRNOG00000010529	28.805	0.75367	0.260419	2.89407	0.00380284	0.867258	Thbs2
ENSRNOG00000012957	64.6718	-0.361613	0.125037	-2.89205	0.00382738	0.867258	Sh3glb1
ENSRNOG00000018334	9.52128	-1.25259	0.433486	-2.88957	0.00385775	0.867258	Ctu1
ENSRNOG00000026091	42.8924	-0.671096	0.232629	-2.88484	0.00391618	0.867258	Slc10a4
ENSRNOG00000001169	9.60818	1.07891	0.374112	2.88392	0.00392755	0.867258	Slc37a1
ENSRNOG00000018646	15.3457	-0.905896	0.314567	-2.87982	0.00397906	0.8701	Hbegf
ENSRNOG00000010303	38.1884	0.507892	0.177132	2.8673	0.00413986	0.896558	Trim32
ENSRNOG00000001074	8.86702	-1.50797	0.529774	-2.84645	0.00442099	0.936134	Mphosph9
ENSRNOG00000024923	692.515	0.233677	0.0822425	2.84131	0.00449279	0.936134	Nnat
ENSRNOG00000047874	32.0155	0.738568	0.260138	2.83914	0.00452355	0.936134	Nelfcd
ENSRNOG00000001629	39.0129	-0.560745	0.197633	-2.8373	0.0045497	0.936134	Get1
ENSRNOG00000019712	19.6864	-0.83485	0.294312	-2.83661	0.00455946	0.936134	Ints11
ENSRNOG00000064701	29.1861	-0.805814	0.284293	-2.83445	0.0045905	0.936134	Ncs1
ENSRNOG00000056012	8.39691	-1.24952	0.441081	-2.83285	0.00461354	0.936134	Syt16
ENSRNOG00000020284	10.6473	-1.09223	0.386534	-2.82571	0.00471755	0.944077	Prkar2a
ENSRNOG00000000066	10.363	-1.17697	0.416712	-2.82443	0.00473652	0.944077	Fbxo28
ENSRNOG00000056837	40.6949	-0.685007	0.243414	-2.81417	0.00489036	0.951933	Abr
ENSRNOG00000011823	15.8919	-0.97654	0.347538	-2.80988	0.00495596	0.951933	Tfap2b
ENSRNOG00000014258	10.0808	-1.15248	0.410697	-2.80615	0.00501377	0.951933	Rab32
ENSRNOG00000006102	27.7364	-0.675691	0.240811	-2.80589	0.00501772	0.951933	Pole4
ENSRNOG00000066314	7.38224	-1.1836	0.421895	-2.80543	0.00502491	0.951933	Bean1
ENSRNOG00000009891	17.2311	-0.826389	0.295114	-2.80024	0.00510643	0.951933	Pcf11
ENSRNOG00000008329	94.8578	0.330993	0.118475	2.79377	0.00520977	0.951933	Ndufb11
ENSRNOG00000007083	10.3157	-0.850344	0.304859	-2.78931	0.00528211	0.951933	Gpn2
ENSRNOG00000006913	8.55433	0.981078	0.351955	2.78751	0.0053115	0.951933	Rpain
ENSRNOG00000037850	10.3421	-1.15825	0.415798	-2.7856	0.00534288	0.951933	Mtarc1
ENSRNOG00000005353	31.4324	-0.674764	0.242528	-2.7822	0.0053991	0.951933	Rybp
ENSRNOG00000046005	369.715	-0.309891	0.111483	-2.7797	0.00544085	0.951933	Scd2
ENSRNOG00000064656	2.79881	-2.26736	0.816227	-2.77786	0.00547184	0.951933	Sumo3
ENSRNOG00000011946	75.5552	0.530571	0.191132	2.77593	0.00550435	0.951933	Ptn
ENSRNOG00000019737	10.9323	-1.14597	0.413218	-2.77328	0.00554947	0.951933	Sema4a
ENSRNOG00000021497	51.9615	-0.495344	0.179086	-2.76595	0.00567566	0.951933	Akt3
ENSRNOG00000004709	3.87336	-1.96796	0.712285	-2.76289	0.00572919	0.951933	Foxn3
ENSRNOG00000008296	16.8564	0.688103	0.249145	2.76186	0.00574734	0.951933	Tpgs1
ENSRNOG00000008412	4.67875	-1.76114	0.638133	-2.75983	0.00578316	0.951933	Gprc5a
ENSRNOG00000027151	21.3033	-1.21621	0.441565	-2.75431	0.0058816	0.951933	Lrrc58
ENSRNOG00000018520	6.36255	-1.4354	0.521213	-2.75395	0.00588803	0.951933	Nsun6
ENSRNOG00000051372	31.2982	-0.673115	0.244447	-2.75363	0.00589393	0.951933	Mycn
ENSRNOG00000017212	38.0759	-0.589593	0.214539	-2.74819	0.00599248	0.951933	Spsb1
ENSRNOG00000028292	47.5259	0.474127	0.172535	2.748	0.00599596	0.951933	Gart
ENSRNOG00000014902	10.5255	-0.997152	0.363232	-2.74522	0.00604696	0.951933	Stx11
ENSRNOG00000062573	61.4254	-0.443857	0.161685	-2.7452	0.00604743	0.951933	Cd151
ENSRNOG00000002886	75.196	0.49832	0.181606	2.74397	0.00607019	0.951933	Myh10
ENSRNOG00000020533	9.47289	-1.36603	0.497983	-2.74312	0.00608578	0.951933	Htra1
ENSRNOG00000000477	20.7685	0.756349	0.275908	2.74131	0.00611955	0.951933	Daxx
ENSRNOG00000051450	70.7864	-0.374132	0.136639	-2.73811	0.00617926	0.951933	Abracl
ENSRNOG00000060307	13.6546	0.739032	0.270122	2.73592	0.00622053	0.951933	Ten1
ENSRNOG00000005275	6.08858	-1.34851	0.492988	-2.73538	0.00623091	0.951933	Shmt1
ENSRNOG00000013248	11.2749	-1.06931	0.390982	-2.73494	0.00623925	0.951933	Wwc2
ENSRNOG00000028211	14.2562	0.805897	0.295144	2.73052	0.00632337	0.951933	Akap17a
ENSRNOG00000002538	4.09298	-1.41676	0.519422	-2.72758	0.00638014	0.951933	Epb41l5
ENSRNOG00000017129	11.0862	-1.14847	0.421225	-2.72651	0.00640088	0.951933	Ttll4
ENSRNOG00000017915	9.82121	-0.91181	0.334861	-2.72295	0.00647015	0.951933	Dvl2
ENSRNOG00000048660	4.59694	-1.5257	0.560396	-2.72254	0.0064783	0.951933	Haspin
ENSRNOG00000010146	196.869	0.211885	0.0779357	2.71871	0.00655366	0.951933	Ndn
ENSRNOG00000025594	15.7222	0.744872	0.274458	2.71397	0.00664813	0.951933	Scrt1
ENSRNOG00000012147	22.1897	-0.588441	0.216913	-2.7128	0.00667177	0.951933	Nop14
ENSRNOG00000055305	17.2108	-0.866389	0.319496	-2.71174	0.00669316	0.951933	Parvb
ENSRNOG00000012934	56.3344	-0.510681	0.188463	-2.70972	0.00673401	0.951933	Arhgef7
ENSRNOG00000019651	9.42419	-1.13893	0.420636	-2.70764	0.00677639	0.951933	Slc12a4
ENSRNOG00000016725	31.4333	-0.572585	0.211725	-2.70438	0.00684319	0.951933	Elp1
ENSRNOG00000015370	4.81321	-1.63347	0.604077	-2.70407	0.00684951	0.951933	Slc35g2
ENSRNOG00000029792	44.8557	0.652492	0.241483	2.70202	0.00689196	0.951933	NEWGENE_1308171
ENSRNOG00000064429	8.72091	-1.03144	0.382325	-2.69781	0.00697975	0.951933	Snx21
ENSRNOG00000023095	95.3063	0.320499	0.118815	2.69746	0.00698713	0.951933	Npepps
ENSRNOG00000010186	70.5576	-0.475712	0.176461	-2.69584	0.00702108	0.951933	Cdv3
ENSRNOG00000018666	39.3292	0.480484	0.178396	2.69335	0.00707373	0.951933	Gpsm1
ENSRNOG00000008400	7.72097	-1.19026	0.442119	-2.69218	0.00709876	0.951933	Pml
ENSRNOG00000013121	15.5024	0.778269	0.289378	2.68946	0.0071568	0.951933	Mier3
ENSRNOG00000070073	14.3602	-0.836287	0.311029	-2.68878	0.0071714	0.951933	Kti12
ENSRNOG00000019236	37.6675	-0.548158	0.203914	-2.68819	0.00718405	0.951933	Rnf220
ENSRNOG00000017839	27.5539	-0.615955	0.229552	-2.68329	0.00729021	0.951933	Ercc1
ENSRNOG00000015577	12.9356	-0.928897	0.34641	-2.6815	0.00732934	0.951933	Lpar6
ENSRNOG00000008222	17.0921	-0.937607	0.350053	-2.67847	0.00739598	0.951933	Timm9
ENSRNOG00000012087	24.3754	-0.546271	0.20399	-2.67793	0.00740798	0.951933	Ufsp2
ENSRNOG00000004657	54.704	-0.432694	0.161579	-2.67791	0.00740841	0.951933	Sec23a
ENSRNOG00000017505	2.39714	-2.29536	0.857712	-2.67614	0.00744748	0.951933	Aopep
ENSRNOG00000042332	9.77535	-1.22569	0.458531	-2.67308	0.00751593	0.951933	Slc44a5
ENSRNOG00000019861	27.4762	-0.666781	0.249465	-2.67285	0.0075211	0.951933	Tollip
ENSRNOG00000014501	37.0282	0.526044	0.196923	2.67132	0.00755545	0.951933	Zfp638
ENSRNOG00000026115	6.5803	1.49688	0.560489	2.67066	0.00757018	0.951933	Zfp646
ENSRNOG00000021051	68.8599	0.311598	0.11676	2.66871	0.00761434	0.951933	Cyth2
ENSRNOG00000002833	12.3896	-0.854912	0.320418	-2.66811	0.00762785	0.951933	Gsk3b
ENSRNOG00000017116	35.3477	-0.636413	0.238612	-2.66714	0.00764995	0.951933	Zfp532
ENSRNOG00000014240	5.36965	1.65143	0.62002	2.66351	0.00773297	0.954751	Trmt11
ENSRNOG00000004578	34.8891	0.547006	0.205772	2.65831	0.00785339	0.954751	Cthrc1
ENSRNOG00000009078	50.1338	-0.449901	0.169286	-2.65763	0.0078692	0.954751	Mrpl37
ENSRNOG00000060107	4.16891	-1.96673	0.741664	-2.65178	0.00800683	0.954751	Dnajb14
ENSRNOG00000013916	388.41	0.266648	0.100641	2.64949	0.00806129	0.954751	Nefm
ENSRNOG00000001686	5.71387	-1.33604	0.504681	-2.64729	0.00811397	0.954751	Hlcs
ENSRNOG00000018988	4.62123	-1.90893	0.722138	-2.64344	0.0082068	0.954751	Ing5
ENSRNOG00000008173	9.63374	-1.22563	0.464341	-2.63951	0.00830271	0.954751	Sesn3
ENSRNOG00000002722	32.9009	-0.556598	0.21117	-2.63578	0.00839437	0.954751	Sec14l1
ENSRNOG00000053448	60.6411	-0.353443	0.134097	-2.63573	0.00839562	0.954751	Psme3
ENSRNOG00000002171	18.1757	-0.846387	0.321195	-2.63512	0.00841071	0.954751	Phldb2
ENSRNOG00000051564	18.9736	-0.776767	0.294793	-2.63495	0.00841487	0.954751	Rap2a
ENSRNOG00000000495	6.94764	-1.37994	0.524532	-2.6308	0.00851832	0.954751	Uhrf1bp1
ENSRNOG00000033343	5.21048	1.96746	0.748125	2.62985	0.00854227	0.954751	Prss36
ENSRNOG00000068016	9.67321	1.66751	0.634846	2.62664	0.0086232	0.954751	Unknown
ENSRNOG00000017786	20.6924	0.757749	0.288518	2.62635	0.00863051	0.954751	Acta1
ENSRNOG00000012085	24.9716	0.659196	0.251078	2.62546	0.00865324	0.954751	Isca2
ENSRNOG00000006919	25.0526	-0.65878	0.251379	-2.62067	0.00877579	0.954751	Clvs1
ENSRNOG00000014453	56.1788	-0.429723	0.16399	-2.62042	0.0087822	0.954751	Anxa5
ENSRNOG00000009267	5.02607	-1.57766	0.602257	-2.61959	0.00880364	0.954751	B3gnt2
ENSRNOG00000000921	33.7652	0.463406	0.176901	2.61957	0.00880396	0.954751	Ubl3
ENSRNOG00000019965	62.4764	-0.429971	0.164246	-2.61785	0.00884865	0.954751	Tgfb1i1
ENSRNOG00000022593	14.5726	-0.8246	0.315015	-2.61765	0.00885368	0.954751	Pdpr
ENSRNOG00000022260	9.46657	-0.851299	0.325409	-2.61609	0.00889435	0.954751	Senp1
ENSRNOG00000009808	3.88956	1.84379	0.705023	2.61522	0.00891704	0.954751	Ift80
ENSRNOG00000017233	9.28831	-1.04048	0.398498	-2.611	0.00902776	0.954751	Mmachc
ENSRNOG00000007323	19.5221	0.750239	0.287463	2.60986	0.00905789	0.954751	Ric8b
ENSRNOG00000008035	10.4944	-0.971106	0.372227	-2.60891	0.00908316	0.954751	Cinp
ENSRNOG00000002045	28.6483	-0.636598	0.244072	-2.60824	0.00910104	0.954751	Anxa3
ENSRNOG00000024066	11.1964	-0.933887	0.358248	-2.60682	0.00913879	0.954751	Fundc2
ENSRNOG00000010841	63.8902	0.457143	0.175375	2.60666	0.00914301	0.954751	Col8a2
ENSRNOG00000042679	4.34246	-1.89026	0.726168	-2.60306	0.00923951	0.954751	Lcor
ENSRNOG00000025527	13.5217	-0.887041	0.340789	-2.6029	0.00924386	0.954751	Mtcl1
ENSRNOG00000015631	7.25888	-1.04103	0.400421	-2.59985	0.00932658	0.954751	Ippk
ENSRNOG00000011831	4.34681	1.92781	0.741803	2.59882	0.00935448	0.954751	Nudt18
ENSRNOG00000065339	11.1311	-0.979665	0.377268	-2.59673	0.00941147	0.954751	Mars2
ENSRNOG00000017714	26.0187	-0.689787	0.265703	-2.59608	0.00942933	0.954751	Usp3
ENSRNOG00000009653	5.26023	-1.48321	0.571602	-2.59482	0.00946393	0.954751	Numb
ENSRNOG00000038480	7.97317	-0.949977	0.366205	-2.59411	0.0094835	0.954751	Ppp1r36
ENSRNOG00000065861	37.073	-0.520548	0.200962	-2.59027	0.00958997	0.954751	Samd1
ENSRNOG00000029336	16.7814	-0.756886	0.292364	-2.58885	0.00962984	0.954751	Zfp180
ENSRNOG00000018033	21.6757	-0.728176	0.281731	-2.58465	0.00974777	0.954751	Ddx19a
ENSRNOG00000017836	13.8748	-0.950122	0.367723	-2.5838	0.00977177	0.954751	Rrp36
ENSRNOG00000053205	14.8486	0.858927	0.332449	2.58363	0.00977656	0.954751	Gabpa
ENSRNOG00000028227	19.4061	-0.77948	0.30178	-2.58294	0.00979623	0.954751	Pbrm1
ENSRNOG00000067089	7.63403	1.09997	0.426051	2.58179	0.0098289	0.954751	Unknown
ENSRNOG00000027234	4.24381	-1.71263	0.66349	-2.58124	0.00984468	0.954751	Zfp367
ENSRNOG00000002778	20.0766	-0.652226	0.252764	-2.58038	0.00986929	0.954751	Aatf
ENSRNOG00000054468	14.2315	0.854724	0.331506	2.57831	0.0099286	0.954751	Fam219b
ENSRNOG00000015787	11.818	-1.06051	0.411406	-2.57777	0.00994392	0.954751	P3h4
ENSRNOG00000003879	23.7399	0.483534	0.187693	2.57619	0.00998944	0.954751	Rnf167
ENSRNOG00000025991	17.4508	-0.819774	0.318234	-2.57601	0.00999472	0.954751	Pex1
ENSRNOG00000062947	15.2663	0.744879	0.289162	2.57599	0.00999528	0.954751	Unknown
ENSRNOG00000003065	55.4635	0.368447	0.143115	2.57447	0.0100393	0.954751	Glyr1
ENSRNOG00000011745	122.5	-0.291411	0.113255	-2.57305	0.0100805	0.954751	Psma1
ENSRNOG00000058476	52.3369	-0.44934	0.174715	-2.57185	0.0101156	0.954751	Mast2
ENSRNOG00000018840	6.9668	-1.32337	0.514592	-2.57169	0.0101202	0.954751	Rnf40
ENSRNOG00000018359	6.31059	-1.29605	0.504041	-2.57132	0.0101312	0.954751	Smad7
ENSRNOG00000010024	42.4901	-0.472788	0.184079	-2.5684	0.0102169	0.958813	Cyb5r4
ENSRNOG00000007489	30.2774	-0.554533	0.216098	-2.56612	0.0102842	0.961124	Zfp41
ENSRNOG00000009545	15.2331	-0.786596	0.307275	-2.55991	0.0104701	0.974452	Polr1a
ENSRNOG00000009850	36.3102	-0.477872	0.186948	-2.55618	0.0105828	0.98089	St3gal4
ENSRNOG00000017065	12.152	0.893902	0.350181	2.55268	0.0106896	0.984456	Arhgap28
ENSRNOG00000025012	8.69888	-1.03881	0.407048	-2.55206	0.0107087	0.984456	Chat
ENSRNOG00000019154	20.3917	-0.630631	0.24754	-2.54759	0.0108469	0.991127	Zmynd8
ENSRNOG00000017991	2.85468	-1.91792	0.753431	-2.54558	0.0109097	0.991127	Cdk20
ENSRNOG00000023496	6.07142	-1.21258	0.476469	-2.54492	0.0109304	0.991127	Fam189a1
ENSRNOG00000015134	21.9413	-0.511463	0.201068	-2.54373	0.0109675	0.991127	Map3k12
ENSRNOG00000008113	8.39772	-1.19041	0.468176	-2.54266	0.0110013	0.991127	RGD1561149
ENSRNOG00000070689	4.14628	-1.75339	0.690608	-2.5389	0.0111201	0.99365	Tnfrsf22
ENSRNOG00000037428	7.49356	-1.17744	0.464016	-2.53751	0.0111645	0.99365	Zfp605
ENSRNOG00000062279	6.57936	-1.2448	0.49068	-2.53688	0.0111844	0.99365	Cln5
ENSRNOG00000018653	74.4471	-0.359105	0.141591	-2.53622	0.0112057	0.99365	Pfdn1
ENSRNOG00000017945	26.3946	0.602366	0.237712	2.53401	0.0112765	0.996005	Serf1
ENSRNOG00000021440	9.011	-1.19564	0.472186	-2.53213	0.0113372	0.996852	Pptc7
ENSRNOG00000013128	11.3336	-0.926858	0.366522	-2.52879	0.0114455	0.996852	Tmem179
ENSRNOG00000010079	16.1315	-0.834787	0.330292	-2.52742	0.0114904	0.996852	Ca3
ENSRNOG00000017724	69.5039	-0.486345	0.192429	-2.5274	0.011491	0.996852	Sf3b3
ENSRNOG00000011476	10.072	-0.970785	0.38435	-2.52578	0.0115441	0.996852	Nars2
ENSRNOG00000001185	55.0207	0.427172	0.16916	2.52525	0.0115616	0.996852	RGD1311899
ENSRNOG00000014660	4.11258	2.0897	0.827865	2.52421	0.0115959	0.996852	Usp53
ENSRNOG00000065797	11.2128	-0.971742	0.385771	-2.51896	0.0117701	0.999982	Unknown
ENSRNOG00000007552	48.8513	-0.479282	0.190329	-2.51818	0.0117963	0.999982	Arhgap36
ENSRNOG00000011040	26.6426	-0.659233	0.262139	-2.51482	0.0119093	0.999982	Unknown
ENSRNOG00000005362	10.7619	0.948208	0.377396	2.5125	0.0119878	0.999982	Rab3ip
ENSRNOG00000043095	6.16619	-1.59076	0.633327	-2.51175	0.0120136	0.999982	Etv3
ENSRNOG00000003144	8.30737	-1.04815	0.417359	-2.51138	0.0120259	0.999982	Gprc5c
ENSRNOG00000007213	91.8985	0.314221	0.125192	2.50991	0.0120763	0.999982	Yars1
ENSRNOG00000013353	15.3153	0.637759	0.254218	2.50871	0.0121172	0.999982	Tmem260
ENSRNOG00000034075	59.7002	-0.444788	0.177341	-2.50809	0.0121386	0.999982	Ube2ql1
ENSRNOG00000013828	11.0934	0.906903	0.362115	2.50446	0.0122637	0.999982	Sirt3
ENSRNOG00000020652	3.71956	-1.54097	0.615872	-2.50209	0.0123464	0.999982	Tgfb1
ENSRNOG00000000940	4.25646	-1.82521	0.731768	-2.49425	0.0126224	0.999982	Flt1
ENSRNOG00000043328	48.9308	0.411453	0.164998	2.49368	0.0126425	0.999982	Chmp2a
ENSRNOG00000066798	29.9804	-0.729693	0.292652	-2.49338	0.0126532	0.999982	Peg10
ENSRNOG00000027024	4.89525	-1.42508	0.572144	-2.49077	0.0127467	0.999982	Rgs16
ENSRNOG00000006328	10.0204	-0.855488	0.343544	-2.49018	0.0127677	0.999982	Wwp1
ENSRNOG00000017307	79.1146	-0.400117	0.160887	-2.48694	0.0128846	0.999982	Prss23
ENSRNOG00000011647	15.4692	-0.728238	0.293257	-2.48328	0.0130179	0.999982	S100a6
ENSRNOG00000026447	6.48581	-1.17579	0.47408	-2.48015	0.0131328	0.999982	Disp3
ENSRNOG00000062466	36.8326	-0.539581	0.217735	-2.47815	0.0132065	0.999982	Unknown
ENSRNOG00000009495	45.6462	-0.503365	0.203155	-2.47774	0.0132217	0.999982	Src
ENSRNOG00000001729	34.4444	-0.411962	0.16637	-2.47617	0.0132799	0.999982	Xxylt1
ENSRNOG00000016777	24.4546	0.500547	0.20235	2.47366	0.0133736	0.999982	R3hcc1
ENSRNOG00000028517	10.9806	-0.927266	0.375058	-2.47233	0.0134235	0.999982	Rhno1
ENSRNOG00000017712	49.5722	0.479852	0.194103	2.47216	0.0134299	0.999982	Cartpt
ENSRNOG00000048733	44.3097	-0.428538	0.17337	-2.47181	0.0134431	0.999982	Nup62
ENSRNOG00000066365	4.92105	1.48557	0.601066	2.47156	0.0134525	0.999982	Unknown
ENSRNOG00000010997	3.87209	-1.75778	0.711716	-2.46978	0.0135197	0.999982	Ednrb
ENSRNOG00000006400	44.9045	-0.405032	0.164341	-2.46458	0.0137173	0.999982	Tbc1d14
ENSRNOG00000001259	7.03102	-1.1158	0.452814	-2.46414	0.0137343	0.999982	Cux2
ENSRNOG00000026271	5.82776	-1.30041	0.528178	-2.46208	0.0138135	0.999982	Tmem245
ENSRNOG00000059550	23.9195	0.557416	0.226579	2.46014	0.0138883	0.999982	Ppp1r8
ENSRNOG00000007445	12.6794	0.795655	0.32345	2.4599	0.0138976	0.999982	Asph
ENSRNOG00000015534	27.7119	-0.5822	0.237103	-2.45548	0.0140698	0.999982	Cnep1r1
ENSRNOG00000033624	10.5732	-1.02377	0.417099	-2.4545	0.0141082	0.999982	Zfp426
ENSRNOG00000006420	13.7475	-0.836691	0.341257	-2.45179	0.0142147	0.999982	Rbm38
ENSRNOG00000034015	103.482	-0.311214	0.127064	-2.44927	0.0143146	0.999982	Capn2
ENSRNOG00000017419	10.6161	-0.901346	0.368687	-2.44474	0.0144955	0.999982	Map3k4
ENSRNOG00000018452	11.1176	-0.984832	0.402929	-2.44418	0.014518	0.999982	Unc13a
ENSRNOG00000019638	52.7619	-0.345294	0.141301	-2.44368	0.0145385	0.999982	Lmna
ENSRNOG00000018267	3.74717	1.73615	0.710705	2.44285	0.0145717	0.999982	B3gnt7
ENSRNOG00000015777	37.4196	-0.566015	0.232181	-2.43782	0.0147763	0.999982	Mex3c
ENSRNOG00000007446	6.65329	1.12869	0.463256	2.43642	0.0148333	0.999982	Apip
ENSRNOG00000004650	30.1412	-0.823528	0.338032	-2.43624	0.0148407	0.999982	Begain
ENSRNOG00000043044	240.282	-0.251275	0.103263	-2.43335	0.0149599	0.999982	Cnn2
ENSRNOG00000004624	148.021	0.325178	0.133696	2.43222	0.0150064	0.999982	Rnd3
ENSRNOG00000010813	36.2853	-0.422511	0.17378	-2.43129	0.0150451	0.999982	Tspan14
ENSRNOG00000016246	48.9989	-0.371579	0.153075	-2.42744	0.0152059	0.999982	Tshz1
ENSRNOG00000022720	11.8919	-1.38903	0.572317	-2.42703	0.0152232	0.999982	Usp37
ENSRNOG00000012051	7.67242	0.9221	0.380138	2.4257	0.0152791	0.999982	Ncaph
ENSRNOG00000001222	21.2975	0.506259	0.20895	2.42288	0.0153981	0.999982	Ube2g2
ENSRNOG00000019400	34.4979	-0.55691	0.230085	-2.42045	0.0155012	0.999982	Dag1
ENSRNOG00000027204	33.0047	-0.530985	0.219435	-2.41978	0.0155297	0.999982	Map6
ENSRNOG00000010967	15.3174	-0.675659	0.27992	-2.41376	0.015789	0.999982	Cdc37l1
ENSRNOG00000016456	5.00839	-1.3235	0.548531	-2.41281	0.0158299	0.999982	Il33
ENSRNOG00000052840	3.46541	-1.86043	0.772237	-2.40914	0.01599	0.999982	Tanc2
ENSRNOG00000020358	137.119	0.293379	0.121798	2.40873	0.0160081	0.999982	Ptov1
ENSRNOG00000043374	5.49926	-1.2897	0.536174	-2.40538	0.0161558	0.999982	RGD1566099
ENSRNOG00000009870	12.7286	-0.928923	0.386189	-2.40536	0.0161567	0.999982	Tmem88
ENSRNOG00000012447	3.92953	1.59043	0.661371	2.40474	0.0161839	0.999982	Setd6
ENSRNOG00000065954	5.92509	-1.19308	0.49624	-2.40424	0.0162059	0.999982	Unknown
ENSRNOG00000001654	11.5784	-0.887431	0.369202	-2.40364	0.0162326	0.999982	Cpox
ENSRNOG00000065260	8.13325	-0.969343	0.40336	-2.40317	0.0162535	0.999982	Unknown
ENSRNOG00000063817	2.69587	-1.77358	0.73865	-2.40111	0.0163452	0.999982	Unknown
ENSRNOG00000002097	8.25134	1.14674	0.47767	2.4007	0.0163638	0.999982	Rasl11b
ENSRNOG00000025512	8.5638	-0.993484	0.413857	-2.40055	0.0163704	0.999982	Mettl17
ENSRNOG00000005492	24.2906	-0.639788	0.266758	-2.39838	0.0164676	0.999982	Hpcal1
ENSRNOG00000013535	9.05252	-0.970058	0.404593	-2.39761	0.0165022	0.999982	Cdh6
ENSRNOG00000003847	4.82419	-1.10963	0.463936	-2.39177	0.0167671	0.999982	Gid4
ENSRNOG00000013959	8.27728	1.03613	0.433384	2.3908	0.0168118	0.999982	Skor1
ENSRNOG00000013898	23.3001	-0.553431	0.231534	-2.39028	0.0168355	0.999982	Cdca4
ENSRNOG00000068008	41.6328	-0.455534	0.19068	-2.38899	0.0168946	0.999982	Unknown
ENSRNOG00000050841	9.18019	-0.960231	0.402035	-2.38843	0.0169207	0.999982	Ache
ENSRNOG00000019850	6.6303	1.12145	0.470829	2.38187	0.017225	0.999982	Speg
ENSRNOG00000006426	5.93318	-1.27774	0.536656	-2.38093	0.0172691	0.999982	Syt1
ENSRNOG00000060750	31.2826	-0.479023	0.201245	-2.38029	0.0172989	0.999982	Rnf111
ENSRNOG00000050834	5.06611	-1.55128	0.652275	-2.37826	0.0173946	0.999982	Fam102a
ENSRNOG00000055648	20.5178	0.471329	0.198394	2.37573	0.0175145	0.999982	Haus7
ENSRNOG00000029360	189.116	-0.254973	0.10736	-2.37493	0.0175523	0.999982	Serinc1
ENSRNOG00000054751	2.38815	-2.43869	1.02824	-2.3717	0.0177064	0.999982	Lmbrd2
ENSRNOG00000016460	56.2924	-0.409672	0.173197	-2.36536	0.0180126	0.999982	Clu
ENSRNOG00000028047	6.65143	-1.2989	0.549179	-2.36517	0.0180218	0.999982	Mecr
ENSRNOG00000019666	56.5955	0.334084	0.141398	2.36272	0.0181415	0.999982	Ubxn1
ENSRNOG00000004549	25.5861	0.637879	0.270191	2.36085	0.0182332	0.999982	Dhx40
ENSRNOG00000004577	15.841	-0.91794	0.388898	-2.36036	0.0182572	0.999982	Fez2
ENSRNOG00000059406	12.9065	0.699321	0.296491	2.35866	0.018341	0.999982	Ier5
ENSRNOG00000012923	9.73091	-0.804311	0.341089	-2.35807	0.0183704	0.999982	Rprd1b
ENSRNOG00000004621	264.198	-0.239413	0.101544	-2.35772	0.0183874	0.999982	Rtn4
ENSRNOG00000006587	43.4506	-0.44	0.186666	-2.35715	0.018416	0.999982	Setd3
ENSRNOG00000003897	256.03	0.262386	0.111377	2.35585	0.0184805	0.999982	Col1a1
ENSRNOG00000019299	15.7786	-0.653853	0.277722	-2.35434	0.0185554	0.999982	Edem2
ENSRNOG00000016623	35.999	0.5592	0.237706	2.35248	0.0186485	0.999982	Tmeff2
ENSRNOG00000004430	12.1272	0.766242	0.326054	2.35005	0.018771	0.999982	Cep131
ENSRNOG00000067589	13.703	0.802089	0.34149	2.34879	0.0188344	0.999982	Fbxo45
ENSRNOG00000023733	6.10805	0.994779	0.423836	2.34708	0.018921	0.999982	Unknown
ENSRNOG00000004968	4.22903	2.01618	0.859067	2.34694	0.0189285	0.999982	Ncapg2
ENSRNOG00000020239	5.64285	-1.14227	0.487153	-2.34479	0.0190376	0.999982	Capn15
ENSRNOG00000064728	3.97934	-1.34171	0.572291	-2.34446	0.0190545	0.999982	Unknown
ENSRNOG00000016815	10.8954	0.829884	0.354089	2.34372	0.0190926	0.999982	Tmem135
ENSRNOG00000007541	30.2542	-0.468853	0.200291	-2.34086	0.0192396	0.999982	Fhl3
ENSRNOG00000002630	30.7729	-0.55368	0.236577	-2.34037	0.0192644	0.999982	Cnot8
ENSRNOG00000002039	11.3855	0.882241	0.377017	2.34006	0.0192808	0.999982	Evi5
ENSRNOG00000001283	16.3973	-0.547383	0.234029	-2.33895	0.0193379	0.999982	Anapc7
ENSRNOG00000001982	6.4219	-1.21927	0.521306	-2.33888	0.0193418	0.999982	Cblb
ENSRNOG00000017408	8.82494	-0.869531	0.371811	-2.33864	0.0193542	0.999982	Fhip1b
ENSRNOG00000062357	22.2901	0.528777	0.226121	2.33847	0.019363	0.999982	Unknown
ENSRNOG00000019653	30.0846	-0.614402	0.262744	-2.33841	0.0193661	0.999982	Csrnp2
ENSRNOG00000027489	15.2796	-0.872497	0.373145	-2.33823	0.0193755	0.999982	Mn1
ENSRNOG00000064322	10.4716	-0.95951	0.410494	-2.33745	0.0194157	0.999982	Hoxa9
ENSRNOG00000015488	8.93175	-1.08032	0.462738	-2.33463	0.0195626	0.999982	Tead1
ENSRNOG00000002050	10.5658	-0.655174	0.280663	-2.33438	0.0195759	0.999982	Igfbp7
ENSRNOG00000009974	11.7146	-0.690975	0.296182	-2.33294	0.0196514	0.999982	Coq3
ENSRNOG00000037430	31.7974	-0.47861	0.205436	-2.32973	0.0198204	0.999982	Chfr
ENSRNOG00000020643	63.3744	-0.352607	0.151367	-2.32948	0.0198338	0.999982	Bub3
ENSRNOG00000018914	23.2633	0.530518	0.227768	2.32921	0.019848	0.999982	Napg
ENSRNOG00000015233	35.0246	0.413693	0.177682	2.32827	0.0198976	0.999982	Etfa
ENSRNOG00000026918	6.25155	-0.866353	0.372222	-2.32751	0.0199379	0.999982	RGD1308065
ENSRNOG00000023226	199.222	-0.197391	0.084816	-2.32728	0.0199504	0.999982	S100a10
ENSRNOG00000002797	4.15379	-1.80409	0.775882	-2.32521	0.0200605	0.999982	Gpr156
ENSRNOG00000017493	27.9411	0.56307	0.242366	2.32322	0.0201673	0.999982	Pias2
ENSRNOG00000054497	12.2591	-1.34455	0.580032	-2.31806	0.0204463	0.999982	Taf4
ENSRNOG00000018408	13.2448	0.7663	0.3307	2.3172	0.0204926	0.999982	RGD1307554
ENSRNOG00000036813	3.75215	-1.35824	0.586339	-2.31647	0.0205328	0.999982	Ndrg3
ENSRNOG00000015084	18.8703	0.633671	0.273611	2.31595	0.0205609	0.999982	Necab2
ENSRNOG00000069967	60.8538	-0.37095	0.160186	-2.31575	0.0205719	0.999982	Sumo4
ENSRNOG00000002512	10.2832	-0.73597	0.317834	-2.31558	0.0205812	0.999982	Gpatch2
ENSRNOG00000055858	2.41311	2.60061	1.124	2.3137	0.020684	0.999982	Myb
ENSRNOG00000005135	10.5437	-0.887125	0.383553	-2.31292	0.0207273	0.999982	Bclaf3
ENSRNOG00000020468	4.20033	-1.17842	0.510145	-2.30998	0.0208893	0.999982	Stard4
ENSRNOG00000051682	10.3706	0.843598	0.36529	2.3094	0.0209216	0.999982	Zcchc9
ENSRNOG00000008376	20.6052	-0.682664	0.295648	-2.30904	0.0209412	0.999982	Slc2a3
ENSRNOG00000010023	12.1435	-0.750094	0.324872	-2.3089	0.0209494	0.999982	Slc33a1
ENSRNOG00000017489	9.21512	-0.888099	0.384831	-2.30776	0.0210124	0.999982	Gse1
ENSRNOG00000004813	23.7036	-0.464524	0.201611	-2.30406	0.0212194	0.999982	Rtcb
ENSRNOG00000018296	14.9162	-0.764615	0.331946	-2.30343	0.0212545	0.999982	Anapc10
ENSRNOG00000007486	8.79558	-0.844626	0.366718	-2.3032	0.0212675	0.999982	Atg7
ENSRNOG00000017291	9.53547	0.92038	0.399709	2.30263	0.0212998	0.999982	Sord
ENSRNOG00000001852	61.3435	0.402893	0.175389	2.29715	0.0216105	0.999982	Ergic2
ENSRNOG00000066445	55.243	0.380527	0.165762	2.29562	0.0216976	0.999982	Unknown
ENSRNOG00000005285	9.88424	0.840805	0.366425	2.29462	0.0217552	0.999982	Fbxo33
ENSRNOG00000017777	44.2524	-0.453136	0.197631	-2.29283	0.0218576	0.999982	Ahcy
ENSRNOG00000020847	17.1266	-0.735717	0.321057	-2.29154	0.021932	0.999982	Elp6
ENSRNOG00000002835	85.7931	0.318077	0.138902	2.28994	0.022025	0.999982	Luc7l3
ENSRNOG00000006895	26.4732	-0.580483	0.253533	-2.28958	0.0220457	0.999982	Vps53
ENSRNOG00000017225	7.53886	-1.15004	0.502872	-2.28694	0.0221995	0.999982	Fhip2a
ENSRNOG00000029866	11.5668	-0.752253	0.328998	-2.2865	0.0222251	0.999982	Dennd6b
ENSRNOG00000069956	18.5215	-0.568099	0.248579	-2.28538	0.0222904	0.999982	Unknown
ENSRNOG00000017919	16.1741	-0.759865	0.332538	-2.28505	0.0223102	0.999982	Nup133
ENSRNOG00000005377	28.1047	-0.529347	0.231777	-2.28386	0.0223798	0.999982	Tmem11
ENSRNOG00000069694	3.15946	-2.14801	0.941103	-2.28244	0.0224635	0.999982	Unknown
ENSRNOG00000036742	114.597	0.229506	0.100579	2.28184	0.0224988	0.999982	Uqcrc2
ENSRNOG00000011156	17.6229	0.611203	0.267918	2.2813	0.0225305	0.999982	Clstn3
ENSRNOG00000057626	88.5908	-0.367204	0.161059	-2.27993	0.0226119	0.999982	Pgd
ENSRNOG00000009615	30.7332	-0.516477	0.226699	-2.27826	0.0227113	0.999982	Mtor
ENSRNOG00000018092	6.20454	1.28267	0.563175	2.27756	0.0227526	0.999982	Cd83
ENSRNOG00000008810	20.9977	-0.584368	0.256583	-2.2775	0.0227566	0.999982	Nsmf
ENSRNOG00000004826	12.4385	-0.754691	0.331701	-2.27521	0.0228933	0.999982	Sos2
ENSRNOG00000018848	71.0109	0.329939	0.145055	2.27458	0.0229312	0.999982	Eif1b
ENSRNOG00000053680	30.9643	0.556214	0.244606	2.27392	0.0229709	0.999982	Kansl1
ENSRNOG00000009812	28.8591	-0.612505	0.269575	-2.27212	0.0230795	0.999982	Sbf2
ENSRNOG00000017647	6.36562	1.02357	0.450586	2.27164	0.0231082	0.999982	Zc3h8
ENSRNOG00000020010	19.6572	0.644389	0.283966	2.26925	0.0232532	0.999982	Kctd13
ENSRNOG00000053923	58.0003	-0.325448	0.143421	-2.26918	0.0232577	0.999982	Thap12
ENSRNOG00000001851	5.12393	-1.31227	0.578595	-2.26803	0.0233271	0.999982	Far2
ENSRNOG00000001427	14.4575	-0.693066	0.305838	-2.26612	0.023444	0.999982	Orai2
ENSRNOG00000016780	9.59396	-0.965653	0.426517	-2.26405	0.0235713	0.999982	RGD1310951
ENSRNOG00000026239	4.83342	1.50882	0.66701	2.26206	0.0236938	0.999982	Arid4a
ENSRNOG00000037931	6.26198	-1.4345	0.63451	-2.2608	0.0237715	0.999982	Plaur
ENSRNOG00000007111	54.1782	-0.358248	0.158522	-2.25993	0.0238255	0.999982	Nrdc
ENSRNOG00000037402	60.4641	0.295866	0.130994	2.25863	0.0239063	0.999982	Unknown
ENSRNOG00000017513	16.1138	-0.68487	0.303549	-2.25621	0.0240578	0.999982	Miga2
ENSRNOG00000012709	12.0372	-0.806128	0.357515	-2.25481	0.0241454	0.999982	Bag2
ENSRNOG00000066348	3.10317	1.6166	0.717004	2.25466	0.0241544	0.999982	Unknown
ENSRNOG00000012684	42.2731	-0.499979	0.221777	-2.25442	0.0241698	0.999982	Bloc1s2
ENSRNOG00000012394	17.3104	-0.731575	0.324641	-2.25349	0.0242283	0.999982	Bcl2l13
ENSRNOG00000015699	24.9147	0.522622	0.232045	2.25225	0.0243066	0.999982	Lman2l
ENSRNOG00000013178	31.113	-0.568422	0.252453	-2.2516	0.0243479	0.999982	Cmip
ENSRNOG00000008890	5.96924	-1.19817	0.532578	-2.24975	0.0244647	0.999982	Slc18a2
ENSRNOG00000011504	15.865	0.755299	0.33576	2.24952	0.0244793	0.999982	Akap2
ENSRNOG00000010984	6.37641	-1.04395	0.464209	-2.24889	0.0245197	0.999982	Anxa11
ENSRNOG00000024870	10.8238	-0.89915	0.399982	-2.24798	0.0245777	0.999982	Anks1b
ENSRNOG00000010890	25.3745	0.520159	0.231439	2.2475	0.0246081	0.999982	Bmp1
ENSRNOG00000061270	63.6852	-0.404777	0.180196	-2.24631	0.0246842	0.999982	Git1
ENSRNOG00000027797	19.7426	0.479265	0.213363	2.24625	0.0246882	0.999982	Nit2
ENSRNOG00000010034	32.8043	-0.473622	0.211368	-2.24074	0.0250427	0.999982	Asah1
ENSRNOG00000008994	97.8453	-0.308094	0.137637	-2.23845	0.0251915	0.999982	Arpc4
ENSRNOG00000064584	28.0923	-0.51133	0.228578	-2.23701	0.0252857	0.999982	Rit1
ENSRNOG00000010922	34.2219	-0.370848	0.165802	-2.23669	0.0253065	0.999982	Ppp2r1b
ENSRNOG00000001410	3.68545	1.52975	0.684174	2.2359	0.0253582	0.999982	Gigyf1
ENSRNOG00000068207	4.68999	-1.17485	0.526075	-2.23324	0.0255328	0.999982	Unknown
ENSRNOG00000060846	2.49975	-2.13552	0.956553	-2.23251	0.0255809	0.999982	Morc4
ENSRNOG00000068218	22.2817	-0.51426	0.230444	-2.2316	0.0256413	0.999982	Unknown
ENSRNOG00000033316	3.75438	-1.46468	0.656342	-2.23158	0.0256428	0.999982	Foxo4
ENSRNOG00000013064	10.9297	-0.795108	0.356532	-2.23012	0.0257396	0.999982	Lrp8
ENSRNOG00000066042	12.7916	-0.828668	0.371993	-2.22764	0.0259044	0.999982	Abcb1b
ENSRNOG00000007764	11.1972	-0.789394	0.35441	-2.22735	0.0259239	0.999982	Frmd4b
ENSRNOG00000052296	7.21502	0.844354	0.379567	2.22452	0.0261137	0.999982	Shank3
ENSRNOG00000007136	41.411	-0.410633	0.184767	-2.22244	0.0262535	0.999982	Anxa7
ENSRNOG00000019630	9.38013	-0.902789	0.406414	-2.22135	0.0263271	0.999982	Hacl1
ENSRNOG00000013623	2.8868	-1.7859	0.804015	-2.22122	0.0263357	0.999982	Amer2
ENSRNOG00000007442	46.478	0.36391	0.163962	2.21948	0.0264541	0.999982	Ubl7
ENSRNOG00000009264	6.08333	1.2534	0.564737	2.21943	0.0264574	0.999982	Erc1
ENSRNOG00000008981	50.3562	-0.352244	0.1588	-2.21817	0.0265435	0.999982	Pdcd6ip
ENSRNOG00000065264	102.925	-0.270555	0.122011	-2.21747	0.0265913	0.999982	Sox12
ENSRNOG00000004320	2.03709	-2.31094	1.04279	-2.21612	0.0266835	0.999982	Tgm4
ENSRNOG00000051711	48.4062	-0.383926	0.173277	-2.21568	0.0267135	0.999982	Kpna1
ENSRNOG00000009113	84.1782	0.299732	0.135306	2.21521	0.0267455	0.999982	Marcksl1
ENSRNOG00000016837	4.0994	1.58478	0.71564	2.2145	0.0267945	0.999982	Ckm
ENSRNOG00000004353	7.94694	-1.01131	0.456782	-2.21399	0.0268297	0.999982	Ppfia2
ENSRNOG00000008673	130.791	-0.214449	0.0969025	-2.21303	0.0268953	0.999982	Arpc3
ENSRNOG00000016366	11.1078	0.901234	0.407381	2.21226	0.0269485	0.999982	Colec12
ENSRNOG00000002248	8.89863	-0.78131	0.353449	-2.21053	0.0270683	0.999982	Fryl
ENSRNOG00000010543	56.7168	-0.336976	0.152583	-2.20848	0.0272109	0.999982	Srpra
ENSRNOG00000005130	52.2302	-0.352033	0.159511	-2.20695	0.0273175	0.999982	Ogdh
ENSRNOG00000007752	29.7842	0.498822	0.226366	2.20361	0.0275517	0.999982	Zmynd19
ENSRNOG00000021099	3.3473	-1.81425	0.823845	-2.20217	0.0276534	0.999982	Lysmd1
ENSRNOG00000020336	8.9067	1.53432	0.69684	2.20182	0.0276779	0.999982	Ezh1
ENSRNOG00000011953	29.5233	-0.60135	0.273189	-2.20122	0.0277204	0.999982	Supt16h
ENSRNOG00000012928	14.1518	-0.721051	0.327952	-2.19865	0.027903	0.999982	Prmt9
ENSRNOG00000004111	15.9164	-0.603339	0.274466	-2.19823	0.0279329	0.999982	Soat1
ENSRNOG00000043419	40.34	0.435471	0.198195	2.19718	0.0280073	0.999982	Hist3h2ba
ENSRNOG00000001620	4.02249	-1.45285	0.66135	-2.1968	0.0280349	0.999982	Prdm15
ENSRNOG00000021256	5.04679	-1.13523	0.516944	-2.19604	0.0280888	0.999982	Adra1d
ENSRNOG00000013252	6.46897	-1.06222	0.483925	-2.195	0.0281636	0.999982	Cwc27
ENSRNOG00000001273	22.5592	0.651185	0.296712	2.19467	0.0281872	0.999982	Psmg3
ENSRNOG00000065147	8.90752	0.976095	0.444808	2.19442	0.0282052	0.999982	Unknown
ENSRNOG00000047491	38.8496	0.359551	0.16385	2.19439	0.0282076	0.999982	AABR07037520.1
ENSRNOG00000016560	15.1617	0.785778	0.358305	2.19304	0.0283045	0.999982	Card19
ENSRNOG00000007416	16.3036	0.562847	0.25698	2.19024	0.0285069	0.999982	Clp1
ENSRNOG00000010694	38.5483	-0.488726	0.223188	-2.18975	0.0285425	0.999982	Tpbg
ENSRNOG00000006380	114.295	0.228114	0.104184	2.18953	0.0285587	0.999982	Srsf6
ENSRNOG00000010729	21.9241	0.678159	0.309828	2.18882	0.0286098	0.999982	Usp8
ENSRNOG00000009019	19.3083	-0.549408	0.251047	-2.18847	0.0286353	0.999982	Slc6a6
ENSRNOG00000004084	8.33578	-0.823613	0.37652	-2.18743	0.028711	0.999982	Lratd1
ENSRNOG00000026937	6.00948	1.15143	0.526959	2.18504	0.0288857	0.999982	Arsk
ENSRNOG00000028063	8.44494	-0.84964	0.388952	-2.18443	0.0289304	0.999982	Tmem38b
ENSRNOG00000002369	6.41692	-0.909215	0.416395	-2.18354	0.0289961	0.999982	Rgs8
ENSRNOG00000012962	6.11089	-0.985876	0.451512	-2.1835	0.0289991	0.999982	Nudt16
ENSRNOG00000020889	45.4863	-0.353166	0.161777	-2.18304	0.0290327	0.999982	Nucb1
ENSRNOG00000034071	32.2188	0.426808	0.195513	2.18302	0.0290344	0.999982	Chmp4bl1
ENSRNOG00000022084	7.25232	0.982988	0.450369	2.18263	0.0290633	0.999982	Sox14
ENSRNOG00000008203	4.58794	-1.25341	0.574283	-2.18257	0.0290678	0.999982	Synpr
ENSRNOG00000004186	9.67191	-0.69464	0.318478	-2.18112	0.0291745	0.999982	Snx13
ENSRNOG00000019433	62.5162	0.313565	0.143923	2.1787	0.0293543	0.999982	Rab3a
ENSRNOG00000021890	41.4475	0.382152	0.175413	2.17858	0.0293627	0.999982	Nob1
ENSRNOG00000068345	4.36938	-1.6184	0.742895	-2.1785	0.0293685	0.999982	Unknown
ENSRNOG00000027747	4.58086	-1.36428	0.626644	-2.17713	0.029471	0.999982	Ninl
ENSRNOG00000020013	10.6904	-0.708834	0.325724	-2.17618	0.0295418	0.999982	Psrc1
ENSRNOG00000012343	12.7499	-0.73612	0.338322	-2.1758	0.0295702	0.999982	Pdp2
ENSRNOG00000019834	421.065	-0.175733	0.0808182	-2.17443	0.0296731	0.999982	Hsp90ab1
ENSRNOG00000006761	5.61859	0.955111	0.439342	2.17396	0.0297082	0.999982	Sh3gl2
ENSRNOG00000069300	36.5851	-0.472518	0.217435	-2.17315	0.0297692	0.999982	Arl4a
ENSRNOG00000043426	4.70375	-1.25833	0.579319	-2.17208	0.0298496	0.999982	Kyat3
ENSRNOG00000020342	6.00725	-1.1831	0.544706	-2.17199	0.0298561	0.999982	Samd11
ENSRNOG00000006148	77.311	-0.302265	0.139172	-2.17189	0.0298643	0.999982	RGD1310352
ENSRNOG00000007077	13.6226	-0.765536	0.352609	-2.17106	0.0299266	0.999982	Fem1b
ENSRNOG00000028556	17.1306	0.494865	0.227957	2.17087	0.0299411	0.999982	Usp30
ENSRNOG00000070983	23.5373	-0.527572	0.243034	-2.17077	0.0299483	0.999982	Unknown
ENSRNOG00000018687	26.316	-0.614757	0.283212	-2.17066	0.0299569	0.999982	Fbxw2
ENSRNOG00000033065	8.17754	-1.10527	0.509231	-2.17047	0.0299712	0.999982	Rad50
ENSRNOG00000062231	6.81829	1.04372	0.481117	2.16937	0.0300545	0.999982	FAM120C
ENSRNOG00000002185	23.4975	-0.511905	0.236043	-2.16869	0.0301062	0.999982	Pgm2
ENSRNOG00000025059	36.9533	-0.411815	0.19002	-2.16722	0.0302182	0.999982	Nxph4
ENSRNOG00000011824	3.67007	-1.78015	0.821474	-2.16702	0.0302335	0.999982	Trh
ENSRNOG00000027936	9.49184	0.73871	0.341001	2.1663	0.0302882	0.999982	Ccdc8
ENSRNOG00000047466	5.99317	-1.12713	0.520772	-2.16434	0.0304381	0.999982	Bdnf
ENSRNOG00000005326	26.8026	-0.437748	0.202318	-2.16366	0.0304906	0.999982	Cnrip1
ENSRNOG00000002823	41.0748	-0.405767	0.187924	-2.15921	0.0308337	0.999982	Mapk9
ENSRNOG00000017494	7.43782	-0.876359	0.405884	-2.15914	0.0308396	0.999982	Acp6
ENSRNOG00000033101	30.0994	-0.527795	0.24461	-2.1577	0.0309514	0.999982	Myo18a
ENSRNOG00000003029	470.061	0.15648	0.0725227	2.15767	0.0309535	0.999982	Calr
ENSRNOG00000016001	38.7823	0.386971	0.179365	2.15746	0.0309702	0.999982	Chmp1a
ENSRNOG00000033893	17.1761	-0.513124	0.237934	-2.15658	0.0310384	0.999982	Cacna1h
ENSRNOG00000022877	68.802	0.300248	0.139253	2.15614	0.0310731	0.999982	Poldip3
ENSRNOG00000002262	18.3612	-0.641737	0.297692	-2.1557	0.0311068	0.999982	Enoph1
ENSRNOG00000033625	4.8233	-1.05511	0.489454	-2.1557	0.0311074	0.999982	AABR07027015.1
ENSRNOG00000054294	8.46507	-0.892694	0.414152	-2.15547	0.031125	0.999982	Rprd2
ENSRNOG00000006298	7.02274	-0.786027	0.364776	-2.15482	0.0311757	0.999982	Cpne3
ENSRNOG00000027707	14.1979	0.660903	0.30673	2.15467	0.0311874	0.999982	Exd2
ENSRNOG00000010673	17.9341	0.485384	0.22542	2.15324	0.0312997	0.999982	Eral1
ENSRNOG00000038883	42.1744	0.344706	0.160096	2.15312	0.031309	0.999982	Ilrun
ENSRNOG00000052307	39.8052	-0.419823	0.195028	-2.15263	0.0313477	0.999982	Spats2
ENSRNOG00000003980	42.7445	-0.361645	0.168051	-2.152	0.0313974	0.999982	Ttc1
ENSRNOG00000038102	10.2897	-0.893928	0.415605	-2.15091	0.0314835	0.999982	Elmod3
ENSRNOG00000034237	6.75613	-0.960461	0.446734	-2.14996	0.0315581	0.999982	Rpl39
ENSRNOG00000017445	74.1853	0.361313	0.168111	2.14925	0.0316146	0.999982	Tubb2b
ENSRNOG00000009222	7.00971	-0.932452	0.433948	-2.14876	0.031653	0.999982	Epha2
ENSRNOG00000018097	20.5184	-0.610953	0.284897	-2.14447	0.0319949	0.999982	Emc1
ENSRNOG00000070503	10.8374	-0.747479	0.34859	-2.1443	0.0320092	0.999982	Unknown
ENSRNOG00000034106	10.8397	-0.752087	0.351419	-2.14014	0.0323433	0.999982	AC127887.1
ENSRNOG00000008688	3.51218	1.68442	0.787379	2.13928	0.0324132	0.999982	Usp45
ENSRNOG00000020851	196.357	-0.203372	0.095168	-2.13698	0.0325998	0.999982	Aplp1
ENSRNOG00000001408	37.629	0.430826	0.201848	2.13441	0.032809	0.999982	Actl6b
ENSRNOG00000010861	60.0466	-0.354288	0.166034	-2.13382	0.0328572	0.999982	Atad1
ENSRNOG00000017164	4.65791	-1.53026	0.717279	-2.13342	0.0328902	0.999982	Afap1l2
ENSRNOG00000027456	2.85501	-2.04444	0.958539	-2.13287	0.0329356	0.999982	Cdc42bpg
ENSRNOG00000001072	2.84434	-1.59978	0.750067	-2.13285	0.0329373	0.999982	Cers4
ENSRNOG00000014504	19.1278	-0.938783	0.440491	-2.13122	0.033071	0.999982	Il1r1
ENSRNOG00000056756	122.888	-0.233599	0.109689	-2.12965	0.0332006	0.999982	Actn1
ENSRNOG00000012886	6.84592	-0.79409	0.37317	-2.12796	0.0333404	0.999982	Maff
ENSRNOG00000030285	3.20224	1.83479	0.862263	2.12788	0.0333471	0.999982	Epha3
ENSRNOG00000064385	273.886	-0.198646	0.0933826	-2.12723	0.0334009	0.999982	Ftl1
ENSRNOG00000058940	2.11452	-2.11917	0.996228	-2.12719	0.0334039	0.999982	Rab11fip1
ENSRNOG00000005108	7.32506	-1.01525	0.477696	-2.12531	0.0335608	0.999982	Wfs1
ENSRNOG00000025051	7.77385	0.863441	0.406608	2.12352	0.0337103	0.999982	Tal1
ENSRNOG00000020300	5.11813	-1.31894	0.621484	-2.12224	0.0338178	0.999982	Lsp1
ENSRNOG00000001867	24.4299	-0.541979	0.255408	-2.12201	0.0338368	0.999982	Snap29
ENSRNOG00000007299	19.877	0.70627	0.33304	2.12068	0.0339492	0.999982	Caap1
ENSRNOG00000011445	147.621	-0.218183	0.102897	-2.1204	0.0339721	0.999982	Nkain1
ENSRNOG00000015630	120.939	-0.278485	0.131343	-2.12029	0.0339812	0.999982	Cct7
ENSRNOG00000011157	97.3908	0.349581	0.164968	2.11909	0.0340829	0.999982	Jak1
ENSRNOG00000017382	4.42817	1.18374	0.559229	2.11674	0.0342821	0.999982	Snx33
ENSRNOG00000011146	26.93	-0.460988	0.217965	-2.11496	0.0344336	0.999982	Gyg1
ENSRNOG00000052087	55.6977	-0.351656	0.166296	-2.11465	0.03446	0.999982	Ubap2
ENSRNOG00000005033	11.6875	-0.845137	0.399782	-2.11399	0.0345158	0.999982	Acvr1
ENSRNOG00000000693	46.3849	0.387307	0.18327	2.11331	0.0345741	0.999982	Svop
ENSRNOG00000011975	3.03426	2.04118	0.966115	2.11277	0.0346206	0.999982	Crtc3
ENSRNOG00000004139	40.3569	-0.442359	0.209559	-2.1109	0.0347809	0.999982	Ndel1
ENSRNOG00000052869	5.95076	0.9292	0.440235	2.11069	0.0347991	0.999982	Ccpg1os
ENSRNOG00000045764	11.1829	-0.879461	0.417135	-2.10834	0.035002	0.999982	Cxxc4
ENSRNOG00000017326	39.1384	-0.446617	0.211877	-2.10791	0.0350389	0.999982	Ctbp2
ENSRNOG00000006615	17.5641	-0.537784	0.255233	-2.10703	0.035115	0.999982	Mtap
ENSRNOG00000004364	24.5638	0.489645	0.232414	2.10678	0.0351371	0.999982	Babam2
ENSRNOG00000014287	18.1865	-0.572367	0.271716	-2.10649	0.0351618	0.999982	Stk11
ENSRNOG00000001647	9.10612	-0.786531	0.373883	-2.10368	0.0354063	0.999982	Ets2
ENSRNOG00000000567	3.89468	-1.74532	0.830088	-2.10258	0.0355027	0.999982	Unc5b
ENSRNOG00000003901	32.4941	-0.453824	0.215895	-2.10206	0.0355478	0.999982	Cfap36
ENSRNOG00000013059	3.44161	-1.60023	0.761375	-2.10176	0.0355742	0.999982	Aste1
ENSRNOG00000068687	7.11825	-0.825667	0.392915	-2.10139	0.0356067	0.999982	Ubxn2a
ENSRNOG00000009052	52.2449	-0.401829	0.191349	-2.09998	0.0357306	0.999982	Igf2bp3
ENSRNOG00000019551	13.6844	-0.57609	0.274403	-2.09943	0.0357791	0.999982	Psmb6
ENSRNOG00000008037	7.62699	-0.86064	0.410019	-2.09902	0.0358149	0.999982	Tmed1
ENSRNOG00000019671	20.165	-0.619242	0.295278	-2.09715	0.0359804	0.999982	Rsbn1
ENSRNOG00000012866	5.44615	-1.38287	0.659457	-2.09698	0.0359953	0.999982	Nek8
ENSRNOG00000030127	6.87568	-1.28322	0.612362	-2.09552	0.0361244	0.999982	Eml2
ENSRNOG00000018109	73.1987	0.300929	0.143607	2.09551	0.0361255	0.999982	Clic4
ENSRNOG00000001101	14.5644	-0.613371	0.292753	-2.09518	0.036155	0.999982	Rnf216
ENSRNOG00000010381	5.66814	-1.03764	0.4953	-2.09496	0.0361742	0.999982	Mknk1
ENSRNOG00000002773	55.5792	-0.329436	0.157275	-2.09464	0.0362026	0.999982	Rgs4
ENSRNOG00000063678	65.2602	-0.350295	0.167248	-2.09447	0.036218	0.999982	Mcl1
ENSRNOG00000015375	17.1343	-0.576874	0.275435	-2.09441	0.0362231	0.999982	Lsm1
ENSRNOG00000003088	4.67493	-1.31604	0.628975	-2.09235	0.0364072	0.999982	Arhgap31
ENSRNOG00000016620	2.87023	-1.66412	0.795356	-2.0923	0.0364117	0.999982	Csnk1g1
ENSRNOG00000020322	6.05996	-1.1054	0.528805	-2.09037	0.0365848	0.999982	Asb1
ENSRNOG00000002735	59.0223	-0.359121	0.171875	-2.08943	0.0366686	0.999982	Dhx9
ENSRNOG00000020557	5.4297	-1.36558	0.653729	-2.0889	0.0367165	0.999982	Ryr1
ENSRNOG00000018536	14.6832	0.716041	0.342821	2.08867	0.0367373	0.999982	Pck2
ENSRNOG00000016472	13.7053	-0.718655	0.34408	-2.08863	0.036741	0.999982	Marchf4
ENSRNOG00000019365	13.8484	-0.743423	0.356196	-2.08712	0.0368772	0.999982	Ablim3
ENSRNOG00000006588	9.10029	0.973343	0.466474	2.0866	0.0369246	0.999982	Meox2
ENSRNOG00000068020	7.17757	0.763983	0.366261	2.0859	0.0369876	0.999982	Smim4
ENSRNOG00000002075	6.19517	-1.01498	0.487058	-2.08389	0.0371702	0.999982	Cnot6l
ENSRNOG00000010886	5.39508	-1.24414	0.597055	-2.08379	0.0371791	0.999982	Nfe2l3
ENSRNOG00000015573	4.97174	-1.31087	0.629183	-2.08345	0.0372106	0.999982	Ctbs
ENSRNOG00000061128	17.4979	0.587014	0.281761	2.08338	0.0372169	0.999982	Pelo
ENSRNOG00000000262	26.7673	0.534334	0.256483	2.08331	0.0372229	0.999982	Zfp821
ENSRNOG00000057102	100.026	-0.315285	0.15142	-2.08219	0.0373247	0.999982	Pafah1b2
ENSRNOG00000060914	33.4902	-0.528623	0.254408	-2.07785	0.0377232	0.999982	Nudcd2
ENSRNOG00000014361	8.26941	-0.992909	0.477863	-2.07781	0.0377267	0.999982	Edn1
ENSRNOG00000016984	31.4355	-0.507419	0.24436	-2.07652	0.0378455	0.999982	Atg13
ENSRNOG00000015406	7.96058	0.732845	0.353389	2.07376	0.0381016	0.999982	Pgm5
ENSRNOG00000003673	30.6674	0.40559	0.195789	2.07156	0.0383064	0.999982	Nup85
ENSRNOG00000003018	4.52898	1.23074	0.594144	2.07145	0.0383163	0.999982	Olfml2b
ENSRNOG00000012227	19.4877	-0.63754	0.307861	-2.07087	0.0383711	0.999982	Stambp
ENSRNOG00000059624	15.25	-0.788822	0.380966	-2.07058	0.0383978	0.999982	AABR07015889.1
ENSRNOG00000019785	17.6407	-0.707524	0.341837	-2.06977	0.0384737	0.999982	Phtf1
ENSRNOG00000011112	6.38099	0.959945	0.463871	2.06942	0.0385066	0.999982	Fam161b
ENSRNOG00000056940	88.032	-0.297815	0.143919	-2.06933	0.0385147	0.999982	Cited2
ENSRNOG00000014483	9.85783	0.847208	0.40942	2.06929	0.038519	0.999982	Ino80
ENSRNOG00000012209	13.7035	-0.714758	0.345576	-2.06831	0.0386111	0.999982	Cdadc1
ENSRNOG00000014703	10.0554	-0.888991	0.42986	-2.06809	0.0386313	0.999982	Tonsl
ENSRNOG00000029401	35.8272	0.673282	0.325582	2.06794	0.0386461	0.999982	Actg2
ENSRNOG00000005148	8.95217	0.819335	0.396467	2.06659	0.0387729	0.999982	Scrt2
ENSRNOG00000054549	31.1127	-0.462753	0.223937	-2.06645	0.0387865	0.999982	Lss
ENSRNOG00000067083	5.67382	1.00429	0.486093	2.06604	0.0388247	0.999982	Unknown
ENSRNOG00000003469	43.2437	0.446309	0.216162	2.0647	0.0389517	0.999982	MAST1
ENSRNOG00000012073	3.26755	-1.37843	0.667643	-2.06462	0.0389587	0.999982	Abhd14b
ENSRNOG00000018090	21.9373	-0.647309	0.313629	-2.06393	0.039024	0.999982	Ppp6r1
ENSRNOG00000021067	3.22993	-2.02279	0.980068	-2.06393	0.0390243	0.999982	Fxyd7
ENSRNOG00000017095	14.0241	-0.548741	0.265978	-2.06311	0.0391023	0.999982	Unknown
ENSRNOG00000018911	11.3849	-1.13681	0.551054	-2.06298	0.0391148	0.999982	Pfkfb3
ENSRNOG00000027040	2.64951	-1.82781	0.886086	-2.06279	0.0391323	0.999982	Unknown
ENSRNOG00000008555	6.59423	-0.795343	0.385572	-2.06276	0.0391351	0.999982	Rps20
ENSRNOG00000033608	36.3414	0.40929	0.198577	2.06111	0.0392922	0.999982	Cd276
ENSRNOG00000008790	44.68	0.340417	0.165179	2.06089	0.0393134	0.999982	Gdap1l1
ENSRNOG00000014706	4.4266	-1.16076	0.563302	-2.06064	0.0393375	0.999982	Dbx1
ENSRNOG00000002711	16.5195	-0.564653	0.274109	-2.05996	0.0394023	0.999982	Nuf2
ENSRNOG00000012017	5.06704	-1.19475	0.580161	-2.05934	0.0394618	0.999982	Otulin
ENSRNOG00000047185	60.3182	-0.354482	0.172142	-2.05925	0.0394703	0.999982	Eif3i
ENSRNOG00000018007	56.328	-0.305814	0.148555	-2.05859	0.0395338	0.999982	Gtf2h5
ENSRNOG00000023605	54.7821	-0.263235	0.127919	-2.05782	0.0396071	0.999982	Ncbp1
ENSRNOG00000001632	12.6598	0.629232	0.3059	2.05699	0.0396874	0.999982	Brwd1
ENSRNOG00000008626	14.926	0.559331	0.272189	2.05493	0.0398854	0.999982	Manea
ENSRNOG00000009208	6.97022	-1.02037	0.496577	-2.05481	0.0398971	0.999982	Pibf1
ENSRNOG00000014041	10.3596	0.685778	0.334327	2.05122	0.0402454	0.999982	Cep78
ENSRNOG00000032238	10.1279	0.646967	0.315554	2.05026	0.0403392	0.999982	Plcd1
ENSRNOG00000016252	6.48219	0.956812	0.466793	2.04976	0.0403883	0.999982	Mblac2
ENSRNOG00000063535	59.676	0.32895	0.160527	2.04918	0.0404442	0.999982	Unknown
ENSRNOG00000067441	23.8483	0.450976	0.220115	2.04882	0.0404797	0.999982	H1f2
ENSRNOG00000018117	52.7378	0.328728	0.160472	2.0485	0.0405111	0.999982	Ndufv1
ENSRNOG00000016892	15.904	-0.593421	0.289929	-2.04678	0.0406797	0.999982	Nr2f6
ENSRNOG00000006570	2.25732	-2.09257	1.02261	-2.04631	0.0407263	0.999982	Plekhg3
ENSRNOG00000010185	11.1362	-0.845539	0.413221	-2.04622	0.040735	0.999982	RGD1306941
ENSRNOG00000005900	13.7267	0.55843	0.273074	2.04498	0.0408573	0.999982	Slc2a6
ENSRNOG00000011216	18.3801	0.620481	0.303615	2.04364	0.040989	0.999982	Tbl1xr1
ENSRNOG00000036686	40.3315	-0.405196	0.198283	-2.04353	0.041	0.999982	Npb
ENSRNOG00000060105	4.38329	1.14466	0.56014	2.04352	0.0410013	0.999982	Astn2
ENSRNOG00000014833	15.746	-0.522834	0.255958	-2.04266	0.0410863	0.999982	Smndc1
ENSRNOG00000008748	14.4545	-0.707899	0.346595	-2.04244	0.0411081	0.999982	Pex2
ENSRNOG00000064112	5.42975	-1.05937	0.518891	-2.04161	0.0411906	0.999982	Arl5b
ENSRNOG00000058308	8.76142	-0.827782	0.40575	-2.04013	0.0413375	0.999982	Asic2
ENSRNOG00000024882	5.61111	-1.31569	0.645178	-2.03927	0.0414233	0.999982	Pax1
ENSRNOG00000048981	53.0868	0.284285	0.139461	2.03845	0.0415051	0.999982	Ahsa1
ENSRNOG00000011929	27.0317	-0.583779	0.286521	-2.03747	0.0416026	0.999982	Abcd3
ENSRNOG00000001414	21.0234	-0.864962	0.424653	-2.03687	0.0416635	0.999982	Serpine1
ENSRNOG00000070640	3.10194	-1.81174	0.889556	-2.03668	0.0416822	0.999982	Unknown
ENSRNOG00000008897	26.6899	0.498875	0.24495	2.03664	0.0416863	0.999982	Gga1
ENSRNOG00000004519	10.3673	-0.905792	0.444752	-2.03662	0.041688	0.999982	Atg2b
ENSRNOG00000028845	37.7917	0.42986	0.211164	2.03567	0.0417834	0.999982	Ebf1
ENSRNOG00000018230	15.4892	-0.630188	0.309581	-2.03562	0.0417887	0.999982	Gtf2h2
ENSRNOG00000043210	113.379	-0.329534	0.161903	-2.03538	0.0418131	0.999982	Unknown
ENSRNOG00000004232	13.178	-0.791334	0.388877	-2.03492	0.0418585	0.999982	G2e3
ENSRNOG00000002440	11.1764	-0.694336	0.341375	-2.03394	0.041958	0.999982	Ralb
ENSRNOG00000008103	166.941	0.18669	0.0918138	2.03335	0.0420172	0.999982	Mdh1
ENSRNOG00000017516	20.967	-0.546582	0.268869	-2.03289	0.0420637	0.999982	Bcl9
ENSRNOG00000033090	15.902	-0.770558	0.379065	-2.03278	0.0420744	0.999982	Ltbp1
ENSRNOG00000026466	4.88749	1.30797	0.643489	2.03262	0.0420911	0.999982	Lrrtm3
ENSRNOG00000017642	15.7546	0.715299	0.352093	2.03157	0.0421976	0.999982	Acbd5
ENSRNOG00000001825	4.60979	-1.37516	0.677031	-2.03116	0.0422383	0.999982	Pkp2
ENSRNOG00000003707	30.4245	-0.479104	0.235893	-2.03102	0.0422525	0.999982	Zmym3
ENSRNOG00000001783	99.3736	0.266577	0.131303	2.03025	0.0423312	0.999982	Tra2b
ENSRNOG00000060141	4.22811	-1.16739	0.575	-2.03025	0.0423315	0.999982	Epdr1
ENSRNOG00000013956	6.99059	-0.954622	0.470212	-2.0302	0.0423365	0.999982	Rnf38
ENSRNOG00000047924	5.92805	1.0169	0.500912	2.03009	0.042347	0.999982	Zbtb7c
ENSRNOG00000002180	21.5325	-0.540759	0.266583	-2.02848	0.0425112	0.999982	Tbc1d1
ENSRNOG00000020607	3.53667	-1.36896	0.67495	-2.02824	0.0425353	0.999982	Bckdha
ENSRNOG00000003081	4.41893	-1.29231	0.637198	-2.02812	0.0425484	0.999982	Ribc1
ENSRNOG00000019193	22.5843	-0.613987	0.302786	-2.02779	0.0425816	0.999982	Stx1b
ENSRNOG00000052415	4.73787	-1.11131	0.548109	-2.02752	0.0426088	0.999982	Gstt2
ENSRNOG00000047225	27.9478	0.450213	0.222139	2.02672	0.042691	0.999982	Tma7
ENSRNOG00000000237	4.84745	1.38458	0.683257	2.02644	0.0427199	0.999982	RGD1310429
ENSRNOG00000070263	10.6901	0.738584	0.364513	2.02622	0.0427422	0.999982	5_8S_rRNA
ENSRNOG00000016491	7.92871	0.913348	0.45085	2.02584	0.0427814	0.999982	Fam110d
ENSRNOG00000056487	18.2314	-0.680024	0.335697	-2.02571	0.0427945	0.999982	Oxr1
ENSRNOG00000013035	12.8157	-0.610852	0.301646	-2.02507	0.0428606	0.999982	Rab33b
ENSRNOG00000014330	61.3948	-0.238039	0.117555	-2.02492	0.0428757	0.999982	Pcmt1
ENSRNOG00000062849	21.4959	-0.584972	0.288902	-2.02481	0.0428868	0.999982	Unknown
ENSRNOG00000025731	291.558	0.191061	0.0943608	2.02479	0.0428888	0.999982	Ptma
ENSRNOG00000010495	11.8007	-0.695152	0.343385	-2.02441	0.042928	0.999982	Ttc17
ENSRNOG00000010528	9.26712	0.656607	0.324412	2.02399	0.0429712	0.999982	Rpusd2
ENSRNOG00000014531	50.4072	-0.283086	0.139927	-2.0231	0.0430628	0.999982	Hbs1l
ENSRNOG00000054176	12.8871	0.674984	0.333705	2.0227	0.0431045	0.999982	Mogs
ENSRNOG00000010105	331.037	-0.201704	0.0997419	-2.02226	0.0431498	0.999982	S100a11
ENSRNOG00000023285	16.1364	0.547355	0.27114	2.01872	0.0435165	0.999982	Akr1b1-ps2
ENSRNOG00000061058	248.56	0.176883	0.0876216	2.01872	0.0435166	0.999982	Csde1
ENSRNOG00000030750	10.9613	-0.797051	0.394933	-2.0182	0.0435709	0.999982	Zfp2
ENSRNOG00000020086	22.236	-0.465015	0.230431	-2.01802	0.0435889	0.999982	Aar2
ENSRNOG00000018838	13.5953	-0.595465	0.295097	-2.01786	0.0436058	0.999982	Paox
ENSRNOG00000042037	66.8701	-0.292866	0.14516	-2.01754	0.0436395	0.999982	Smim7
ENSRNOG00000002941	4.33953	-1.29993	0.644409	-2.01724	0.0436707	0.999982	Uhmk1
ENSRNOG00000005765	12.7048	-0.709549	0.351834	-2.01672	0.0437251	0.999982	Ap4s1
ENSRNOG00000002879	6.34817	-0.99577	0.49386	-2.0163	0.0437685	0.999982	Psen2
ENSRNOG00000033100	272.38	0.173743	0.0862038	2.01549	0.0438537	0.999982	AABR07054189.1
ENSRNOG00000050794	11.4086	-0.656411	0.325696	-2.01541	0.0438619	0.999982	Pdlim4
ENSRNOG00000011140	9.68795	0.62458	0.309974	2.01494	0.0439109	0.999982	Prxl2a
ENSRNOG00000003038	4.01583	1.50413	0.746493	2.01493	0.0439115	0.999982	Sft2d2
ENSRNOG00000007051	53.1778	-0.289042	0.143486	-2.01443	0.0439641	0.999982	Rraga
ENSRNOG00000003834	27.2836	-0.442002	0.219425	-2.01436	0.0439713	0.999982	Map2k4
ENSRNOG00000002388	19.0041	-0.48344	0.240094	-2.01354	0.0440574	0.999982	Trim41
ENSRNOG00000009910	5.47786	-1.00647	0.499871	-2.01345	0.0440671	0.999982	Swap70
ENSRNOG00000031993	57.6679	0.28904	0.143574	2.01318	0.0440959	0.999982	Prim1
ENSRNOG00000005971	6.3731	-1.09084	0.541876	-2.01308	0.0441058	0.999982	Gpr176
ENSRNOG00000019883	10.7346	0.666718	0.331275	2.01258	0.0441584	0.999982	Pak4
ENSRNOG00000013927	8.39221	0.792243	0.393864	2.01146	0.0442767	0.999982	Jag2
ENSRNOG00000052376	10.9816	-0.722656	0.359304	-2.01127	0.0442971	0.999982	Bend6
ENSRNOG00000068460	8.62707	0.751257	0.373533	2.01122	0.044302	0.999982	Unknown
ENSRNOG00000050298	14.9379	-0.597671	0.297267	-2.01055	0.0443732	0.999982	Rfng
ENSRNOG00000011603	19.1971	-0.576598	0.286847	-2.01012	0.044418	0.999982	Cab39l
ENSRNOG00000017708	228.538	0.159067	0.0791737	2.00909	0.0445274	0.999982	Pcbp1
ENSRNOG00000011852	6.14175	-1.02789	0.511728	-2.00867	0.044572	0.999982	Myo6
ENSRNOG00000031129	81.1481	-0.309088	0.153944	-2.0078	0.0446647	0.999982	Carm1
ENSRNOG00000010532	5.30331	-1.03495	0.515484	-2.00772	0.0446729	0.999982	Abitram
ENSRNOG00000022802	22.358	-0.525118	0.261558	-2.00765	0.0446801	0.999982	Tmem184b
ENSRNOG00000017581	11.7293	-0.672918	0.33522	-2.00739	0.0447078	0.999982	RGD1306227
ENSRNOG00000033262	9.48366	-0.886611	0.441766	-2.00697	0.0447528	0.999982	Reep6
ENSRNOG00000030547	15.6504	-0.711886	0.355037	-2.0051	0.0449519	0.999982	Dpp6
ENSRNOG00000038868	24.0959	0.432021	0.215486	2.00487	0.0449773	0.999982	Iqcb1
ENSRNOG00000058271	5.39539	-1.21771	0.607494	-2.00449	0.0450181	0.999982	Chpt1
ENSRNOG00000004973	95.9696	-0.260075	0.12975	-2.00443	0.0450244	0.999982	Ppp2r5c
ENSRNOG00000027341	6.6752	-1.24804	0.622722	-2.00417	0.0450524	0.999982	Tenm2
ENSRNOG00000055915	50.5375	-0.330884	0.165165	-2.00336	0.0451391	0.999982	Ago1
ENSRNOG00000064917	23.7735	0.447981	0.223617	2.00334	0.0451406	0.999982	Tsr2
ENSRNOG00000001613	8.60888	-0.75541	0.377176	-2.0028	0.0451984	0.999982	Zbtb11
ENSRNOG00000027365	27.7476	-0.495128	0.24727	-2.00238	0.0452437	0.999982	Hoxa4
ENSRNOG00000066480	7.08104	0.834332	0.416946	2.00106	0.0453861	0.999982	Lsm6
ENSRNOG00000020829	11.5909	-0.604518	0.302108	-2.001	0.0453927	0.999982	Them4
ENSRNOG00000065643	59.9667	0.322688	0.161374	1.99962	0.0455408	0.999982	Sox4
ENSRNOG00000017012	13.4951	-0.642753	0.321602	-1.9986	0.0456518	0.999982	Coq7
ENSRNOG00000012109	2.6401	-1.86086	0.931749	-1.99717	0.0458067	0.999982	Otulinl
ENSRNOG00000002051	19.205	-0.596398	0.298654	-1.99695	0.0458305	0.999982	Synj1
ENSRNOG00000047620	20.7749	-0.644358	0.322766	-1.99636	0.0458949	0.999982	Golph3l
ENSRNOG00000011573	5.69451	-0.957132	0.479567	-1.99583	0.0459528	0.999982	Csad
ENSRNOG00000011987	5.30384	-0.97272	0.487413	-1.99568	0.0459687	0.999982	Cd2ap
ENSRNOG00000009176	21.1297	-0.587525	0.294437	-1.99542	0.0459972	0.999982	Mkrn2
ENSRNOG00000019416	7.40953	-0.890392	0.446224	-1.99539	0.0459999	0.999982	Unknown
ENSRNOG00000009884	280.497	-0.230668	0.115626	-1.99496	0.0460478	0.999982	Lgals1
ENSRNOG00000036913	12.2601	-0.704079	0.353485	-1.99182	0.046391	0.999982	Resf1
ENSRNOG00000024964	5.88633	1.08454	0.544577	1.99152	0.0464237	0.999982	Nufip2
ENSRNOG00000046112	2.91812	-1.55504	0.780915	-1.99131	0.0464468	0.999982	Dedd2
ENSRNOG00000001849	80.7288	-0.269486	0.13543	-1.98986	0.0466064	0.999982	Mapk1
ENSRNOG00000010153	73.4019	0.287572	0.144674	1.98772	0.0468423	0.999982	Raf1
ENSRNOG00000028690	29.3418	0.416477	0.209677	1.98627	0.047003	0.999982	Unknown
ENSRNOG00000016670	17.5176	-0.513519	0.258608	-1.9857	0.0470662	0.999982	AABR07028769.1
ENSRNOG00000014629	18.7926	0.516648	0.26022	1.98543	0.0470969	0.999982	Lmo1
ENSRNOG00000040045	10.4517	-0.634354	0.319534	-1.98525	0.047117	0.999982	Crnkl1
ENSRNOG00000000376	4.98942	1.05586	0.532226	1.98386	0.0472711	0.999982	Tmem167b
ENSRNOG00000016932	10.2471	-0.762043	0.384169	-1.98361	0.0472988	0.999982	Simc1
ENSRNOG00000017911	41.9907	-0.336352	0.169582	-1.98342	0.0473206	0.999982	Tcaf1
ENSRNOG00000016890	30.5142	0.36515	0.184188	1.98249	0.0474249	0.999982	Tppp3
ENSRNOG00000002969	5.37961	-1.18967	0.600122	-1.98237	0.0474376	0.999982	Itpkb
ENSRNOG00000017990	113.11	-0.276225	0.139375	-1.98189	0.0474916	0.999982	Ubap2l
ENSRNOG00000007990	20.4728	-0.567291	0.286258	-1.98175	0.0475071	0.999982	Adipor2
ENSRNOG00000028624	5.22575	-1.25633	0.63403	-1.98149	0.0475363	0.999982	Kif26b
ENSRNOG00000047276	109.119	-0.262566	0.132533	-1.98114	0.0475757	0.999982	Unknown
ENSRNOG00000020298	6.71045	-0.801755	0.404825	-1.9805	0.0476473	0.999982	Bag3
ENSRNOG00000046053	26.5891	-0.363247	0.183435	-1.98024	0.0476761	0.999982	Nudt10
ENSRNOG00000015213	21.0198	0.551257	0.278425	1.97991	0.0477134	0.999982	Fxn
ENSRNOG00000012235	4.59231	1.1594	0.585747	1.97934	0.0477773	0.999982	Ppp1r17
ENSRNOG00000009971	14.1564	0.741843	0.374799	1.97931	0.0477812	0.999982	Plekha8
ENSRNOG00000024429	6.35248	-0.961365	0.485991	-1.97816	0.0479111	0.999982	Peg12
ENSRNOG00000027487	210.685	-0.174351	0.0881531	-1.97782	0.0479489	0.999982	Trim28
ENSRNOG00000004612	170.67	-0.208391	0.105413	-1.9769	0.0480529	0.999982	Ppp1cb
ENSRNOG00000012482	85.311	0.232472	0.117627	1.97636	0.0481145	0.999982	Ndrg4
ENSRNOG00000050554	5.24329	-1.10582	0.559556	-1.97625	0.048127	0.999982	Unknown
ENSRNOG00000012597	37.0144	-0.42384	0.214614	-1.97489	0.0482804	0.999982	Rmc1
ENSRNOG00000021808	98.6851	0.246954	0.12508	1.97438	0.048339	0.999982	Tecr
ENSRNOG00000020420	3.06695	-2.04386	1.03564	-1.97352	0.0484361	0.999982	Pklr
ENSRNOG00000022635	2.52551	-1.93792	0.98224	-1.97296	0.0485002	0.999982	Dlg2
ENSRNOG00000049676	5.0125	-1.27256	0.645374	-1.97182	0.0486297	0.999982	St6galnac5
ENSRNOG00000063854	85.7081	0.253043	0.128417	1.97049	0.0487824	0.999982	Ppa1
ENSRNOG00000012015	27.3417	-0.451514	0.229385	-1.96836	0.0490262	0.999982	Lrrc49
ENSRNOG00000001033	33.2306	0.361611	0.183834	1.96705	0.0491778	0.999982	Nufip1
ENSRNOG00000021719	2.47658	-2.20002	1.11874	-1.96651	0.0492394	0.999982	Slfn5
ENSRNOG00000017453	21.4822	-0.491999	0.250231	-1.96618	0.0492776	0.999982	Ptpn2
ENSRNOG00000036827	14.7776	0.591305	0.300761	1.96603	0.0492949	0.999982	Ppp1r1a
ENSRNOG00000009950	23.8597	0.466572	0.237564	1.96399	0.0495316	0.999982	Msantd2
ENSRNOG00000008362	6.30828	-0.943484	0.480548	-1.96335	0.0496058	0.999982	Zfp775
ENSRNOG00000015582	21.3228	-0.393333	0.200482	-1.96193	0.0497701	0.999982	Me2
ENSRNOG00000013515	3.56245	-1.42934	0.72877	-1.96131	0.0498428	0.999982	Ptpru
ENSRNOG00000007838	35.8113	0.389075	0.19848	1.96028	0.0499636	0.999982	Ddx47
ENSRNOG00000063481	12.3323	1.17895	0.601672	1.95946	0.0500591	0.999982	1700092M07Rik
ENSRNOG00000000586	11.5314	0.599145	0.305923	1.95849	0.050173	0.999982	Gtf3c6
ENSRNOG00000016117	10.3766	-0.795577	0.406272	-1.95824	0.0502018	0.999982	Myof
ENSRNOG00000002347	3.70629	1.33538	0.681997	1.95805	0.0502241	0.999982	Rgl1
ENSRNOG00000050106	11.2575	-0.700552	0.357799	-1.95795	0.0502361	0.999982	Rcc1
ENSRNOG00000020330	46.3352	-0.356454	0.182132	-1.95712	0.0503333	0.999982	Wdr47
ENSRNOG00000004471	22.7925	0.502039	0.256594	1.95655	0.0504	0.999982	Polr3h
ENSRNOG00000007324	12.3015	-0.765214	0.391116	-1.95649	0.0504076	0.999982	Plxna2
ENSRNOG00000048495	20.1112	-0.560444	0.286491	-1.95624	0.0504373	0.999982	Rrp12
ENSRNOG00000046852	6.56269	0.870327	0.444949	1.95602	0.0504632	0.999982	B3gat2
ENSRNOG00000008106	66.9517	-0.267905	0.137009	-1.95538	0.0505384	0.999982	Shmt2
ENSRNOG00000000923	92.2594	0.286832	0.146695	1.95529	0.0505485	0.999982	Cct6a
ENSRNOG00000001178	40.6055	-0.406948	0.208239	-1.95424	0.0506731	0.999982	Sppl3
ENSRNOG00000006980	9.06438	-0.896427	0.458809	-1.95381	0.0507235	0.999982	Vcpip1
ENSRNOG00000023458	3.86268	1.53586	0.786108	1.95375	0.0507312	0.999982	Dcaf12l1
ENSRNOG00000001236	5.71572	-0.896019	0.458643	-1.95363	0.0507451	0.999982	Brat1
ENSRNOG00000004049	6.3606	-0.9255	0.473779	-1.95344	0.0507671	0.999982	Baiap2
ENSRNOG00000024410	9.14618	0.827244	0.42352	1.95326	0.0507887	0.999982	Blvrb
ENSRNOG00000014154	133.103	0.232144	0.11885	1.95325	0.0507903	0.999982	Ilf2
ENSRNOG00000006069	15.5969	0.577473	0.295835	1.95201	0.0509372	0.999982	Eif2ak3
ENSRNOG00000061612	8.12674	-0.847993	0.434594	-1.95123	0.0510298	0.999982	Zfp184
ENSRNOG00000068445	16.6711	0.505066	0.258916	1.9507	0.0510933	0.999982	Rplp2
ENSRNOG00000000894	18.3973	-0.665949	0.341432	-1.95046	0.0511217	0.999982	Fry
ENSRNOG00000020093	9.89965	0.921405	0.47254	1.9499	0.0511881	0.999982	Unknown
ENSRNOG00000019489	9.56016	-0.764109	0.391871	-1.9499	0.0511885	0.999982	Armt1
ENSRNOG00000006858	14.6049	0.624401	0.320351	1.94911	0.0512818	0.999982	Pyurf
ENSRNOG00000007054	11.3454	-0.791866	0.406465	-1.94818	0.0513939	0.999982	Dhx33
ENSRNOG00000000695	13.5099	-0.660198	0.339026	-1.94734	0.0514945	0.999982	Ssh1
ENSRNOG00000014323	7.95504	-0.745667	0.382923	-1.9473	0.0514983	0.999982	Extl2
ENSRNOG00000010435	8.23411	-0.938578	0.482253	-1.94624	0.0516262	0.999982	Nupl2
ENSRNOG00000062598	2.58682	1.97073	1.013	1.94544	0.051722	0.999982	Unknown
ENSRNOG00000017622	23.5453	0.474676	0.244035	1.94511	0.0517613	0.999982	Npm3
ENSRNOG00000025245	19.8566	0.576038	0.296246	1.94446	0.05184	0.999982	RGD1311946
ENSRNOG00000002106	16.1147	-0.665314	0.342378	-1.94321	0.0519904	0.999982	Usp46
ENSRNOG00000023529	154.756	0.188816	0.0971703	1.94314	0.0519989	0.999982	Rpl5
ENSRNOG00000011667	34.7308	0.35552	0.183088	1.9418	0.0521613	0.999982	Fastk
ENSRNOG00000066838	7.34297	1.06266	0.547289	1.94168	0.0521753	0.999982	Unknown
ENSRNOG00000067823	2.68451	-2.01807	1.03964	-1.94112	0.0522438	0.999982	Unknown
ENSRNOG00000018326	40.3141	0.414335	0.213676	1.93908	0.0524913	0.999982	Pgls
ENSRNOG00000028247	8.63182	0.662344	0.341713	1.9383	0.0525861	0.999982	Ankrd13d
ENSRNOG00000005689	44.098	-0.372613	0.192298	-1.93769	0.0526614	0.999982	Yeats4
ENSRNOG00000012959	22.0897	0.468485	0.24203	1.93565	0.0529111	0.999982	Nab1
ENSRNOG00000009300	24.7738	-0.45588	0.235618	-1.93483	0.0530117	0.999982	Tlk1
ENSRNOG00000000520	165.642	0.205114	0.106035	1.9344	0.0530645	0.999982	Srsf3
ENSRNOG00000015633	70.1837	-0.299406	0.154808	-1.93404	0.0531076	0.999982	Cul3
ENSRNOG00000052968	107.737	0.237888	0.123059	1.93312	0.0532217	0.999982	Hnrnpa3
ENSRNOG00000016566	13.362	-0.530677	0.274844	-1.93083	0.0535035	0.999982	Arhgap39
ENSRNOG00000014589	3.22893	1.43516	0.743549	1.93014	0.053589	0.999982	Arpin
ENSRNOG00000055401	4.42662	-1.44487	0.748667	-1.92993	0.0536157	0.999982	Kcnc1
ENSRNOG00000001764	25.7809	-0.44949	0.233017	-1.929	0.0537314	0.999982	Vps8
ENSRNOG00000017613	19.7703	-0.535602	0.277663	-1.92897	0.0537349	0.999982	Tent4a
ENSRNOG00000020485	13.1266	0.604968	0.313623	1.92896	0.0537355	0.999982	Vav3
ENSRNOG00000036911	4.18798	1.143	0.592557	1.92893	0.0537392	0.999982	Bicd1
ENSRNOG00000016010	14.9917	-0.590866	0.306414	-1.92833	0.0538143	0.999982	Mul1
ENSRNOG00000011937	29.178	0.400057	0.207474	1.92823	0.0538267	0.999982	Sgtb
ENSRNOG00000034116	5.11058	-1.11504	0.578627	-1.92705	0.0539732	0.999982	Gk
ENSRNOG00000026905	84.7325	0.248801	0.129177	1.92605	0.054098	0.999982	Ppm1g
ENSRNOG00000043223	4.44306	-1.09001	0.566125	-1.92539	0.0541809	0.999982	Zfp949
ENSRNOG00000012563	28.3092	-0.553664	0.287595	-1.92515	0.0542102	0.999982	Arhgap29
ENSRNOG00000027240	2.44079	-2.14583	1.1152	-1.92417	0.0543338	0.999982	Kndc1
ENSRNOG00000006787	130.294	-0.247239	0.12854	-1.92344	0.0544243	0.999982	Dhcr24
ENSRNOG00000047905	11.6166	-0.782193	0.406725	-1.92315	0.0544616	0.999982	Dus1l
ENSRNOG00000032639	3.62472	-1.59933	0.832044	-1.92217	0.0545845	0.999982	Foxo6
ENSRNOG00000011800	29.7281	-0.515585	0.26828	-1.92182	0.0546286	0.999982	F3
ENSRNOG00000001229	29.3018	-0.343507	0.178771	-1.9215	0.0546692	0.999982	Col18a1
ENSRNOG00000018676	17.7458	-0.432982	0.225365	-1.92125	0.0547006	0.999982	Unknown
ENSRNOG00000031855	5.07086	-1.08697	0.565772	-1.92121	0.0547054	0.999982	Actr3b
ENSRNOG00000053288	91.5805	0.28957	0.150762	1.92071	0.0547677	0.999982	Ank3
ENSRNOG00000010958	77.7106	0.28638	0.149113	1.92055	0.0547883	0.999982	Prdx3
ENSRNOG00000011047	19.3069	-0.586426	0.305371	-1.92037	0.0548106	0.999982	Tmem185a
ENSRNOG00000007078	4.97583	-1.31207	0.683367	-1.92001	0.0548561	0.999982	Ccn4
ENSRNOG00000070605	1.92185	-2.23536	1.16438	-1.91978	0.0548854	0.999982	Ly6g6c
ENSRNOG00000022171	12.5992	-0.724239	0.377269	-1.91969	0.0548973	0.999982	Dhx37
ENSRNOG00000050949	9.11262	-0.753727	0.392746	-1.91912	0.0549693	0.999982	Ttc39c
ENSRNOG00000053362	68.6146	0.270211	0.140806	1.91903	0.054981	0.999982	Gabarapl1
ENSRNOG00000059715	4.08828	1.35476	0.706009	1.91889	0.054998	0.999982	Cc2d2a
ENSRNOG00000016690	161.258	-0.21731	0.113304	-1.91794	0.0551189	0.999982	Idi1
ENSRNOG00000012655	3.7302	-1.77669	0.926581	-1.91746	0.0551789	0.999982	Adamts6
ENSRNOG00000011782	150.272	-0.197942	0.103231	-1.91746	0.0551793	0.999982	Got2
ENSRNOG00000019059	7.43318	-0.859698	0.448811	-1.9155	0.0554289	0.999982	Zfp1
ENSRNOG00000067300	2.44034	1.7319	0.904301	1.91518	0.0554697	0.999982	Crebl2
ENSRNOG00000006003	51.4107	0.285154	0.149054	1.91309	0.0557361	0.999982	Ctnna2
ENSRNOG00000005823	15.4523	-0.572693	0.299408	-1.91275	0.0557798	0.999982	Utp20
ENSRNOG00000028185	24.0215	-0.425874	0.222762	-1.91179	0.0559033	0.999982	Tstd3
ENSRNOG00000014619	14.6323	-0.65293	0.341549	-1.91167	0.055918	0.999982	Dhx38
ENSRNOG00000009994	21.8963	-0.539598	0.282321	-1.91129	0.0559676	0.999982	Dlat
ENSRNOG00000027919	4.37036	1.33298	0.697565	1.9109	0.0560169	0.999982	Rdh13
ENSRNOG00000015476	1.80901	-2.09832	1.09824	-1.91061	0.0560543	0.999982	Ubxn11
ENSRNOG00000006545	61.1687	0.398793	0.208747	1.91042	0.0560797	0.999982	Septin7
ENSRNOG00000006419	8.10935	-0.75805	0.397067	-1.90912	0.056246	0.999982	Aven
ENSRNOG00000009712	12.8039	-0.609728	0.319412	-1.90891	0.0562739	0.999982	Gale
ENSRNOG00000006744	11.7356	0.625547	0.327745	1.90864	0.0563082	0.999982	Acyp1
ENSRNOG00000021245	27.5765	-0.412714	0.216256	-1.90845	0.056333	0.999982	RGD1311739
ENSRNOG00000064991	2.46806	1.55023	0.812368	1.90829	0.0563538	0.999982	Unknown
ENSRNOG00000002272	6.08166	-0.954494	0.500213	-1.90817	0.0563688	0.999982	Lnx1
ENSRNOG00000064721	46.1459	0.330463	0.173185	1.90815	0.0563723	0.999982	Rgmb
ENSRNOG00000030118	105.772	-0.268312	0.140678	-1.90728	0.0564844	0.999982	Msn
ENSRNOG00000003967	60.1354	-0.242888	0.127456	-1.90566	0.056694	0.999982	Vmp1
ENSRNOG00000014876	9.31207	-0.923921	0.485195	-1.90422	0.0568809	0.999982	Lpin2
ENSRNOG00000068800	15.2011	0.590685	0.310269	1.90378	0.0569382	0.999982	Unknown
ENSRNOG00000008459	24.7183	0.375322	0.19716	1.90364	0.056957	0.999982	Anapc13
ENSRNOG00000052934	34.2464	-0.363866	0.191252	-1.90255	0.0570991	0.999982	Nol11
ENSRNOG00000018406	8.68755	-0.682528	0.358752	-1.9025	0.0571052	0.999982	Wipf1
ENSRNOG00000029042	640.247	0.302695	0.159136	1.90211	0.0571571	0.999982	Mt-nd6
ENSRNOG00000000576	38.8538	0.327608	0.172274	1.90168	0.0572137	0.999982	Anapc16
ENSRNOG00000049882	10.3033	0.623976	0.328442	1.8998	0.0574588	0.999982	Adcyap1
ENSRNOG00000026203	5.78207	-0.979444	0.515781	-1.89895	0.0575707	0.999982	Pax8
ENSRNOG00000005561	6.11786	-1.1143	0.587021	-1.89822	0.0576669	0.999982	Brinp1
ENSRNOG00000021006	41.4211	-0.28883	0.152274	-1.89678	0.0578575	0.999982	Tmem147
ENSRNOG00000021745	9.64171	0.646165	0.340704	1.89656	0.0578863	0.999982	Bhlhe22
ENSRNOG00000016150	8.75633	-0.662335	0.349276	-1.89631	0.0579195	0.999982	Ifrd2
ENSRNOG00000003019	22.6001	0.526798	0.277841	1.89604	0.0579541	0.999982	Ubn1
ENSRNOG00000004016	25.5664	-0.495619	0.261576	-1.89474	0.0581269	0.999982	Msl3
ENSRNOG00000001331	27.5896	0.438182	0.231345	1.89406	0.0582168	0.999982	Rnf34
ENSRNOG00000007089	12.5233	-0.995343	0.525736	-1.89324	0.0583264	0.999982	Lgmn
ENSRNOG00000000042	10.2345	-0.829683	0.438427	-1.89241	0.0584365	0.999982	Xpr1
ENSRNOG00000022738	5.82021	-0.815136	0.430861	-1.89188	0.0585073	0.999982	AC098459.1
ENSRNOG00000000613	23.6691	-0.559112	0.295626	-1.89128	0.0585867	0.999982	Tfam
ENSRNOG00000047278	6.40091	0.974269	0.515172	1.89115	0.058604	0.999982	AABR07049043.1
ENSRNOG00000042915	20.9918	0.508424	0.268869	1.89098	0.0586274	0.999982	Mxra7
ENSRNOG00000009815	32.3463	-0.372904	0.197204	-1.89096	0.0586296	0.999982	Pnma2
ENSRNOG00000061764	13.28	0.668497	0.35372	1.88991	0.0587704	0.999982	AABR07021812.1
ENSRNOG00000001149	24.2866	-0.448095	0.237104	-1.88986	0.0587761	0.999982	Pxn
ENSRNOG00000005009	4.39546	-1.17176	0.620034	-1.88983	0.0587805	0.999982	Zfp3
ENSRNOG00000010352	18.6368	0.462885	0.24504	1.88902	0.0588895	0.999982	Dnajc3
ENSRNOG00000008566	47.4461	0.321615	0.170289	1.88864	0.0589398	0.999982	Mrpl15
ENSRNOG00000000847	111.45	-0.21823	0.115554	-1.88855	0.058952	0.999982	Csnk2b
ENSRNOG00000032516	23.6852	-0.473941	0.251022	-1.88805	0.0590198	0.999982	AABR07049223.1
ENSRNOG00000023152	19.8871	0.390425	0.20689	1.88711	0.0591452	0.999982	Tmem201
ENSRNOG00000030520	61.7955	-0.322889	0.171127	-1.88683	0.0591828	0.999982	Sarnp
ENSRNOG00000020024	9.95729	-0.71549	0.379333	-1.88618	0.059271	0.999982	Taf7
ENSRNOG00000029273	3.63188	-1.53911	0.815993	-1.88618	0.0592714	0.999982	E2f3
ENSRNOG00000012002	18.8124	0.579355	0.307219	1.8858	0.0593217	0.999982	Iqgap1
ENSRNOG00000013445	31.2689	0.367355	0.194845	1.88537	0.0593804	0.999982	Aaas
ENSRNOG00000028543	94.2002	-0.315095	0.167185	-1.88471	0.0594694	0.999982	AABR07052523.1
ENSRNOG00000017119	25.5925	0.408036	0.216517	1.88455	0.0594912	0.999982	Ciao2a
ENSRNOG00000029682	110.576	-0.212107	0.112611	-1.88354	0.0596277	0.999982	Clic1
ENSRNOG00000018557	15.3641	-0.737396	0.391533	-1.88335	0.0596525	0.999982	Cdh22
ENSRNOG00000024239	86.614	0.19997	0.106194	1.88306	0.0596916	0.999982	Fam89b
ENSRNOG00000035480	4.82991	1.43718	0.763236	1.88301	0.0596987	0.999982	Mir21
ENSRNOG00000003805	14.5984	-0.582979	0.309627	-1.88284	0.0597219	0.999982	Rnft1
ENSRNOG00000049075	189.997	-0.17722	0.094181	-1.88169	0.0598775	0.999982	Unknown
ENSRNOG00000002186	13.7298	0.613635	0.326303	1.88057	0.0600309	0.999982	Nudt9
ENSRNOG00000019968	36.2018	0.467225	0.248534	1.87993	0.0601179	0.999982	Trim8
ENSRNOG00000010417	31.7811	-0.338994	0.180345	-1.87969	0.0601498	0.999982	Nol4l
ENSRNOG00000027697	6.39469	-0.875999	0.466779	-1.87669	0.0605608	0.999982	Nmnat2
ENSRNOG00000013507	69.8434	-0.304042	0.162014	-1.87664	0.0605673	0.999982	Selenot
ENSRNOG00000001355	15.1391	-0.58734	0.312982	-1.8766	0.0605736	0.999982	Taf6
ENSRNOG00000032878	86.405	-0.235912	0.125714	-1.87658	0.0605756	0.999982	Cxxc5
ENSRNOG00000067762	42.4171	-0.433439	0.231007	-1.8763	0.0606134	0.999982	Unknown
ENSRNOG00000015097	76.9281	-0.252579	0.134649	-1.87583	0.0606791	0.999982	Kcmf1
ENSRNOG00000045605	30.2408	-0.407571	0.217278	-1.87581	0.0606815	0.999982	Uxs1
ENSRNOG00000011956	34.021	0.374645	0.199733	1.87573	0.0606925	0.999982	Aktip
ENSRNOG00000002697	21.3135	-0.564253	0.300977	-1.87474	0.0608287	0.999982	Mtmr1
ENSRNOG00000043199	5.2247	0.924959	0.493435	1.87453	0.060857	0.999982	Bves
ENSRNOG00000003875	12.3974	-0.548903	0.292901	-1.87402	0.0609277	0.999982	Ocrl
ENSRNOG00000001708	35.5205	-0.432178	0.230747	-1.87295	0.0610747	0.999982	Dvl3
ENSRNOG00000014528	11.3963	-0.694765	0.37106	-1.87238	0.0611541	0.999982	Zswim6
ENSRNOG00000023985	2.66427	-1.68041	0.897503	-1.87232	0.061162	0.999982	Fan1
ENSRNOG00000025155	21.6217	-0.442478	0.236399	-1.87174	0.0612421	0.999982	Lmtk2
ENSRNOG00000003759	3.51842	-1.56789	0.83772	-1.87162	0.061259	0.999982	Galc
ENSRNOG00000013360	63.3147	0.236415	0.126339	1.87128	0.061306	0.999982	Prkcsh
ENSRNOG00000008372	26.0131	-0.449535	0.240308	-1.87066	0.061392	0.999982	Vamp7
ENSRNOG00000062694	12.3255	0.641451	0.342996	1.87014	0.0614638	0.999982	Unknown
ENSRNOG00000005365	22.1128	-0.3907	0.208961	-1.86973	0.0615209	0.999982	Kcnip1
ENSRNOG00000012216	64.9328	-0.341976	0.182991	-1.86882	0.0616485	0.999982	Tgfbi
ENSRNOG00000026036	2.80213	-1.57481	0.8432	-1.86766	0.061809	0.999982	Pdyn
ENSRNOG00000067338	4.27788	-1.26342	0.676812	-1.86672	0.0619403	0.999982	Maml3
ENSRNOG00000018009	30.5951	-0.422794	0.226555	-1.86619	0.0620154	0.999982	Rab8b
ENSRNOG00000008472	32.5996	0.397231	0.212858	1.86618	0.0620163	0.999982	Rbm10
ENSRNOG00000004091	7.64564	0.810147	0.434236	1.86568	0.0620857	0.999982	Cwc25
ENSRNOG00000050828	15.6936	0.478993	0.256867	1.86475	0.0622163	0.999982	Vkorc1
ENSRNOG00000051433	10.1082	0.748464	0.401535	1.86401	0.062321	0.999982	Pcgf1
ENSRNOG00000005258	45.1544	-0.327666	0.17581	-1.86375	0.0623572	0.999982	Myef2
ENSRNOG00000030705	25.1783	-0.423558	0.227287	-1.86354	0.0623864	0.999982	Cpsf1
ENSRNOG00000010825	39.9835	-0.295365	0.158511	-1.86337	0.06241	0.999982	Snapc3
ENSRNOG00000007884	19.9905	-0.473662	0.254551	-1.86077	0.0627762	0.999982	Bcap29
ENSRNOG00000015578	5.2458	-1.31164	0.705104	-1.86021	0.0628563	0.999982	Tnk1
ENSRNOG00000001068	108.229	-0.242868	0.130586	-1.85984	0.0629088	0.999982	Rac1
ENSRNOG00000012799	16.603	-0.633777	0.340841	-1.85945	0.0629636	0.999982	Prkaa1
ENSRNOG00000001861	20.0912	0.503389	0.270753	1.85922	0.062996	0.999982	Ydjc
ENSRNOG00000021903	7.45073	-1.1307	0.608176	-1.85916	0.0630046	0.999982	Atad5
ENSRNOG00000019813	57.01	0.278586	0.149849	1.85911	0.0630115	0.999982	Ppp4c
ENSRNOG00000003215	9.61105	0.705388	0.379434	1.85906	0.0630192	0.999982	Zfp287
ENSRNOG00000012702	17.0679	0.607377	0.326779	1.85868	0.0630724	0.999982	Nfya
ENSRNOG00000007174	48.0144	0.348868	0.18772	1.85845	0.0631053	0.999982	Utp11
ENSRNOG00000009184	29.1943	-0.423545	0.22809	-1.85692	0.063323	0.999982	Foxp1
ENSRNOG00000002755	124.889	-0.378152	0.20382	-1.85532	0.0635509	0.999982	Pafah1b1
ENSRNOG00000008618	22.8507	-0.425943	0.229611	-1.85507	0.0635869	0.999982	Tex10
ENSRNOG00000027761	14.7276	0.611442	0.329694	1.85458	0.0636569	0.999982	Htatsf1
ENSRNOG00000042114	4.77426	-0.911681	0.49192	-1.85331	0.0638377	0.999982	Erich1
ENSRNOG00000064423	34.4827	-0.859774	0.464008	-1.85293	0.0638923	0.999982	Unknown
ENSRNOG00000056907	26.0783	-0.505149	0.272671	-1.8526	0.0639401	0.999982	Nipbl
ENSRNOG00000010131	11.594	0.635027	0.342796	1.85249	0.0639551	0.999982	Rin2
ENSRNOG00000014231	23.8807	0.406919	0.219672	1.85239	0.0639695	0.999982	Pnoc
ENSRNOG00000002407	13.8294	-0.583317	0.315313	-1.84996	0.0643189	0.999982	Pdxdc1
ENSRNOG00000019643	25.4648	-0.385719	0.208575	-1.8493	0.0644139	0.999982	Pcyox1l
ENSRNOG00000018782	11.4237	-0.619007	0.334844	-1.84864	0.0645099	0.999982	Gmnn
ENSRNOG00000018997	3.09997	-1.5745	0.85192	-1.84818	0.0645764	0.999982	Myh7b
ENSRNOG00000033803	2.08578	-1.78783	0.967488	-1.84791	0.0646157	0.999982	Rpl37
ENSRNOG00000020602	10.4554	0.628886	0.340518	1.84685	0.0647683	0.999982	Ndufa13
ENSRNOG00000000122	24.475	0.413035	0.223655	1.84675	0.0647839	0.999982	Ak2
ENSRNOG00000056374	6.33449	-0.938706	0.508341	-1.84661	0.0648043	0.999982	AC097784.1
ENSRNOG00000001056	10.6173	-0.803685	0.435248	-1.8465	0.0648198	0.999982	Snapc2
ENSRNOG00000009745	12.5125	-0.970885	0.526197	-1.8451	0.0650234	0.999982	Ppp3cc
ENSRNOG00000059408	22.4685	-0.572655	0.310564	-1.84392	0.065195	0.999982	Prr12
ENSRNOG00000042944	9.93497	0.801568	0.434901	1.8431	0.0653138	0.999982	Cenpw
ENSRNOG00000007732	22.99	0.535338	0.290499	1.84282	0.065355	0.999982	Slc35c1
ENSRNOG00000004566	3.4558	-1.81795	0.986861	-1.84215	0.0654525	0.999982	Arhgef15
ENSRNOG00000036814	89.0582	-0.287026	0.155902	-1.84106	0.0656123	0.999982	Atp6v0a1
ENSRNOG00000014805	11.1205	-0.606593	0.329686	-1.83991	0.0657813	0.999982	Wrap73
ENSRNOG00000033434	8.30248	-0.793684	0.431503	-1.83935	0.0658642	0.999982	Casp12
ENSRNOG00000010489	10.0328	-0.702502	0.381976	-1.83913	0.0658967	0.999982	Samd4a
ENSRNOG00000004581	40.4655	-0.426652	0.231989	-1.8391	0.0659003	0.999982	Zdhhc9
ENSRNOG00000000421	11.0674	0.666263	0.362489	1.83802	0.0660589	0.999982	Skiv2l
ENSRNOG00000010941	4.98379	-1.03138	0.561614	-1.83646	0.0662892	0.999982	Tifa
ENSRNOG00000011663	48.998	0.294207	0.160225	1.83621	0.0663266	0.999982	Rnf7
ENSRNOG00000005841	45.2381	-0.390936	0.212936	-1.83593	0.0663681	0.999982	Erp44
ENSRNOG00000001979	33.5584	0.382765	0.20852	1.83563	0.0664125	0.999982	Rcan1
ENSRNOG00000016603	64.6209	0.216635	0.118036	1.83533	0.0664565	0.999982	Rtn2
ENSRNOG00000015906	16.7675	-0.566644	0.308863	-1.83461	0.0665629	0.999982	Tgif1
ENSRNOG00000020369	248.741	0.197133	0.107515	1.83354	0.0667223	0.999982	Igf2
ENSRNOG00000002254	49.4701	-0.345235	0.188298	-1.83345	0.0667352	0.999982	Tmem33
ENSRNOG00000011451	25.2103	-0.393323	0.21459	-1.8329	0.0668169	0.999982	Lrp3
ENSRNOG00000004680	36.6268	-0.435034	0.237406	-1.83245	0.0668846	0.999982	Kif5c
ENSRNOG00000068533	5.72569	0.95181	0.519598	1.83182	0.066978	0.999982	Unknown
ENSRNOG00000017579	3.245	-1.34963	0.737265	-1.83058	0.0671627	0.999982	Mylip
ENSRNOG00000020384	20.7611	-0.51451	0.281415	-1.8283	0.0675048	0.999982	Fam13b
ENSRNOG00000042932	14.6827	-0.485136	0.265372	-1.82814	0.0675289	0.999982	Ttc27
ENSRNOG00000013186	156.581	-0.173839	0.0950953	-1.82805	0.0675416	0.999982	G3bp1
ENSRNOG00000016032	10.9835	-0.708345	0.387558	-1.82771	0.0675927	0.999982	Cnnm3
ENSRNOG00000017628	534.281	-0.153	0.0837444	-1.82699	0.067701	0.999982	Tagln
ENSRNOG00000004776	9.78548	-0.592494	0.324314	-1.82691	0.0677129	0.999982	Ftsj1
ENSRNOG00000014454	63.8147	0.231862	0.126937	1.8266	0.0677607	0.999982	Ap1m1
ENSRNOG00000002323	3.74252	-1.2928	0.708094	-1.82574	0.0678893	0.999982	RGD1566265
ENSRNOG00000011876	39.775	0.339322	0.185918	1.82511	0.0679838	0.999982	Fxr2
ENSRNOG00000002403	6.16001	0.81212	0.445134	1.82444	0.0680857	0.999982	Niban1
ENSRNOG00000000523	22.9968	0.439078	0.240707	1.82412	0.0681339	0.999982	Ppil1
ENSRNOG00000024874	33.5093	-0.320191	0.175691	-1.82247	0.068384	0.999982	Prtfdc1
ENSRNOG00000001727	11.6727	-0.554648	0.30447	-1.82169	0.0685027	0.999982	Lsg1
ENSRNOG00000020083	2.98264	1.35429	0.74368	1.82106	0.0685981	0.999982	Scly
ENSRNOG00000047115	6.69416	-0.863311	0.474072	-1.82105	0.0685988	0.999982	Unknown
ENSRNOG00000016147	11.6747	-1.0385	0.570738	-1.81958	0.0688233	0.999982	Slc17a6
ENSRNOG00000001717	28.3833	-0.455214	0.250234	-1.81915	0.068888	0.999982	Opa1
ENSRNOG00000012037	16.868	0.533111	0.293185	1.81834	0.0690117	0.999982	Galnt7
ENSRNOG00000061359	4.43639	0.946456	0.520553	1.81817	0.0690376	0.999982	Psme1-ps1
ENSRNOG00000068569	6.86648	1.04832	0.576625	1.81802	0.0690608	0.999982	Unknown
ENSRNOG00000011655	7.81238	-0.865891	0.476585	-1.81687	0.0692373	0.999982	Dcaf10
ENSRNOG00000010319	2.96379	-1.91704	1.05526	-1.81666	0.0692694	0.999982	Lcp1
ENSRNOG00000001126	20.297	-0.416448	0.229389	-1.81547	0.0694522	0.999982	Fbxw8
ENSRNOG00000050869	4.1225	-1.09732	0.60453	-1.81517	0.0694984	0.999982	Cebpd
ENSRNOG00000014604	50.1519	0.363333	0.200181	1.81502	0.0695205	0.999982	Sigmar1
ENSRNOG00000029470	9.094	-0.63339	0.348999	-1.81488	0.0695427	0.999982	Unknown
ENSRNOG00000016483	5.74398	0.998231	0.550159	1.81444	0.0696101	0.999982	Myo16
ENSRNOG00000009782	4.81531	1.15441	0.636243	1.81441	0.0696144	0.999982	Efcab7
ENSRNOG00000005767	20.8422	-0.417705	0.230234	-1.81427	0.0696367	0.999982	Tulp3
ENSRNOG00000019090	223.278	0.13748	0.0757795	1.81421	0.0696449	0.999982	Cct3
ENSRNOG00000018526	48.4053	0.369239	0.203526	1.81421	0.0696452	0.999982	Dlg4
ENSRNOG00000061910	29.8114	0.466293	0.2572	1.81296	0.0698382	0.999982	Igfbp3
ENSRNOG00000055382	3.91618	-1.21058	0.667772	-1.81286	0.0698537	0.999982	Hcn1
ENSRNOG00000002884	10.523	0.59225	0.326861	1.81193	0.0699966	0.999982	Blzf1
ENSRNOG00000052600	33.7377	-0.360308	0.198871	-1.81177	0.0700222	0.999982	Mboat7
ENSRNOG00000020466	7.41523	-0.760985	0.420251	-1.81079	0.0701741	0.999982	Apba3
ENSRNOG00000033153	2.03131	-2.40977	1.3308	-1.81076	0.0701774	0.999982	Sfn
ENSRNOG00000007433	5.81043	0.848237	0.468458	1.8107	0.0701872	0.999982	Cyb561
ENSRNOG00000017610	21.5678	-0.47574	0.262864	-1.80983	0.0703223	0.999982	Nedd4l
ENSRNOG00000050767	7.46032	-0.760786	0.420418	-1.8096	0.0703586	0.999982	Nrn1
ENSRNOG00000039496	29.0989	-0.360346	0.199151	-1.80941	0.0703877	0.999982	Unknown
ENSRNOG00000012528	7.75466	-0.739927	0.409649	-1.80624	0.0708802	0.999982	Zfyve19
ENSRNOG00000001489	19.7713	0.486654	0.269486	1.80586	0.0709396	0.999982	Tbp
ENSRNOG00000011488	8.16445	0.749036	0.414865	1.80549	0.0709974	0.999982	Sergef
ENSRNOG00000016465	3.54481	1.27173	0.704726	1.80457	0.0711417	0.999982	Trmu
ENSRNOG00000018122	21.1459	-0.410637	0.22761	-1.80412	0.0712119	0.999982	Tspan17
ENSRNOG00000004135	16.0016	-0.466822	0.258814	-1.8037	0.0712789	0.999982	RGD1311745
ENSRNOG00000026407	10.5578	-0.711752	0.394872	-1.80249	0.0714686	0.999982	Fam184a
ENSRNOG00000019447	81.5799	-0.206527	0.114584	-1.80241	0.071481	0.999982	Ecel1
ENSRNOG00000010436	14.0699	0.575349	0.31929	1.80196	0.0715512	0.999982	Zbtb17
ENSRNOG00000031560	4.94864	-1.05267	0.584183	-1.80196	0.0715524	0.999982	AABR07030162.1
ENSRNOG00000057901	6.04484	0.996654	0.553304	1.80128	0.0716591	0.999982	Zfp707
ENSRNOG00000010580	115.341	-0.1682	0.0934188	-1.8005	0.0717822	0.999982	Acot7
ENSRNOG00000006378	8.05858	-1.41814	0.787647	-1.80047	0.071786	0.999982	Mga
ENSRNOG00000008937	104.94	-0.238035	0.132209	-1.80045	0.0717895	0.999982	Csrp1
ENSRNOG00000030622	5.21486	1.20926	0.671704	1.80028	0.0718159	0.999982	Enox2
ENSRNOG00000010477	11.4161	-0.591116	0.328398	-1.8	0.0718614	0.999982	Pomt1
ENSRNOG00000001135	108.765	-0.217696	0.120963	-1.79969	0.0719103	0.999982	Wsb2
ENSRNOG00000032307	7.48001	0.904446	0.502734	1.79905	0.0720101	0.999982	Dsel
ENSRNOG00000064105	15.0576	-0.516186	0.287039	-1.79832	0.0721269	0.999982	Rfxap
ENSRNOG00000066359	3.23385	-1.44262	0.80257	-1.79751	0.0722552	0.999982	Unknown
ENSRNOG00000021693	4.29107	-1.19438	0.664472	-1.79749	0.0722583	0.999982	Fam149a
ENSRNOG00000016257	125.647	-0.256018	0.142444	-1.79732	0.0722847	0.999982	Cotl1
ENSRNOG00000015036	214.731	-0.192018	0.106865	-1.79684	0.0723617	0.999982	Ccn2
ENSRNOG00000009681	58.6955	-0.263184	0.146537	-1.79603	0.0724904	0.999982	Flot2
ENSRNOG00000008680	28.4141	0.394272	0.219528	1.796	0.0724948	0.999982	Loxl1
ENSRNOG00000012868	3.49163	-1.1687	0.65101	-1.79521	0.0726199	0.999982	Uaca
ENSRNOG00000011320	56.4359	0.256258	0.142748	1.79518	0.0726255	0.999982	Igfbpl1
ENSRNOG00000012136	41.1939	-0.382072	0.212847	-1.79506	0.0726446	0.999982	Mrps30
ENSRNOG00000001143	4.65065	-1.45065	0.80815	-1.79502	0.0726502	0.999982	Cit
ENSRNOG00000022777	4.21239	-1.15573	0.643927	-1.79482	0.0726826	0.999982	Six1
ENSRNOG00000017144	63.0234	0.287402	0.160175	1.7943	0.0727649	0.999982	Mea1
ENSRNOG00000025034	13.0669	0.648686	0.361533	1.79427	0.0727709	0.999982	RGD1304567
ENSRNOG00000010536	6.27841	1.10513	0.616157	1.79359	0.072879	0.999982	Nr2c2
ENSRNOG00000014597	13.9768	0.528422	0.294638	1.79346	0.0728987	0.999982	Irs1
ENSRNOG00000012872	6.57228	-0.970159	0.540942	-1.79346	0.0728992	0.999982	Carnmt1
ENSRNOG00000013149	10.1977	-0.627728	0.350252	-1.79222	0.0730984	0.999982	Vps33b
ENSRNOG00000014048	4.1856	-1.09009	0.608271	-1.79212	0.0731139	0.999982	Cyld
ENSRNOG00000037478	21.408	-0.413468	0.230767	-1.79171	0.0731794	0.999982	Noc4l
ENSRNOG00000014288	218.632	-0.442166	0.246818	-1.79146	0.0732192	0.999982	Fn1
ENSRNOG00000015329	9.97999	-0.570387	0.31842	-1.79131	0.0732444	0.999982	Kpna2
ENSRNOG00000057756	20.0263	-0.548048	0.306057	-1.79068	0.0733455	0.999982	Osbpl2
ENSRNOG00000027012	13.0201	-0.596027	0.333016	-1.78979	0.0734881	0.999982	Usp54
ENSRNOG00000063755	3.22228	-1.47044	0.821778	-1.78934	0.0735601	0.999982	Gas2l3
ENSRNOG00000019959	8.00726	0.705989	0.394567	1.78928	0.0735705	0.999982	Kcnc3
ENSRNOG00000015019	58.3887	0.229674	0.128422	1.78844	0.0737054	0.999982	Spg21
ENSRNOG00000028155	8.44292	-0.752487	0.421317	-1.78604	0.0740935	0.999982	Dnaaf2
ENSRNOG00000046547	5.99052	-0.958018	0.536537	-1.78556	0.0741709	0.999982	Rbm24
ENSRNOG00000030629	9.69586	-0.74158	0.415588	-1.78441	0.074357	0.999982	Camkmt
ENSRNOG00000008345	21.9196	-0.501546	0.281109	-1.78417	0.0743962	0.999982	Clcn6
ENSRNOG00000018214	33.3063	-0.380756	0.213454	-1.78379	0.0744581	0.999982	Bok
ENSRNOG00000001429	14.0062	-0.663421	0.371936	-1.7837	0.0744729	0.999982	Lrwd1
ENSRNOG00000006118	16.1787	-0.607098	0.340558	-1.78266	0.0746425	0.999982	Klf10
ENSRNOG00000037690	3.50245	1.30467	0.731964	1.78242	0.074681	0.999982	Sertad3
ENSRNOG00000063649	5.03917	1.1807	0.662413	1.78242	0.0746815	0.999982	Unknown
ENSRNOG00000013653	90.8081	-0.220459	0.123688	-1.78238	0.0746881	0.999982	Pdlim7
ENSRNOG00000018137	25.5621	-0.493632	0.276996	-1.78209	0.0747348	0.999982	Tubgcp2
ENSRNOG00000003495	114.411	-0.234263	0.131534	-1.78101	0.0749112	0.999982	Prpf8
ENSRNOG00000033528	6.09298	-1.10096	0.618253	-1.78076	0.074952	0.999982	Tll1
ENSRNOG00000016795	35.5358	-0.391614	0.220017	-1.77992	0.0750884	0.999982	Rabl6
ENSRNOG00000047053	30.6285	-0.367868	0.206731	-1.77945	0.0751661	0.999982	Thyn1
ENSRNOG00000038002	4.67694	-1.17423	0.659888	-1.77943	0.0751686	0.999982	Ccdc62
ENSRNOG00000045920	26.4481	-0.413724	0.232619	-1.77855	0.0753137	0.999982	Mcu
ENSRNOG00000015735	11.0151	0.737617	0.414777	1.77835	0.0753468	0.999982	Zswim1
ENSRNOG00000003224	24.0687	0.366324	0.206009	1.77819	0.075372	0.999982	Nudt16l1
ENSRNOG00000067472	21.7353	-0.466963	0.262642	-1.77794	0.075413	0.999982	Unknown
ENSRNOG00000013002	59.4973	-0.295196	0.166053	-1.77773	0.0754489	0.999982	Gpbp1
ENSRNOG00000055340	37.8786	-0.369849	0.208048	-1.77771	0.075451	0.999982	Ski
ENSRNOG00000065330	10.4062	-0.683917	0.384948	-1.77665	0.0756262	0.999982	Mrgpre
ENSRNOG00000005580	5.46214	-1.66323	0.936332	-1.77633	0.0756786	0.999982	Itgb4
ENSRNOG00000008456	50.29	0.29778	0.167674	1.77594	0.0757425	0.999982	Thoc5
ENSRNOG00000032391	21.3092	-0.548298	0.308804	-1.77556	0.0758062	0.999982	Esyt2
ENSRNOG00000064743	13.0484	1.41157	0.795223	1.77506	0.075888	0.999982	Unknown
ENSRNOG00000028512	5.56856	0.786625	0.443236	1.77473	0.0759424	0.999982	Ilvbl
ENSRNOG00000003720	27.2343	-0.374235	0.210909	-1.77439	0.0759987	0.999982	Prrx1
ENSRNOG00000011631	32.0727	-0.456969	0.25767	-1.77347	0.0761514	0.999982	Fst
ENSRNOG00000012729	7.08361	-0.724234	0.408544	-1.77272	0.0762754	0.999982	Mfsd8
ENSRNOG00000032183	14.6378	-0.553826	0.312445	-1.77256	0.0763024	0.999982	Scmh1
ENSRNOG00000030776	10.81	-0.713098	0.402307	-1.77252	0.076308	0.999982	Sytl2
ENSRNOG00000017604	25.9734	-0.455735	0.257156	-1.77221	0.0763597	0.999982	Ripor1
ENSRNOG00000017879	18.3317	0.4869	0.274794	1.77188	0.0764152	0.999982	Gab1
ENSRNOG00000008405	5.96509	-1.11987	0.632077	-1.77173	0.0764402	0.999982	Taco1
ENSRNOG00000000800	12.761	-0.634828	0.358315	-1.7717	0.076444	0.999982	Man1a1
ENSRNOG00000020247	76.866	0.244642	0.138119	1.77124	0.076521	0.999982	Cnih2
ENSRNOG00000002827	54.5126	-0.354004	0.199866	-1.77121	0.0765262	0.999982	Rbfox1
ENSRNOG00000022162	113.127	-0.225214	0.127193	-1.77064	0.0766199	0.999982	Pbx3
ENSRNOG00000000471	13.0364	-0.583691	0.329707	-1.77033	0.0766717	0.999982	Rps18
ENSRNOG00000000308	7.8406	0.762952	0.431025	1.77009	0.0767121	0.999982	Zbtb24
ENSRNOG00000028534	28.0823	-0.398003	0.224879	-1.76985	0.0767522	0.999982	Zfp518b
ENSRNOG00000003653	53.9466	-0.241826	0.136749	-1.7684	0.076994	0.999982	Fh
ENSRNOG00000001091	3.66107	-1.13875	0.644137	-1.76788	0.0770817	0.999982	Hip1r
ENSRNOG00000026705	3.75474	-1.10666	0.626337	-1.76688	0.077249	0.999982	Dgki
ENSRNOG00000005023	3.82809	1.69645	0.96067	1.7659	0.0774127	0.999982	Agr2
ENSRNOG00000060335	34.1385	-0.423725	0.239955	-1.76585	0.0774206	0.999982	Strn3
ENSRNOG00000012469	29.5877	-0.302217	0.171206	-1.76522	0.0775265	0.999982	Ints14
ENSRNOG00000011540	71.6751	0.246815	0.139834	1.76506	0.0775541	0.999982	Vta1
ENSRNOG00000051458	7.51164	-0.884054	0.501015	-1.76452	0.0776438	0.999982	Hic2
ENSRNOG00000027238	9.50155	0.607511	0.344376	1.76409	0.0777166	0.999982	Jrk
ENSRNOG00000008625	4.84432	-1.05935	0.600514	-1.76407	0.0777207	0.999982	Rimkla
ENSRNOG00000069998	5.117	-1.19968	0.680068	-1.76406	0.0777216	0.999982	Gid4
ENSRNOG00000005965	3.54855	-1.48625	0.84259	-1.76391	0.0777479	0.999982	Irak4
ENSRNOG00000061040	14.3519	-0.628621	0.35639	-1.76386	0.0777562	0.999982	Herc4
ENSRNOG00000010996	4.59194	-1.25745	0.713145	-1.76325	0.0778581	0.999982	Mob1b
ENSRNOG00000004726	49.5461	-0.261235	0.148197	-1.76276	0.0779417	0.999982	Mapkapk2
ENSRNOG00000059827	162.511	-0.201753	0.114495	-1.7621	0.0780516	0.999982	6330403K07Rik
ENSRNOG00000024025	29.6495	-0.328452	0.186399	-1.7621	0.0780531	0.999982	Edc4
ENSRNOG00000068023	15.0896	-0.509129	0.288943	-1.76204	0.0780626	0.999982	Unknown
ENSRNOG00000008696	18.7918	-0.495904	0.281464	-1.76187	0.0780914	0.999982	Nopchap1
ENSRNOG00000011164	19.7916	-0.467977	0.265727	-1.76112	0.0782181	0.999982	Coq6
ENSRNOG00000029698	17.0066	-0.564137	0.320394	-1.76076	0.0782791	0.999982	Pim3
ENSRNOG00000066441	2.7551	-1.61701	0.91842	-1.76064	0.0782987	0.999982	Unknown
ENSRNOG00000066565	8.12385	-0.873156	0.49599	-1.76043	0.0783348	0.999982	Unknown
ENSRNOG00000024562	6.12194	-0.848304	0.481958	-1.76012	0.078387	0.999982	Tgfbrap1
ENSRNOG00000055079	2.92602	1.25356	0.712509	1.75936	0.0785164	0.999982	Ndufaf2
ENSRNOG00000028941	15.8143	-0.511794	0.290992	-1.75879	0.078613	0.999982	Zbed3
ENSRNOG00000059386	14.7976	0.453637	0.257967	1.75851	0.0786611	0.999982	Nudt19
ENSRNOG00000058662	19.7381	0.531874	0.302618	1.75758	0.0788198	0.999982	Ano8
ENSRNOG00000020274	7.61876	-0.778677	0.443095	-1.75736	0.0788567	0.999982	Taf5
ENSRNOG00000007315	37.5839	0.385646	0.219495	1.75697	0.0789227	0.999982	Thoc2
ENSRNOG00000010993	18.607	-0.441767	0.251468	-1.75676	0.0789595	0.999982	Dpm1
ENSRNOG00000020519	45.7227	-0.28488	0.162181	-1.75655	0.0789948	0.999982	Olfm2
ENSRNOG00000022373	17.3808	0.45891	0.261319	1.75613	0.0790658	0.999982	Dennd4b
ENSRNOG00000009640	21.0006	0.377502	0.215007	1.75577	0.0791281	0.999982	Psmf1
ENSRNOG00000011562	3.3934	1.3881	0.791239	1.75434	0.0793719	0.999982	Slitrk2
ENSRNOG00000001557	5.69059	-0.832146	0.47437	-1.75421	0.0793938	0.999982	Cxadr
ENSRNOG00000004423	14.3284	-0.637958	0.363742	-1.75387	0.0794521	0.999982	Zbtb18
ENSRNOG00000003031	5.3915	-1.02664	0.585564	-1.75325	0.0795598	0.999982	Atp2b4
ENSRNOG00000021347	12.9843	0.455983	0.260337	1.75151	0.0798578	0.999982	Mthfd2l
ENSRNOG00000007304	9.02469	-0.789626	0.450873	-1.75133	0.0798897	0.999982	Herc3
ENSRNOG00000003559	8.34579	-0.625869	0.357467	-1.75085	0.0799723	0.999982	Ccdc112
ENSRNOG00000057881	19.8892	0.546969	0.312428	1.7507	0.0799971	0.999982	Sppl2b
ENSRNOG00000031113	10.2422	-0.667191	0.381177	-1.75034	0.080059	0.999982	Zscan22
ENSRNOG00000015385	16.5466	-0.486452	0.278033	-1.74962	0.080184	0.999982	Pink1
ENSRNOG00000050277	14.0977	-0.477956	0.273505	-1.74752	0.0805463	0.999982	Uckl1
ENSRNOG00000004263	29.693	-0.43492	0.248885	-1.74747	0.080556	0.999982	Ints7
ENSRNOG00000068647	8.9024	-0.703253	0.402502	-1.7472	0.0806022	0.999982	Unknown
ENSRNOG00000064426	6.30041	-1.0265	0.587622	-1.74686	0.0806612	0.999982	Unknown
ENSRNOG00000009351	43.2911	-0.37279	0.213427	-1.74669	0.0806912	0.999982	Srp68
ENSRNOG00000009032	5.93351	1.5565	0.891118	1.74668	0.0806923	0.999982	Ttll3
ENSRNOG00000025651	10.9105	0.80619	0.461795	1.74578	0.0808498	0.999982	Ikzf5
ENSRNOG00000010396	14.531	-0.853641	0.489089	-1.74537	0.0809206	0.999982	Eya3
ENSRNOG00000037227	20.6737	0.494476	0.28334	1.74517	0.080955	0.999982	Yes1
ENSRNOG00000060817	37.9325	-0.407325	0.233438	-1.74489	0.0810034	0.999982	Stam
ENSRNOG00000003206	213.862	-0.176628	0.101235	-1.74472	0.0810332	0.999982	Actr3
ENSRNOG00000021007	23.2231	0.482944	0.276837	1.74451	0.0810708	0.999982	Snx15
ENSRNOG00000015664	12.1788	-0.590525	0.338653	-1.74375	0.0812027	0.999982	Tmem8b
ENSRNOG00000071001	3.42522	-1.45713	0.835991	-1.74299	0.0813349	0.999982	Trim56
ENSRNOG00000009539	58.8382	0.272517	0.156364	1.74283	0.0813629	0.999982	Khdrbs3
ENSRNOG00000004440	2.90044	1.52266	0.873791	1.74259	0.0814053	0.999982	Fignl1
ENSRNOG00000012956	3.45553	1.58837	0.911742	1.74212	0.081487	0.999982	Tgm2
ENSRNOG00000055971	4.21167	0.99618	0.57192	1.74182	0.0815406	0.999982	AABR07000544.1
ENSRNOG00000002232	8.44551	-0.950155	0.54565	-1.74133	0.0816261	0.999982	Aff1
ENSRNOG00000002615	23.125	0.428644	0.246174	1.74123	0.081644	0.999982	Pmm2
ENSRNOG00000003600	25.3269	-0.407219	0.233962	-1.74054	0.0817649	0.999982	Pnpt1
ENSRNOG00000020410	6.65589	0.939257	0.539901	1.73968	0.0819148	0.999982	Th
ENSRNOG00000021891	11.8613	-0.505268	0.290522	-1.73917	0.0820046	0.999982	Zdhhc8
ENSRNOG00000024482	26.4202	-0.496609	0.28556	-1.73907	0.0820222	0.999982	Tnrc18
ENSRNOG00000014882	6.3928	1.02374	0.588731	1.73889	0.0820538	0.999982	Fgf11
ENSRNOG00000001094	8.56708	-0.737298	0.424442	-1.7371	0.0823694	0.999982	Zfp316
ENSRNOG00000047734	16.082	-0.468691	0.269818	-1.73706	0.0823761	0.999982	Chst2
ENSRNOG00000025154	45.3766	-0.348261	0.200489	-1.73705	0.0823779	0.999982	Snu13
ENSRNOG00000050994	98.2432	0.187521	0.107979	1.73664	0.0824507	0.999982	Cttn
ENSRNOG00000013581	20.2539	0.445762	0.256763	1.73608	0.0825494	0.999982	Extl3
ENSRNOG00000028273	8.00084	0.624462	0.359727	1.73593	0.0825758	0.999982	Tmem150b
ENSRNOG00000006646	49.7328	-0.330849	0.190735	-1.7346	0.0828114	0.999982	Vopp1
ENSRNOG00000052620	401.684	-0.135781	0.0782827	-1.7345	0.0828295	0.999982	Rack1
ENSRNOG00000032630	12.3954	-0.653063	0.376714	-1.73358	0.0829934	0.999982	Mrps28
ENSRNOG00000012360	29.8465	0.371698	0.214414	1.73355	0.0829971	0.999982	Gtf2h1
ENSRNOG00000006894	22.0641	-0.408564	0.235696	-1.73344	0.0830183	0.999982	Tor1a
ENSRNOG00000001194	15.6923	-0.438497	0.25297	-1.73339	0.0830259	0.999982	Rrp1b
ENSRNOG00000068448	16.2271	-0.527613	0.304445	-1.73303	0.0830902	0.999982	Arl15
ENSRNOG00000060048	43.491	-0.338776	0.195493	-1.73293	0.0831083	0.999982	Eif2s3y
ENSRNOG00000020318	11.2806	0.562547	0.324642	1.73282	0.0831276	0.999982	Pnkp
ENSRNOG00000011431	16.0511	0.57901	0.334155	1.73276	0.0831387	0.999982	Mfhas1
ENSRNOG00000061845	6.4282	-0.942266	0.544047	-1.73196	0.0832813	0.999982	Cttnbp2
ENSRNOG00000015796	18.4375	0.447477	0.258401	1.73171	0.0833244	0.999982	Msh2
ENSRNOG00000015441	2.11632	-1.79173	1.03507	-1.73102	0.083449	0.999982	Il4r
ENSRNOG00000016224	3.65826	-1.27947	0.739269	-1.73072	0.0835014	0.999982	Meak7
ENSRNOG00000047061	4.13449	-1.26411	0.730518	-1.73043	0.083553	0.999982	Zfp773-ps1
ENSRNOG00000012880	11.0794	-0.58601	0.338765	-1.72984	0.0836584	0.999982	Tti1
ENSRNOG00000020248	599.412	0.137276	0.0794312	1.72824	0.0839452	0.999982	Ina
ENSRNOG00000016888	5.95312	1.07811	0.623825	1.72823	0.0839466	0.999982	Pask
ENSRNOG00000059295	30.8278	-0.345384	0.199888	-1.72789	0.0840081	0.999982	Selenoi
ENSRNOG00000004110	62.3652	-0.272443	0.157717	-1.72742	0.0840928	0.999982	Trib2
ENSRNOG00000016813	15.5433	-0.544207	0.315147	-1.72683	0.0841976	0.999982	Tia1
ENSRNOG00000014719	21.1876	-0.52506	0.304206	-1.726	0.0843469	0.999982	Snx19
ENSRNOG00000033433	8.13376	-0.594352	0.344463	-1.72545	0.0844473	0.999982	Csrnp1
ENSRNOG00000009683	205.759	0.170352	0.0987751	1.72465	0.0845907	0.999982	Sdcbp
ENSRNOG00000068613	7.43772	-0.853675	0.495247	-1.72373	0.0847557	0.999982	Unknown
ENSRNOG00000005392	53.0752	-0.351276	0.20379	-1.72371	0.0847595	0.999982	Ngfr
ENSRNOG00000007701	63.8516	-0.255255	0.148097	-1.72356	0.0847871	0.999982	Thoc7
ENSRNOG00000007650	170.967	-0.199315	0.115666	-1.72319	0.0848539	0.999982	Cd63
ENSRNOG00000012802	19.5135	-0.494647	0.287093	-1.72295	0.0848981	0.999982	Tenm3
ENSRNOG00000021012	7.38007	-0.732524	0.425367	-1.7221	0.0850519	0.999982	Rfx5
ENSRNOG00000028384	4.79919	-0.94753	0.550728	-1.7205	0.0853409	0.999982	Npepl1
ENSRNOG00000011323	3.79662	1.33422	0.775489	1.72048	0.0853443	0.999982	Lgi3
ENSRNOG00000001888	29.6067	0.585859	0.340612	1.72002	0.0854289	0.999982	Arvcf
ENSRNOG00000013190	6.66849	0.796551	0.463133	1.71992	0.0854475	0.999982	Rnaset2
ENSRNOG00000004602	35.2789	-0.367256	0.213589	-1.71946	0.0855313	0.999982	Rnf145
ENSRNOG00000047319	6.33769	-0.749308	0.436095	-1.71822	0.085756	0.999982	Caprin2
ENSRNOG00000007967	118.844	0.213903	0.124513	1.71792	0.0858109	0.999982	Sdhb
ENSRNOG00000003679	12.7667	-0.602743	0.350905	-1.71768	0.0858548	0.999982	Med13
ENSRNOG00000014509	14.4235	-0.639456	0.372489	-1.71671	0.0860322	0.999982	Sacs
ENSRNOG00000007271	6.53493	-0.807756	0.470583	-1.7165	0.0860707	0.999982	Map3k9
ENSRNOG00000023258	9.85268	-0.658691	0.383763	-1.7164	0.0860888	0.999982	Nfkb1
ENSRNOG00000052894	7.94601	-0.842169	0.490737	-1.71613	0.086138	0.999982	Epg5
ENSRNOG00000006238	10.4645	-0.597036	0.348229	-1.71449	0.0864387	0.999982	Traf2
ENSRNOG00000019657	20.9152	-0.456907	0.266512	-1.71439	0.0864563	0.999982	Unknown
ENSRNOG00000007867	15.242	0.478381	0.279085	1.7141	0.08651	0.999982	Rngtt
ENSRNOG00000066749	2.59016	-1.8023	1.05166	-1.71376	0.0865727	0.999982	Thap2
ENSRNOG00000020238	8.30018	0.852456	0.49746	1.71362	0.0865991	0.999982	Plekhh3
ENSRNOG00000004345	34.0194	0.3457	0.201794	1.71313	0.086689	0.999982	Daam1
ENSRNOG00000057754	22.3613	-0.36763	0.214597	-1.71311	0.0866917	0.999982	Tcf12
ENSRNOG00000069034	3.56002	-1.50516	0.878635	-1.71306	0.0867013	0.999982	BC024063
ENSRNOG00000051929	3.0663	-1.53759	0.897792	-1.71263	0.0867797	0.999982	Phox2b
ENSRNOG00000021680	3.33731	-1.21436	0.709248	-1.71218	0.0868628	0.999982	Setdb2
ENSRNOG00000025587	52.8179	-0.333644	0.194875	-1.7121	0.0868784	0.999982	Plagl1
ENSRNOG00000018227	23.0891	-0.485554	0.283624	-1.71196	0.0869037	0.999982	Mfsd14b
ENSRNOG00000005287	3.3732	-1.50234	0.877604	-1.71186	0.0869223	0.999982	Syne3
ENSRNOG00000026528	25.7886	0.376642	0.220029	1.71179	0.0869359	0.999982	Mrps33
ENSRNOG00000047211	7.21431	-0.68065	0.397663	-1.71163	0.0869656	0.999982	Fzd3
ENSRNOG00000037613	19.6127	-0.501141	0.292859	-1.7112	0.0870434	0.999982	Kdm6b
ENSRNOG00000008027	2.68728	1.52702	0.892381	1.71118	0.0870481	0.999982	Cavin4
ENSRNOG00000012386	10.9282	-0.76389	0.446431	-1.71111	0.0870614	0.999982	Zbtb38
ENSRNOG00000065391	10.3169	-0.54698	0.319688	-1.71098	0.0870847	0.999982	Unknown
ENSRNOG00000019321	14.3284	-0.69906	0.408746	-1.71026	0.0872186	0.999982	Cck
ENSRNOG00000009406	42.3597	0.344794	0.201675	1.70966	0.0873294	0.999982	Tm9sf4
ENSRNOG00000052745	15.4703	-0.553239	0.323605	-1.70961	0.0873378	0.999982	Met
ENSRNOG00000017854	19.3256	-0.522905	0.305968	-1.70902	0.0874476	0.999982	Ucp2
ENSRNOG00000011193	8.97315	-0.62214	0.364084	-1.70878	0.087491	0.999982	Hmgcll1
ENSRNOG00000052959	10.2507	-0.634947	0.371609	-1.70864	0.0875172	0.999982	Zscan12
ENSRNOG00000060701	6.36948	-0.715605	0.418821	-1.70862	0.0875218	0.999982	AC130232.2
ENSRNOG00000016103	8.36273	-0.590967	0.345965	-1.70817	0.0876049	0.999982	Nkd2
ENSRNOG00000016367	31.629	-0.393943	0.230638	-1.70806	0.0876255	0.999982	Vasp
ENSRNOG00000010096	23.0113	-0.43116	0.252594	-1.70693	0.0878351	0.999982	Azi2
ENSRNOG00000016063	31.46	-0.442824	0.259468	-1.70666	0.0878854	0.999982	Vps35l
ENSRNOG00000024363	6.51122	0.85974	0.504051	1.70566	0.0880715	0.999982	Sertad1
ENSRNOG00000033906	7.94514	-0.732274	0.42934	-1.70558	0.0880864	0.999982	Zfp667
ENSRNOG00000016152	44.4188	-0.351299	0.206065	-1.7048	0.0882322	0.999982	Dek
ENSRNOG00000001494	58.2567	0.255125	0.149725	1.70396	0.0883884	0.999982	Napa
ENSRNOG00000010389	4.12445	-1.06439	0.62486	-1.70341	0.0884908	0.999982	Ndrg2
ENSRNOG00000053804	8.25799	0.790923	0.464373	1.70321	0.0885294	0.999982	Prmt8
ENSRNOG00000040110	10.47	-0.598247	0.351344	-1.70274	0.0886175	0.999982	Foxn2
ENSRNOG00000008744	121.371	-0.235287	0.138206	-1.70244	0.0886737	0.999982	Cops2
ENSRNOG00000058580	104.598	-0.254732	0.149663	-1.70203	0.0887489	0.999982	Paip1
ENSRNOG00000057934	197.766	-0.175956	0.10338	-1.70202	0.0887509	0.999982	Tmx1
ENSRNOG00000002544	80.3506	-0.503974	0.296158	-1.7017	0.0888107	0.999982	Kifap3
ENSRNOG00000009350	45.5545	-0.361009	0.212147	-1.70169	0.0888128	0.999982	Sez6
ENSRNOG00000017295	15.9648	0.456464	0.26825	1.70163	0.0888241	0.999982	Sh3glb2
ENSRNOG00000031916	8.3359	-0.794499	0.467	-1.70128	0.0888899	0.999982	Timeless
ENSRNOG00000020213	26.2002	-0.39163	0.230271	-1.70073	0.0889929	0.999982	Tubg1
ENSRNOG00000001313	5.42482	0.923042	0.54291	1.70018	0.0890979	0.999982	Gnaz
ENSRNOG00000014961	38.0053	-0.366055	0.215365	-1.6997	0.0891873	0.999982	Pdpn
ENSRNOG00000007551	1.9865	-1.69663	0.998247	-1.69961	0.0892047	0.999982	Patj
ENSRNOG00000047235	63.6942	-0.222627	0.131002	-1.69942	0.0892405	0.999982	Vps26b
ENSRNOG00000020751	5.21806	1.06414	0.62634	1.69898	0.0893239	0.999982	Rdm1
ENSRNOG00000004400	2.26531	-1.61728	0.952171	-1.69852	0.0894102	0.999982	Avpr1a
ENSRNOG00000005058	14.3557	0.436396	0.256963	1.69828	0.0894544	0.999982	Lpcat4
ENSRNOG00000069389	6.48786	0.673295	0.396595	1.69769	0.0895665	0.999982	Unknown
ENSRNOG00000014647	63.9696	-0.326853	0.19253	-1.69767	0.0895692	0.999982	Cbfb
ENSRNOG00000001114	20.4631	0.452552	0.266592	1.69754	0.0895939	0.999982	Wipi2
ENSRNOG00000021138	41.1122	-0.322262	0.189918	-1.69684	0.0897262	0.999982	Cers2
ENSRNOG00000042464	11.4909	-0.658411	0.388063	-1.69666	0.0897608	0.999982	Fbxo25
ENSRNOG00000053334	108.232	0.216874	0.127824	1.69666	0.0897614	0.999982	Stmn4
ENSRNOG00000014241	15.1043	-0.535368	0.31561	-1.6963	0.0898298	0.999982	Ece1
ENSRNOG00000004841	18.5392	-0.589595	0.347604	-1.69617	0.089854	0.999982	Akap6
ENSRNOG00000045665	5.46438	-0.858762	0.506358	-1.69596	0.0898938	0.999982	Amigo1
ENSRNOG00000015888	28.6473	-0.417501	0.246192	-1.69584	0.089917	0.999982	Larp4b
ENSRNOG00000032778	26.5578	-0.402839	0.237562	-1.69572	0.0899391	0.999982	Bub1
ENSRNOG00000012354	17.6328	-0.490006	0.289009	-1.69547	0.0899872	0.999982	Trim23
ENSRNOG00000026913	4.99545	-0.969169	0.572225	-1.69369	0.0903251	0.999982	Bbs10
ENSRNOG00000002105	6.30138	-0.932162	0.550375	-1.69369	0.0903252	0.999982	Cdc7
ENSRNOG00000009296	9.74359	-0.708553	0.41887	-1.69158	0.0907253	0.999982	Snapc1
ENSRNOG00000047506	10.5289	0.741282	0.438268	1.69139	0.0907621	0.999982	Srek1ip1
ENSRNOG00000018610	28.5914	0.35074	0.207381	1.69128	0.0907826	0.999982	Pde6d
ENSRNOG00000013946	19.8394	-0.458507	0.271102	-1.69127	0.090785	0.999982	Rnf149
ENSRNOG00000013948	4.54802	-1.24956	0.739218	-1.69037	0.0909565	0.999982	Zc3hav1
ENSRNOG00000007098	9.10971	-0.731102	0.432629	-1.68991	0.091046	0.999982	Gtpbp10
ENSRNOG00000026787	52.8557	-0.251551	0.148872	-1.68971	0.091083	0.999982	Disp2
ENSRNOG00000006000	12.7764	0.605437	0.358589	1.68839	0.0913368	0.999982	Cdk12
ENSRNOG00000055093	11.8547	0.572082	0.338911	1.688	0.0914109	0.999982	Cep43
ENSRNOG00000015333	12.6782	0.570772	0.338148	1.68794	0.0914235	0.999982	AABR07070225.1
ENSRNOG00000049989	6.28644	-0.757197	0.448714	-1.68748	0.0915105	0.999982	Wdcp
ENSRNOG00000023765	18.4716	-0.455713	0.270195	-1.68661	0.0916783	0.999982	Nyap2
ENSRNOG00000020489	15.1878	-0.609448	0.361395	-1.68638	0.0917233	0.999982	Tmem145
ENSRNOG00000012812	19.6963	-0.497686	0.295303	-1.68534	0.0919232	0.999982	Sharpin
ENSRNOG00000000521	72.4762	-0.257904	0.15312	-1.68432	0.0921194	0.999982	Cdkn1a
ENSRNOG00000069185	33.6278	-0.319412	0.189767	-1.68318	0.0923406	0.999982	Tmem9b
ENSRNOG00000028699	9.12679	-0.603132	0.358462	-1.68256	0.0924611	0.999982	Sco1
ENSRNOG00000000064	30.6434	0.312907	0.186023	1.68209	0.0925514	0.999982	Atp5me
ENSRNOG00000019142	5.88948	-0.797958	0.474481	-1.68175	0.0926172	0.999982	Fas
ENSRNOG00000013729	9.10726	-0.843014	0.501339	-1.68153	0.0926609	0.999982	RGD1306271
ENSRNOG00000024272	3.95428	-1.42646	0.848467	-1.68122	0.0927208	0.999982	Ino80d
ENSRNOG00000008196	3.25265	1.59603	0.949366	1.68116	0.0927327	0.999982	Parp12
ENSRNOG00000001245	45.8774	-0.306683	0.182504	-1.68042	0.0928764	0.999982	Pcbp3
ENSRNOG00000005515	10.1133	-0.701996	0.417931	-1.67969	0.0930172	0.999982	Rhbdl3
ENSRNOG00000068181	2.74293	-1.5086	0.898168	-1.67964	0.0930274	0.999982	Unknown
ENSRNOG00000018462	10.9682	0.630827	0.375633	1.67937	0.0930795	0.999982	Rabep2
ENSRNOG00000020479	16.2318	0.477201	0.284211	1.67904	0.0931449	0.999982	Pik3c2a
ENSRNOG00000011829	5.47908	-0.843426	0.50235	-1.67896	0.0931598	0.999982	Rpgrip1l
ENSRNOG00000006217	38.6993	-0.355653	0.21183	-1.67895	0.0931614	0.999982	Wiz
ENSRNOG00000006681	2.40271	-1.44973	0.863861	-1.6782	0.0933084	0.999982	Rdh10
ENSRNOG00000029572	27.4488	0.354936	0.211517	1.67805	0.0933381	0.999982	Apeh
ENSRNOG00000015340	5.88236	-0.938091	0.559156	-1.67769	0.0934072	0.999982	Dnajc25
ENSRNOG00000013977	176.681	0.152149	0.0908011	1.67563	0.0938108	0.999982	Bzw1
ENSRNOG00000005970	3.08674	-1.35417	0.808362	-1.6752	0.093895	0.999982	Lrrc1
ENSRNOG00000070974	4.57841	-0.880799	0.525818	-1.6751	0.0939142	0.999982	Rpl7a
ENSRNOG00000045821	13.1814	0.62024	0.370409	1.67447	0.0940378	0.999982	Slc41a3
ENSRNOG00000003386	14.201	0.454513	0.271439	1.67446	0.0940402	0.999982	Rbfox3
ENSRNOG00000039297	26.5145	0.427101	0.255088	1.67433	0.0940662	0.999982	Mrpl52
ENSRNOG00000010213	14.707	-0.521492	0.311477	-1.67426	0.0940804	0.999982	Fgd5
ENSRNOG00000019975	38.0117	0.306521	0.183162	1.6735	0.0942291	0.999982	Cdc5l
ENSRNOG00000046258	20.6701	-0.471722	0.281897	-1.67339	0.0942509	0.999982	B3gnt5
ENSRNOG00000006027	11.5988	-0.637079	0.380717	-1.67337	0.0942553	0.999982	Eif2ak4
ENSRNOG00000020684	100.896	-0.252908	0.151142	-1.67332	0.0942652	0.999982	Vat1
ENSRNOG00000002763	17.383	0.56476	0.337514	1.67329	0.0942694	0.999982	Ulk2
ENSRNOG00000011931	14.4578	0.57922	0.346211	1.67303	0.094322	0.999982	Smarca2
ENSRNOG00000065683	3.48091	-1.70508	1.01974	-1.67207	0.09451	0.999982	Unknown
ENSRNOG00000050282	33.3649	0.358905	0.214684	1.67178	0.0945678	0.999982	Srcap
ENSRNOG00000020626	9.08968	-0.537654	0.321631	-1.67165	0.0945934	0.999982	Snrnp25
ENSRNOG00000024737	48.1845	0.297571	0.178115	1.67067	0.0947872	0.999982	Tnrc6a
ENSRNOG00000010812	6.82629	0.961493	0.576012	1.66922	0.095073	0.999982	Osbpl6
ENSRNOG00000020893	33.9215	-0.356669	0.213732	-1.66877	0.0951638	0.999982	Snx27
ENSRNOG00000010952	6.7726	0.880595	0.527715	1.66869	0.095178	0.999982	Ift122
ENSRNOG00000011407	17.409	-0.520901	0.312268	-1.66812	0.0952914	0.999982	Prag1
ENSRNOG00000010616	11.4243	-0.686766	0.411753	-1.66791	0.0953343	0.999982	Ndor1
ENSRNOG00000012280	21.0558	0.36862	0.221014	1.66786	0.0953439	0.999982	Ptx3
ENSRNOG00000027833	4.37483	-0.911067	0.546254	-1.66784	0.0953466	0.999982	Fnip2
ENSRNOG00000012718	25.1627	0.306037	0.183495	1.66782	0.0953513	0.999982	Zfp451
ENSRNOG00000005360	16.3318	0.425957	0.255643	1.66622	0.0956697	0.999982	Dhrs7b
ENSRNOG00000028685	18.2909	-0.493054	0.29593	-1.66612	0.0956895	0.999982	Shf
ENSRNOG00000022421	8.27045	-0.8151	0.48929	-1.66588	0.0957368	0.999982	Crtc1
ENSRNOG00000006703	4.82569	-1.13866	0.684101	-1.66447	0.0960188	0.999982	Zfp398
ENSRNOG00000008271	23.398	-0.449504	0.270141	-1.66396	0.0961201	0.999982	Fam91a1
ENSRNOG00000054603	3.04299	-1.5746	0.94642	-1.66374	0.0961639	0.999982	Pacsin1
ENSRNOG00000001348	24.9531	-0.431085	0.259114	-1.66369	0.0961745	0.999982	Erp29
ENSRNOG00000005243	5.361	1.0351	0.622232	1.66352	0.0962082	0.999982	Pop1
ENSRNOG00000000024	11.9878	-0.540505	0.324993	-1.66313	0.0962863	0.999982	Hebp1
ENSRNOG00000055531	8.56517	0.731123	0.43963	1.66304	0.0963043	0.999982	Hps5
ENSRNOG00000004901	14.6223	-0.421939	0.25372	-1.66301	0.0963096	0.999982	Slc4a1ap
ENSRNOG00000064831	15.5678	-0.411576	0.247504	-1.66291	0.0963313	0.999982	Unknown
ENSRNOG00000028083	14.3489	0.476085	0.286314	1.66281	0.0963504	0.999982	Tmem35b
ENSRNOG00000062552	2.73307	-1.53096	0.921069	-1.66216	0.0964815	0.999982	Garem1
ENSRNOG00000010227	9.55359	0.63601	0.382645	1.66214	0.0964843	0.999982	Gpatch2l
ENSRNOG00000021609	6.43277	-0.927368	0.5581	-1.66165	0.0965827	0.999982	RGD1563072
ENSRNOG00000014503	54.9803	0.307086	0.184838	1.66137	0.0966382	0.999982	Celf4
ENSRNOG00000005804	69.6466	0.264948	0.159586	1.66022	0.0968709	0.999982	Eif3d
ENSRNOG00000006357	22.6934	-0.462412	0.278546	-1.66009	0.096896	0.999982	Sgip1
ENSRNOG00000010930	35.7667	-0.307563	0.185314	-1.65969	0.096977	0.999982	Usp39
ENSRNOG00000011394	49.6992	-0.291948	0.176016	-1.65864	0.0971879	0.999982	Kif3c
ENSRNOG00000060340	67.3586	-0.315071	0.190032	-1.65799	0.0973202	0.999982	Psme4
ENSRNOG00000032877	4.54614	-0.857233	0.517083	-1.65782	0.0973531	0.999982	AABR07072261.1
ENSRNOG00000062247	13.148	0.495329	0.298811	1.65767	0.0973847	0.999982	AABR07031521.1
ENSRNOG00000062864	15.7753	-0.439256	0.264991	-1.65763	0.0973928	0.999982	Unknown
ENSRNOG00000021663	10.2734	-0.795654	0.480012	-1.65757	0.0974043	0.999982	Vxn
ENSRNOG00000018011	24.9743	0.47298	0.285687	1.65559	0.0978057	0.999982	Tasor2
ENSRNOG00000051815	6.53686	-0.825326	0.499074	-1.65372	0.0981853	0.999982	AC093995.3
ENSRNOG00000004337	29.6722	-0.328098	0.198425	-1.65351	0.0982273	0.999982	Fam20b
ENSRNOG00000013756	12.5368	-0.567212	0.343046	-1.65346	0.0982379	0.999982	Snrnp48
ENSRNOG00000011922	41.8073	-0.295011	0.17847	-1.653	0.0983312	0.999982	Stt3b
ENSRNOG00000008195	726.226	-0.112214	0.0678925	-1.65282	0.0983679	0.999982	Ywhaz
ENSRNOG00000023261	2.56659	1.56827	0.949442	1.65178	0.0985789	0.999982	Unknown
ENSRNOG00000025724	5.13438	0.883027	0.534603	1.65174	0.098587	0.999982	Mtf1
ENSRNOG00000011352	29.3294	-0.38005	0.230209	-1.65089	0.0987611	0.999982	Furin
ENSRNOG00000016343	12.6425	-0.52985	0.320952	-1.65087	0.0987648	0.999982	Dkk3
ENSRNOG00000007345	5.71585	-0.927416	0.561928	-1.65042	0.0988575	0.999982	Amot
ENSRNOG00000009642	235.275	-0.139936	0.0848008	-1.65017	0.0989074	0.999982	Cct4
ENSRNOG00000064601	17.5372	0.452559	0.274293	1.64991	0.0989619	0.999982	Mlec
ENSRNOG00000015430	11.9632	-0.65512	0.397102	-1.64975	0.0989931	0.999982	Nlgn2
ENSRNOG00000017866	29.2076	0.314029	0.19042	1.64914	0.099119	0.999982	Sirt5
ENSRNOG00000009209	9.98977	0.644	0.390648	1.64854	0.0992411	0.999982	Slitrk1
ENSRNOG00000019288	2.88447	-1.44703	0.877829	-1.64842	0.0992662	0.999982	Ogfod1
ENSRNOG00000015068	5.83053	-0.967989	0.587382	-1.64797	0.0993583	0.999982	Il11ra1
ENSRNOG00000013340	23.6114	0.381964	0.231879	1.64726	0.0995048	0.999982	Twsg1
ENSRNOG00000022273	18.6646	0.418427	0.254032	1.64714	0.0995289	0.999982	Rfk
ENSRNOG00000012349	35.5209	0.32354	0.196452	1.64692	0.099575	0.999982	Tlnrd1
ENSRNOG00000018582	10.4067	-0.639194	0.388176	-1.64666	0.0996282	0.999982	Exosc6
ENSRNOG00000053654	2.27025	1.37441	0.83474	1.64652	0.0996572	0.999982	AABR07061614.3
ENSRNOG00000030818	4.22302	-1.31082	0.79663	-1.64545	0.0998769	0.999982	RGD1561034
ENSRNOG00000016227	158.451	-0.181781	0.110485	-1.6453	0.0999086	0.999982	Glrx3
ENSRNOG00000014002	16.4914	0.453272	0.275566	1.64487	0.0999959	0.999982	St7l
ENSRNOG00000008786	34.6011	-0.402429	0.24466	-1.64485	0.100001	0.999982	Ap1b1
ENSRNOG00000016748	13.4864	0.458043	0.278624	1.64395	0.100187	0.999982	Poll
ENSRNOG00000042951	8.90535	0.748575	0.455436	1.64365	0.10025	0.999982	Xrn1
ENSRNOG00000053366	2.53901	-1.52276	0.926739	-1.64314	0.100353	0.999982	AABR07002784.1
ENSRNOG00000001628	28.4704	0.408847	0.248898	1.64263	0.10046	0.999982	Pcp4
ENSRNOG00000067657	8.6489	-0.553182	0.336778	-1.64257	0.100472	0.999982	Unknown
ENSRNOG00000048109	571.516	-0.1395	0.0849317	-1.6425	0.100487	0.999982	Unknown
ENSRNOG00000020897	115.055	-0.22461	0.13675	-1.64249	0.100488	0.999982	Prpf19
ENSRNOG00000002153	2.76256	-1.48851	0.906407	-1.64221	0.100546	0.999982	Cep135
ENSRNOG00000019532	52.827	0.291848	0.177758	1.64183	0.100626	0.999982	Emc10
ENSRNOG00000013480	6.13574	-0.706034	0.430114	-1.6415	0.100693	0.999982	Ing2
ENSRNOG00000012263	44.0189	-0.328134	0.199902	-1.64147	0.100699	0.999982	Cnot7
ENSRNOG00000002826	9.03846	0.578133	0.352289	1.64107	0.100782	0.999982	Hsd17b7
ENSRNOG00000006816	63.2041	-0.250372	0.152566	-1.64107	0.100783	0.999982	Ubr5
ENSRNOG00000019203	4.96978	-0.927933	0.565497	-1.64092	0.100815	0.999982	Eya2
ENSRNOG00000012067	38.4484	-0.315844	0.192588	-1.64	0.101005	0.999982	Fam111a
ENSRNOG00000067693	3.67922	-1.23109	0.750684	-1.63996	0.101015	0.999982	Bcl2
ENSRNOG00000054901	8.79373	0.560635	0.341863	1.63994	0.101017	0.999982	Rif1
ENSRNOG00000060528	11.5841	0.659501	0.402331	1.6392	0.101172	0.999982	Cacna1g
ENSRNOG00000014008	4.15574	1.10308	0.672946	1.63919	0.101174	0.999982	Mfsd2a
ENSRNOG00000023533	18.831	-0.368747	0.225068	-1.63838	0.101342	0.999982	Dipk1a
ENSRNOG00000017087	2.65338	-1.29165	0.788402	-1.63831	0.101356	0.999982	Man1c1
ENSRNOG00000013239	24.0477	0.481199	0.293783	1.63794	0.101434	0.999982	Tle4
ENSRNOG00000011567	12.9443	-0.601194	0.367232	-1.63709	0.101611	0.999982	Rpusd4
ENSRNOG00000031364	15.6442	-0.463737	0.283307	-1.63687	0.101657	0.999982	Kif1c
ENSRNOG00000051440	4.72867	1.2717	0.776978	1.63673	0.101687	0.999982	Ppp1r12b
ENSRNOG00000001514	14.8975	-0.471522	0.288333	-1.63534	0.101978	0.999982	Cdca7
ENSRNOG00000022953	2.90207	1.59446	0.975399	1.63467	0.102118	0.999982	Ccdc163
ENSRNOG00000055583	86.6927	-0.202501	0.123924	-1.63407	0.102244	0.999982	Ttyh3
ENSRNOG00000006470	7.37817	-0.914628	0.55983	-1.63376	0.102309	0.999982	Camk1g
ENSRNOG00000055597	12.5639	-0.632597	0.387205	-1.63375	0.102311	0.999982	Hdac7
ENSRNOG00000064283	6.73655	-0.642245	0.393113	-1.63374	0.102313	0.999982	Unknown
ENSRNOG00000018273	53.0833	0.250257	0.153262	1.63287	0.102496	0.999982	Ncl
ENSRNOG00000015618	5.55883	-0.938746	0.574939	-1.63278	0.102516	0.999982	Wnt5a
ENSRNOG00000058975	4.61703	-0.913117	0.559343	-1.63248	0.102578	0.999982	Iqsec2
ENSRNOG00000042118	11.0541	-0.542513	0.332525	-1.6315	0.102785	0.999982	Cplane1
ENSRNOG00000056956	9.73282	-0.553122	0.33903	-1.63149	0.102788	0.999982	Thap1
ENSRNOG00000016250	22.6597	-0.461721	0.283072	-1.63111	0.102867	0.999982	Ammecr1l
ENSRNOG00000024245	2.10967	-1.87738	1.15113	-1.6309	0.102912	0.999982	Zkscan2
ENSRNOG00000012264	20.1168	0.490945	0.301043	1.63082	0.102929	0.999982	Alkbh1
ENSRNOG00000006973	3.79606	-1.21438	0.744703	-1.63069	0.102955	0.999982	RGD1307947
ENSRNOG00000001492	16.9393	0.494681	0.303528	1.62977	0.103151	0.999982	Slc8a2
ENSRNOG00000010344	4.43866	-1.30748	0.802874	-1.6285	0.103419	0.999982	B4galnt3
ENSRNOG00000049181	29.5558	-0.372928	0.229147	-1.62746	0.10364	0.999982	Sh2b1
ENSRNOG00000037909	23.2932	-0.509819	0.313339	-1.62705	0.103726	0.999982	Ppm1f
ENSRNOG00000020488	21.6883	0.424484	0.260938	1.62676	0.103788	0.999982	Luc7l
ENSRNOG00000053729	25.7922	-0.369075	0.226878	-1.62676	0.103789	0.999982	Tesk1
ENSRNOG00000031769	17.8432	-0.454574	0.279496	-1.62641	0.103863	0.999982	Chchd7
ENSRNOG00000011908	2.08379	-1.7515	1.07747	-1.62556	0.104044	0.999982	Asxl2
ENSRNOG00000070518	11.717	-0.707605	0.435331	-1.62544	0.104068	0.999982	Gdf1
ENSRNOG00000020280	16.1317	-0.467835	0.287839	-1.62534	0.104091	0.999982	Armc6
ENSRNOG00000015271	3.65035	-1.25578	0.772946	-1.62466	0.104234	0.999982	Zfp418
ENSRNOG00000013922	3.5008	-1.23024	0.757544	-1.62399	0.104379	0.999982	Dok2
ENSRNOG00000002875	16.9749	-0.526634	0.324302	-1.6239	0.104397	0.999982	Klhl20
ENSRNOG00000020587	23.9378	0.356386	0.219536	1.62336	0.104513	0.999982	Efemp2
ENSRNOG00000001294	16.7312	-0.476432	0.293586	-1.6228	0.104631	0.999982	Ift81
ENSRNOG00000004292	44.418	0.268022	0.165169	1.62272	0.10465	0.999982	Sptssa
ENSRNOG00000025406	3.9235	-1.21367	0.748002	-1.62256	0.104684	0.999982	Iqgap2
ENSRNOG00000000512	3.77143	1.25182	0.771817	1.62192	0.104821	0.999982	Slc26a8
ENSRNOG00000010235	26.1983	-0.369886	0.22806	-1.62188	0.104829	0.999982	Pkig
ENSRNOG00000065441	4.00354	-1.25912	0.776811	-1.62088	0.105043	0.999982	Vpreb3
ENSRNOG00000032798	8.10639	-0.801295	0.494388	-1.62078	0.105065	0.999982	Slco3a1
ENSRNOG00000071217	11.8368	0.582352	0.359337	1.62063	0.105097	0.999982	Chek1
ENSRNOG00000026953	8.31722	0.79478	0.490853	1.61918	0.105408	0.999982	Gpr88
ENSRNOG00000052469	17.6134	-0.610995	0.377354	-1.61916	0.105414	0.999982	Bmpr1a
ENSRNOG00000027434	10.556	-0.596403	0.368384	-1.61897	0.105453	0.999982	Fitm2
ENSRNOG00000009896	27.0852	0.35927	0.221915	1.61895	0.105458	0.999982	Tmem199
ENSRNOG00000070201	30.6114	-0.408021	0.252082	-1.6186	0.105532	0.999982	Exoc7
ENSRNOG00000010104	12.2335	-0.621686	0.384088	-1.6186	0.105533	0.999982	Pofut1
ENSRNOG00000014526	9.56501	0.647674	0.400195	1.6184	0.105577	0.999982	Cars2
ENSRNOG00000000047	6.05264	-0.898425	0.555428	-1.61754	0.105763	0.999982	Cd82
ENSRNOG00000005133	220.429	0.148432	0.0917907	1.61707	0.105863	0.999982	Mapt
ENSRNOG00000019869	26.5078	0.367456	0.227329	1.61641	0.106006	0.999982	Lrfn1
ENSRNOG00000058359	66.0168	0.253343	0.156783	1.61588	0.10612	0.999982	Fkbp8
ENSRNOG00000013503	6.25781	-0.818626	0.506721	-1.61554	0.106195	0.999982	Cdh24
ENSRNOG00000018237	385.842	0.154236	0.0955034	1.61498	0.106315	0.999982	Gstp1
ENSRNOG00000006644	7.63786	-0.696162	0.431125	-1.61476	0.106363	0.999982	Kdm4c
ENSRNOG00000006327	89.5486	-0.384434	0.238188	-1.61399	0.106529	0.999982	Rcc2
ENSRNOG00000003326	63.9378	-0.233624	0.144757	-1.61391	0.106548	0.999982	Rrn3
ENSRNOG00000047314	21.726	0.388451	0.240781	1.6133	0.10668	0.999982	Tk1
ENSRNOG00000007527	36.8839	0.339644	0.210546	1.61316	0.10671	0.999982	Tm2d1
ENSRNOG00000017965	17.5764	0.402544	0.249571	1.61294	0.106757	0.999982	Afg3l2
ENSRNOG00000020385	34.5895	-0.339906	0.210765	-1.61272	0.106805	0.999982	Fads3
ENSRNOG00000047625	8.25582	0.675267	0.418731	1.61265	0.10682	0.999982	Atg4d
ENSRNOG00000012271	56.351	-0.335135	0.207959	-1.61154	0.107062	0.999982	Cnot1
ENSRNOG00000009411	10.3474	0.587903	0.364894	1.61116	0.107144	0.999982	Chn2
ENSRNOG00000019772	57.6361	-0.24903	0.154605	-1.61075	0.107234	0.999982	Dnpep
ENSRNOG00000021773	36.5355	-0.304337	0.189002	-1.61023	0.107348	0.999982	Bop1
ENSRNOG00000020813	5.96442	-0.953767	0.592402	-1.61	0.107398	0.999982	Ltbp3
ENSRNOG00000065366	68.8657	0.224913	0.1397	1.60998	0.107402	0.999982	Unknown
ENSRNOG00000008057	6.32069	-1.41437	0.87852	-1.60995	0.107409	0.999982	Krt7
ENSRNOG00000014004	6.25757	-0.698283	0.433877	-1.6094	0.107529	0.999982	Ncoa7
ENSRNOG00000046479	12.0786	0.519475	0.322794	1.60931	0.10755	0.999982	Chaf1a
ENSRNOG00000065312	29.4213	-0.452321	0.281124	-1.60898	0.107621	0.999982	Nbea
ENSRNOG00000001692	6.08345	0.749555	0.466066	1.60826	0.107779	0.999982	Chaf1b
ENSRNOG00000003594	66.6725	-0.195509	0.121588	-1.60797	0.107841	0.999982	Tmem183a
ENSRNOG00000030628	329.246	0.126877	0.0789781	1.60649	0.108166	0.999982	Eif4a1
ENSRNOG00000046449	6.26744	0.748418	0.465926	1.6063	0.108208	0.999982	Npy
ENSRNOG00000064815	2.64332	-1.26311	0.786433	-1.60613	0.108245	0.999982	Unknown
ENSRNOG00000016029	19.5724	-0.451721	0.281261	-1.60606	0.108261	0.999982	Rb1
ENSRNOG00000028255	13.3295	-0.663244	0.41297	-1.60603	0.108267	0.999982	Usp36
ENSRNOG00000035467	4.0203	-1.40336	0.873847	-1.60595	0.108284	0.999982	Mir23b
ENSRNOG00000007006	10.6442	-0.58872	0.366597	-1.60591	0.108295	0.999982	Slc3a1
ENSRNOG00000011398	15.421	-0.531438	0.330966	-1.60572	0.108336	0.999982	Trmt61a
ENSRNOG00000008393	59.2202	0.21712	0.13525	1.60533	0.108422	0.999982	Tax1bp1
ENSRNOG00000026211	15.1016	-0.507971	0.316432	-1.60531	0.108426	0.999982	Mri1
ENSRNOG00000057619	6.72535	-0.933409	0.581622	-1.60484	0.10853	0.999982	Hic1
ENSRNOG00000004312	31.5048	-0.338962	0.211304	-1.60415	0.108681	0.999982	Tmbim4
ENSRNOG00000030308	17.1902	-0.452189	0.282085	-1.60302	0.108929	0.999982	Zfp251
ENSRNOG00000017342	12.8812	-0.547839	0.341829	-1.60267	0.109007	0.999982	Zdhhc7
ENSRNOG00000010042	9.78876	-0.714976	0.446122	-1.60265	0.109013	0.999982	Wdfy2
ENSRNOG00000008313	20.6133	-0.375068	0.234156	-1.60178	0.109204	0.999982	Hoxb3
ENSRNOG00000030680	295.27	0.127787	0.079811	1.60112	0.10935	0.999982	Ddx5
ENSRNOG00000015078	7.67605	0.762468	0.476279	1.60088	0.109402	0.999982	Ifitm3
ENSRNOG00000063039	3.7401	-1.12107	0.700434	-1.60054	0.10948	0.999982	Unknown
ENSRNOG00000021602	2.0406	-1.56149	0.976504	-1.59906	0.109807	0.999982	Zmynd10
ENSRNOG00000003955	7.45366	-0.597026	0.373365	-1.59904	0.109812	0.999982	Spata7
ENSRNOG00000007862	46.5472	0.244841	0.153121	1.599	0.109821	0.999982	Acat1
ENSRNOG00000008600	2.44004	-1.90267	1.19026	-1.59854	0.109924	0.999982	Sytl1
ENSRNOG00000047907	27.8609	-0.333761	0.208812	-1.59838	0.109959	0.999982	Mapk7
ENSRNOG00000021287	4.30521	1.06115	0.663925	1.59829	0.109978	0.999982	Hexim2
ENSRNOG00000013660	13.8654	-0.475681	0.297644	-1.59815	0.110009	0.999982	Cog6
ENSRNOG00000026180	6.36244	-0.784074	0.490638	-1.59807	0.110027	0.999982	Letm2
ENSRNOG00000010682	38.216	-0.40291	0.252286	-1.59704	0.110258	0.999982	Clcn3
ENSRNOG00000001748	13.3125	0.458715	0.287233	1.59701	0.110263	0.999982	Polr2h
ENSRNOG00000012564	11.9889	-0.576184	0.360791	-1.597	0.110266	0.999982	Steep1
ENSRNOG00000019326	67.5787	0.220855	0.138323	1.59666	0.110341	0.999982	Cfdp1
ENSRNOG00000061102	14.3844	0.451236	0.282613	1.59666	0.110342	0.999982	Unknown
ENSRNOG00000018659	14.8951	-0.444981	0.278874	-1.59563	0.11057	0.999982	Csf1
ENSRNOG00000012771	8.23214	-0.646321	0.405057	-1.59563	0.110571	0.999982	Ddx41
ENSRNOG00000005713	9.3837	-0.560386	0.351307	-1.59514	0.11068	0.999982	Ccdc82
ENSRNOG00000003719	18.6086	0.440702	0.276316	1.59492	0.11073	0.999982	Atpaf2
ENSRNOG00000030639	12.4933	-0.704903	0.442012	-1.59476	0.110766	0.999982	Usp13
ENSRNOG00000011560	6.64175	-0.751022	0.470955	-1.59468	0.110784	0.999982	Mtmr9
ENSRNOG00000016671	11.9504	-0.534328	0.33517	-1.5942	0.110892	0.999982	Dtna
ENSRNOG00000011944	40.283	-0.312264	0.195884	-1.59412	0.110909	0.999982	Snx10
ENSRNOG00000056162	187.014	0.138668	0.0869993	1.5939	0.110959	0.999982	Man2b2
ENSRNOG00000004449	42.118	-0.336073	0.210886	-1.59362	0.111021	0.999982	E2f6
ENSRNOG00000053988	2.59893	-1.42146	0.892075	-1.59343	0.111065	0.999982	Snord52
ENSRNOG00000031801	5.72157	1.09306	0.685984	1.59342	0.111066	0.999982	Ephb3
ENSRNOG00000033426	94.2972	0.212697	0.133492	1.59333	0.111086	0.999982	Cdc37
ENSRNOG00000025310	16.0299	0.503284	0.316054	1.5924	0.111296	0.999982	Pop7
ENSRNOG00000010737	31.2318	-0.392603	0.24656	-1.59232	0.111312	0.999982	Mbnl2
ENSRNOG00000000609	7.68922	-0.713269	0.448034	-1.592	0.111385	0.999982	Ipmk
ENSRNOG00000002851	19.2902	-0.486836	0.305813	-1.59194	0.111398	0.999982	Fam104a
ENSRNOG00000005592	9.79426	-0.603788	0.379439	-1.59126	0.11155	0.999982	Brinp2
ENSRNOG00000002454	58.8893	-0.244136	0.153427	-1.59122	0.111559	0.999982	Rnf2
ENSRNOG00000004061	28.9699	-0.324536	0.204003	-1.59084	0.111646	0.999982	Pnn
ENSRNOG00000000195	7.0616	-0.775992	0.487827	-1.59071	0.111675	0.999982	Vwa5a
ENSRNOG00000010117	57.722	-0.311494	0.19587	-1.59031	0.111765	0.999982	Eif3a
ENSRNOG00000011361	8.85456	0.580711	0.365225	1.59001	0.111833	0.999982	Slc37a4
ENSRNOG00000022741	53.6661	0.25564	0.160811	1.58969	0.111905	0.999982	Ilf3
ENSRNOG00000062339	3.78665	0.789047	0.496374	1.58962	0.11192	0.999982	Unknown
ENSRNOG00000016622	13.0956	-0.507028	0.318964	-1.58961	0.111923	0.999982	Ankra2
ENSRNOG00000016708	6.8275	-0.804027	0.505887	-1.58934	0.111983	0.999982	Necab3
ENSRNOG00000009992	46.2361	0.244321	0.153728	1.58931	0.11199	0.999982	Rabggtb
ENSRNOG00000017843	35.5141	-0.399417	0.251377	-1.58892	0.112079	0.999982	Polr3k
ENSRNOG00000012939	3.75097	1.22004	0.768073	1.58844	0.112186	0.999982	Abca7
ENSRNOG00000005274	17.353	-0.392338	0.247155	-1.58742	0.112418	0.999982	Vrk1
ENSRNOG00000008427	14.7483	0.445233	0.280524	1.58715	0.112479	0.999982	Necap2
ENSRNOG00000066750	3.63746	-1.22681	0.773139	-1.58678	0.112561	0.999982	Unknown
ENSRNOG00000016271	133.467	0.171014	0.1078	1.5864	0.112648	0.999982	Itm2b
ENSRNOG00000019629	140.636	-0.156334	0.0985565	-1.58624	0.112686	0.999982	Lamp1
ENSRNOG00000019253	52.0001	-0.297891	0.187813	-1.5861	0.112716	0.999982	Bcar1
ENSRNOG00000032574	23.3531	-0.447055	0.282047	-1.58504	0.112958	0.999982	Scrib
ENSRNOG00000056376	6.85522	0.918844	0.579881	1.58454	0.113071	0.999982	Dusp22
ENSRNOG00000004947	18.3487	-0.569715	0.359646	-1.5841	0.113172	0.999982	Zfp871
ENSRNOG00000034031	18.1682	0.502662	0.317334	1.58402	0.11319	0.999982	Vstm2l
ENSRNOG00000068599	16.0861	-0.395983	0.25	-1.58393	0.113209	0.999982	MGC94207
ENSRNOG00000063182	2.60368	-1.37585	0.86874	-1.58373	0.113256	0.999982	Unknown
ENSRNOG00000031286	3.1056	-1.21113	0.76505	-1.58307	0.113405	0.999982	Spin2a
ENSRNOG00000003071	15.1332	0.460335	0.290872	1.5826	0.113512	0.999982	Vamp4
ENSRNOG00000021469	3.70249	-1.14716	0.725464	-1.58128	0.113813	0.999982	Ccdc14
ENSRNOG00000022844	6.31226	-0.719312	0.455023	-1.58082	0.113918	0.999982	Pdzrn4
ENSRNOG00000001079	9.53313	0.568624	0.359729	1.5807	0.113947	0.999982	Daglb
ENSRNOG00000068701	4.61554	-0.980223	0.620176	-1.58056	0.11398	0.999982	Unknown
ENSRNOG00000020456	17.4526	-0.421242	0.266555	-1.58032	0.114034	0.999982	Nucb2
ENSRNOG00000019266	36.2716	0.255138	0.161455	1.58024	0.114052	0.999982	Tmem223
ENSRNOG00000003981	8.26802	0.627546	0.397258	1.57969	0.114177	0.999982	Zfp18
ENSRNOG00000032395	15.594	-0.464191	0.293984	-1.57897	0.114344	0.999982	Tfcp2
ENSRNOG00000065457	4.25543	-1.05986	0.671275	-1.57887	0.114365	0.999982	Unknown
ENSRNOG00000003491	2.84184	-1.30165	0.824446	-1.57881	0.114379	0.999982	Prkca
ENSRNOG00000036917	37.3313	0.326872	0.207049	1.57872	0.114401	0.999982	Amn1
ENSRNOG00000018200	4.89519	-1.02348	0.648411	-1.57845	0.114463	0.999982	Gad2
ENSRNOG00000009114	18.9736	0.359212	0.227631	1.57805	0.114555	0.999982	Fam110b
ENSRNOG00000060665	70.2095	0.246429	0.156237	1.57728	0.114731	0.999982	Afap1
ENSRNOG00000056223	8.33893	-0.642267	0.407203	-1.57726	0.114735	0.999982	Tfb1m
ENSRNOG00000009957	7.68937	-0.699572	0.443886	-1.57602	0.115022	0.999982	Slc25a13
ENSRNOG00000001455	8.78342	-0.636217	0.403748	-1.57578	0.115077	0.999982	Kif13a
ENSRNOG00000039567	21.1628	0.432265	0.274512	1.57466	0.115334	0.999982	Trmt10c
ENSRNOG00000008788	8.33314	-0.809167	0.513895	-1.57458	0.115354	0.999982	Mpp5
ENSRNOG00000052963	42.1053	0.308203	0.195786	1.57418	0.115445	0.999982	Brox
ENSRNOG00000019735	8.70887	-0.70727	0.449327	-1.57407	0.115472	0.999982	Dph2
ENSRNOG00000001039	30.3728	-0.339616	0.215816	-1.57364	0.115571	0.999982	Eif2b1
ENSRNOG00000038902	7.19463	-0.805429	0.511886	-1.57345	0.115614	0.999982	Rbis
ENSRNOG00000017916	31.9429	0.309258	0.196595	1.57307	0.115702	0.999982	Rexo1
ENSRNOG00000009836	23.8469	-0.405152	0.257555	-1.57307	0.115702	0.999982	Rbm26
ENSRNOG00000019369	7.95888	0.77462	0.492454	1.57298	0.115724	0.999982	Slx1b
ENSRNOG00000029394	27.1392	0.439261	0.27926	1.57294	0.115732	0.999982	Dusp8
ENSRNOG00000005828	381.641	0.148755	0.0946231	1.57208	0.115932	0.999982	Skp1
ENSRNOG00000018356	25.8907	-0.367364	0.23369	-1.57201	0.115947	0.999982	Trim3
ENSRNOG00000019302	13.5909	0.494558	0.314652	1.57176	0.116006	0.999982	Stx4
ENSRNOG00000015810	12.8706	-0.533359	0.33941	-1.57143	0.116083	0.999982	Trip13
ENSRNOG00000014387	14.1218	0.423038	0.269233	1.57127	0.11612	0.999982	Chac1
ENSRNOG00000018276	5.38752	-0.770788	0.490597	-1.57112	0.116155	0.999982	Mgat4a
ENSRNOG00000019957	7.54481	-0.7763	0.494343	-1.57037	0.11633	0.999982	Lrig2
ENSRNOG00000016686	19.7895	-0.386429	0.246164	-1.5698	0.116461	0.999982	Unknown
ENSRNOG00000005017	32.6634	0.334458	0.213068	1.56972	0.11648	0.999982	RGD1566369
ENSRNOG00000009076	24.6963	-0.332767	0.21202	-1.56951	0.11653	0.999982	Ttpal
ENSRNOG00000049828	7.80559	0.647193	0.412868	1.56755	0.116985	0.999982	Crlf2
ENSRNOG00000033522	20.4083	-0.436574	0.278522	-1.56747	0.117005	0.999982	Prdm2
ENSRNOG00000025602	349.07	0.111793	0.0713211	1.56746	0.117006	0.999982	Cdk4
ENSRNOG00000016266	16.1412	-0.468898	0.299234	-1.567	0.117116	0.999982	Mphosph10
ENSRNOG00000004819	16.2175	-0.420313	0.268285	-1.56667	0.117192	0.999982	Porcn
ENSRNOG00000003567	12.4749	-0.461826	0.294885	-1.56612	0.11732	0.999982	Ppox
ENSRNOG00000065000	4.63505	-0.86242	0.550889	-1.56551	0.117464	0.999982	Lrrc8c
ENSRNOG00000006723	3.52984	-1.06708	0.68164	-1.56546	0.117476	0.999982	Itga11
ENSRNOG00000000661	6.61241	0.742517	0.474329	1.56541	0.117488	0.999982	Hps4
ENSRNOG00000002343	587.989	0.111392	0.0711708	1.56513	0.117551	0.999982	Uchl1
ENSRNOG00000007829	16.6207	-0.523117	0.334254	-1.56503	0.117576	0.999982	Lactb2
ENSRNOG00000018791	18.5387	0.498886	0.318833	1.56473	0.117647	0.999982	Dnlz
ENSRNOG00000066309	3.97622	-1.26396	0.807903	-1.56449	0.117702	0.999982	Unknown
ENSRNOG00000032828	70.9736	0.257943	0.164874	1.56448	0.117704	0.999982	Mapk8ip2
ENSRNOG00000008572	4.27266	0.856273	0.547605	1.56367	0.117895	0.999982	Ppcs
ENSRNOG00000011728	38.4097	-0.251163	0.160645	-1.56347	0.117943	0.999982	Fto
ENSRNOG00000003109	11.0607	0.506287	0.323842	1.56338	0.117964	0.999982	Btbd17
ENSRNOG00000015249	10.3492	-0.656988	0.420272	-1.56325	0.117995	0.999982	Taf8
ENSRNOG00000024595	12.5466	-0.536956	0.343498	-1.5632	0.118005	0.999982	Cers6
ENSRNOG00000008943	37.0513	-0.337764	0.216079	-1.56315	0.118016	0.999982	Penk
ENSRNOG00000005762	19.9803	-0.391157	0.250255	-1.56304	0.118044	0.999982	Rab22a
ENSRNOG00000065402	3.09765	-1.21394	0.777262	-1.56182	0.118331	0.999982	Unknown
ENSRNOG00000014668	2.95874	-1.32106	0.84587	-1.56178	0.118341	0.999982	RGD621098
ENSRNOG00000018317	29.6581	-0.535536	0.343004	-1.56131	0.118451	0.999982	Aak1
ENSRNOG00000018946	18.0419	-0.519872	0.333033	-1.56102	0.118519	0.999982	Trim33
ENSRNOG00000024335	6.72748	-0.725571	0.464871	-1.5608	0.118571	0.999982	Fastkd1
ENSRNOG00000061108	111.029	-0.215946	0.138357	-1.56078	0.118575	0.999982	Arcn1
ENSRNOG00000043332	13.6659	0.414548	0.265607	1.56076	0.118581	0.999982	Foxd1
ENSRNOG00000063493	3.84417	-1.04429	0.669288	-1.5603	0.118688	0.999982	Unknown
ENSRNOG00000046165	6.76817	-0.625858	0.401181	-1.56004	0.11875	0.999982	Mptx1
ENSRNOG00000004461	17.2719	0.547682	0.351138	1.55973	0.118823	0.999982	NEWGENE_6497122
ENSRNOG00000002338	3.5454	-1.28322	0.82272	-1.55973	0.118823	0.999982	Dgke
ENSRNOG00000018903	19.6507	0.506981	0.325095	1.55949	0.118881	0.999982	Pik3r1
ENSRNOG00000014199	17.2285	0.397058	0.254617	1.55943	0.118894	0.999982	Zfp703
ENSRNOG00000008118	6.14818	-0.747751	0.479503	-1.55943	0.118894	0.999982	Sync
ENSRNOG00000018951	15.6199	-0.598213	0.383627	-1.55936	0.118911	0.999982	Col4a5
ENSRNOG00000002104	14.8303	0.5733	0.367658	1.55933	0.118918	0.999982	Scaf4
ENSRNOG00000001827	25.8547	-0.444222	0.284966	-1.55886	0.11903	0.999982	Masp1
ENSRNOG00000007041	4.14088	-1.07455	0.689553	-1.55833	0.119156	0.999982	Abcg2
ENSRNOG00000032150	8.4779	-0.81433	0.522701	-1.55793	0.119251	0.999982	Adcy2
ENSRNOG00000001707	3.50267	-1.39381	0.894824	-1.55763	0.119321	0.999982	Vwa5b2
ENSRNOG00000026880	14.554	-0.582044	0.373838	-1.55694	0.119484	0.999982	Usp38
ENSRNOG00000016878	4.50112	0.964506	0.61993	1.55583	0.119749	0.999982	Plppr5
ENSRNOG00000007984	13.9949	-0.540894	0.347775	-1.5553	0.119875	0.999982	Amer1
ENSRNOG00000011774	41.0886	-0.292422	0.188059	-1.55495	0.119959	0.999982	Fblim1
ENSRNOG00000019892	16.7946	-0.431996	0.277908	-1.55446	0.120076	0.999982	Lrrfip1
ENSRNOG00000011383	81.1276	-0.207474	0.13355	-1.55353	0.120297	0.999982	Ndufs4
ENSRNOG00000004410	5.23463	-0.916197	0.58982	-1.55335	0.120339	0.999982	Pax6
ENSRNOG00000065409	12.6725	-0.54374	0.350191	-1.5527	0.120496	0.999982	Unknown
ENSRNOG00000025075	2.4511	1.55914	1.00419	1.55263	0.120511	0.999982	Relt
ENSRNOG00000000422	7.86024	0.627935	0.404443	1.55259	0.12052	0.999982	Dxo
ENSRNOG00000024450	15.0411	0.539859	0.347771	1.55234	0.120581	0.999982	Poc1b
ENSRNOG00000027511	5.19194	0.950432	0.612296	1.55224	0.120604	0.999982	AC119015.1
ENSRNOG00000000955	3.62852	-1.03585	0.66741	-1.55204	0.120652	0.999982	Lnx2
ENSRNOG00000022393	2.88885	1.64016	1.05692	1.55183	0.120702	0.999982	Faap24
ENSRNOG00000025612	7.7756	-0.881058	0.567937	-1.55133	0.120822	0.999982	Sez6l
ENSRNOG00000026226	6.37438	0.698007	0.450092	1.55081	0.120947	0.999982	Hook1
ENSRNOG00000053045	2.25191	-1.53584	0.990366	-1.55078	0.120954	0.999982	Wscd2
ENSRNOG00000020942	3.62286	1.52729	0.984998	1.55055	0.121009	0.999982	Plekha4
ENSRNOG00000031997	5.56076	-0.783082	0.50531	-1.54971	0.121212	0.999982	Ttll7
ENSRNOG00000001030	217.035	-0.140428	0.0906207	-1.54962	0.121232	0.999982	Tsc22d1
ENSRNOG00000011130	5.80259	-0.909857	0.587158	-1.54959	0.121239	0.999982	Calca
ENSRNOG00000010267	6.13116	-0.749273	0.483539	-1.54956	0.121247	0.999982	Klhdc10
ENSRNOG00000065163	21.9648	0.413733	0.267089	1.54905	0.12137	0.999982	Unknown
ENSRNOG00000049686	4.77911	1.14598	0.74015	1.5483	0.121549	0.999982	Mrpl40
ENSRNOG00000020441	59.13	0.266712	0.172288	1.54807	0.121607	0.999982	Vps25
ENSRNOG00000066548	4.62004	0.947454	0.612151	1.54775	0.121684	0.999982	Rnf113a1
ENSRNOG00000014984	29.3168	0.329426	0.21285	1.54769	0.121697	0.999982	Dmwd
ENSRNOG00000003699	2.85598	1.29276	0.835603	1.5471	0.12184	0.999982	Endov
ENSRNOG00000048736	56.8801	-0.289221	0.186989	-1.54673	0.121928	0.999982	Mllt1
ENSRNOG00000042458	49.273	-0.282605	0.182739	-1.5465	0.121984	0.999982	AABR07046707.1
ENSRNOG00000007823	31.4698	-0.289817	0.187473	-1.54591	0.122126	0.999982	Hoxb6
ENSRNOG00000042419	3.63843	-1.01743	0.658273	-1.5456	0.122202	0.999982	Acyp2
ENSRNOG00000003841	4.86046	-1.20699	0.780978	-1.54548	0.122229	0.999982	Kcnh1
ENSRNOG00000010895	56.917	-0.292142	0.18911	-1.54483	0.122388	0.999982	Tmem30a
ENSRNOG00000010502	12.9561	0.578015	0.374306	1.54423	0.122532	0.999982	Fbxo8
ENSRNOG00000001443	37.6981	0.260222	0.168518	1.54418	0.122546	0.999982	Rhbdd2
ENSRNOG00000013089	4.86509	-0.806162	0.522215	-1.54374	0.122652	0.999982	Kif13b
ENSRNOG00000007596	7.60798	-0.611531	0.39614	-1.54373	0.122655	0.999982	Rad51d
ENSRNOG00000000185	6.78179	-0.839861	0.544192	-1.54332	0.122754	0.999982	Mpst
ENSRNOG00000013218	13.6955	0.438528	0.284201	1.54302	0.122826	0.999982	Sap30
ENSRNOG00000003889	20.8388	-0.354107	0.229527	-1.54277	0.122887	0.999982	Tbc1d15
ENSRNOG00000063275	10.3121	-0.603955	0.391502	-1.54266	0.122913	0.999982	Uprt
ENSRNOG00000005346	28.7896	-0.369977	0.239857	-1.54249	0.122954	0.999982	Tmem128
ENSRNOG00000014650	9.59613	-0.690451	0.447804	-1.54186	0.123108	0.999982	Sema4g
ENSRNOG00000016306	5.36816	-0.926646	0.601015	-1.5418	0.123122	0.999982	Adgrv1
ENSRNOG00000070907	42.7837	0.261922	0.169929	1.54136	0.123229	0.999982	Smdt1
ENSRNOG00000019122	28.9119	-0.387993	0.251756	-1.54115	0.123281	0.999982	Sec16a
ENSRNOG00000020416	8.60152	0.780227	0.506279	1.5411	0.123292	0.999982	Zfr2
ENSRNOG00000026005	17.9142	0.409844	0.265958	1.54101	0.123314	0.999982	Ints5
ENSRNOG00000001367	64.1216	0.30262	0.196418	1.54069	0.123392	0.999982	Gpc2
ENSRNOG00000065411	27.4887	-0.367183	0.238326	-1.54067	0.123396	0.999982	Tmem230
ENSRNOG00000033581	2.40478	-1.53197	0.995095	-1.53952	0.123677	0.999982	AABR07044388.2
ENSRNOG00000060550	33.0774	-0.349417	0.226973	-1.53947	0.12369	0.999982	Epn2
ENSRNOG00000007874	16.7949	0.358024	0.232568	1.53944	0.123696	0.999982	Tamm41
ENSRNOG00000002471	2.28236	-1.71146	1.11207	-1.53899	0.123806	0.999982	Polq
ENSRNOG00000033064	25.4833	-0.405699	0.263867	-1.53751	0.124168	0.999982	Edil3
ENSRNOG00000064973	20.6664	-0.401543	0.261198	-1.53731	0.124217	0.999982	Unknown
ENSRNOG00000005109	16.316	-0.550487	0.358093	-1.53727	0.124227	0.999982	Rprm
ENSRNOG00000031896	83.476	-0.186563	0.121377	-1.53706	0.124279	0.999982	Stt3a
ENSRNOG00000015274	15.9785	-0.52661	0.342694	-1.53668	0.124372	0.999982	Ddx20
ENSRNOG00000023456	46.5554	-0.265107	0.172528	-1.5366	0.12439	0.999982	Rnf41
ENSRNOG00000006859	92.8351	0.221763	0.144321	1.53659	0.124393	0.999982	Insig1
ENSRNOG00000052429	45.3607	-0.281628	0.18329	-1.53652	0.124412	0.999982	Stard3nl
ENSRNOG00000012149	8.70185	-0.724877	0.471794	-1.53643	0.124434	0.999982	Gpsm2
ENSRNOG00000011201	3.68642	-1.12448	0.73199	-1.5362	0.12449	0.999982	Cmtm8
ENSRNOG00000063103	61.513	-0.277435	0.180651	-1.53575	0.124599	0.999982	Arpp19
ENSRNOG00000010676	90.3111	0.215651	0.140448	1.53546	0.124672	0.999982	Smarce1
ENSRNOG00000065674	12.0245	0.895437	0.583261	1.53522	0.124729	0.999982	Unknown
ENSRNOG00000000785	2.6255	-1.37496	0.896156	-1.53429	0.124959	0.999982	Trim39
ENSRNOG00000006947	20.6683	0.364536	0.237609	1.53418	0.124984	0.999982	Pdhx
ENSRNOG00000070355	4.55456	-0.784529	0.511397	-1.53409	0.125008	0.999982	Tedc1
ENSRNOG00000024849	4.74635	-0.938088	0.611534	-1.53399	0.125032	0.999982	Tor1aip2
ENSRNOG00000007434	61.6756	-0.24615	0.160518	-1.53347	0.12516	0.999982	Ube2j1
ENSRNOG00000006958	7.94843	-0.635582	0.414525	-1.53328	0.125207	0.999982	AC126572.1
ENSRNOG00000010794	5.13492	0.845956	0.551822	1.53302	0.12527	0.999982	Dennd3
ENSRNOG00000019079	20.7751	0.430297	0.280762	1.5326	0.125373	0.999982	Polr1c
ENSRNOG00000046705	111.82	0.233449	0.152363	1.53219	0.125476	0.999982	Snx3
ENSRNOG00000020937	40.2764	-0.296699	0.193648	-1.53216	0.125483	0.999982	Ubtf
ENSRNOG00000070811	6.3964	-0.796077	0.519638	-1.53199	0.125526	0.999982	Mtif3
ENSRNOG00000001272	20.6083	0.355965	0.232433	1.53148	0.125652	0.999982	Mcm3ap
ENSRNOG00000000219	31.9366	0.252157	0.164684	1.53116	0.125731	0.999982	Ano10
ENSRNOG00000005624	13.3908	0.59837	0.390845	1.53097	0.125778	0.999982	Zfx
ENSRNOG00000042326	2.73098	-1.37924	0.900897	-1.53096	0.125779	0.999982	Smpdl3b
ENSRNOG00000013968	5.07051	-0.81332	0.531328	-1.53073	0.125836	0.999982	Comtd1
ENSRNOG00000016036	20.7412	-0.46932	0.306668	-1.53039	0.125921	0.999982	Rprd1a
ENSRNOG00000007302	29.1625	-0.441149	0.288264	-1.53036	0.125927	0.999982	Fbn1
ENSRNOG00000020179	41.2063	0.286064	0.186988	1.52985	0.126054	0.999982	Nt5c2
ENSRNOG00000043212	11.5943	-0.591948	0.38697	-1.5297	0.126092	0.999982	Dip2a
ENSRNOG00000060879	18.185	-0.388484	0.254026	-1.52931	0.126187	0.999982	1500009L16Rik
ENSRNOG00000013603	19.7115	-0.412418	0.269833	-1.52842	0.126409	0.999982	Dffa
ENSRNOG00000014477	4.96978	0.962203	0.630038	1.52721	0.126708	0.999982	Acvr2b
ENSRNOG00000042776	8.13144	0.738964	0.484077	1.52654	0.126874	0.999982	Lins1
ENSRNOG00000013877	3.4888	-0.93594	0.613245	-1.52621	0.126958	0.999982	Ttc23
ENSRNOG00000017852	97.531	0.210085	0.137655	1.52618	0.126966	0.999982	Nars1
ENSRNOG00000015139	2.85756	1.78032	1.16653	1.52617	0.126966	0.999982	F12
ENSRNOG00000067369	3.43487	-1.09302	0.716709	-1.52506	0.127244	0.999982	Chml
ENSRNOG00000008243	6.44967	-0.736095	0.482747	-1.5248	0.127308	0.999982	Slc43a1
ENSRNOG00000024142	31.8402	-0.357587	0.234588	-1.52432	0.127429	0.999982	Arglu1
ENSRNOG00000001815	177.292	0.161838	0.106204	1.52384	0.127549	0.999982	Eif4a2
ENSRNOG00000012287	17.8694	-0.53794	0.353044	-1.52372	0.127579	0.999982	Slc35e1
ENSRNOG00000023633	153.551	0.26601	0.174591	1.52362	0.127604	0.999982	Crabp1
ENSRNOG00000002980	9.09605	-0.531786	0.349035	-1.52359	0.127611	0.999982	Tsr1
ENSRNOG00000013751	13.5897	-0.471433	0.309462	-1.5234	0.12766	0.999982	Plpbp
ENSRNOG00000057814	54.9639	0.278722	0.182987	1.52318	0.127713	0.999982	Nsdhl
ENSRNOG00000017791	11.1721	0.900483	0.591343	1.52278	0.127815	0.999982	Arhgap12
ENSRNOG00000036601	6.49287	-0.733444	0.481892	-1.52201	0.128007	0.999982	Exoc6
ENSRNOG00000010170	136.115	-0.157024	0.103199	-1.52157	0.128118	0.999982	Tubb4b
ENSRNOG00000022837	2.62773	1.57885	1.03772	1.52146	0.128145	0.999982	Slc25a40
ENSRNOG00000054508	9.09383	-0.659205	0.433385	-1.52106	0.128244	0.999982	Foxp2
ENSRNOG00000023020	9.15136	0.629	0.413628	1.52069	0.128338	0.999982	Fdx2
ENSRNOG00000061004	3.6223	-0.905155	0.595706	-1.51947	0.128645	0.999982	Asphd2
ENSRNOG00000051487	3.28622	1.2431	0.818164	1.51938	0.128667	0.999982	Kremen1
ENSRNOG00000014613	120.089	-0.199649	0.131412	-1.51925	0.128699	0.999982	Ddah1
ENSRNOG00000014044	12.8747	-0.444217	0.292478	-1.5188	0.128812	0.999982	Pank4
ENSRNOG00000013216	10.4269	-0.527724	0.347474	-1.51874	0.128827	0.999982	Usb1
ENSRNOG00000014083	15.5151	-0.494906	0.325868	-1.51873	0.12883	0.999982	Iqsec3
ENSRNOG00000028753	7.32957	-0.707937	0.466153	-1.51868	0.128843	0.999982	B9d2
ENSRNOG00000048226	192.562	0.149289	0.0983625	1.51774	0.129079	0.999982	Hmgn1
ENSRNOG00000026212	13.5645	-0.489873	0.322975	-1.51675	0.129329	0.999982	Micall1
ENSRNOG00000066813	60.1647	-0.275011	0.181405	-1.516	0.129518	0.999982	Unknown
ENSRNOG00000025416	5.88171	0.949721	0.626566	1.51576	0.129581	0.999982	Dpy19l4
ENSRNOG00000065288	20.5722	0.413996	0.273178	1.51548	0.129651	0.999982	Tmem200b
ENSRNOG00000055000	17.0887	-0.423817	0.279814	-1.51464	0.129864	0.999982	Zkscan3
ENSRNOG00000009538	17.1961	-0.489014	0.322947	-1.51422	0.129969	0.999982	Etfdh
ENSRNOG00000065054	6.2197	-0.950885	0.628129	-1.51384	0.130067	0.999982	Hist2h3c2
ENSRNOG00000049862	50.7546	-0.303853	0.200741	-1.51366	0.130113	0.999982	Rnf157
ENSRNOG00000002874	19.1201	-0.669858	0.44261	-1.51343	0.130171	0.999982	Rbm25
ENSRNOG00000013852	22.6097	0.464568	0.307005	1.51323	0.130222	0.999982	Med20
ENSRNOG00000038212	17.2419	-0.436854	0.288752	-1.5129	0.130305	0.999982	Socs6
ENSRNOG00000007735	25.9488	-0.417362	0.275903	-1.51272	0.130352	0.999982	Pigm
ENSRNOG00000057231	9.86301	-0.596093	0.394303	-1.51177	0.130593	0.999982	Ddx3
ENSRNOG00000047896	14.7159	-0.474567	0.313979	-1.51146	0.130672	0.999982	Kctd10
ENSRNOG00000068928	11.8124	0.492108	0.325613	1.51133	0.130705	0.999982	Unknown
ENSRNOG00000025792	14.1665	-0.48777	0.322793	-1.51109	0.130765	0.999982	Crk
ENSRNOG00000050220	14.973	0.534813	0.354059	1.51052	0.130911	0.999982	Nrxn1
ENSRNOG00000043171	77.0221	0.167466	0.110876	1.5104	0.130942	0.999982	Hdhd2
ENSRNOG00000017895	115.246	-0.18829	0.124709	-1.50983	0.131086	0.999982	Eno1
ENSRNOG00000016631	5.62375	-0.790731	0.52385	-1.50946	0.131181	0.999982	Zfp276
ENSRNOG00000015762	4.7022	0.895752	0.593436	1.50944	0.131188	0.999982	Abtb1
ENSRNOG00000064742	175.57	-0.130939	0.0867533	-1.50933	0.131215	0.999982	Atp5pb
ENSRNOG00000032922	96.0616	-0.243444	0.161384	-1.50848	0.131433	0.999982	Dclk1
ENSRNOG00000011747	8.77389	0.676024	0.448163	1.50843	0.131443	0.999982	Tmem205
ENSRNOG00000019933	49.2653	-0.264993	0.175722	-1.50803	0.131548	0.999982	Ubqln4
ENSRNOG00000014690	73.1564	0.196179	0.130153	1.5073	0.131734	0.999982	Pigt
ENSRNOG00000012806	31.9825	-0.289116	0.191841	-1.50706	0.131795	0.999982	Rbbp6
ENSRNOG00000043007	23.2454	0.378323	0.251168	1.50626	0.132002	0.999982	Rcn3
ENSRNOG00000010652	8.22336	-0.825546	0.548218	-1.50587	0.1321	0.999982	Dock6
ENSRNOG00000002944	12.3187	-0.529152	0.351415	-1.50577	0.132125	0.999982	RGD1304587
ENSRNOG00000016774	11.29	0.525657	0.349125	1.50564	0.132159	0.999982	Telo2
ENSRNOG00000005076	6.98601	-0.806671	0.536183	-1.50447	0.132461	0.999982	Bcorl1
ENSRNOG00000010332	48.0112	-0.273185	0.181603	-1.5043	0.132504	0.999982	Nipsnap3b
ENSRNOG00000016960	17.1544	0.401929	0.267199	1.50423	0.132522	0.999982	Polr3e
ENSRNOG00000027282	20.8808	0.47847	0.318218	1.50359	0.132686	0.999982	Cep68
ENSRNOG00000017102	8.40174	-0.614358	0.408626	-1.50347	0.132717	0.999982	Cmtr2
ENSRNOG00000005446	28.3706	-0.354989	0.23617	-1.50311	0.132812	0.999982	Gna11
ENSRNOG00000012495	8.10543	-0.702164	0.467181	-1.50298	0.132844	0.999982	Podxl
ENSRNOG00000016724	75.2423	0.264921	0.176304	1.50264	0.132933	0.999982	Epb41l3
ENSRNOG00000024212	23.155	-0.479988	0.319436	-1.50261	0.13294	0.999982	Tent4b
ENSRNOG00000019340	5.44785	0.950072	0.632593	1.50187	0.133131	0.999982	Cep250
ENSRNOG00000019418	57.5884	0.222135	0.14792	1.50172	0.133169	0.999982	Lrrc4b
ENSRNOG00000062721	21.2802	0.473313	0.315197	1.50164	0.13319	0.999982	Pura
ENSRNOG00000003832	63.7007	-0.229671	0.15297	-1.50142	0.133248	0.999982	Vash2
ENSRNOG00000010358	20.03	-0.404245	0.269336	-1.5009	0.133382	0.999982	Sh3rf1
ENSRNOG00000030830	29.9479	0.317334	0.211444	1.50079	0.133409	0.999982	Mex3d
ENSRNOG00000010523	44.5254	-0.292707	0.195128	-1.50008	0.133594	0.999982	Naa20
ENSRNOG00000050805	19.4368	0.38321	0.25546	1.50008	0.133595	0.999982	Tsc22d4
ENSRNOG00000022934	139.751	0.204213	0.136207	1.49929	0.1338	0.999982	AABR07066818.1
ENSRNOG00000024414	20.396	-0.449703	0.300023	-1.4989	0.133901	0.999982	Ate1
ENSRNOG00000006151	90.146	0.332196	0.221629	1.49888	0.133905	0.999982	Reg3b
ENSRNOG00000004483	2.00698	-1.75349	1.16996	-1.49877	0.133934	0.999982	Ptprr
ENSRNOG00000020875	57.7383	0.211003	0.140856	1.49801	0.134132	0.999982	Celf3
ENSRNOG00000000996	90.7324	0.17677	0.118046	1.49746	0.134274	0.999982	Arpc1a
ENSRNOG00000012693	59.766	0.231728	0.154817	1.49679	0.134448	0.999982	Pmpcb
ENSRNOG00000004104	3.8782	1.0371	0.693063	1.4964	0.13455	0.999982	Zkscan7
ENSRNOG00000016414	85.9557	-0.184911	0.123583	-1.49626	0.134587	0.999982	Slc22a17
ENSRNOG00000005059	18.6366	-0.4002	0.267484	-1.49617	0.13461	0.999982	Med22
ENSRNOG00000005985	6.40221	-0.768707	0.513898	-1.49584	0.134696	0.999982	Kcnma1
ENSRNOG00000021153	6.69172	0.709682	0.474546	1.4955	0.134785	0.999982	Fkbp2
ENSRNOG00000046330	45.1554	-0.316292	0.21151	-1.4954	0.134811	0.999982	AABR07029581.1
ENSRNOG00000014354	11.367	-0.563621	0.376909	-1.49538	0.134816	0.999982	Cep95
ENSRNOG00000001335	7.50739	0.727787	0.486706	1.49533	0.134828	0.999982	Zkscan1
ENSRNOG00000003853	58.7003	-0.259477	0.173603	-1.49466	0.135002	0.999982	Scoc
ENSRNOG00000016099	33.5364	0.288524	0.193102	1.49415	0.135136	0.999982	Id4
ENSRNOG00000027445	3.98105	0.994394	0.665606	1.49397	0.135184	0.999982	AABR07060293.1
ENSRNOG00000049783	12.7548	-0.460033	0.308005	-1.49359	0.135282	0.999982	Rcor1
ENSRNOG00000028619	23.0534	-0.355759	0.238423	-1.49214	0.135664	0.999982	Hoxc8
ENSRNOG00000000581	9.55358	-0.650021	0.435742	-1.49175	0.135764	0.999982	Cdc40
ENSRNOG00000061533	4.77311	-0.792679	0.531452	-1.49153	0.135821	0.999982	AABR07001926.3
ENSRNOG00000021063	3.19388	1.23418	0.827469	1.49152	0.135826	0.999982	Grin2d
ENSRNOG00000062415	14.2019	-0.400942	0.268848	-1.49133	0.135874	0.999982	Ube2w
ENSRNOG00000024829	32.3003	0.322349	0.2162	1.49098	0.135967	0.999982	AABR07014804.1
ENSRNOG00000008689	18.6167	0.426804	0.286269	1.49092	0.135983	0.999982	Cbx1
ENSRNOG00000001177	15.2383	0.539651	0.362043	1.49057	0.136074	0.999982	Acads
ENSRNOG00000009071	18.174	0.3912	0.262465	1.49049	0.136096	0.999982	Gripap1
ENSRNOG00000016364	15.5048	-0.4947	0.332026	-1.48994	0.136239	0.999982	Gba2
ENSRNOG00000008351	4.5875	1.18155	0.793033	1.48992	0.136246	0.999982	RGD1308117
ENSRNOG00000013714	32.2827	0.267618	0.179626	1.48987	0.136259	0.999982	Snrpd1
ENSRNOG00000008187	9.02428	-0.741086	0.49746	-1.48974	0.136293	0.999982	Ubash3b
ENSRNOG00000051536	9.19443	0.694956	0.466552	1.48956	0.136341	0.999982	Rfx4
ENSRNOG00000005486	18.6207	-0.43634	0.292977	-1.48933	0.1364	0.999982	Phf20l1
ENSRNOG00000016768	6.82708	-0.735842	0.494083	-1.48931	0.136406	0.999982	Oprl1
ENSRNOG00000048394	7.70409	-0.642286	0.431287	-1.48923	0.136426	0.999982	Zfp560
ENSRNOG00000069573	2.12185	-1.63114	1.09573	-1.48863	0.136584	0.999982	Unknown
ENSRNOG00000021005	19.2845	0.379375	0.254877	1.48846	0.136629	0.999982	Mrpl16
ENSRNOG00000021240	19.2064	0.400177	0.268854	1.48845	0.136632	0.999982	Atrn
ENSRNOG00000011387	5.50094	-0.896309	0.602209	-1.48837	0.136654	0.999982	Tet3
ENSRNOG00000013343	15.2463	-0.49407	0.332098	-1.48772	0.136824	0.999982	Myg1
ENSRNOG00000012454	12.6796	-0.46596	0.313216	-1.48767	0.136839	0.999982	Trmt10b
ENSRNOG00000057378	15.6677	-0.497733	0.334578	-1.48764	0.136845	0.999982	Clec16a
ENSRNOG00000047374	424.826	-0.130566	0.0877673	-1.48763	0.136848	0.999982	Gnas
ENSRNOG00000010277	64.1543	0.271453	0.182481	1.48757	0.136864	0.999982	Idh3a
ENSRNOG00000031709	21.9399	-0.452601	0.304354	-1.48709	0.136992	0.999982	Ppfibp1
ENSRNOG00000028630	5.25902	0.987014	0.663778	1.48696	0.137025	0.999982	Ksr2
ENSRNOG00000048782	3.91108	-1.07441	0.72259	-1.48689	0.137044	0.999982	Wnt7a
ENSRNOG00000009552	74.7404	-0.205418	0.138156	-1.48686	0.137052	0.999982	Serinc3
ENSRNOG00000069794	18.3679	-0.36449	0.245221	-1.48638	0.13718	0.999982	Unknown
ENSRNOG00000021273	21.2047	-0.358699	0.241338	-1.48629	0.137202	0.999982	Crls1
ENSRNOG00000050509	2.24056	1.40621	0.946202	1.48616	0.137236	0.999982	Ebi3
ENSRNOG00000027921	12.8277	-0.522369	0.351528	-1.48599	0.137281	0.999982	Rlf
ENSRNOG00000011261	9.14178	0.632261	0.425531	1.48581	0.137328	0.999982	Ttc14
ENSRNOG00000013634	5.36514	0.770354	0.518634	1.48535	0.137451	0.999982	Myd88
ENSRNOG00000003508	67.8649	0.229428	0.154571	1.48429	0.137732	0.999982	Ergic1
ENSRNOG00000017917	4.51691	-0.916768	0.61775	-1.48404	0.137797	0.999982	Cdhr2
ENSRNOG00000009887	49.1079	-0.273833	0.184566	-1.48366	0.137898	0.999982	Arih1
ENSRNOG00000016949	8.0477	-0.521043	0.35125	-1.48339	0.13797	0.999982	Slc25a33
ENSRNOG00000015192	25.3041	-0.325915	0.219772	-1.48297	0.138083	0.999982	Mrps5
ENSRNOG00000001247	19.5332	-0.427607	0.288451	-1.48243	0.138227	0.999982	Clip1
ENSRNOG00000009948	28.5385	-0.346172	0.233633	-1.48169	0.138423	0.999982	Pip4p1
ENSRNOG00000010846	9.7123	-0.573537	0.387134	-1.4815	0.138475	0.999982	Ccdc22
ENSRNOG00000042152	1.60002	1.89772	1.28111	1.48131	0.138524	0.999982	Gipc2
ENSRNOG00000068675	14.7585	-0.424012	0.286345	-1.48077	0.138667	0.999982	Unknown
ENSRNOG00000001353	5.70351	-0.748951	0.505901	-1.48043	0.138758	0.999982	Ap4m1
ENSRNOG00000026517	11.4318	-0.575481	0.388764	-1.48028	0.138798	0.999982	Vrk3
ENSRNOG00000003262	53.5029	-0.272877	0.184379	-1.47998	0.138879	0.999982	Cacng4
ENSRNOG00000043441	13.5222	0.511225	0.345487	1.47972	0.138947	0.999982	Lin52
ENSRNOG00000059593	47.9556	-0.217245	0.146872	-1.47915	0.139101	0.999982	Cetn2
ENSRNOG00000019568	121.871	0.164628	0.111302	1.47911	0.139112	0.999982	Jund
ENSRNOG00000010428	12.082	-0.425197	0.287502	-1.47894	0.139157	0.999982	Bahd1
ENSRNOG00000017195	35.9781	-0.305668	0.206866	-1.47761	0.139511	0.999982	Ctr9
ENSRNOG00000001189	16.1366	-0.410698	0.277986	-1.4774	0.139567	0.999982	Sik1
ENSRNOG00000049128	7.77646	-0.827102	0.559911	-1.4772	0.139621	0.999982	Nktr
ENSRNOG00000008365	56.1695	-0.224746	0.152155	-1.47708	0.139653	0.999982	Hoxb2
ENSRNOG00000004736	15.6794	-0.483533	0.32747	-1.47657	0.139791	0.999982	Ralgps2
ENSRNOG00000003201	10.7317	-0.460047	0.311565	-1.47657	0.139791	0.999982	Rps4x
ENSRNOG00000062806	29.0421	0.357086	0.24184	1.47653	0.139801	0.999982	Bex4
ENSRNOG00000003782	28.1475	0.36606	0.247923	1.4765	0.139809	0.999982	Acot9
ENSRNOG00000014011	7.25111	1.93814	1.31389	1.47511	0.140182	0.999982	Dll4
ENSRNOG00000000502	4.81368	-0.983453	0.666726	-1.47505	0.1402	0.999982	Def6
ENSRNOG00000028254	3.86638	-0.913853	0.619585	-1.47495	0.140227	0.999982	Tmem141
ENSRNOG00000001151	1.80255	-1.91272	1.2969	-1.47484	0.140255	0.999982	Sirt4
ENSRNOG00000015741	6.79521	0.682412	0.462895	1.47423	0.140421	0.999982	Slc2a13
ENSRNOG00000002789	6.67633	0.682567	0.463114	1.47387	0.140518	0.999982	AABR07039648.1
ENSRNOG00000010370	14.1697	0.513661	0.348591	1.47354	0.140607	0.999982	Tnip1
ENSRNOG00000058497	4.81019	1.08217	0.734536	1.47327	0.140678	0.999982	Fdxr
ENSRNOG00000005298	9.64799	0.571381	0.387907	1.47298	0.140755	0.999982	Zfp513
ENSRNOG00000048819	2.31408	-1.38732	0.942219	-1.4724	0.140913	0.999982	Rnf11l2
ENSRNOG00000020704	4.01809	-0.8709	0.591768	-1.47169	0.141105	0.999982	Tkfc
ENSRNOG00000050258	32.2676	0.304123	0.206672	1.47152	0.141149	0.999982	Ccnd3
ENSRNOG00000022724	2.95622	-1.17583	0.799187	-1.47128	0.141214	0.999982	Cnih3
ENSRNOG00000051592	20.9986	-0.366905	0.249415	-1.47106	0.141274	0.999982	Sirt1
ENSRNOG00000007895	47.3292	-0.229696	0.156148	-1.47101	0.141289	0.999982	Pdhb
ENSRNOG00000051756	9.74909	-0.597796	0.406387	-1.471	0.141291	0.999982	Zfp62
ENSRNOG00000068096	7.95341	-0.66131	0.449575	-1.47097	0.1413	0.999982	Unknown
ENSRNOG00000020006	5.8386	-0.870158	0.591724	-1.47055	0.141413	0.999982	Wdr90
ENSRNOG00000057813	8.652	-0.589896	0.401145	-1.47053	0.141418	0.999982	AABR07063281.1
ENSRNOG00000014254	12.6152	-0.453526	0.308456	-1.47031	0.141478	0.999982	Cpt1a
ENSRNOG00000021173	29.8933	-0.421998	0.287047	-1.47014	0.141525	0.999982	Vps45
ENSRNOG00000028219	16.4862	0.398084	0.270815	1.46995	0.141575	0.999982	Tmem209
ENSRNOG00000006802	22.5666	0.399215	0.271688	1.46939	0.141728	0.999982	Lrrn1
ENSRNOG00000056246	57.663	-0.279657	0.190369	-1.46903	0.141826	0.999982	Gls
ENSRNOG00000011541	4.8437	0.710953	0.484002	1.46891	0.141858	0.999982	Cygb
ENSRNOG00000043225	13.9845	0.442244	0.30109	1.46881	0.141885	0.999982	Zfp771
ENSRNOG00000012562	4.21908	0.980987	0.667938	1.46868	0.14192	0.999982	Grin3b
ENSRNOG00000000848	2.85769	1.35325	0.921724	1.46818	0.142056	0.999982	Gpank1
ENSRNOG00000005869	42.9969	-0.296454	0.201976	-1.46777	0.142167	0.999982	AABR07017110.1
ENSRNOG00000010728	25.9815	-0.30419	0.207283	-1.46751	0.142238	0.999982	Stradb
ENSRNOG00000006048	38.856	-0.346476	0.236106	-1.46746	0.142251	0.999982	Ezh2
ENSRNOG00000060571	27.4347	0.322921	0.220082	1.46728	0.1423	0.999982	Peds1
ENSRNOG00000024266	12.4958	0.44343	0.302222	1.46723	0.142312	0.999982	Haus5
ENSRNOG00000004843	4.83174	0.746045	0.50852	1.46709	0.142352	0.999982	Pole3
ENSRNOG00000039300	18.5751	0.421662	0.287793	1.46516	0.142878	0.999982	Ahcyl2
ENSRNOG00000007280	30.5981	0.372383	0.254175	1.46507	0.142902	0.999982	Naa60
ENSRNOG00000002695	12.3479	-0.533933	0.364595	-1.46445	0.14307	0.999982	Tfb2m
ENSRNOG00000011308	39.4208	0.285496	0.194962	1.46437	0.143093	0.999982	Uhrf2
ENSRNOG00000010539	10.9741	-0.491666	0.335807	-1.46413	0.143157	0.999982	Mcat
ENSRNOG00000004000	6.71817	-0.658884	0.45005	-1.46402	0.143188	0.999982	Tefm
ENSRNOG00000004093	40.3415	0.308219	0.210555	1.46384	0.143238	0.999982	Rnf135
[truncated: 28,563 more rows]

## Sheet: Old_vs_Young_MuSC
Comparison of Rat neuron cells cultered with Human MuSC medium from Old or Young subjects
(positive log2-fold difference = higher with Old)
ENSEMBL_ID	bMean	L2FC	lfcSE	stat	pvalue	FDR	Gene
ENSRNOG00000022929	8.02631	2.83544	0.599179	4.7322	2.22102e-06	0.0448491	Mtmr12
ENSRNOG00000018898	41.3507	-1.00792	0.252963	-3.98443	6.76424e-05	0.660432	Mpi
ENSRNOG00000018687	20.1592	1.526	0.402993	3.78666	0.000152684	0.660432	Fbxw2
ENSRNOG00000042411	11.4039	-2.49579	0.659598	-3.7838	0.000154452	0.660432	Rps6ka1
ENSRNOG00000014034	3.45122	4.2405	1.12493	3.76957	0.00016353	0.660432	Olfml2a
ENSRNOG00000065674	17.0185	-3.11048	0.837167	-3.71548	0.000202816	0.674842	Unknown
ENSRNOG00000067564	9.69013	2.66324	0.723858	3.67923	0.000233937	0.674842	Unknown
ENSRNOG00000065988	55.1148	-0.9634	0.266145	-3.61983	0.000294796	0.744101	Unknown
ENSRNOG00000015609	9.58352	1.93891	0.543094	3.57013	0.000356809	0.785382	Wdr27
ENSRNOG00000011891	112.246	0.556037	0.15694	3.543	0.000395607	0.785382	Atp6v1b2
ENSRNOG00000011454	7.38529	2.2849	0.648697	3.52229	0.000427832	0.785382	Tbck
ENSRNOG00000064271	3.99998	3.30294	0.960342	3.43934	0.000583145	0.917625	Unknown
ENSRNOG00000067149	3.99129	3.42229	0.998781	3.42646	0.000611497	0.917625	Unknown
ENSRNOG00000036913	10.228	1.83192	0.536325	3.41569	0.000636198	0.917625	Resf1
ENSRNOG00000003287	7.107	2.34377	0.693437	3.37993	0.000725051	0.956462	Trim16
ENSRNOG00000012802	17.6976	1.42432	0.42293	3.36775	0.000757856	0.956462	Tenm3
ENSRNOG00000020544	12.0982	1.88119	0.564044	3.33518	0.000852433	0.999237	Sdr39u1
ENSRNOG00000002630	24.2901	1.15736	0.349583	3.31068	0.000930704	0.999237	Cnot8
ENSRNOG00000030266	15.474	1.29281	0.392448	3.29423	0.000986929	0.999237	Plekhg2
ENSRNOG00000003919	26.4168	1.16621	0.355348	3.28187	0.0010312	0.999237	Rps6kb1
ENSRNOG00000048371	7.10011	-2.26137	0.689506	-3.2797	0.00103917	0.999237	AABR07059232.1
ENSRNOG00000014050	32.2817	1.11693	0.342934	3.257	0.00112598	0.999901	Ptges2
ENSRNOG00000059997	5.03654	3.38333	1.04826	3.22757	0.00124846	0.999901	Brip1
ENSRNOG00000022066	37.8028	0.954795	0.295866	3.22712	0.00125043	0.999901	Fam117b
ENSRNOG00000053691	4.36678	-3.57182	1.12005	-3.18898	0.00142778	0.999901	Lama5
ENSRNOG00000003635	9.52175	2.25574	0.710392	3.17534	0.0014966	0.999901	Disp1
ENSRNOG00000055229	19.5898	2.99486	0.961481	3.11484	0.00184043	0.999901	Lnpep
ENSRNOG00000055257	175.16	-0.556161	0.180061	-3.08873	0.00201014	0.999901	Selenof
ENSRNOG00000020452	62.7626	-0.716795	0.232907	-3.0776	0.00208676	0.999901	Nsmce4a
ENSRNOG00000037207	23.5014	1.04023	0.340388	3.05601	0.00224304	0.999901	Ubr1
ENSRNOG00000042944	12.579	-1.561	0.510966	-3.055	0.00225064	0.999901	Cenpw
ENSRNOG00000000609	5.98823	1.91311	0.627476	3.04889	0.00229687	0.999901	Ipmk
ENSRNOG00000014426	9.9892	1.79713	0.591901	3.03621	0.00239575	0.999901	Lox
ENSRNOG00000019504	5.59486	2.38843	0.791026	3.01941	0.0025327	0.999901	Adprhl1
ENSRNOG00000054514	25.2435	1.2973	0.429655	3.0194	0.00253273	0.999901	Mkln1
ENSRNOG00000024568	33.0934	-0.915143	0.303898	-3.01135	0.00260088	0.999901	Ndufs7
ENSRNOG00000065054	6.66039	-2.40228	0.798476	-3.00858	0.00262471	0.999901	Hist2h3c2
ENSRNOG00000069921	12.7266	2.02619	0.673865	3.00683	0.0026399	0.999901	Zfp748
ENSRNOG00000020159	7.21836	2.15651	0.717643	3.00499	0.00265587	0.999901	Dalrd3
ENSRNOG00000002625	5.01109	-2.5612	0.856242	-2.99121	0.00277875	0.999901	Ptpn4
ENSRNOG00000009421	32.9982	-1.09221	0.365218	-2.99055	0.00278473	0.999901	Ivd
ENSRNOG00000020571	6.24809	-2.02974	0.68569	-2.96014	0.00307502	0.999901	Mpg
ENSRNOG00000015423	40.4914	-0.793608	0.268494	-2.95577	0.00311888	0.999901	Ccna2
ENSRNOG00000018766	13.4036	-1.58984	0.539341	-2.94774	0.00320104	0.999901	Rrp8
ENSRNOG00000008577	8.92444	-1.80633	0.61801	-2.92282	0.00346877	0.999901	Fbf1
ENSRNOG00000004842	7.16712	-2.07311	0.712393	-2.91006	0.00361355	0.999901	Dnajc24
ENSRNOG00000025372	9.11654	1.73191	0.595226	2.90967	0.0036181	0.999901	Glce
ENSRNOG00000019501	16.2942	-1.40258	0.48331	-2.90202	0.00370766	0.999901	Rmnd1
ENSRNOG00000059491	6.80861	-1.96506	0.677347	-2.90112	0.00371837	0.999901	Fgd4
ENSRNOG00000012630	49.4194	-0.658851	0.228723	-2.88057	0.00396958	0.999901	Rhoc
ENSRNOG00000015357	6.87674	-2.60899	0.907956	-2.87348	0.00405979	0.999901	Bmper
ENSRNOG00000012709	8.33148	1.81768	0.63307	2.87122	0.00408896	0.999901	Bag2
ENSRNOG00000053234	17.5349	1.18777	0.41406	2.86859	0.00412302	0.999901	Cnot3
ENSRNOG00000010975	58.8482	0.951765	0.332801	2.85987	0.00423821	0.999901	Adnp
ENSRNOG00000018650	19.3418	1.36469	0.478212	2.85374	0.00432078	0.999901	Ap3m2
ENSRNOG00000008598	7.82655	1.70083	0.596033	2.85358	0.00432293	0.999901	Btbd7
ENSRNOG00000001299	16.5657	-1.28972	0.452583	-2.84968	0.00437632	0.999901	Sun1
ENSRNOG00000008857	13.0198	1.70941	0.60136	2.84257	0.00447511	0.999901	Adamts10
ENSRNOG00000016484	9.26064	1.6409	0.577707	2.84036	0.00450622	0.999901	Gstk1
ENSRNOG00000010890	28.4184	-0.753619	0.266088	-2.83222	0.00462256	0.999901	Bmp1
ENSRNOG00000063205	6.75289	2.24067	0.791317	2.83157	0.00463205	0.999901	Unknown
ENSRNOG00000014338	21.4827	1.13532	0.401211	2.82972	0.00465881	0.999901	Slc25a25
ENSRNOG00000046741	5.64486	-2.74265	0.970131	-2.82709	0.00469726	0.999901	Itsn2
ENSRNOG00000002841	23.9377	1.01457	0.359019	2.82595	0.00471404	0.999901	Cdc42bpa
ENSRNOG00000066399	7.31674	1.68042	0.597783	2.81108	0.0049375	0.999901	Unknown
ENSRNOG00000007582	10.3954	-2.04867	0.732975	-2.795	0.00518992	0.999901	Zswim4
ENSRNOG00000033593	29.7564	0.942808	0.338557	2.78478	0.00535633	0.999901	Osbpl9
ENSRNOG00000065288	21.5928	0.979323	0.3518	2.78375	0.0053735	0.999901	Tmem200b
ENSRNOG00000038212	14.679	1.26909	0.456956	2.77728	0.00548163	0.999901	Socs6
ENSRNOG00000054508	6.57458	2.06426	0.745709	2.76819	0.00563688	0.999901	Foxp2
ENSRNOG00000007047	4.73873	2.57741	0.931631	2.76656	0.00566515	0.999901	Eps8
ENSRNOG00000055309	26.4971	0.825518	0.299116	2.75986	0.00578266	0.999901	Drg2
ENSRNOG00000021492	36.6008	-0.787593	0.285484	-2.7588	0.00580145	0.999901	Rbbp4
ENSRNOG00000005504	12.8434	1.60013	0.580587	2.75605	0.0058504	0.999901	Pkp4
ENSRNOG00000008062	2.22526	-4.27848	1.55465	-2.75206	0.00592218	0.999901	Dqx1
ENSRNOG00000005849	30.6209	1.02449	0.372486	2.75042	0.00595182	0.999901	Aco1
ENSRNOG00000061544	49.9599	0.730252	0.265703	2.74838	0.00598905	0.999901	Spock2
ENSRNOG00000067618	6.92065	1.73142	0.630013	2.74823	0.00599187	0.999901	Unknown
ENSRNOG00000003533	14.2054	1.75662	0.64068	2.7418	0.00611033	0.999901	Clcn4
ENSRNOG00000017847	35.1064	-0.667691	0.244064	-2.73572	0.00622435	0.999901	Rps19bp1
ENSRNOG00000070503	8.15236	1.70409	0.623093	2.73489	0.00624006	0.999901	Unknown
ENSRNOG00000019745	4.52083	-2.51171	0.91891	-2.73336	0.0062692	0.999901	Actn3
ENSRNOG00000059801	23.4485	-0.949254	0.347635	-2.7306	0.00632183	0.999901	Lima1
ENSRNOG00000012701	5.61541	-2.2039	0.808306	-2.72657	0.00639969	0.999901	Map7
ENSRNOG00000007433	6.88808	-1.64735	0.60471	-2.72421	0.00644565	0.999901	Cyb561
ENSRNOG00000011471	8.20105	1.9652	0.722835	2.71873	0.00655324	0.999901	Fgf9
ENSRNOG00000017084	5.32607	2.75762	1.01438	2.71852	0.00655746	0.999901	Hsd11b2
ENSRNOG00000010316	18.0983	-1.05686	0.389061	-2.71643	0.006599	0.999901	Magohb
ENSRNOG00000010803	7.79403	2.05985	0.759253	2.713	0.00666773	0.999901	Gabra5
ENSRNOG00000015465	3.31479	2.50133	0.930143	2.68919	0.00716246	0.999901	Cep72
ENSRNOG00000000010	16.7758	-1.0283	0.383534	-2.68112	0.00733757	0.999901	Cbln1
ENSRNOG00000027230	9.95769	1.81603	0.677363	2.68102	0.00733974	0.999901	Fhod3
ENSRNOG00000007472	37.3214	0.756364	0.28216	2.68062	0.0073487	0.999901	Setd5
ENSRNOG00000030568	20.7962	-1.0381	0.387514	-2.67887	0.00738717	0.999901	Rgs12
ENSRNOG00000014647	54.4294	0.802807	0.29993	2.67665	0.00743634	0.999901	Cbfb
ENSRNOG00000026203	3.8023	2.47057	0.926863	2.66552	0.007687	0.999901	Pax8
ENSRNOG00000006217	34.3825	0.869066	0.326507	2.66171	0.00777456	0.999901	Wiz
ENSRNOG00000026861	7.39838	1.61343	0.607147	2.6574	0.00787464	0.999901	Zscan18
ENSRNOG00000032134	115.95	-0.443717	0.167101	-2.65539	0.00792174	0.999901	Uqcrc1
ENSRNOG00000052990	55.8927	-0.619612	0.23338	-2.65494	0.00793216	0.999901	Cers5
ENSRNOG00000039471	5.46481	-2.22216	0.837717	-2.65264	0.00798661	0.999901	Pcdhb16l
ENSRNOG00000016936	24.3418	1.06749	0.402579	2.65163	0.00801041	0.999901	Nadk
ENSRNOG00000007036	45.5127	-0.590353	0.222789	-2.64983	0.00805319	0.999901	Tgfbr1
ENSRNOG00000027161	6.18355	1.51999	0.573897	2.64855	0.00808377	0.999901	RGD1359158
ENSRNOG00000050052	44.8902	-0.662455	0.250875	-2.64058	0.00827646	0.999901	Cox19
ENSRNOG00000006247	100.341	0.512447	0.194194	2.63884	0.00831909	0.999901	Copa
ENSRNOG00000003559	7.40345	-1.57349	0.597066	-2.63537	0.00840467	0.999901	Ccdc112
ENSRNOG00000019662	5.54611	1.97977	0.751262	2.63526	0.00840729	0.999901	Tm6sf1
ENSRNOG00000049629	45.2518	-0.657275	0.249486	-2.63452	0.00842574	0.999901	Reep2
ENSRNOG00000028946	28.8603	-0.702471	0.267879	-2.62234	0.00873274	0.999901	Cdc42ep4
ENSRNOG00000021589	6.60988	2.24515	0.856367	2.62172	0.00874872	0.999901	Nexmif
ENSRNOG00000007285	5.2135	1.74193	0.664965	2.61958	0.00880381	0.999901	Tp53rk
ENSRNOG00000036668	7.11103	1.63998	0.626502	2.61768	0.0088531	0.999901	Ogfod3
ENSRNOG00000009450	5.65291	2.15008	0.82161	2.61691	0.00887292	0.999901	Hcn4
ENSRNOG00000003248	79.2055	-0.547328	0.209389	-2.61393	0.00895085	0.999901	Mpzl1
ENSRNOG00000061108	99.3645	0.595166	0.227692	2.61391	0.00895135	0.999901	Arcn1
ENSRNOG00000027540	13.6693	1.11197	0.425687	2.61218	0.00899661	0.999901	Fam102b
ENSRNOG00000000368	4.75656	1.97597	0.757879	2.60723	0.0091277	0.999901	Grik2
ENSRNOG00000043364	16.3592	-1.09037	0.418437	-2.60581	0.00916566	0.999901	Zfp362
ENSRNOG00000045760	38.8866	0.995048	0.382329	2.6026	0.00925208	0.999901	Ebna1bp2
ENSRNOG00000033984	3.94719	-2.80655	1.0784	-2.60252	0.00925415	0.999901	Ifnlr1
ENSRNOG00000068183	9.79507	1.48677	0.572767	2.59577	0.00943797	0.999901	Socs4
ENSRNOG00000029194	53.3295	-0.751099	0.289817	-2.59163	0.00955214	0.999901	Dhx30
ENSRNOG00000012721	7.6368	1.75839	0.6785	2.59159	0.00955347	0.999901	Ednra
ENSRNOG00000014852	27.4154	0.805502	0.311304	2.58751	0.00966723	0.999901	Fbxo30
ENSRNOG00000024832	5.44436	1.97507	0.76414	2.5847	0.0097464	0.999901	Gpr158
ENSRNOG00000018406	6.99064	1.71688	0.664247	2.5847	0.00974651	0.999901	Wipf1
ENSRNOG00000023220	21.1178	-0.957741	0.371241	-2.57984	0.00988467	0.999901	Cnot11
ENSRNOG00000022609	18.5023	0.956576	0.370889	2.57915	0.00990447	0.999901	Mrps10
ENSRNOG00000058724	6.01177	-1.78079	0.692662	-2.57094	0.0101423	0.999901	Thap6
ENSRNOG00000031855	4.44828	-2.44398	0.951512	-2.56852	0.0102134	0.999901	Actr3b
ENSRNOG00000010121	9.55339	1.74285	0.679341	2.5655	0.0103028	0.999901	Lef1
ENSRNOG00000068307	497.177	-1.07933	0.421065	-2.56335	0.0103669	0.999901	Unknown
ENSRNOG00000003714	13.7235	1.4389	0.562527	2.55793	0.0105298	0.999901	Clk4
ENSRNOG00000033658	13.5694	-1.4163	0.55386	-2.55715	0.0105533	0.999901	Kntc1
ENSRNOG00000024845	32.2781	-0.799631	0.312971	-2.55497	0.0106198	0.999901	Mrps21
ENSRNOG00000011280	17.386	1.11627	0.437965	2.54876	0.0108106	0.999901	Mllt3
ENSRNOG00000015633	60.0977	0.541526	0.212748	2.54539	0.0109155	0.999901	Cul3
ENSRNOG00000049281	15.4842	-0.992578	0.39018	-2.5439	0.0109624	0.999901	Gba
ENSRNOG00000006652	84.9206	0.700499	0.275465	2.54297	0.0109914	0.999901	Ddx1
ENSRNOG00000064355	10.6023	-1.13569	0.447286	-2.53908	0.0111144	0.999901	Fbxl12
ENSRNOG00000010550	24.4767	-0.840386	0.33099	-2.53901	0.0111168	0.999901	Trappc3
ENSRNOG00000004351	2.92357	2.66451	1.05049	2.53645	0.0111982	0.999901	Slc25a29
ENSRNOG00000065366	70.3701	-0.524815	0.206958	-2.53586	0.0112173	0.999901	Unknown
ENSRNOG00000008049	39.9135	-0.575879	0.227111	-2.53568	0.011223	0.999901	Max
ENSRNOG00000020194	39.2026	-0.786723	0.311007	-2.5296	0.0114191	0.999901	Hes6
ENSRNOG00000004276	13.9885	-1.15485	0.45657	-2.5294	0.0114257	0.999901	Itga3
ENSRNOG00000060144	20.042	0.990026	0.391772	2.52705	0.0115026	0.999901	Ankle2
ENSRNOG00000003281	2.29506	3.156	1.24909	2.52665	0.0115156	0.999901	Unknown
ENSRNOG00000048164	9.31605	-1.20092	0.475517	-2.5255	0.0115534	0.999901	Acad8
ENSRNOG00000031864	119.654	-0.601688	0.238377	-2.5241	0.0115995	0.999901	AABR07021871.1
ENSRNOG00000037508	9.25604	1.78328	0.707044	2.52217	0.0116634	0.999901	Hscb
ENSRNOG00000037604	11.2802	1.35526	0.538011	2.51901	0.0117685	0.999901	Ascc3
ENSRNOG00000052894	6.32274	1.68524	0.669471	2.51726	0.0118271	0.999901	Epg5
ENSRNOG00000038068	12.0343	1.61039	0.640073	2.51595	0.0118712	0.999901	Pcdh9
ENSRNOG00000002645	13.3388	1.25336	0.49877	2.51291	0.011974	0.999901	Gemin5
ENSRNOG00000010768	50.649	-0.63144	0.251289	-2.51281	0.0119774	0.999901	Kpna4
ENSRNOG00000047499	10.5173	1.72396	0.688225	2.50493	0.0122474	0.999901	Rbm15
ENSRNOG00000023520	143.875	0.41073	0.164467	2.49733	0.0125132	0.999901	Cs
ENSRNOG00000019940	124.438	-0.402451	0.161223	-2.49624	0.0125516	0.999901	Ssr2
ENSRNOG00000000457	2.31594	-3.13649	1.25755	-2.49414	0.0126264	0.999901	Tap1
ENSRNOG00000026807	4.10898	-3.03982	1.21915	-2.49339	0.0126531	0.999901	Ttc41
ENSRNOG00000009539	61.3399	-0.665761	0.267314	-2.49056	0.0127541	0.999901	Khdrbs3
ENSRNOG00000007970	10.3919	1.62481	0.652821	2.48891	0.0128137	0.999901	Plxnc1
ENSRNOG00000022939	18.2553	0.843401	0.338954	2.48824	0.0128376	0.999901	Gpkow
ENSRNOG00000067256	15.5928	-1.53112	0.616311	-2.48433	0.0129796	0.999901	Unknown
ENSRNOG00000061415	7.38264	-1.72414	0.694849	-2.48131	0.0130899	0.999901	Taf1b
ENSRNOG00000004777	18.7776	1.01641	0.409663	2.48109	0.013098	0.999901	Esf1
ENSRNOG00000013562	175.499	-0.380004	0.153212	-2.48025	0.0131289	0.999901	Ndfip1
ENSRNOG00000006867	3.33615	2.26922	0.915607	2.47837	0.0131984	0.999901	Etv1
ENSRNOG00000002153	2.46137	-3.17927	1.2837	-2.47664	0.0132625	0.999901	Cep135
ENSRNOG00000018411	10.717	-1.45635	0.588406	-2.47508	0.0133205	0.999901	Pold3
ENSRNOG00000018113	5.11933	2.01814	0.816098	2.47291	0.0134019	0.999901	Unknown
ENSRNOG00000027503	30.5751	-0.77015	0.311505	-2.47235	0.0134228	0.999901	Rps25
ENSRNOG00000068783	4.79971	1.90469	0.770452	2.47218	0.0134293	0.999901	Unknown
ENSRNOG00000001979	36.1537	0.644387	0.260659	2.47215	0.0134304	0.999901	Rcan1
ENSRNOG00000004290	134.459	0.492963	0.199727	2.46819	0.01358	0.999901	Grb10
ENSRNOG00000011830	23.7305	0.925388	0.375134	2.46682	0.0136319	0.999901	Plekha3
ENSRNOG00000000123	30.0061	-0.860941	0.349218	-2.46534	0.0136885	0.999901	Rnf19b
ENSRNOG00000016239	14.628	-0.987548	0.400628	-2.465	0.0137013	0.999901	Zadh2
ENSRNOG00000029966	5.2651	-2.3845	0.968359	-2.46242	0.0138005	0.999901	Xrcc4
ENSRNOG00000018020	67.1009	-0.621523	0.25243	-2.46216	0.0138103	0.999901	Apbb1
ENSRNOG00000015211	6.53366	1.78507	0.725375	2.4609	0.0138591	0.999901	Sass6
ENSRNOG00000003901	26.4115	0.802171	0.326086	2.45999	0.0138939	0.999901	Cfap36
ENSRNOG00000001551	106.462	-0.485503	0.197554	-2.45757	0.0139879	0.999901	Atp5pf
ENSRNOG00000047213	11.792	1.3154	0.535346	2.45711	0.0140062	0.999901	Gnpda1
ENSRNOG00000001861	22.8187	-0.969931	0.394764	-2.45699	0.0140105	0.999901	Ydjc
ENSRNOG00000048506	18.5603	1.25261	0.510218	2.45506	0.0140862	0.999901	Inpp5b
ENSRNOG00000018646	10.6028	1.39455	0.568458	2.45322	0.0141585	0.999901	Hbegf
ENSRNOG00000015385	13.8042	1.05967	0.432021	2.45282	0.0141742	0.999901	Pink1
ENSRNOG00000027410	2.93443	3.06963	1.2526	2.45061	0.0142613	0.999901	Ccdc125
ENSRNOG00000052600	29.2936	-0.827883	0.337977	-2.44953	0.0143043	0.999901	Mboat7
ENSRNOG00000049714	6.42277	-2.11138	0.862497	-2.44799	0.0143656	0.999901	Asap3
ENSRNOG00000047307	21.14	0.894435	0.365741	2.44554	0.0144634	0.999901	Cntfr
ENSRNOG00000046647	62.2366	0.682996	0.279338	2.44505	0.0144832	0.999901	Bpnt2
ENSRNOG00000016088	19.7738	1.20315	0.492213	2.44437	0.0145105	0.999901	Cdk10
ENSRNOG00000015054	17.7414	0.905914	0.370614	2.44436	0.0145108	0.999901	Rcbtb2
ENSRNOG00000067231	3.59603	-3.13066	1.28244	-2.44117	0.0146398	0.999901	Unknown
ENSRNOG00000015088	5.75818	1.75465	0.719378	2.43912	0.014723	0.999901	Prune2
ENSRNOG00000025910	16.682	1.10977	0.455014	2.43899	0.0147286	0.999901	Hccs
ENSRNOG00000011905	92.37	0.567411	0.232665	2.43875	0.0147381	0.999901	Atp6v1e1
ENSRNOG00000015124	26.5926	-0.772352	0.316743	-2.43842	0.0147517	0.999901	Gpam
ENSRNOG00000008165	23.9932	0.958651	0.393804	2.43434	0.014919	0.999901	Tpx2
ENSRNOG00000029871	3.35983	-2.54844	1.05006	-2.42696	0.0152259	0.999901	Slc8a3
ENSRNOG00000002764	10.191	1.3962	0.575403	2.42648	0.0152462	0.999901	Mettl16
ENSRNOG00000018533	4.91404	-2.03241	0.83807	-2.42511	0.0153037	0.999901	Iffo1
ENSRNOG00000019383	5.95662	1.91204	0.788829	2.4239	0.0153547	0.999901	Tef
ENSRNOG00000018395	13.1507	1.19756	0.494941	2.41961	0.0155373	0.999901	Usp40
ENSRNOG00000002105	5.07151	1.97925	0.818374	2.41851	0.0155842	0.999901	Cdc7
ENSRNOG00000006697	44.1122	0.612525	0.254513	2.40665	0.0160994	0.999901	Pip4p2
ENSRNOG00000028427	6.34069	-1.90467	0.79151	-2.40638	0.0161117	0.999901	AABR07030524.1
ENSRNOG00000009782	6.31503	1.73428	0.720845	2.40589	0.016133	0.999901	Efcab7
ENSRNOG00000050758	7.86332	1.70204	0.708779	2.40137	0.0163338	0.999901	AC142154.1
ENSRNOG00000009473	10.7026	-2.46271	1.02567	-2.40106	0.0163475	0.999901	Osbpl7
ENSRNOG00000012722	76.1571	-0.415737	0.173176	-2.40066	0.0163655	0.999901	Ppdpf
ENSRNOG00000068162	3.40368	-2.70631	1.12746	-2.40035	0.0163793	0.999901	Npas3
ENSRNOG00000006027	8.66965	1.61562	0.673577	2.39857	0.0164593	0.999901	Eif2ak4
ENSRNOG00000016906	3.37124	2.19615	0.916151	2.39715	0.0165232	0.999901	Lipt2
ENSRNOG00000000307	6.80275	1.43081	0.598243	2.39168	0.0167714	0.999901	Mical1
ENSRNOG00000014084	16.5038	1.26143	0.527524	2.39122	0.0167924	0.999901	Sp1
ENSRNOG00000016695	48.0476	0.77274	0.323361	2.38971	0.0168615	0.999901	Mmp2
ENSRNOG00000019666	62.0078	-0.553132	0.231549	-2.38883	0.0169021	0.999901	Ubxn1
ENSRNOG00000016589	183.48	-0.333308	0.139673	-2.38636	0.0170163	0.999901	Mlf2
ENSRNOG00000028129	8.9768	-1.62535	0.681171	-2.38611	0.0170277	0.999901	Fktn
ENSRNOG00000021118	37.8091	0.667923	0.280185	2.38387	0.0171318	0.999901	Nomo1
ENSRNOG00000008212	32.3655	0.566408	0.237869	2.38117	0.0172576	0.999901	Wdr5
ENSRNOG00000010645	12.6166	-1.04251	0.437853	-2.38096	0.0172676	0.999901	Lgals3
ENSRNOG00000005067	26.8471	0.857584	0.360747	2.37725	0.0174424	0.999901	Zfp36l2
ENSRNOG00000019298	48.5106	0.675443	0.284283	2.37595	0.0175039	0.999901	Dctn4
ENSRNOG00000024967	30.5512	-0.661371	0.278783	-2.37235	0.0176754	0.999901	Uqcrb
ENSRNOG00000012324	15.7419	-1.16769	0.492389	-2.37148	0.0177172	0.999901	Soga3
ENSRNOG00000007574	3.15069	-2.97217	1.25657	-2.3653	0.0180154	0.999901	Padi2
ENSRNOG00000027365	22.5197	0.985444	0.417221	2.36193	0.0181803	0.999901	Hoxa4
ENSRNOG00000009296	8.28529	1.62505	0.688711	2.35955	0.0182973	0.999901	Snapc1
ENSRNOG00000006305	85.46	0.601723	0.255112	2.35867	0.0183407	0.999901	Slc38a2
ENSRNOG00000065229	2.87428	2.49986	1.06	2.35836	0.0183559	0.999901	Unknown
ENSRNOG00000013248	8.91414	1.70859	0.725251	2.35586	0.0184798	0.999901	Wwc2
ENSRNOG00000011967	6.15636	-1.54878	0.658539	-2.35185	0.0186804	0.999901	Nphp4
ENSRNOG00000067120	5.79934	-1.82949	0.778112	-2.3512	0.0187132	0.999901	Paqr8
ENSRNOG00000039300	19.9025	-1.06082	0.451578	-2.34913	0.0188175	0.999901	Ahcyl2
ENSRNOG00000012782	28.2573	1.00111	0.426504	2.34725	0.0189124	0.999901	Cemip2
ENSRNOG00000058914	24.3811	-0.731609	0.31169	-2.34723	0.0189133	0.999901	Rbx1
ENSRNOG00000066866	13.192	0.986283	0.420538	2.34529	0.0190124	0.999901	Unknown
ENSRNOG00000010637	4.57627	2.15765	0.920199	2.34476	0.0190392	0.999901	Tbc1d5
ENSRNOG00000020500	81.1208	-0.462188	0.197223	-2.34348	0.0191047	0.999901	Clk2
ENSRNOG00000030049	25.6245	0.982027	0.419057	2.34342	0.0191078	0.999901	Znhit6
ENSRNOG00000007646	9.04899	1.61248	0.68844	2.34223	0.0191689	0.999901	Sipa1l1
ENSRNOG00000001890	6.34282	-1.50058	0.640865	-2.34149	0.019207	0.999901	Txnrd2
ENSRNOG00000027057	21.7174	0.8526	0.364319	2.34026	0.0192705	0.999901	Gga3
ENSRNOG00000007172	23.019	1.03154	0.441439	2.33677	0.0194513	0.999901	Map4k3
ENSRNOG00000005081	13.8156	1.22769	0.525509	2.33619	0.0194814	0.999901	Fbxl20
ENSRNOG00000007864	3.11187	2.345	1.0038	2.33613	0.0194846	0.999901	Vrk2
ENSRNOG00000019946	16.0955	-1.05943	0.453584	-2.3357	0.0195071	0.999901	Gmppa
ENSRNOG00000005522	7.61568	1.28229	0.549176	2.33493	0.0195469	0.999901	Sh3yl1
ENSRNOG00000019838	3.88891	-2.2359	0.957797	-2.33442	0.0195737	0.999901	Gmfg
ENSRNOG00000004342	2.8684	2.79327	1.19665	2.33424	0.0195832	0.999901	Ahr
ENSRNOG00000019338	14.8447	-0.9191	0.393989	-2.33281	0.0196583	0.999901	Dll3
ENSRNOG00000010480	5.32273	2.22204	0.952957	2.33173	0.0197146	0.999901	Vstm5
ENSRNOG00000024364	2.8593	-2.89103	1.2405	-2.33053	0.0197782	0.999901	Enkd1
ENSRNOG00000009125	15.0648	1.20141	0.515545	2.33036	0.0197869	0.999901	Dis3
ENSRNOG00000050645	13.3375	-1.04118	0.447038	-2.32907	0.0198552	0.999901	Tprkb
ENSRNOG00000037435	2.39059	-3.38476	1.45435	-2.32733	0.0199476	0.999901	Tmem196
ENSRNOG00000053659	101.828	-0.364982	0.156985	-2.32494	0.020075	0.999901	RGD1311703
ENSRNOG00000004696	17.6227	1.01194	0.435413	2.32409	0.0201204	0.999901	Arhgap5
ENSRNOG00000005017	34.064	-0.639628	0.275248	-2.32382	0.0201351	0.999901	RGD1566369
ENSRNOG00000013574	23.9718	-0.892376	0.384028	-2.32373	0.0201401	0.999901	Appl1
ENSRNOG00000020702	5.94987	1.61601	0.696105	2.32151	0.0202596	0.999901	Cyb561a3
ENSRNOG00000026091	32.1735	0.822604	0.355365	2.31481	0.0206231	0.999901	Slc10a4
ENSRNOG00000003329	18.3634	0.772754	0.333985	2.31374	0.0206821	0.999901	Ppm1d
ENSRNOG00000017645	2.36494	-3.60106	1.55797	-2.31138	0.0208119	0.999901	Mylpf
ENSRNOG00000024533	5.91451	1.61066	0.697307	2.30983	0.0208978	0.999901	Eogt
ENSRNOG00000000275	13.7601	1.31691	0.570224	2.30946	0.0209183	0.999901	Fam13c
ENSRNOG00000034013	28.5416	0.8791	0.380832	2.30837	0.0209788	0.999901	Acaca
ENSRNOG00000002137	7.44557	1.53207	0.663931	2.30758	0.0210226	0.999901	Aasdh
ENSRNOG00000015948	10.8916	1.11582	0.483593	2.30736	0.021035	0.999901	Slc1a5
ENSRNOG00000012564	10.5932	1.30803	0.567024	2.30684	0.0210639	0.999901	Steep1
ENSRNOG00000010729	25.3617	0.846295	0.366942	2.30634	0.0210915	0.999901	Usp8
ENSRNOG00000004740	21.7934	0.869189	0.377905	2.30002	0.0214472	0.999901	Mmadhc
ENSRNOG00000009738	9.00751	1.2618	0.549448	2.29648	0.0216483	0.999901	Unknown
ENSRNOG00000010183	19.5725	0.880298	0.383325	2.29648	0.0216484	0.999901	Gask1b
ENSRNOG00000064084	1.97192	2.88895	1.25807	2.29633	0.0216572	0.999901	Unknown
ENSRNOG00000021513	17.6368	0.980871	0.427927	2.29214	0.0218973	0.999901	Rtn4rl2
ENSRNOG00000006470	4.98807	2.06108	0.899309	2.29184	0.0219146	0.999901	Camk1g
ENSRNOG00000004733	4.38496	2.17249	0.948042	2.29155	0.0219315	0.999901	Wdr25
ENSRNOG00000009275	115.155	0.525016	0.229201	2.29063	0.0219847	0.999901	Kpnb1
ENSRNOG00000005438	13.293	1.15465	0.504169	2.29021	0.0220091	0.999901	Pcsk2
ENSRNOG00000019434	3.63779	2.67625	1.16948	2.28841	0.0221137	0.999901	Adat1
ENSRNOG00000009761	2.32769	2.7864	1.21831	2.28711	0.0221895	0.999901	Tmod1
ENSRNOG00000000800	10.0263	1.47283	0.644006	2.28697	0.0221973	0.999901	Man1a1
ENSRNOG00000004000	6.30581	-1.60798	0.704222	-2.28334	0.0224103	0.999901	Tefm
ENSRNOG00000016937	54.7729	0.422325	0.184991	2.28295	0.0224334	0.999901	Mtfr1l
ENSRNOG00000057416	3.60163	2.09242	0.916727	2.28249	0.0224602	0.999901	Zfp763
ENSRNOG00000052486	8.5299	1.36071	0.596175	2.2824	0.0224659	0.999901	Kcna6
ENSRNOG00000011340	14.5963	1.08408	0.475704	2.2789	0.0226732	0.999901	Ankrd13c
ENSRNOG00000027489	11.9237	-1.14313	0.501829	-2.27793	0.022731	0.999901	Mn1
ENSRNOG00000018773	4.06706	1.9478	0.855199	2.2776	0.0227507	0.999901	Mtrf1l
ENSRNOG00000049489	10.2506	1.49284	0.655639	2.27693	0.0227905	0.999901	Rad54l2
ENSRNOG00000028713	3.05352	-2.90279	1.27566	-2.27553	0.0228744	0.999901	Acvrl1
ENSRNOG00000006689	12.4331	1.10515	0.485831	2.27477	0.02292	0.999901	Chd7
ENSRNOG00000019244	5.74461	1.63981	0.72103	2.27426	0.0229501	0.999901	Mxra8
ENSRNOG00000002626	9.33952	1.53951	0.67779	2.27137	0.0231245	0.999901	Car10
ENSRNOG00000004812	16.8149	1.10824	0.488988	2.26639	0.0234273	0.999901	Sema6d
ENSRNOG00000028650	8.06831	-1.3371	0.590194	-2.26553	0.02348	0.999901	Inf2
ENSRNOG00000024140	46.6928	-0.638255	0.281815	-2.2648	0.0235249	0.999901	Sft2d1
ENSRNOG00000013409	9.07819	1.33328	0.588891	2.26405	0.0235712	0.999901	Gclm
ENSRNOG00000042753	67.061	0.6263	0.27673	2.26322	0.0236224	0.999901	Fgf13
ENSRNOG00000001142	28.1487	-0.735404	0.325022	-2.26263	0.0236585	0.999901	Prkab1
ENSRNOG00000046959	8.88702	-1.31996	0.583591	-2.26178	0.023711	0.999901	Mnx1
ENSRNOG00000045844	21.7944	0.861731	0.381112	2.2611	0.0237533	0.999901	Impact
ENSRNOG00000019027	11.4076	1.21452	0.537926	2.25778	0.0239593	0.999901	Habp4
ENSRNOG00000020828	3.94049	-2.54069	1.12536	-2.25767	0.0239663	0.999901	Pde4a
ENSRNOG00000068374	6.64002	1.50854	0.668558	2.25641	0.0240451	0.999901	Insyn1
ENSRNOG00000009992	48.6027	-0.498404	0.220982	-2.2554	0.0241079	0.999901	Rabggtb
ENSRNOG00000040205	10.7693	1.19033	0.528012	2.25435	0.024174	0.999901	Zcchc24
ENSRNOG00000056955	9.46147	-1.66254	0.737807	-2.25336	0.0242366	0.999901	Bicdl1
ENSRNOG00000060869	29.9306	-0.552281	0.245117	-2.25313	0.024251	0.999901	Irak1
ENSRNOG00000047620	15.3357	1.14588	0.508908	2.25165	0.0243443	0.999901	Golph3l
ENSRNOG00000016683	4.51496	2.19549	0.975282	2.25114	0.0243768	0.999901	Zfp668
ENSRNOG00000012503	6.50738	1.71931	0.76426	2.24963	0.0244722	0.999901	Dnajc16
ENSRNOG00000053270	6.31704	1.65531	0.735889	2.2494	0.0244871	0.999901	AABR07053741.1
ENSRNOG00000019556	17.5054	1.03764	0.4614	2.24889	0.0245196	0.999901	Cd9
ENSRNOG00000027151	14.9908	1.11677	0.496604	2.24881	0.0245246	0.999901	Lrrc58
ENSRNOG00000056721	7.30699	1.4347	0.638317	2.24763	0.0246001	0.999901	Fancm
ENSRNOG00000029682	98.5878	0.435507	0.193772	2.24752	0.0246067	0.999901	Clic1
ENSRNOG00000065095	89.6674	-0.379289	0.169074	-2.24333	0.0248753	0.999901	Unknown
ENSRNOG00000000934	5.80189	-2.24429	1.00078	-2.24254	0.0249262	0.999901	Piwil1
ENSRNOG00000019435	17.2854	-0.992768	0.443004	-2.24099	0.0250268	0.999901	Psd
ENSRNOG00000051433	12.0119	-1.04873	0.468434	-2.23879	0.0251694	0.999901	Pcgf1
ENSRNOG00000005149	24.9851	0.778657	0.347986	2.23761	0.0252463	0.999901	Sacm1l
ENSRNOG00000069976	4.36271	3.59711	1.60831	2.23658	0.0253137	0.999901	Unknown
ENSRNOG00000027773	22.9749	0.913178	0.408324	2.23641	0.0253252	0.999901	Ppp4r3a
ENSRNOG00000023708	5.74704	-2.04649	0.91539	-2.23564	0.0253752	0.999901	Tmem176a
ENSRNOG00000046204	6.07505	1.88853	0.845217	2.23438	0.0254583	0.999901	Tspan15
ENSRNOG00000024972	16.8378	-0.989086	0.442956	-2.23292	0.025554	0.999901	Cox10
ENSRNOG00000002610	109.668	-0.449673	0.201486	-2.23178	0.0256292	0.999901	Carhsp1
ENSRNOG00000028844	8.44674	1.69474	0.759648	2.23096	0.0256841	0.999901	Slc9a5
ENSRNOG00000015727	3.50534	2.79461	1.25273	2.23081	0.0256938	0.999901	Loxl4
ENSRNOG00000060356	7.66944	1.43991	0.645753	2.22981	0.0257599	0.999901	Kif15
ENSRNOG00000001123	5.60344	1.65532	0.743592	2.22611	0.0260066	0.999901	Spring1
ENSRNOG00000025079	4.2993	-2.43273	1.09394	-2.22382	0.0261605	0.999901	Fam126b
ENSRNOG00000032293	8.26821	1.73093	0.778476	2.22349	0.0261828	0.999901	Polg
ENSRNOG00000008138	7.48789	-1.60222	0.721483	-2.22073	0.0263691	0.999901	Jhy
ENSRNOG00000003127	14.3552	-0.929487	0.419433	-2.21605	0.0266879	0.999901	Spryd4
ENSRNOG00000018860	3.62115	2.05211	0.926099	2.21587	0.0267007	0.999901	Mtg1
ENSRNOG00000010609	22.1453	0.93535	0.422449	2.21411	0.0268211	0.999901	Abcf2
ENSRNOG00000021128	2.98499	-2.68305	1.21199	-2.21375	0.0268457	0.999901	Kcnj11
ENSRNOG00000055286	42.0603	-0.561061	0.2535	-2.21326	0.0268801	0.999901	Yif1b
ENSRNOG00000009360	7.91773	-1.49712	0.67673	-2.21229	0.0269469	0.999901	Sh3bp1
ENSRNOG00000001713	4.66226	1.97226	0.891617	2.21201	0.0269662	0.999901	Il13ra1
ENSRNOG00000061474	14.8256	-0.924939	0.418332	-2.21102	0.0270347	0.999901	Ctdp1
ENSRNOG00000000195	4.83007	1.78423	0.807265	2.21022	0.0270899	0.999901	Vwa5a
ENSRNOG00000067441	25.2066	-0.679298	0.307451	-2.20945	0.0271434	0.999901	H1f2
ENSRNOG00000014801	13.4642	1.00747	0.456092	2.20892	0.0271799	0.999901	Exog
ENSRNOG00000021911	32.7225	-0.591216	0.267745	-2.20813	0.0272349	0.999901	Camlg
ENSRNOG00000007261	6.03115	-1.95281	0.884587	-2.20759	0.0272727	0.999901	Gli2
ENSRNOG00000033433	6.76465	1.29751	0.588	2.20666	0.0273379	0.999901	Csrnp1
ENSRNOG00000068394	1.90574	3.1495	1.42856	2.20466	0.0274778	0.999901	Unknown
ENSRNOG00000064743	21.7219	-2.77406	1.25837	-2.20449	0.0274902	0.999901	Unknown
ENSRNOG00000019609	45.4948	-0.677447	0.307456	-2.20339	0.027567	0.999901	B4galt2
ENSRNOG00000009815	27.5913	0.745786	0.338548	2.2029	0.0276021	0.999901	Pnma2
ENSRNOG00000003105	3.24513	2.95389	1.34148	2.20197	0.0276676	0.999901	Kif19
ENSRNOG00000068859	3.40208	2.15049	0.977038	2.20103	0.0277336	0.999901	Fam210a
ENSRNOG00000066750	3.4925	2.41936	1.09949	2.20043	0.0277762	0.999901	Unknown
ENSRNOG00000018502	9.35897	-1.16112	0.528447	-2.19723	0.0280039	0.999901	Mon1a
ENSRNOG00000010417	27.2968	0.711214	0.323786	2.19656	0.028052	0.999901	Nol4l
ENSRNOG00000016617	19.2219	0.792809	0.361279	2.19445	0.0282029	0.999901	Wwtr1
ENSRNOG00000030237	166.766	-0.412742	0.18813	-2.19392	0.0282413	0.999901	Cox7c
ENSRNOG00000002052	62.6199	0.567326	0.258657	2.19335	0.0282818	0.999901	Ccdc80
ENSRNOG00000019216	1.6166	-3.88654	1.77236	-2.19286	0.0283177	0.999901	Il12rb1
ENSRNOG00000011278	6.62672	1.4815	0.675854	2.19204	0.0283765	0.999901	Stk3
ENSRNOG00000011361	9.72452	-0.993283	0.453362	-2.19093	0.0284569	0.999901	Slc37a4
ENSRNOG00000056216	4.85669	1.91662	0.874837	2.19084	0.0284637	0.999901	Casp7
ENSRNOG00000009790	2.27751	-2.49611	1.14054	-2.18854	0.0286304	0.999901	Kcnk3
ENSRNOG00000000245	6.91174	-1.34487	0.614706	-2.18783	0.0286821	0.999901	Slc16a6
ENSRNOG00000005274	15.4725	0.873753	0.399487	2.18719	0.0287287	0.999901	Vrk1
ENSRNOG00000070594	8.79076	2.42611	1.1099	2.18589	0.0288238	0.999901	Unknown
ENSRNOG00000006060	5.19212	1.79039	0.819289	2.1853	0.0288669	0.999901	Matn2
ENSRNOG00000004925	35.4382	0.631413	0.288951	2.18519	0.0288751	0.999901	Ppp1r12a
ENSRNOG00000052758	2.34534	2.35236	1.07651	2.18518	0.028876	0.999901	Cyria
ENSRNOG00000011305	6.37192	-1.81459	0.830608	-2.18465	0.0289147	0.999901	Sox10
ENSRNOG00000060914	28.2358	0.899771	0.411936	2.18425	0.0289437	0.999901	Nudcd2
ENSRNOG00000020006	4.68635	2.03679	0.933269	2.18242	0.0290785	0.999901	Wdr90
ENSRNOG00000006604	2.73451	2.9973	1.3737	2.18192	0.0291151	0.999901	Thy1
ENSRNOG00000001160	13.4885	1.01909	0.467395	2.18036	0.0292311	0.999901	NEWGENE_1586233
ENSRNOG00000018403	38.7877	0.716472	0.328633	2.18016	0.0292456	0.999901	Atg4b
ENSRNOG00000056697	5.22142	1.8663	0.856268	2.17957	0.0292893	0.999901	Kcnab1
ENSRNOG00000008929	12.3257	-0.975939	0.448018	-2.17835	0.0293804	0.999901	Aebp2
ENSRNOG00000067048	6.6012	1.34636	0.61816	2.17802	0.0294048	0.999901	Trim62
ENSRNOG00000049758	17.4529	-1.03576	0.475703	-2.17732	0.0294568	0.999901	Tbc1d16
ENSRNOG00000007590	2.34081	2.6738	1.22825	2.17692	0.0294866	0.999901	Eya1
ENSRNOG00000003634	8.00217	-1.46885	0.675749	-2.17366	0.0297309	0.999901	Zfp354a
ENSRNOG00000028219	17.9977	-0.914875	0.421407	-2.171	0.0299311	0.999901	Tmem209
ENSRNOG00000001680	5.83724	-1.7745	0.817976	-2.16938	0.0300542	0.999901	Riox2
ENSRNOG00000056462	5.32845	1.72892	0.797052	2.16914	0.0300721	0.999901	Tmf1
ENSRNOG00000006206	21.7284	0.821336	0.378775	2.1684	0.0301283	0.999901	Tmem106b
ENSRNOG00000013794	120.59	-0.350883	0.161913	-2.16711	0.0302263	0.999901	Rbp1
ENSRNOG00000024272	3.7338	2.35753	1.08878	2.16529	0.0303653	0.999901	Ino80d
ENSRNOG00000016468	9.12543	-1.21429	0.561017	-2.16444	0.0304308	0.999901	Tpmt
ENSRNOG00000019077	26.9028	0.828096	0.382686	2.16391	0.0304716	0.999901	Lipa
ENSRNOG00000011480	14.0597	0.982085	0.453933	2.1635	0.0305025	0.999901	Tubgcp5
ENSRNOG00000016790	13.2587	1.17331	0.54254	2.16262	0.0305701	0.999901	Kmt5b
ENSRNOG00000016997	7.89888	1.85947	0.859966	2.16226	0.030598	0.999901	Bnip5
ENSRNOG00000064238	49.0294	0.518582	0.239837	2.16222	0.0306009	0.999901	Rimklb
ENSRNOG00000021120	21.743	0.957831	0.443037	2.16196	0.030621	0.999901	Prune1
ENSRNOG00000039203	3.71147	1.77939	0.823208	2.16153	0.0306546	0.999901	AABR07040892.1
ENSRNOG00000017397	7.05518	1.28301	0.593811	2.16064	0.0307234	0.999901	Upf3a
ENSRNOG00000007133	63.0978	0.550402	0.254969	2.1587	0.0308733	0.999901	Plxnb2
ENSRNOG00000000487	2.80802	2.53239	1.17333	2.1583	0.0309047	0.999901	Grm4
ENSRNOG00000019127	11.4011	1.03123	0.477889	2.15788	0.0309373	0.999901	Zfp606
ENSRNOG00000020922	3.01373	2.08432	0.966336	2.15693	0.0310112	0.999901	Hspb6
ENSRNOG00000011194	52.7321	0.580766	0.269791	2.15265	0.0313464	0.999901	Tpp2
ENSRNOG00000018848	72.6644	-0.415531	0.19308	-2.15212	0.0313876	0.999901	Eif1b
ENSRNOG00000013328	18.6068	-0.849192	0.395032	-2.14968	0.0315807	0.999901	Rbpms
ENSRNOG00000007817	4.00738	2.20938	1.02801	2.14918	0.0316199	0.999901	Kctd6
ENSRNOG00000010298	119.232	0.392348	0.182704	2.14745	0.0317577	0.999901	Xbp1
ENSRNOG00000042962	6.31193	1.68883	0.78702	2.14585	0.0318849	0.999901	Pdss2
ENSRNOG00000066813	51.4674	0.613147	0.285746	2.14577	0.031891	0.999901	Unknown
ENSRNOG00000037160	2.83978	2.14061	0.997782	2.14537	0.0319231	0.999901	Bloc1s6
ENSRNOG00000037376	5.42937	-1.53578	0.716701	-2.14285	0.0321255	0.999901	Mterf4
ENSRNOG00000024563	3.07585	2.40778	1.12428	2.14162	0.0322245	0.999901	Ganc
ENSRNOG00000068533	6.36714	1.46594	0.68471	2.14096	0.0322774	0.999901	Unknown
ENSRNOG00000067693	4.01394	-2.46503	1.1529	-2.1381	0.0325083	0.999901	Bcl2
ENSRNOG00000005558	1.95626	2.35303	1.10064	2.13787	0.0325273	0.999901	A130010J15Rik
ENSRNOG00000000823	7.68286	1.34853	0.631076	2.13688	0.032608	0.999901	Gcc2
ENSRNOG00000031709	19.3364	0.965447	0.45184	2.1367	0.0326223	0.999901	Ppfibp1
ENSRNOG00000009896	29.5475	-0.611476	0.28619	-2.13661	0.0326297	0.999901	Tmem199
ENSRNOG00000023919	27.7687	0.791717	0.370594	2.13635	0.0326511	0.999901	Nipsnap2
ENSRNOG00000009950	27.0472	-0.670296	0.313804	-2.13604	0.0326763	0.999901	Msantd2
ENSRNOG00000034180	130.92	-0.424293	0.198646	-2.13593	0.0326855	0.999901	Rpl37
ENSRNOG00000011296	12.8208	0.915623	0.428704	2.13579	0.0326962	0.999901	Cenpn
ENSRNOG00000020204	30.9514	-0.564783	0.26449	-2.13537	0.032731	0.999901	Srp19
ENSRNOG00000018110	7.33217	1.31147	0.614512	2.13416	0.03283	0.999901	Svil
ENSRNOG00000063722	2.96908	2.20808	1.03539	2.13261	0.0329565	0.999901	Unknown
ENSRNOG00000013076	92.6037	0.525923	0.246807	2.1309	0.033097	0.999901	Csnk1e
ENSRNOG00000028461	37.9499	0.666596	0.313073	2.1292	0.0332377	0.999901	Gnl3
ENSRNOG00000013149	8.21634	1.33672	0.627955	2.12868	0.0332803	0.999901	Vps33b
ENSRNOG00000053502	11.9753	1.12653	0.529633	2.12701	0.0334193	0.999901	Arhgef17
ENSRNOG00000025252	6.6053	1.76291	0.828882	2.12685	0.0334325	0.999901	Yars2
ENSRNOG00000006499	63.967	-0.44714	0.210264	-2.12656	0.0334566	0.999901	Cops5
ENSRNOG00000028215	15.6286	0.890986	0.419389	2.12449	0.0336295	0.999901	Nup160
ENSRNOG00000005981	48.58	-0.59923	0.282213	-2.12333	0.0337266	0.999901	Nt5c3a
ENSRNOG00000030055	58.2108	-0.510186	0.240359	-2.1226	0.0337876	0.999901	Vamp3
ENSRNOG00000022871	12.0668	0.881098	0.415336	2.12141	0.0338872	0.999901	2610008E11Rik
ENSRNOG00000020332	9.59236	-1.57203	0.741709	-2.11947	0.0340505	0.999901	Tnnt3
ENSRNOG00000056836	7.46185	-1.4029	0.662	-2.11918	0.0340754	0.999901	Cav1
ENSRNOG00000048795	107.762	0.410954	0.194003	2.11829	0.0341507	0.999901	Top2b
ENSRNOG00000000281	4.00532	-2.3655	1.11819	-2.11547	0.0343903	0.999901	Prodh1
ENSRNOG00000001265	5.64623	1.5268	0.721839	2.11516	0.0344165	0.999901	Mad1l1
ENSRNOG00000005492	18.9088	0.751586	0.355646	2.1133	0.0345754	0.999901	Hpcal1
ENSRNOG00000062253	34.4476	-0.535072	0.253435	-2.11128	0.0347483	0.999901	AABR07072676.2
ENSRNOG00000018186	37.893	-0.638884	0.302633	-2.11109	0.0347647	0.999901	Lamtor5
ENSRNOG00000047191	2.61042	-2.80326	1.32839	-2.11027	0.0348354	0.999901	AABR07036550.1
ENSRNOG00000031651	3.58868	2.19255	1.03918	2.10988	0.0348691	0.999901	AC133270.1
ENSRNOG00000009209	11.451	1.17422	0.556774	2.10897	0.0349472	0.999901	Slitrk1
ENSRNOG00000069617	4.5113	2.31304	1.09699	2.10853	0.0349848	0.999901	Unknown
ENSRNOG00000018379	8.03269	1.77957	0.844662	2.10684	0.0351317	0.999901	Zfp688
ENSRNOG00000004951	5.23515	-2.04819	0.972384	-2.10635	0.0351736	0.999901	Kif16b
ENSRNOG00000010390	12.454	0.874465	0.415173	2.10627	0.0351812	0.999901	Hmbs
ENSRNOG00000028939	59.7161	-0.559443	0.265735	-2.10527	0.0352681	0.999901	Rps29
ENSRNOG00000026963	266.881	0.328863	0.156389	2.10285	0.0354787	0.999901	Hsp90b1
ENSRNOG00000063535	62.3693	0.464507	0.220919	2.10261	0.0355001	0.999901	Unknown
ENSRNOG00000025285	8.36827	1.207	0.574507	2.10092	0.0356477	0.999901	Gfm2
ENSRNOG00000024125	13.3727	1.07748	0.513077	2.10003	0.0357261	0.999901	Slain1
ENSRNOG00000007254	11.6662	-0.913595	0.435262	-2.09895	0.035821	0.999901	Ttc9
ENSRNOG00000009590	11.8767	1.34645	0.641633	2.09847	0.0358635	0.999901	Stox2
ENSRNOG00000021262	12.3454	-1.11701	0.532449	-2.09788	0.0359157	0.999901	Slc23a2
ENSRNOG00000020723	20.1426	0.940754	0.448464	2.09773	0.0359294	0.999901	Pten
ENSRNOG00000022507	22.0869	0.701098	0.334483	2.09607	0.0360764	0.999901	Twf1
ENSRNOG00000017993	14.8829	0.98603	0.470954	2.09369	0.0362878	0.999901	Abcb10
ENSRNOG00000003062	50.1414	0.451258	0.21557	2.09333	0.03632	0.999901	AABR07039218.1
ENSRNOG00000024197	3.37782	-2.17641	1.0401	-2.0925	0.0363938	0.999901	AABR07049149.1
ENSRNOG00000004319	26.8112	-0.605085	0.289233	-2.09203	0.0364356	0.999901	AABR07038019.1
ENSRNOG00000048758	58.6491	-0.504683	0.241345	-2.09113	0.0365165	0.999901	Snrpd2l
ENSRNOG00000013930	78.7892	0.484809	0.231856	2.09099	0.0365289	0.999901	Rnf4
ENSRNOG00000030790	74.0817	0.611226	0.292325	2.09091	0.0365362	0.999901	Ctnnd1
ENSRNOG00000017642	19.0347	-0.987037	0.472065	-2.09089	0.0365378	0.999901	Acbd5
ENSRNOG00000002514	4.53345	1.75447	0.839713	2.08937	0.0366747	0.999901	Ccdc93
ENSRNOG00000017669	5.101	1.83385	0.878845	2.08666	0.0369193	0.999901	Chd1l
ENSRNOG00000025034	14.6971	-0.796843	0.382087	-2.0855	0.0370238	0.999901	RGD1304567
ENSRNOG00000004973	82.2622	0.398362	0.19113	2.08425	0.0371378	0.999901	Ppp2r5c
ENSRNOG00000055226	25.986	-0.653169	0.313573	-2.08299	0.0372524	0.999901	Dab2ip
ENSRNOG00000012747	13.699	0.862295	0.414134	2.08217	0.0373274	0.999901	Spock1
ENSRNOG00000016250	18.1961	0.8059	0.387245	2.08111	0.0374234	0.999901	Ammecr1l
ENSRNOG00000019749	42.7755	-0.567934	0.273019	-2.0802	0.0375074	0.999901	Ube2j2
ENSRNOG00000056580	3.89992	1.61549	0.776957	2.07926	0.0375936	0.999901	En1
ENSRNOG00000030954	37.1748	0.680565	0.327327	2.07916	0.0376026	0.999901	Fat1
ENSRNOG00000016272	50.7639	-0.65083	0.313152	-2.07832	0.0376798	0.999901	Edf1
ENSRNOG00000023130	9.42445	-1.36527	0.65717	-2.07749	0.0377559	0.999901	Lyplal1
ENSRNOG00000068492	0.786554	5.44911	2.62453	2.07622	0.0378733	0.999901	Omp
ENSRNOG00000002682	4.71531	-1.59251	0.767347	-2.07534	0.037955	0.999901	Zfp692
ENSRNOG00000004072	39.9066	-0.504121	0.24304	-2.07423	0.0380577	0.999901	Myo1c
ENSRNOG00000011517	37.5948	0.715868	0.345191	2.07383	0.0380949	0.999901	Tnfrsf21
ENSRNOG00000052405	9.07963	1.14617	0.553406	2.07112	0.0383478	0.999901	Cdh4
ENSRNOG00000021691	31.6969	0.828961	0.400426	2.0702	0.038434	0.999901	Ccdc92
ENSRNOG00000010087	6.75167	1.49488	0.722652	2.0686	0.0385835	0.999901	Zfp143
ENSRNOG00000064112	4.17883	-1.63601	0.790909	-2.06852	0.0385908	0.999901	Arl5b
ENSRNOG00000010154	30.513	0.683932	0.330739	2.06789	0.0386504	0.999901	Zc3hc1
ENSRNOG00000050087	12.7172	0.9585	0.463651	2.06729	0.038707	0.999901	Mphosph6
ENSRNOG00000057231	8.80187	1.4339	0.693855	2.06657	0.038775	0.999901	Ddx3
ENSRNOG00000062713	12.2035	0.990043	0.479097	2.06648	0.0387834	0.999901	Unknown
ENSRNOG00000005606	17.657	0.859132	0.416262	2.06392	0.0390251	0.999901	Med1
ENSRNOG00000015155	4.12861	-1.83443	0.889827	-2.06155	0.0392502	0.999901	Tnnc2
ENSRNOG00000043199	6.48003	-1.36119	0.660564	-2.06064	0.0393373	0.999901	Bves
ENSRNOG00000008075	15.1223	-1.10446	0.536193	-2.05982	0.039416	0.999901	Ift74
ENSRNOG00000020014	4.88193	-3.24136	1.57412	-2.05916	0.0394792	0.999901	Myh14
ENSRNOG00000009652	30.7682	0.743897	0.361317	2.05885	0.0395085	0.999901	Prkci
ENSRNOG00000032447	3.31245	-2.06201	1.00173	-2.05845	0.0395466	0.999901	Zfp641
ENSRNOG00000004908	32.2664	0.79755	0.387601	2.05766	0.0396232	0.999901	Smc6
ENSRNOG00000060350	18.3998	0.973514	0.473186	2.05736	0.0396515	0.999901	Iqsec1
ENSRNOG00000008431	5.06793	1.27433	0.619615	2.05664	0.0397205	0.999901	Gabbr2
ENSRNOG00000003038	4.57689	-1.60067	0.778514	-2.05606	0.0397769	0.999901	Sft2d2
ENSRNOG00000069232	6.73821	-1.62997	0.792993	-2.05547	0.0398336	0.999901	Unknown
ENSRNOG00000007583	49.5531	0.639635	0.31125	2.05505	0.0398743	0.999901	Pygb
ENSRNOG00000009934	52.7468	-0.518457	0.252481	-2.05345	0.0400293	0.999901	Emc3
ENSRNOG00000042482	12.9163	1.00814	0.491162	2.05256	0.0401155	0.999901	Tatdn2
ENSRNOG00000000635	3.32259	-2.25305	1.09769	-2.05253	0.0401181	0.999901	Arid5b
ENSRNOG00000028892	31.8501	0.650996	0.317544	2.05009	0.0403552	0.999901	Prr36
ENSRNOG00000051706	6.70365	-1.66264	0.811757	-2.0482	0.0405403	0.999901	Tep1
ENSRNOG00000018304	40.3468	0.576374	0.281625	2.0466	0.0406978	0.999901	Lars1
ENSRNOG00000063720	276.451	0.386115	0.18868	2.0464	0.040717	0.999901	Unknown
ENSRNOG00000005061	57.1039	-0.489369	0.239178	-2.04604	0.0407524	0.999901	Dlst
ENSRNOG00000007447	4.4442	-1.80435	0.882048	-2.04564	0.0407921	0.999901	Pla2g4b
ENSRNOG00000017225	3.96494	1.68608	0.824721	2.04442	0.0409118	0.999901	Fhip2a
ENSRNOG00000005908	13.3232	0.927128	0.453554	2.04414	0.0409397	0.999901	Dmtf1
ENSRNOG00000008834	9.87026	1.10102	0.539451	2.041	0.0412508	0.999901	Dach1
ENSRNOG00000025545	17.1374	0.775021	0.379732	2.04096	0.0412543	0.999901	Tvp23a
ENSRNOG00000056651	7.05546	-1.28704	0.630831	-2.04023	0.0413279	0.999901	Unknown
ENSRNOG00000013321	16.4942	1.20485	0.590718	2.03964	0.0413858	0.999901	Dock11
ENSRNOG00000063796	4.12386	1.9443	0.953953	2.03815	0.0415349	0.999901	Foxf2
ENSRNOG00000018212	31.8847	-0.591131	0.29013	-2.03747	0.0416032	0.999901	Abhd17a
ENSRNOG00000009585	13.1692	1.26145	0.619306	2.03687	0.0416627	0.999901	Tcf20
ENSRNOG00000060817	30.5829	0.64782	0.318111	2.03646	0.0417043	0.999901	Stam
ENSRNOG00000012641	92.1172	-0.382435	0.187817	-2.03621	0.041729	0.999901	Sfr1
ENSRNOG00000038622	8.83867	1.37354	0.674774	2.03555	0.0417952	0.999901	Zfp628
ENSRNOG00000006784	13.543	1.18361	0.581693	2.03477	0.0418738	0.999901	Sema4f
ENSRNOG00000020847	13.2064	1.13174	0.55669	2.03297	0.0420554	0.999901	Elp6
ENSRNOG00000006983	11.4826	-1.07959	0.531067	-2.03287	0.0420654	0.999901	Nr2c1
ENSRNOG00000003144	7.01244	1.40091	0.689453	2.03191	0.0421628	0.999901	Gprc5c
ENSRNOG00000017340	21.0575	0.928673	0.457058	2.03185	0.0421689	0.999901	Wdr12
ENSRNOG00000011475	11.8666	-1.23686	0.608764	-2.03176	0.0421783	0.999901	Srcin1
ENSRNOG00000016316	27.9021	0.716168	0.352502	2.03167	0.0421869	0.999901	Mcm2
ENSRNOG00000009225	14.4391	-0.829631	0.408441	-2.03121	0.0422332	0.999901	Copz2
ENSRNOG00000015442	44.2692	-0.659437	0.324847	-2.03	0.042357	0.999901	Sfxn3
ENSRNOG00000020594	12.5104	-0.812965	0.400481	-2.02997	0.0423594	0.999901	Rhbdf1
ENSRNOG00000001852	66.265	-0.453135	0.223263	-2.0296	0.0423967	0.999901	Ergic2
ENSRNOG00000009824	4.38717	1.62678	0.802111	2.02813	0.0425471	0.999901	Irf2
ENSRNOG00000017786	23.1388	-0.762449	0.376	-2.02779	0.0425816	0.999901	Acta1
ENSRNOG00000031560	4.70359	-1.75208	0.865597	-2.02413	0.042957	0.999901	AABR07030162.1
ENSRNOG00000000062	23.6511	0.77317	0.382295	2.02244	0.0431305	0.999901	Pcgf3
ENSRNOG00000011668	15.4225	0.995565	0.492815	2.02016	0.0433669	0.999901	Nfil3
ENSRNOG00000021063	4.27164	-1.91909	0.950505	-2.01902	0.043485	0.999901	Grin2d
ENSRNOG00000030269	7.9181	1.46412	0.725286	2.01868	0.043521	0.999901	Atp2b2
ENSRNOG00000008244	5.21509	-1.40884	0.698304	-2.01752	0.0436413	0.999901	2700049A03Rik
ENSRNOG00000071045	3.27197	2.04066	1.01192	2.01662	0.0437356	0.999901	Ubxn2b
ENSRNOG00000043114	22.8781	-0.705087	0.349649	-2.01655	0.043742	0.999901	Tomm7
ENSRNOG00000068899	2.64194	-2.63768	1.30836	-2.01603	0.0437971	0.999901	Unknown
ENSRNOG00000014148	4.37642	1.80886	0.897918	2.01451	0.0439564	0.999901	Ap5m1
ENSRNOG00000017346	26.1314	0.783244	0.389074	2.0131	0.0441046	0.999901	Myt1
ENSRNOG00000008659	30.61	0.875064	0.434745	2.01282	0.0441333	0.999901	Arhgap21
ENSRNOG00000028619	20.1401	0.791522	0.393265	2.01269	0.0441467	0.999901	Hoxc8
ENSRNOG00000029286	13.5847	-3.33244	1.65622	-2.01208	0.0442116	0.999901	Hbe1
ENSRNOG00000019578	279.685	-0.33562	0.166844	-2.01159	0.0442636	0.999901	Rps16
ENSRNOG00000018651	49.5681	0.501321	0.249265	2.0112	0.0443046	0.999901	Agtpbp1
ENSRNOG00000019273	26.8489	0.691985	0.34422	2.0103	0.0443998	0.999901	Capn7
ENSRNOG00000011977	4.67338	1.9349	0.962652	2.00997	0.0444342	0.999901	Sema5a
ENSRNOG00000024904	3.62869	2.49881	1.24335	2.00974	0.0444584	0.999901	Pla2g4e
ENSRNOG00000037162	31.5688	0.658695	0.327769	2.00963	0.0444702	0.999901	Slbp
ENSRNOG00000008174	5.37647	1.5284	0.760967	2.00849	0.044591	0.999901	Appl2
ENSRNOG00000001762	25.1235	-0.584027	0.290813	-2.00826	0.0446162	0.999901	Pcyt1a
ENSRNOG00000018823	167.823	0.379635	0.189049	2.00813	0.0446296	0.999901	Nisch
ENSRNOG00000033891	43.6931	0.4939	0.246072	2.00713	0.0447357	0.999901	AABR07045058.1
ENSRNOG00000027234	2.81748	-2.26248	1.12796	-2.00581	0.044877	0.999901	Zfp367
ENSRNOG00000026853	6.24261	1.49195	0.744365	2.00432	0.045036	0.999901	Urb2
ENSRNOG00000005263	15.6122	1.12167	0.559916	2.00328	0.0451473	0.999901	Scaf11
ENSRNOG00000029336	12.7537	0.984971	0.49206	2.00173	0.0453141	0.999901	Zfp180
ENSRNOG00000002165	3.96451	1.63493	0.817069	2.00097	0.0453951	0.999901	Abraxas1
ENSRNOG00000009001	22.4598	0.934483	0.467247	1.99998	0.0455027	0.999901	Mtss1
ENSRNOG00000010472	8.40477	1.31169	0.656329	1.99853	0.0456594	0.999901	Ccdc32
ENSRNOG00000009347	3.01465	-2.19036	1.09606	-1.99839	0.0456745	0.999901	Arhgap25
ENSRNOG00000003687	35.1269	0.749927	0.375295	1.99823	0.0456912	0.999901	Rgs2
ENSRNOG00000003724	25.2521	0.715127	0.357946	1.99786	0.0457317	0.999901	Mrpl27
ENSRNOG00000011713	8.20852	-1.50586	0.753853	-1.99755	0.0457651	0.999901	0610030E20Rik
ENSRNOG00000018421	14.0191	-1.04068	0.521081	-1.99715	0.0458086	0.999901	Aen
ENSRNOG00000018483	53.9549	-0.519186	0.26009	-1.99618	0.0459149	0.999901	Smad1
ENSRNOG00000009715	55.873	0.537634	0.269339	1.99613	0.0459203	0.999901	Me1
ENSRNOG00000018294	224.622	0.290519	0.145688	1.99412	0.0461386	0.999901	Hspa5
ENSRNOG00000012787	31.1437	-0.623145	0.312653	-1.99309	0.0462519	0.999901	Tmem164
ENSRNOG00000015780	125.651	-0.386564	0.194056	-1.99203	0.046368	0.999901	Rcn2
ENSRNOG00000048686	13.9728	-0.833897	0.418713	-1.99157	0.0464178	0.999901	AABR07066379.1
ENSRNOG00000051416	43.6943	-0.445517	0.223765	-1.991	0.0464804	0.999901	AABR07071000.1
ENSRNOG00000064423	24.8941	-1.67165	0.839857	-1.9904	0.0465465	0.999901	Unknown
ENSRNOG00000016251	115.123	0.356452	0.179249	1.98858	0.0467477	0.999901	Dnaja2
ENSRNOG00000017833	3.10372	-2.32535	1.16961	-1.98814	0.0467957	0.999901	Actn2
ENSRNOG00000054264	10.813	0.991858	0.499385	1.98616	0.0470157	0.999901	Nfatc3
ENSRNOG00000018390	79.9749	-0.397015	0.200006	-1.98501	0.047143	0.999901	Pld3
ENSRNOG00000010861	50.7326	0.579562	0.292109	1.98406	0.0472493	0.999901	Atad1
ENSRNOG00000001120	16.4809	1.13673	0.573448	1.98227	0.0474494	0.999901	Med13l
ENSRNOG00000002572	93.6757	-0.376044	0.189731	-1.98198	0.0474815	0.999901	Cacybp
ENSRNOG00000043498	11.9668	1.04864	0.529094	1.98196	0.0474835	0.999901	Sik2
ENSRNOG00000032492	179.763	0.365072	0.184205	1.98188	0.0474926	0.999901	Usp22
ENSRNOG00000004011	8.11563	1.18377	0.597356	1.98168	0.0475151	0.999901	Nedd1
ENSRNOG00000052023	3.61017	1.99824	1.00839	1.98161	0.047523	0.999901	Zfp82
ENSRNOG00000066229	3.0017	2.45992	1.24138	1.9816	0.0475238	0.999901	Unknown
ENSRNOG00000003151	10.3206	1.20832	0.609873	1.98127	0.0475614	0.999901	Bfar
ENSRNOG00000007455	9.16671	1.16025	0.585653	1.98112	0.0475781	0.999901	Tmem132e
ENSRNOG00000007528	1.33614	-3.97753	2.00871	-1.98014	0.0476878	0.999901	Kcnh7
ENSRNOG00000046769	21.3901	-0.602873	0.304522	-1.97973	0.0477334	0.999901	Mms19
ENSRNOG00000019697	25.8867	-0.696465	0.351884	-1.97925	0.0477882	0.999901	Ankrd28
ENSRNOG00000059702	5.78682	1.51646	0.766748	1.97778	0.0479535	0.999901	Tex9
ENSRNOG00000017983	31.6203	-0.55898	0.282704	-1.97727	0.0480116	0.999901	Ubac1
ENSRNOG00000031662	4.96104	1.65588	0.837505	1.97716	0.0480235	0.999901	Slc6a5
ENSRNOG00000017036	22.6935	-0.620453	0.313876	-1.97674	0.0480705	0.999901	Sec11c
ENSRNOG00000021004	4.14088	-1.92244	0.972785	-1.97622	0.0481295	0.999901	Rasip1
ENSRNOG00000011352	24.687	0.788639	0.399359	1.97476	0.0482951	0.999901	Furin
ENSRNOG00000062531	16.4659	-0.90618	0.458881	-1.97476	0.0482953	0.999901	Unknown
ENSRNOG00000054953	1.60295	-3.5735	1.80964	-1.9747	0.0483025	0.999901	Pcdhb6
ENSRNOG00000023386	49.2126	-0.600644	0.304204	-1.97448	0.048327	0.999901	Gorasp2
ENSRNOG00000008908	29.503	0.698032	0.353705	1.97349	0.0484402	0.999901	Slc35a1
ENSRNOG00000067122	6.7055	1.53073	0.77599	1.97262	0.0485393	0.999901	Pigbos1
ENSRNOG00000070411	2.32306	-2.92121	1.48165	-1.97159	0.0486561	0.999901	Unknown
ENSRNOG00000005580	5.62962	-1.98939	1.00995	-1.96979	0.0488621	0.999901	Itgb4
ENSRNOG00000008961	28.7679	-0.758291	0.385191	-1.96861	0.0489981	0.999901	Mapre3
ENSRNOG00000046662	3.4428	2.08618	1.06044	1.96729	0.0491503	0.999901	Ints6l
ENSRNOG00000024312	7.62069	1.55188	0.788864	1.96723	0.0491569	0.999901	Xkr8
ENSRNOG00000004749	2.38798	2.47865	1.26023	1.96682	0.049204	0.999901	Slc30a1
ENSRNOG00000018829	112.122	-0.473536	0.240943	-1.96535	0.0493742	0.999901	Rnasek
ENSRNOG00000064764	7.37266	1.26583	0.644084	1.96532	0.0493773	0.999901	Kbtbd7
ENSRNOG00000045637	73.6871	0.492751	0.250724	1.96531	0.0493779	0.999901	Rnf14
ENSRNOG00000065745	4.43824	1.59843	0.813362	1.96521	0.0493896	0.999901	Unknown
ENSRNOG00000019319	16.3877	0.802735	0.40851	1.96503	0.0494106	0.999901	Fchsd2
ENSRNOG00000000244	8.68125	1.25247	0.637417	1.96491	0.0494243	0.999901	Coil
ENSRNOG00000021795	2.93485	-2.06718	1.05405	-1.96117	0.0498592	0.999901	Fam227a
ENSRNOG00000049989	4.04763	1.40728	0.71776	1.96066	0.049919	0.999901	Wdcp
ENSRNOG00000033528	6.08585	-1.9766	1.0082	-1.96052	0.0499351	0.999901	Tll1
ENSRNOG00000026435	2.60927	-2.47919	1.26472	-1.96026	0.0499657	0.999901	Arid3a
ENSRNOG00000021584	46.5142	0.481931	0.245865	1.96015	0.0499786	0.999901	AABR07028349.1
ENSRNOG00000013300	83.5823	-0.381954	0.194947	-1.95927	0.0500811	0.999901	Atp5if1
ENSRNOG00000008748	11.4794	-1.17552	0.600127	-1.95878	0.0501382	0.999901	Pex2
ENSRNOG00000038789	10.2926	-1.19145	0.608318	-1.9586	0.0501597	0.999901	Cenpl
ENSRNOG00000052289	39.5464	0.499555	0.255059	1.95859	0.050161	0.999901	Ptdss1
ENSRNOG00000058973	4.36447	1.70173	0.869123	1.95798	0.050232	0.999901	Atad2b
ENSRNOG00000020049	20.0947	0.685744	0.350326	1.95744	0.0502953	0.999901	Slc7a6os
ENSRNOG00000020713	11.539	0.984889	0.503248	1.95706	0.05034	0.999901	Osbpl5
ENSRNOG00000018239	5.94582	1.5392	0.786923	1.95597	0.0504684	0.999901	Dhrs4
ENSRNOG00000009495	37.5522	0.620632	0.317432	1.95516	0.0505637	0.999901	Src
ENSRNOG00000035480	6.08355	-1.84969	0.947473	-1.95224	0.0509101	0.999901	Mir21
ENSRNOG00000016377	7.81091	1.23676	0.633861	1.95116	0.0510379	0.999901	Cep55
ENSRNOG00000036876	6.52139	-1.45605	0.746283	-1.95107	0.0510486	0.999901	Faap20
ENSRNOG00000067317	16.9619	-0.787315	0.403765	-1.94993	0.0511844	0.999901	Cmtm7
ENSRNOG00000001851	3.80774	2.17422	1.11564	1.94886	0.0513123	0.999901	Far2
ENSRNOG00000002828	16.7564	-1.15044	0.590569	-1.94802	0.0514127	0.999901	Tob1
ENSRNOG00000001086	18.7082	0.830229	0.426577	1.94626	0.051624	0.999901	Vps37b
ENSRNOG00000017318	13.5217	-0.889843	0.457437	-1.94528	0.0517411	0.999901	Zfp322a
ENSRNOG00000020822	19.2201	1.05356	0.541781	1.94463	0.0518192	0.999901	Atp8b2
ENSRNOG00000004697	5.32908	1.53807	0.791134	1.94413	0.0518798	0.999901	Baalc
ENSRNOG00000015590	2.06045	-3.00095	1.54464	-1.94282	0.0520376	0.999901	Dnaaf1
ENSRNOG00000003253	66.6328	-0.439434	0.226188	-1.94278	0.0520425	0.999901	Qdpr
ENSRNOG00000001101	11.9366	0.97095	0.499903	1.94228	0.0521034	0.999901	Rnf216
ENSRNOG00000001867	19.147	0.76239	0.392599	1.94191	0.0521485	0.999901	Snap29
ENSRNOG00000019087	21.6589	-0.83613	0.430701	-1.94132	0.052219	0.999901	Fam174a
ENSRNOG00000000840	25.2571	0.808125	0.416348	1.94098	0.0522603	0.999901	Atp6v1g2
ENSRNOG00000004628	63.5078	-0.47923	0.246925	-1.94079	0.0522835	0.999901	Dazap2
ENSRNOG00000023100	4.09728	5.9953	3.09088	1.93967	0.0524194	0.999901	Dynlt5
ENSRNOG00000022153	28.6717	-0.675316	0.34817	-1.93961	0.0524267	0.999901	Tmem134
ENSRNOG00000025793	2.64521	2.39584	1.23694	1.9369	0.0527572	0.999901	Usp31
ENSRNOG00000020942	5.16631	-1.91288	0.988757	-1.93463	0.0530352	0.999901	Plekha4
ENSRNOG00000008921	66.4114	-0.546637	0.282584	-1.93442	0.0530614	0.999901	Dynll2
ENSRNOG00000065883	34.3089	0.561814	0.290545	1.93365	0.0531557	0.999901	Mmgt1
ENSRNOG00000000034	14.3311	1.02353	0.529463	1.93316	0.053217	0.999901	Nuak2
ENSRNOG00000068955	7.80349	1.2787	0.661692	1.93247	0.0533013	0.999901	Rps13
ENSRNOG00000029450	26.9763	0.731473	0.378606	1.93202	0.0533573	0.999901	Adgrb1
ENSRNOG00000028323	20.2673	-0.90623	0.469178	-1.93153	0.0534179	0.999901	Dhrsx
ENSRNOG00000042951	10.1251	1.13733	0.588975	1.93103	0.0534793	0.999901	Xrn1
ENSRNOG00000053562	2.3212	-2.73202	1.41514	-1.93056	0.0535371	0.999901	Arx
ENSRNOG00000004059	8.77211	-1.01351	0.525156	-1.92992	0.0536171	0.999901	Ptrhd1
ENSRNOG00000069907	2.29077	2.52181	1.30782	1.92826	0.0538229	0.999901	Unknown
ENSRNOG00000001793	9.11256	-1.09346	0.567216	-1.92777	0.0538838	0.999901	Heg1
ENSRNOG00000001708	30.3122	0.637731	0.330827	1.92769	0.053894	0.999901	Dvl3
ENSRNOG00000020377	3.14853	-2.22103	1.15229	-1.9275	0.0539179	0.999901	Cideb
ENSRNOG00000005724	31.7772	0.7068	0.366833	1.92676	0.0540091	0.999901	Map3k7
ENSRNOG00000046327	45.4559	0.637296	0.33082	1.92641	0.0540529	0.999901	Rbpj
ENSRNOG00000005918	5.05957	1.42341	0.739359	1.9252	0.0542046	0.999901	RGD1563941
ENSRNOG00000011132	5.34392	-1.80674	0.938644	-1.92484	0.0542495	0.999901	D430041D05Rik
ENSRNOG00000070828	13.7367	0.973899	0.506234	1.92381	0.0543785	0.999901	Fbxl14
ENSRNOG00000004578	37.5436	-0.617107	0.320939	-1.92282	0.0545029	0.999901	Cthrc1
ENSRNOG00000025428	15.1165	-1.13766	0.59229	-1.92077	0.0547602	0.999901	Rp2
ENSRNOG00000016249	8.88211	1.19918	0.624373	1.92062	0.0547796	0.999901	Cep85
ENSRNOG00000009886	8.7263	1.07804	0.561807	1.91888	0.0550001	0.999901	Fkbp14
ENSRNOG00000063181	7.55568	1.28261	0.668536	1.91854	0.055043	0.999901	Rpp38
ENSRNOG00000005033	8.28409	1.19451	0.622705	1.91826	0.0550778	0.999901	Acvr1
ENSRNOG00000014946	32.8473	0.736979	0.384292	1.91776	0.0551417	0.999901	Thumpd1
ENSRNOG00000019059	4.79324	1.49791	0.78112	1.91764	0.0551567	0.999901	Zfp1
ENSRNOG00000002812	14.8146	0.902166	0.470491	1.9175	0.0551745	0.999901	Lhx1
ENSRNOG00000009033	12.7916	1.28251	0.669019	1.91701	0.0552372	0.999901	Cntn2
ENSRNOG00000007240	21.403	-0.741573	0.386906	-1.91668	0.0552791	0.999901	Rrs1
ENSRNOG00000012954	40.345	-0.500856	0.261344	-1.91646	0.0553065	0.999901	Eefsec
ENSRNOG00000068856	4.04818	-1.65669	0.864879	-1.91552	0.0554262	0.999901	Unknown
ENSRNOG00000053084	3.02521	-2.42383	1.26593	-1.91466	0.0555363	0.999901	Fuz
ENSRNOG00000014317	13.8677	0.821038	0.428875	1.9144	0.0555694	0.999901	Arpc5l
ENSRNOG00000005502	18.6869	0.962487	0.502915	1.91382	0.0556437	0.999901	Ankib1
ENSRNOG00000050006	5.94352	1.40732	0.735507	1.9134	0.0556963	0.999901	Agtr2
ENSRNOG00000008022	15.9106	1.07339	0.561056	1.91316	0.0557281	0.999901	Apaf1
ENSRNOG00000063927	4.34893	1.5444	0.807359	1.91291	0.0557597	0.999901	Zfp113
ENSRNOG00000016419	25.4313	0.573636	0.300184	1.91095	0.0560113	0.999901	Pdlim5
ENSRNOG00000060825	36.4109	0.636652	0.333184	1.91081	0.0560288	0.999901	Ccm2
ENSRNOG00000064442	3.75363	2.02136	1.05806	1.91044	0.0560763	0.999901	Tmem74b
ENSRNOG00000069005	15.361	1.07639	0.563529	1.91008	0.0561226	0.999901	Haus3
ENSRNOG00000011953	24.0991	0.907199	0.475019	1.90982	0.0561568	0.999901	Supt16h
ENSRNOG00000014476	148.093	-0.293281	0.153712	-1.90799	0.0563928	0.999901	Evl
ENSRNOG00000004003	2.84462	2.1268	1.11477	1.90784	0.0564118	0.999901	Dusp10
ENSRNOG00000063510	3.09933	-2.62952	1.37883	-1.90707	0.0565111	0.999901	Unknown
ENSRNOG00000064429	6.39892	1.35748	0.712218	1.90599	0.0566516	0.999901	Snx21
ENSRNOG00000062776	5.50052	1.47398	0.773439	1.90574	0.0566835	0.999901	Zfp563
ENSRNOG00000023393	13.0076	0.964388	0.506131	1.90541	0.0567267	0.999901	Nup214
ENSRNOG00000010084	49.3601	-0.566225	0.29721	-1.90514	0.0567625	0.999901	Ythdf3
ENSRNOG00000063591	3.28558	1.87735	0.986014	1.90398	0.0569126	0.999901	Adat3
ENSRNOG00000024961	4.24121	1.47564	0.775174	1.90362	0.0569596	0.999901	Usp35
ENSRNOG00000014350	88.6418	0.49761	0.261445	1.90331	0.0570005	0.999901	Ccn1
ENSRNOG00000033639	20.6945	-0.794567	0.417623	-1.9026	0.0570933	0.999901	Zfp777
ENSRNOG00000070917	2.19628	-2.54432	1.33788	-1.90175	0.0572039	0.999901	Unknown
ENSRNOG00000010649	29.6381	0.631159	0.331962	1.9013	0.0572624	0.999901	Ctnnd2
ENSRNOG00000028155	7.49258	1.37178	0.721495	1.9013	0.0572633	0.999901	Dnaaf2
ENSRNOG00000049355	2.6023	2.23596	1.17698	1.89973	0.057468	0.999901	MGC109340
ENSRNOG00000009550	120.094	0.375943	0.197922	1.89946	0.0575045	0.999901	Sqle
ENSRNOG00000037514	6.16922	1.64745	0.867362	1.89938	0.0575144	0.999901	Qser1
ENSRNOG00000021117	6.56338	1.66701	0.877721	1.89925	0.0575314	0.999901	Rps6ka4
ENSRNOG00000020536	5.51687	-3.63497	1.91391	-1.89924	0.0575327	0.999901	Hbz
ENSRNOG00000034066	12.3082	0.973593	0.51263	1.89921	0.0575368	0.999901	Hspa8
ENSRNOG00000025318	3.55146	1.97739	1.0412	1.89915	0.0575449	0.999901	Scyl3
ENSRNOG00000050706	2.14033	3.03575	1.59949	1.89795	0.0577024	0.999901	Col25a1
ENSRNOG00000001773	12.7712	1.02073	0.538317	1.89615	0.0579403	0.999901	Senp2
ENSRNOG00000067217	4.69319	1.506	0.794518	1.89548	0.0580283	0.999901	Unknown
ENSRNOG00000008053	10.3597	-1.3054	0.68871	-1.89542	0.0580362	0.999901	Atp8a2
ENSRNOG00000005730	14.717	0.928494	0.489872	1.89538	0.0580417	0.999901	Pcmtd1
ENSRNOG00000021123	25.6425	-0.633501	0.334438	-1.89422	0.0581954	0.999901	AC098622.1
ENSRNOG00000063836	21.9398	-0.89639	0.473259	-1.89408	0.0582148	0.999901	Pou3f2
ENSRNOG00000002735	53.3357	0.516304	0.27268	1.89344	0.0582993	0.999901	Dhx9
ENSRNOG00000020657	50.8771	-0.471303	0.249093	-1.89207	0.0584812	0.999901	Shc1
ENSRNOG00000016678	4.25763	1.72778	0.913318	1.89176	0.0585229	0.999901	Angptl2
ENSRNOG00000008376	18.5405	0.844886	0.446643	1.89164	0.0585394	0.999901	Slc2a3
ENSRNOG00000016532	24.972	-0.589392	0.311606	-1.89147	0.0585623	0.999901	Ino80c
ENSRNOG00000010701	5.89774	1.6544	0.874676	1.89145	0.0585645	0.999901	Depdc1b
ENSRNOG00000011363	4.64423	1.6794	0.887907	1.89141	0.0585692	0.999901	Napepld
ENSRNOG00000001991	149.559	-0.348802	0.184433	-1.89121	0.0585961	0.999901	Atp5po
ENSRNOG00000052795	3.11905	-2.60357	1.37678	-1.89106	0.0586159	0.999901	Itpr3
ENSRNOG00000019382	5.96506	1.32967	0.703206	1.89087	0.0586411	0.999901	Zbtb47
ENSRNOG00000018536	16.6533	0.767888	0.406264	1.89012	0.0587419	0.999901	Pck2
ENSRNOG00000012980	7.9095	1.29948	0.687763	1.88943	0.0588336	0.999901	Hyls1
ENSRNOG00000026844	9.80765	-0.99098	0.524629	-1.88891	0.0589033	0.999901	Lypd8
ENSRNOG00000062387	2.74624	-2.66249	1.41021	-1.88801	0.0590247	0.999901	Unknown
ENSRNOG00000019459	301.562	-0.238171	0.126161	-1.88783	0.0590481	0.999901	Oaz1
ENSRNOG00000026267	20.2742	0.734842	0.389274	1.88773	0.0590626	0.999901	Igbp1
ENSRNOG00000006731	17.0595	0.863424	0.457431	1.88755	0.0590863	0.999901	Spc25
ENSRNOG00000056904	27.5157	0.585199	0.310084	1.88723	0.05913	0.999901	Gtf3c2
ENSRNOG00000021130	3.27906	-2.06339	1.09435	-1.88549	0.0593633	0.999901	Abcc8
ENSRNOG00000020446	6.73044	1.21714	0.645986	1.88415	0.0595443	0.999901	AABR07005838.1
ENSRNOG00000020696	15.5259	-1.00127	0.531482	-1.88391	0.0595768	0.999901	Pmvk
ENSRNOG00000016260	6.51284	-1.27786	0.678359	-1.88375	0.0595988	0.999901	Polr3g
ENSRNOG00000002180	17.8624	0.875264	0.464746	1.88332	0.0596573	0.999901	Tbc1d1
ENSRNOG00000031743	2.52202	2.16732	1.1509	1.88316	0.0596792	0.999901	Gbp2
ENSRNOG00000047531	2.77385	1.8747	0.99555	1.88308	0.0596895	0.999901	Ccdc57
ENSRNOG00000018904	24.6473	0.59928	0.318463	1.88179	0.0598644	0.999901	Dtymk
ENSRNOG00000048226	194.909	-0.278543	0.148024	-1.88175	0.0598698	0.999901	Hmgn1
ENSRNOG00000014902	7.37035	1.21175	0.644118	1.88125	0.0599381	0.999901	Stx11
ENSRNOG00000014816	5.69504	1.28493	0.68312	1.88098	0.0599749	0.999901	Slc1a1
ENSRNOG00000007838	38.3723	0.493006	0.262108	1.88093	0.0599816	0.999901	Ddx47
ENSRNOG00000010802	10.4774	-0.973908	0.518012	-1.88009	0.060096	0.999901	Ube3d
ENSRNOG00000028100	2.40046	-2.54608	1.35475	-1.87937	0.0601941	0.999901	Pex11g
ENSRNOG00000020518	12.4322	0.868224	0.462223	1.87836	0.0603313	0.999901	Fam189b
ENSRNOG00000025702	45.8391	0.550777	0.293245	1.87821	0.060352	0.999901	Kdm2b
ENSRNOG00000009110	21.7438	0.744636	0.396696	1.8771	0.060505	0.999901	Psen1
ENSRNOG00000011307	16.461	0.89397	0.476375	1.87661	0.0605718	0.999901	Slmap
ENSRNOG00000012084	91.276	-0.413499	0.220363	-1.87645	0.0605935	0.999901	Xpnpep1
ENSRNOG00000056659	1.71523	-3.08702	1.64535	-1.87621	0.0606267	0.999901	Mecp2
ENSRNOG00000002039	13.9388	-0.932621	0.497113	-1.87608	0.060645	0.999901	Evi5
ENSRNOG00000008124	30.8343	0.540037	0.288062	1.87472	0.060831	0.999901	Ints8
ENSRNOG00000020552	1.55058	2.6647	1.42277	1.8729	0.0610826	0.999901	Fosl1
ENSRNOG00000024456	5.67463	1.86076	0.993523	1.87289	0.0610836	0.999901	Radil
ENSRNOG00000029410	13.2443	-0.886849	0.47352	-1.87289	0.0610839	0.999901	Rpl21
ENSRNOG00000014945	46.2315	0.418455	0.223471	1.87252	0.0611344	0.999901	Kpna3
ENSRNOG00000020233	62.0315	-0.433902	0.231862	-1.87138	0.0612919	0.999901	Rabac1
ENSRNOG00000015581	1.81799	-3.40595	1.82096	-1.87041	0.0614264	0.999901	Dnah6
ENSRNOG00000008214	18.6755	0.768921	0.411138	1.87023	0.0614525	0.999901	Fbxo9
ENSRNOG00000025052	4.94747	-1.63042	0.871998	-1.86975	0.0615186	0.999901	Stard5
ENSRNOG00000010158	3.21822	1.81303	0.970322	1.86849	0.0616943	0.999901	Magel2
ENSRNOG00000060689	5.26063	1.5659	0.838121	1.86834	0.0617145	0.999901	Parp11
ENSRNOG00000001811	13.2481	-0.850419	0.455263	-1.86797	0.0617659	0.999901	Fgfr1op2
ENSRNOG00000060137	10.559	-1.15853	0.620233	-1.8679	0.0617766	0.999901	AABR07037489.1
ENSRNOG00000042556	29.6096	-0.543691	0.29116	-1.86733	0.061856	0.999901	Bmyc
ENSRNOG00000020778	9.49139	1.32939	0.711954	1.86724	0.0618686	0.999901	Chrnb2
ENSRNOG00000066681	22.1394	0.797705	0.427213	1.86723	0.0618696	0.999901	Atp13a3
ENSRNOG00000005515	8.54821	-1.13433	0.607538	-1.86709	0.0618896	0.999901	Rhbdl3
ENSRNOG00000002129	3.81346	1.65553	0.886773	1.86692	0.0619133	0.999901	Lrrc8b
ENSRNOG00000018532	8.70371	-0.980369	0.525526	-1.8655	0.0621114	0.999901	Pcgf5
ENSRNOG00000004606	68.1046	0.439363	0.235606	1.86482	0.062207	0.999901	Meis1
ENSRNOG00000014856	25.8286	0.897263	0.481258	1.86441	0.0622638	0.999901	Etnk1
ENSRNOG00000018557	10.9843	1.0885	0.584082	1.8636	0.0623776	0.999901	Cdh22
ENSRNOG00000048315	8.66842	1.05671	0.56705	1.86352	0.0623898	0.999901	Eif2ak2
ENSRNOG00000006587	36.1488	0.549097	0.294811	1.86254	0.0625267	0.999901	Setd3
ENSRNOG00000025071	38.5524	0.469405	0.252119	1.86184	0.0626261	0.999901	Qrich1
ENSRNOG00000051006	8.5611	-1.27446	0.684635	-1.86151	0.0626715	0.999901	Ufsp1
ENSRNOG00000048838	26.4816	0.649515	0.348976	1.8612	0.0627157	0.999901	Gjc1
ENSRNOG00000022417	3.61057	-2.21312	1.18944	-1.86064	0.0627953	0.999901	Prickle3
ENSRNOG00000022015	3.77807	1.69696	0.912217	1.86026	0.0628491	0.999901	Cntrl
ENSRNOG00000018877	20.4708	0.748831	0.402883	1.85868	0.0630727	0.999901	Zfp629
ENSRNOG00000059683	21.7563	0.812472	0.437283	1.858	0.0631687	0.999901	Mpp2
ENSRNOG00000007733	6.06636	1.17389	0.632035	1.85731	0.0632665	0.999901	Arhgef9
ENSRNOG00000006961	97.3348	0.384371	0.207009	1.85679	0.0633416	0.999901	Snrpb
ENSRNOG00000004310	3.19925	1.92674	1.03862	1.8551	0.0635816	0.999901	Caskin2
ENSRNOG00000010277	68.8277	0.446598	0.24076	1.85495	0.0636036	0.999901	Idh3a
ENSRNOG00000037302	7.33641	1.35184	0.728974	1.85444	0.0636756	0.999901	Rad51
ENSRNOG00000014634	24.4466	0.615851	0.332302	1.85329	0.0638412	0.999901	Gtpbp1
ENSRNOG00000027791	158.234	-0.383857	0.207129	-1.85323	0.0638493	0.999901	AABR07015346.1
ENSRNOG00000063191	8.77864	-1.05906	0.571702	-1.85247	0.0639588	0.999901	Unknown
ENSRNOG00000019485	44.8163	-0.44977	0.242838	-1.85214	0.0640056	0.999901	Kat8
ENSRNOG00000004109	4.03002	-2.08809	1.12742	-1.85211	0.0640106	0.999901	Zfpm2
ENSRNOG00000045615	2.70351	-2.34999	1.26906	-1.85177	0.0640595	0.999901	Tha1
ENSRNOG00000018337	13.5192	0.961681	0.519366	1.85164	0.0640771	0.999901	Caly
ENSRNOG00000011422	12.917	1.09628	0.592174	1.85128	0.0641292	0.999901	Atmin
ENSRNOG00000020315	28.379	0.710579	0.384528	1.84793	0.0646129	0.999901	Taf13
ENSRNOG00000005015	26.6319	0.63822	0.345444	1.84754	0.0646691	0.999901	Rabep1
ENSRNOG00000032740	21.4458	-0.875435	0.474128	-1.84641	0.0648323	0.999901	Tmem258b
ENSRNOG00000019534	168.114	-0.341266	0.184827	-1.84641	0.064833	0.999901	Ap2a2
ENSRNOG00000003346	4.39195	1.74189	0.943642	1.84592	0.0649041	0.999901	Fancb
ENSRNOG00000014635	145.408	-0.250959	0.135964	-1.84578	0.0649242	0.999901	Clta
ENSRNOG00000027936	11.6493	-0.854554	0.463295	-1.84451	0.0651085	0.999901	Ccdc8
ENSRNOG00000037481	3.71518	-1.66322	0.901823	-1.84429	0.0651408	0.999901	AC095390.1
ENSRNOG00000019734	23.2341	-0.647545	0.351184	-1.84389	0.0651993	0.999901	Mrpl14
ENSRNOG00000011987	3.90782	1.57368	0.853485	1.84383	0.0652077	0.999901	Cd2ap
ENSRNOG00000010996	3.70369	2.12815	1.15437	1.84356	0.0652469	0.999901	Mob1b
ENSRNOG00000061764	12.9661	-0.866783	0.470181	-1.84351	0.0652546	0.999901	AABR07021812.1
ENSRNOG00000022802	17.7589	0.766775	0.416097	1.84278	0.0653609	0.999901	Tmem184b
ENSRNOG00000055562	62.3515	-0.446671	0.242482	-1.84208	0.0654632	0.999901	Unknown
ENSRNOG00000004155	49.6744	0.548769	0.29795	1.84182	0.0655017	0.999901	Samd14
ENSRNOG00000002364	5.58786	1.78531	0.969852	1.8408	0.0656506	0.999901	Rnf112
ENSRNOG00000003247	19.3071	0.843157	0.458152	1.84035	0.0657175	0.999901	Sde2
ENSRNOG00000005561	2.87319	1.9079	1.03686	1.84008	0.0657566	0.999901	Brinp1
ENSRNOG00000027919	6.13489	-1.46727	0.797427	-1.84	0.0657682	0.999901	Rdh13
ENSRNOG00000046257	8.03005	1.33918	0.727986	1.83957	0.0658316	0.999901	Ctdspl
ENSRNOG00000006198	3.29305	1.77793	0.966695	1.83918	0.0658888	0.999901	Prr11
ENSRNOG00000054515	2.80559	2.12379	1.15504	1.83873	0.0659554	0.999901	Fgd6
ENSRNOG00000060293	3.27495	1.62572	0.884509	1.838	0.0660628	0.999901	Ndufa3
ENSRNOG00000029667	30.1949	0.585086	0.318478	1.83713	0.0661904	0.999901	Tbce
ENSRNOG00000005705	8.87316	2.07096	1.12752	1.83674	0.0662482	0.999901	Qpct
ENSRNOG00000068222	38.9	-1.59082	0.866189	-1.83657	0.066273	0.999901	Unknown
ENSRNOG00000061795	44.7223	-0.566038	0.308398	-1.83541	0.0664447	0.999901	Rbm4b
ENSRNOG00000027513	16.4444	-0.923931	0.503468	-1.83513	0.0664861	0.999901	Rtel1
ENSRNOG00000056376	9.90501	-1.84664	1.00632	-1.83504	0.0664992	0.999901	Dusp22
ENSRNOG00000002365	10.3894	1.12641	0.613874	1.83492	0.0665176	0.999901	Itm2a
ENSRNOG00000065243	9.51976	1.0444	0.56932	1.83446	0.066585	0.999901	Unknown
ENSRNOG00000003515	13.5514	0.799225	0.435819	1.83385	0.0666768	0.999901	Ephx1
ENSRNOG00000051442	4.54027	1.60972	0.878225	1.83292	0.066814	0.999901	Zfp11
ENSRNOG00000027124	93.435	-0.388208	0.211813	-1.83279	0.0668342	0.999901	Tdg
ENSRNOG00000003542	64.5524	0.475933	0.259751	1.83227	0.0669115	0.999901	Hcfc1r1
ENSRNOG00000001681	27.987	-0.766464	0.418477	-1.83156	0.0670174	0.999901	Vps26c
ENSRNOG00000017770	44.2264	0.603626	0.329783	1.83037	0.0671942	0.999901	Cdc123
ENSRNOG00000019737	7.56486	1.38044	0.754822	1.82882	0.067426	0.999901	Sema4a
ENSRNOG00000013481	76.9276	0.416182	0.227579	1.82874	0.0674386	0.999901	Cdh11
ENSRNOG00000058841	13.6991	-0.777114	0.424985	-1.82857	0.0674645	0.999901	Bag5
ENSRNOG00000003273	2.34122	2.6908	1.47195	1.82806	0.067541	0.999901	Spata20
ENSRNOG00000046449	7.32185	1.16528	0.638255	1.82572	0.0678921	0.999901	Npy
ENSRNOG00000033361	4.56554	1.45841	0.798861	1.82562	0.0679078	0.999901	Slc39a5
ENSRNOG00000016598	21.113	0.63071	0.345482	1.82559	0.0679113	0.999901	Hoxc5
ENSRNOG00000028137	12.3762	0.871614	0.477519	1.8253	0.0679565	0.999901	Mki67
ENSRNOG00000047816	12.6351	-1.04328	0.571676	-1.82494	0.0680094	0.999901	Ccs
ENSRNOG00000015621	6.59446	-1.34154	0.735512	-1.82395	0.0681591	0.999901	Nsd3
ENSRNOG00000014424	2.02474	2.87129	1.57443	1.8237	0.0681972	0.999901	RGD1563354
ENSRNOG00000032813	12.4434	-1.01211	0.555393	-1.82233	0.0684055	0.999901	Mdc1
ENSRNOG00000059402	28.7878	-0.499236	0.273998	-1.82204	0.0684484	0.999901	Itgb1bp1
ENSRNOG00000013829	15.2091	0.905622	0.497056	1.82197	0.068459	0.999901	Chrna3
ENSRNOG00000052688	6.25527	-1.79133	0.983245	-1.82186	0.0684766	0.999901	Dnah2
ENSRNOG00000005715	25.5326	0.738362	0.405303	1.82175	0.0684926	0.999901	Lgr4
ENSRNOG00000004678	2.36335	-2.54666	1.39823	-1.82135	0.068554	0.999901	Itln1
ENSRNOG00000000111	17.3316	0.89016	0.488914	1.82069	0.068654	0.999901	Coprs
ENSRNOG00000052062	16.441	-0.978614	0.537654	-1.82015	0.0687356	0.999901	Tut4
ENSRNOG00000010980	12.5254	-0.897454	0.493491	-1.81858	0.0689754	0.999901	Proser1
ENSRNOG00000016932	7.66842	1.14535	0.629936	1.8182	0.0690339	0.999901	Simc1
ENSRNOG00000005874	7.29487	1.65489	0.910751	1.81707	0.069207	0.999901	Tle2
ENSRNOG00000012638	28.3661	-0.566835	0.312087	-1.81627	0.0693287	0.999901	Ciao1
ENSRNOG00000012438	3.5586	-1.82865	1.00709	-1.81578	0.0694045	0.999901	Larp6
ENSRNOG00000042729	3.93609	2.16876	1.1944	1.81578	0.0694048	0.999901	Efhc1
ENSRNOG00000062661	3.06132	1.76628	0.973206	1.81491	0.0695372	0.999901	Unknown
ENSRNOG00000018783	34.4396	-0.493954	0.272371	-1.81354	0.0697492	0.999901	Bcas2
ENSRNOG00000016412	47.0077	-0.459795	0.253555	-1.81339	0.0697712	0.999901	Fxyd6
ENSRNOG00000021773	31.1375	0.514404	0.283689	1.81326	0.069791	0.999901	Bop1
ENSRNOG00000064961	68.2057	-0.452015	0.249357	-1.81272	0.0698745	0.999901	Unknown
ENSRNOG00000007327	4.7924	-1.43427	0.791777	-1.81146	0.0700704	0.999901	Pars2
ENSRNOG00000012924	6.28382	1.39014	0.767502	1.81125	0.070102	0.999901	Nemp2
ENSRNOG00000067095	5.12084	-1.59087	0.878512	-1.81087	0.0701604	0.999901	Unknown
ENSRNOG00000062337	3.12935	-2.0872	1.15263	-1.81082	0.0701692	0.999901	Unknown
ENSRNOG00000056907	20.3571	0.81882	0.452274	1.81045	0.070226	0.999901	Nipbl
ENSRNOG00000015654	3.06783	2.1228	1.17287	1.80993	0.0703071	0.999901	Ghr
ENSRNOG00000039234	15.9836	0.897635	0.49596	1.80989	0.0703123	0.999901	Zscan21
ENSRNOG00000027707	16.8653	-0.77123	0.426347	-1.80893	0.0704624	0.999901	Exd2
ENSRNOG00000013446	5.57867	1.29829	0.717756	1.80882	0.0704791	0.999901	Nif3l1
ENSRNOG00000009649	31.0282	0.773274	0.427633	1.80826	0.0705654	0.999901	Slitrk5
ENSRNOG00000059589	16.7697	-0.726683	0.402091	-1.80726	0.0707219	0.999901	Lmbr1
ENSRNOG00000000574	4.5055	-1.18877	0.657878	-1.80697	0.0707671	0.999901	AC096404.1
ENSRNOG00000042940	4.32063	-1.30362	0.721706	-1.80631	0.0708702	0.999901	AC135389.1
ENSRNOG00000021540	8.89966	1.09485	0.606849	1.80416	0.0712061	0.999901	Rnf227
ENSRNOG00000014719	18.4944	0.743203	0.411939	1.80416	0.0712066	0.999901	Snx19
ENSRNOG00000005830	2.07544	2.82805	1.5676	1.80406	0.0712213	0.999901	Tafa4
ENSRNOG00000062279	5.39716	-1.51989	0.843004	-1.80295	0.0713964	0.999901	Cln5
ENSRNOG00000070457	36.7176	-0.551097	0.306023	-1.80083	0.071729	0.999901	Unknown
ENSRNOG00000018676	15.3252	-0.751007	0.417128	-1.80042	0.0717938	0.999901	Unknown
ENSRNOG00000015179	1.66679	-3.36178	1.86727	-1.80037	0.0718016	0.999901	Tradd
ENSRNOG00000024543	4.50263	-1.70281	0.945818	-1.80036	0.0718044	0.999901	Mfsd4b
ENSRNOG00000020239	4.47471	-1.50594	0.836653	-1.79996	0.0718677	0.999901	Capn15
ENSRNOG00000013777	14.915	1.11019	0.616901	1.79962	0.0719204	0.999901	Rnf166
ENSRNOG00000015097	67.2617	-0.388029	0.215656	-1.7993	0.071971	0.999901	Kcmf1
ENSRNOG00000024955	35.754	0.610142	0.339198	1.79878	0.0720537	0.999901	Scyl2
ENSRNOG00000029543	2.98743	1.69367	0.941659	1.7986	0.072082	0.999901	Cish
ENSRNOG00000016383	61.1685	-0.407596	0.226651	-1.79834	0.0721234	0.999901	Commd3
ENSRNOG00000013165	14.5232	0.728013	0.404993	1.7976	0.0722411	0.999901	Bet1l
ENSRNOG00000015417	17.3102	0.786242	0.437562	1.79687	0.0723562	0.999901	Kansl3
ENSRNOG00000005410	4.18033	-1.64217	0.914051	-1.79658	0.072402	0.999901	Cdca7l
ENSRNOG00000025423	3.31643	2.23514	1.24423	1.79641	0.0724299	0.999901	Map3k13
ENSRNOG00000012235	6.58677	-1.48334	0.825969	-1.79588	0.072514	0.999901	Ppp1r17
ENSRNOG00000051592	17.0238	0.708456	0.394511	1.79578	0.0725295	0.999901	Sirt1
ENSRNOG00000001479	101.136	0.368893	0.205424	1.79577	0.0725319	0.999901	Gtf2i
ENSRNOG00000024139	3.58485	1.75977	0.98072	1.79437	0.0727545	0.999901	Miip
ENSRNOG00000007581	2.57817	2.08006	1.15932	1.79421	0.0727796	0.999901	Slc17a8
ENSRNOG00000021151	40.4009	0.459929	0.256692	1.79175	0.0731726	0.999901	Ppp1r14b
ENSRNOG00000062588	14.0952	0.836583	0.466911	1.79174	0.0731749	0.999901	Mrpl57
ENSRNOG00000016255	63.619	-0.480783	0.268349	-1.79163	0.0731917	0.999901	Podxl2
ENSRNOG00000055408	5.93816	-1.54248	0.861073	-1.79134	0.0732386	0.999901	Gcat
ENSRNOG00000031495	21.3996	0.93326	0.520997	1.7913	0.0732458	0.999901	Tmem170b
ENSRNOG00000015713	50.1378	-0.451887	0.252294	-1.79111	0.0732752	0.999901	Parva
ENSRNOG00000027711	20.6532	0.798572	0.445883	1.79099	0.0732949	0.999901	Usp32
ENSRNOG00000012536	5.62837	1.4302	0.798742	1.79056	0.0733634	0.999901	Sgms1
ENSRNOG00000048723	12.7659	0.775091	0.432996	1.79006	0.0734436	0.999901	Pros1
ENSRNOG00000001069	18.5793	0.700288	0.391211	1.79005	0.0734454	0.999901	Elavl1
ENSRNOG00000012001	11.17	-0.917665	0.512935	-1.78905	0.0736071	0.999901	Vps37a
ENSRNOG00000002609	5.29556	-1.38324	0.773196	-1.78899	0.0736165	0.999901	Ero1b
ENSRNOG00000018851	91.6072	0.38414	0.214741	1.78886	0.0736378	0.999901	Ppp2r2b
ENSRNOG00000003923	25.1649	0.58402	0.32651	1.78867	0.0736674	0.999901	Rab21
ENSRNOG00000001425	14.058	-0.796051	0.445139	-1.78832	0.0737242	0.999901	Sh2b2
ENSRNOG00000002368	16.7547	0.623207	0.348533	1.78809	0.0737622	0.999901	Iars2
ENSRNOG00000069392	4.20389	-1.64434	0.91973	-1.78785	0.0738007	0.999901	Unknown
ENSRNOG00000050960	4.94225	1.33237	0.745244	1.78784	0.0738026	0.999901	AABR07040864.1
ENSRNOG00000014259	29.9912	-0.580174	0.324622	-1.78723	0.0739	0.999901	Mycl
ENSRNOG00000050655	48.3976	0.603987	0.338174	1.78602	0.0740955	0.999901	P4ha1
ENSRNOG00000006204	5.90068	1.39383	0.780563	1.78567	0.0741531	0.999901	Slc30a3
ENSRNOG00000021475	13.3539	0.836733	0.468586	1.78565	0.0741555	0.999901	Ldah
ENSRNOG00000008405	5.5646	1.68258	0.942417	1.78539	0.074198	0.999901	Taco1
ENSRNOG00000001608	10.659	-1.08924	0.610455	-1.78431	0.0743736	0.999901	Nxpe3
ENSRNOG00000052232	3.60944	-1.85466	1.03949	-1.7842	0.0743912	0.999901	Cyb561d1
ENSRNOG00000036687	76.3281	0.398893	0.223702	1.78315	0.0745624	0.999901	Alyref
ENSRNOG00000004521	24.5317	0.722905	0.405418	1.78311	0.0745679	0.999901	Prpf39
ENSRNOG00000016433	26.9985	0.577177	0.323731	1.78289	0.0746038	0.999901	Prrc1
ENSRNOG00000062731	2.44682	2.44458	1.37125	1.78273	0.0746298	0.999901	Diras2
ENSRNOG00000051480	50.1669	0.411125	0.230626	1.78265	0.0746437	0.999901	Fxr1
ENSRNOG00000024136	5.72396	1.33086	0.746816	1.78204	0.0747423	0.999901	Fam151b
ENSRNOG00000033729	6.88915	1.24397	0.698174	1.78174	0.074791	0.999901	Unknown
ENSRNOG00000015523	10.7544	-1.02152	0.573326	-1.78174	0.0747914	0.999901	RGD1308147
ENSRNOG00000019963	2.94602	2.46844	1.38556	1.78155	0.0748226	0.999901	Spats1
ENSRNOG00000054669	23.6049	-0.649224	0.364418	-1.78154	0.0748247	0.999901	RGD1305110
ENSRNOG00000068218	16.6952	-0.663204	0.372333	-1.78121	0.0748779	0.999901	Unknown
ENSRNOG00000013030	12.4053	0.958579	0.538435	1.78031	0.0750259	0.999901	Pip4k2b
ENSRNOG00000003313	7.8392	-1.26559	0.71089	-1.78029	0.0750288	0.999901	Glra2
ENSRNOG00000018761	186.493	0.373924	0.210174	1.77911	0.0752209	0.999901	Eif3c
ENSRNOG00000002323	1.88629	2.26081	1.27113	1.77858	0.0753091	0.999901	RGD1566265
ENSRNOG00000020577	38.4102	-0.492348	0.276922	-1.77793	0.0754155	0.999901	Pip5k1c
ENSRNOG00000004496	21.0326	0.781256	0.439633	1.77706	0.0755579	0.999901	Rock2
ENSRNOG00000014525	58.7376	0.501197	0.282076	1.77681	0.0755992	0.999901	Hspd1
ENSRNOG00000011535	34.3638	-0.490716	0.27631	-1.77596	0.075739	0.999901	Gcsh
ENSRNOG00000019584	99.1229	0.353528	0.199066	1.77594	0.0757436	0.999901	Dlk1
ENSRNOG00000022772	14.9556	0.847957	0.477521	1.77575	0.0757742	0.999901	Prickle1
ENSRNOG00000015941	26.8137	0.687068	0.387054	1.77512	0.0758781	0.999901	Fkbp10
ENSRNOG00000012757	6.5144	1.17284	0.660791	1.7749	0.075914	0.999901	Nek3
ENSRNOG00000000323	9.48316	-1.37905	0.77758	-1.77351	0.0761441	0.999901	Prdm1
ENSRNOG00000013783	27.5412	-0.598955	0.337729	-1.77347	0.07615	0.999901	Efhd2
ENSRNOG00000060615	17.0987	0.738201	0.416258	1.77342	0.0761589	0.999901	Rai1
ENSRNOG00000011696	5.58726	1.40873	0.795252	1.77142	0.0764903	0.999901	Lifr
ENSRNOG00000015285	7.35678	-1.07751	0.608494	-1.77078	0.0765967	0.999901	Lrp4
ENSRNOG00000001582	12.6568	-0.920379	0.519772	-1.77074	0.0766047	0.999901	Bach1
ENSRNOG00000062406	10.0911	0.983103	0.555593	1.76947	0.0768161	0.999901	Mosmo
ENSRNOG00000027491	7.6517	1.30166	0.735686	1.76932	0.0768407	0.999901	Vldlr
ENSRNOG00000012690	22.6016	0.700107	0.39592	1.76831	0.0770096	0.999901	Nipa2
ENSRNOG00000063966	21.171	-0.660559	0.373601	-1.76809	0.077046	0.999901	Unknown
ENSRNOG00000004936	43.2144	0.625387	0.353768	1.76779	0.0770968	0.999901	Sdc2
ENSRNOG00000014319	12.0073	0.935496	0.529279	1.76749	0.0771463	0.999901	Smchd1
ENSRNOG00000005129	44.8366	-0.406585	0.230051	-1.76737	0.0771664	0.999901	Dtx3
ENSRNOG00000010775	3.72292	1.65661	0.938136	1.76585	0.0774205	0.999901	Arrdc4
ENSRNOG00000018582	9.36956	-1.13601	0.643739	-1.7647	0.0776145	0.999901	Exosc6
ENSRNOG00000003661	447.093	-0.216293	0.122579	-1.76452	0.0776441	0.999901	Jpt1
ENSRNOG00000054352	125.574	0.32144	0.182189	1.76432	0.0776776	0.999901	Atp6ap1
ENSRNOG00000016477	8.28469	1.2699	0.719911	1.76397	0.0777368	0.999901	Vangl1
ENSRNOG00000006645	3.44129	-2.33816	1.32557	-1.76389	0.0777498	0.999901	Unknown
ENSRNOG00000004657	45.2005	0.508542	0.288347	1.76364	0.0777923	0.999901	Sec23a
ENSRNOG00000005116	59.6762	-0.512149	0.290405	-1.76357	0.0778041	0.999901	Unknown
ENSRNOG00000014658	21.917	0.646929	0.367024	1.76263	0.0779621	0.999901	Zfp423
ENSRNOG00000017123	62.6156	-0.449969	0.255324	-1.76235	0.0780108	0.999901	B2m
ENSRNOG00000018916	24.3341	-0.548595	0.311405	-1.76168	0.0781237	0.999901	Bcl7c
ENSRNOG00000050220	16.301	0.904967	0.513737	1.76154	0.0781473	0.999901	Nrxn1
ENSRNOG00000016758	66.2025	0.418271	0.237477	1.76131	0.0781862	0.999901	Loxl2
ENSRNOG00000017820	3.80718	1.56646	0.889518	1.76102	0.0782347	0.999901	Nqo2
ENSRNOG00000012620	21.0975	0.802291	0.455743	1.7604	0.0783393	0.999901	Syngr3
ENSRNOG00000000665	59.0607	0.412028	0.234129	1.75983	0.0784362	0.999901	Pitpnb
ENSRNOG00000001654	8.61733	1.05975	0.602803	1.75803	0.0787419	0.999901	Cpox
ENSRNOG00000060946	22.8508	0.55991	0.318577	1.75753	0.0788272	0.999901	Cask
ENSRNOG00000010941	3.85034	-1.54539	0.879591	-1.75694	0.0789274	0.999901	Tifa
ENSRNOG00000002705	18.1655	0.730919	0.416019	1.75694	0.0789287	0.999901	Vps4b
ENSRNOG00000008755	31.3763	-0.558141	0.3178	-1.75626	0.0790433	0.999901	Acox1
ENSRNOG00000005234	8.61682	-0.99386	0.565967	-1.75604	0.0790817	0.999901	Gxylt1
ENSRNOG00000017817	162.392	-0.355379	0.202452	-1.75537	0.0791953	0.999901	Cox4i1
ENSRNOG00000017290	14.53	1.09362	0.623287	1.7546	0.0793285	0.999901	Zfp335
ENSRNOG00000010795	14.8209	-0.812144	0.4629	-1.75447	0.0793499	0.999901	Cnot4
ENSRNOG00000011798	191.479	0.208009	0.118576	1.75423	0.0793911	0.999901	Mapre1
ENSRNOG00000013763	12.6926	0.797315	0.454644	1.75371	0.0794801	0.999901	Erlin2
ENSRNOG00000018698	23.4283	-0.67444	0.385023	-1.75169	0.0798279	0.999901	Wac
ENSRNOG00000064634	5.19046	1.52265	0.869367	1.75145	0.0798682	0.999901	Sorl1
ENSRNOG00000067254	21.9956	-0.747078	0.42664	-1.75107	0.0799331	0.999901	Unknown
ENSRNOG00000019744	3.37761	1.53979	0.879525	1.75071	0.0799959	0.999901	AABR07032097.1
ENSRNOG00000015401	11.7954	1.06629	0.609099	1.75061	0.0800136	0.999901	Mapk4
ENSRNOG00000019922	8.53006	0.950606	0.543242	1.74988	0.0801394	0.999901	Ntpcr
ENSRNOG00000066282	4.58244	1.84695	1.05587	1.74922	0.0802533	0.999901	Unknown
ENSRNOG00000031579	399.584	-0.28663	0.163891	-1.7489	0.080308	0.999901	Unknown
ENSRNOG00000002462	11.4801	-0.764413	0.437153	-1.74862	0.0803572	0.999901	B9d1
ENSRNOG00000016768	4.66525	1.27638	0.729961	1.74857	0.080366	0.999901	Oprl1
ENSRNOG00000020935	2.77212	-2.25843	1.29234	-1.74755	0.0805414	0.999901	Capn1
ENSRNOG00000001849	70.514	0.376439	0.215573	1.74623	0.0807711	0.999901	Mapk1
ENSRNOG00000013733	44.5687	0.533307	0.305525	1.74554	0.0808903	0.999901	Ppp4r1
ENSRNOG00000016888	6.47276	1.2383	0.709873	1.74439	0.0810903	0.999901	Pask
ENSRNOG00000021150	3.82474	1.91515	1.09796	1.74428	0.08111	0.999901	Plcb3
ENSRNOG00000010514	9.48949	0.980527	0.562212	1.74405	0.0811499	0.999901	Cachd1
ENSRNOG00000042785	39.173	-0.416765	0.238985	-1.74389	0.0811775	0.999901	Sesn2
ENSRNOG00000031540	229.79	-0.364138	0.208869	-1.74338	0.0812675	0.999901	Unknown
ENSRNOG00000011815	22.7867	0.838179	0.480906	1.74292	0.0813478	0.999901	Sgk1
ENSRNOG00000024808	47.7486	0.499155	0.286543	1.74199	0.0815105	0.999901	Stk39
ENSRNOG00000020979	164.325	-0.240738	0.138213	-1.74179	0.0815455	0.999901	Psmb4
ENSRNOG00000011932	29.1892	-0.568518	0.326437	-1.74159	0.0815805	0.999901	Snrpa1
ENSRNOG00000014690	73.5913	-0.369935	0.212461	-1.74119	0.0816502	0.999901	Pigt
ENSRNOG00000017832	35.1591	0.541994	0.311423	1.74038	0.0817923	0.999901	Snx2
ENSRNOG00000028422	5.40322	1.37098	0.788087	1.73963	0.0819232	0.999901	Rmnd5a
ENSRNOG00000005159	2.26897	-2.59232	1.4902	-1.73959	0.0819319	0.999901	Fam135b
ENSRNOG00000007324	9.77867	1.10572	0.635921	1.73877	0.082076	0.999901	Plxna2
ENSRNOG00000053828	17.4954	-0.720474	0.414365	-1.73874	0.0820802	0.999901	Ppp1r12c
ENSRNOG00000055365	24.988	-0.643024	0.369885	-1.73844	0.0821325	0.999901	Edem1
ENSRNOG00000014997	49.2427	0.608075	0.350107	1.73683	0.0824178	0.999901	Igf2r
ENSRNOG00000047734	12.6394	0.711834	0.409889	1.73665	0.0824492	0.999901	Chst2
ENSRNOG00000066107	2.44154	-2.63911	1.51968	-1.73662	0.0824537	0.999901	Unknown
ENSRNOG00000020289	45.4385	-0.443173	0.255226	-1.73639	0.082494	0.999901	Akt1s1
ENSRNOG00000004752	2.38454	2.31937	1.33621	1.73578	0.082603	0.999901	Nalcn
ENSRNOG00000008862	7.57103	1.20055	0.692338	1.73405	0.0829084	0.999901	Abcg4
ENSRNOG00000012054	23.2953	-0.615527	0.355171	-1.73304	0.0830877	0.999901	Zmpste24
ENSRNOG00000002420	16.4749	0.94924	0.547911	1.73247	0.08319	0.999901	Zc3h7a
ENSRNOG00000067038	9.86429	1.14177	0.659581	1.73105	0.0834432	0.999901	Unknown
ENSRNOG00000009995	14.6951	-1.13026	0.652934	-1.73105	0.0834435	0.999901	Rapgef6
ENSRNOG00000005927	69.8982	-0.478251	0.276324	-1.73076	0.0834943	0.999901	Cpsf6
ENSRNOG00000048113	4.08931	-1.84096	1.06371	-1.7307	0.0835046	0.999901	Cbx8
ENSRNOG00000004676	11.9205	1.11193	0.642496	1.73064	0.0835164	0.999901	Pak3
ENSRNOG00000011543	16.179	-0.783434	0.452861	-1.72997	0.0836364	0.999901	Fam118b
ENSRNOG00000043465	3.17458	1.86963	1.08109	1.7294	0.0837381	0.999901	Arc
ENSRNOG00000007766	33.5648	-0.547662	0.31677	-1.72889	0.0838283	0.999901	Pqbp1
ENSRNOG00000001138	7.39003	-1.12347	0.65032	-1.72757	0.0840657	0.999901	Taok3
ENSRNOG00000053943	72.3888	-0.354012	0.205054	-1.72643	0.0842696	0.999901	Cops3
ENSRNOG00000045764	7.94625	1.17719	0.681902	1.72634	0.0842861	0.999901	Cxxc4
ENSRNOG00000068327	70.6074	-0.373585	0.216537	-1.72527	0.0844796	0.999901	Pdcd5
ENSRNOG00000003893	12.8668	-0.860534	0.498906	-1.72484	0.084556	0.999901	Ccnjl
ENSRNOG00000012422	12.3658	1.04731	0.607193	1.72483	0.0845572	0.999901	Tnik
ENSRNOG00000002181	9.51252	1.13436	0.657699	1.72474	0.0845735	0.999901	Helq
ENSRNOG00000068715	12.2719	-0.922513	0.534878	-1.72472	0.0845784	0.999901	Unknown
ENSRNOG00000014460	9.73683	0.941873	0.54623	1.72432	0.0846509	0.999901	Hivep1
ENSRNOG00000031174	16.2725	-0.906432	0.526265	-1.72239	0.0849994	0.999901	Arnt
ENSRNOG00000059593	42.7411	-0.474491	0.275558	-1.72193	0.0850826	0.999901	Cetn2
ENSRNOG00000016907	49.1353	0.612227	0.355591	1.72172	0.0851207	0.999901	Ppp5c
ENSRNOG00000068167	12.0085	-1.04844	0.609097	-1.72131	0.0851952	0.999901	Unknown
ENSRNOG00000000839	6.367	-1.14748	0.666756	-1.72099	0.0852525	0.999901	Nfkbil1
ENSRNOG00000007739	67.7024	-0.481539	0.279822	-1.72088	0.0852733	0.999901	Rars1
ENSRNOG00000009406	46.2932	-0.456594	0.265512	-1.71968	0.0854913	0.999901	Tm9sf4
ENSRNOG00000064915	13.3455	0.885179	0.51476	1.71959	0.0855062	0.999901	Unknown
ENSRNOG00000023065	33.1562	-0.492533	0.286466	-1.71934	0.0855519	0.999901	Unknown
ENSRNOG00000031669	3.57581	-1.92385	1.11906	-1.71917	0.0855828	0.999901	Lpp
ENSRNOG00000010736	2.92953	1.88918	1.09925	1.71861	0.0856849	0.999901	Pbx4
ENSRNOG00000067620	9.82726	-1.26487	0.736016	-1.71853	0.0856993	0.999901	Unknown
ENSRNOG00000004382	10.2347	1.04811	0.610149	1.71779	0.0858349	0.999901	Arel1
ENSRNOG00000050190	2.46399	-2.06882	1.2046	-1.71743	0.0859006	0.999901	Eng
ENSRNOG00000064113	1.45934	-3.15733	1.83849	-1.71735	0.0859146	0.999901	Unknown
ENSRNOG00000009878	31.9222	-0.563106	0.327967	-1.71696	0.0859867	0.999901	Crtapl1
ENSRNOG00000014387	14.4416	-0.706391	0.411488	-1.71667	0.0860387	0.999901	Chac1
ENSRNOG00000024019	10.5394	0.973694	0.567204	1.71665	0.0860423	0.999901	Ccdc6
ENSRNOG00000011025	14.3913	0.806342	0.469734	1.71659	0.086054	0.999901	Trmt10a
ENSRNOG00000006949	132.626	-0.296087	0.172513	-1.71631	0.0861053	0.999901	C1qbp
ENSRNOG00000020656	8.89532	-1.24199	0.723714	-1.71614	0.0861365	0.999901	Pfkfb4
ENSRNOG00000012258	31.5904	0.540792	0.315126	1.71611	0.086141	0.999901	Rras2
ENSRNOG00000001159	2.0301	-2.73159	1.59188	-1.71595	0.0861705	0.999901	Tff3
ENSRNOG00000005083	28.7074	-0.484417	0.28237	-1.71554	0.086247	0.999901	Rtfdc1
ENSRNOG00000064451	1.81193	-2.22365	1.29642	-1.71523	0.0863034	0.999901	Unknown
ENSRNOG00000020386	17.6879	0.807849	0.471072	1.71492	0.0863605	0.999901	Ash1l
ENSRNOG00000012794	5.21208	1.50359	0.876792	1.71487	0.0863685	0.999901	Grhpr
ENSRNOG00000066359	3.4511	2.2494	1.31172	1.71485	0.0863723	0.999901	Unknown
ENSRNOG00000020139	31.1353	0.547933	0.319614	1.71436	0.086463	0.999901	Khdc4
ENSRNOG00000001034	21.6897	0.578246	0.337318	1.71425	0.0864833	0.999901	Evi5l
ENSRNOG00000065214	2.37847	2.15464	1.25867	1.71184	0.086927	0.999901	Unknown
ENSRNOG00000003075	18.3847	0.689631	0.40303	1.71111	0.0870599	0.999901	Tmem39a
ENSRNOG00000006228	95.3429	0.359052	0.209877	1.71078	0.0871221	0.999901	Pdia4
ENSRNOG00000002112	17.4954	0.725348	0.424069	1.71045	0.0871828	0.999901	Zfp644
ENSRNOG00000048933	7.17984	1.07452	0.628281	1.71025	0.0872198	0.999901	Unknown
ENSRNOG00000069560	1.76144	-3.20064	1.87163	-1.71008	0.0872508	0.999901	Unknown
ENSRNOG00000013236	11.8062	0.805556	0.471114	1.7099	0.0872852	0.999901	Samd8
ENSRNOG00000065330	7.31277	1.09692	0.641535	1.70984	0.0872953	0.999901	Mrgpre
ENSRNOG00000068608	7.4747	1.04039	0.608553	1.70962	0.0873366	0.999901	Unknown
ENSRNOG00000023013	9.2784	-1.1701	0.684535	-1.70934	0.0873876	0.999901	Marchf3
ENSRNOG00000011287	34.4572	-0.623873	0.365145	-1.70856	0.0875326	0.999901	Minpp1
ENSRNOG00000008180	3.0871	1.72846	1.01171	1.70844	0.0875539	0.999901	Lyn
ENSRNOG00000019036	2.40192	1.77284	1.03775	1.70835	0.0875707	0.999901	Ldhd
ENSRNOG00000053875	41.242	0.596659	0.349308	1.70812	0.0876147	0.999901	Nacad
ENSRNOG00000020024	7.85874	1.11881	0.655067	1.70793	0.0876487	0.999901	Taf7
ENSRNOG00000014168	10.4138	0.87128	0.510168	1.70783	0.0876676	0.999901	Xylb
ENSRNOG00000002708	14.6695	0.923398	0.540719	1.70772	0.0876878	0.999901	Phf8
ENSRNOG00000012297	24.5815	0.722761	0.4233	1.70744	0.0877397	0.999901	Marchf8
ENSRNOG00000027089	10.8946	0.858558	0.502909	1.70719	0.0877877	0.999901	Ell2
ENSRNOG00000000075	20.2552	-0.662463	0.388328	-1.70594	0.0880199	0.999901	Mtf2
ENSRNOG00000064186	126.052	-0.414023	0.2428	-1.7052	0.0881564	0.999901	Tagln3
ENSRNOG00000021689	10.9487	-1.01798	0.597032	-1.70507	0.0881816	0.999901	Rps6kb2
ENSRNOG00000026978	442.989	-0.338236	0.198455	-1.70435	0.0883164	0.999901	Oscp1
ENSRNOG00000018631	1.67563	3.01549	1.76952	1.70413	0.0883568	0.999901	Enkur
ENSRNOG00000000524	46.7112	-0.505786	0.296957	-1.70323	0.0885249	0.999901	RGD735065
ENSRNOG00000045570	4.23905	1.50555	0.884019	1.70308	0.088554	0.999901	Unknown
ENSRNOG00000020714	4.58225	-1.30789	0.767986	-1.70301	0.0885662	0.999901	Trpm4
ENSRNOG00000011507	15.335	-0.716177	0.420548	-1.70296	0.088575	0.999901	Pick1
ENSRNOG00000011341	5.95919	1.50609	0.884558	1.70265	0.0886343	0.999901	Rictor
ENSRNOG00000009233	23.8106	-0.572429	0.336422	-1.70152	0.0888454	0.999901	Ankrd49
ENSRNOG00000048337	28.2821	-0.473309	0.278218	-1.70122	0.088902	0.999901	Unknown
ENSRNOG00000060703	8.59214	-0.787774	0.463203	-1.70071	0.0889974	0.999901	Troap
ENSRNOG00000024363	7.95631	-1.0756	0.632488	-1.70058	0.0890213	0.999901	Sertad1
ENSRNOG00000010800	63.3782	0.357109	0.21001	1.70044	0.0890491	0.999901	Hadhb
ENSRNOG00000023172	5.81095	-1.36865	0.805174	-1.69982	0.0891656	0.999901	Dnajb3
ENSRNOG00000011073	14.6904	0.932282	0.548637	1.69927	0.0892684	0.999901	Htt
ENSRNOG00000070637	7.33112	-1.03814	0.611084	-1.69885	0.0893482	0.999901	Fkbp11
ENSRNOG00000032254	23.1371	0.618418	0.364425	1.69697	0.0897021	0.999901	Sin3a
ENSRNOG00000016984	27.0975	-0.655036	0.386205	-1.69608	0.08987	0.999901	Atg13
ENSRNOG00000039776	40.7664	-0.445368	0.262637	-1.69575	0.0899328	0.999901	Exoc3
ENSRNOG00000053804	10.6718	0.984795	0.580745	1.69575	0.0899341	0.999901	Prmt8
ENSRNOG00000037299	1.63854	-2.75458	1.6252	-1.69492	0.0900908	0.999901	Smpd5
ENSRNOG00000002565	9.04887	0.977315	0.576638	1.69485	0.090104	0.999901	Taf1
ENSRNOG00000050318	23.8865	0.748258	0.441629	1.69431	0.090206	0.999901	Fsd1
ENSRNOG00000000658	5.73237	-1.71049	1.0097	-1.69405	0.0902558	0.999901	Acacb
ENSRNOG00000003795	18.9008	0.649248	0.383262	1.69401	0.0902641	0.999901	Angel2
ENSRNOG00000029223	3.70464	-3.173	1.87315	-1.69394	0.0902773	0.999901	Prss32
ENSRNOG00000009276	49.5414	-0.451468	0.266648	-1.69312	0.0904323	0.999901	Schip1
ENSRNOG00000019937	2.15694	-2.58337	1.52617	-1.69272	0.0905093	0.999901	Kcnk1
ENSRNOG00000067501	9.74201	-0.835982	0.494003	-1.69226	0.0905963	0.999901	Unknown
ENSRNOG00000011150	9.98455	0.982062	0.580347	1.6922	0.0906086	0.999901	Arsb
ENSRNOG00000006901	78.5037	-0.379629	0.224352	-1.69211	0.0906242	0.999901	Ndufa7
ENSRNOG00000011311	44.7219	0.486393	0.287473	1.69196	0.0906535	0.999901	Papss1
ENSRNOG00000054176	14.9321	-0.736988	0.435649	-1.6917	0.0907025	0.999901	Mogs
ENSRNOG00000019299	12.6001	-0.789947	0.466957	-1.69169	0.0907047	0.999901	Edem2
ENSRNOG00000015686	15.4204	0.869664	0.51469	1.68968	0.0910883	0.999901	Cert1
ENSRNOG00000055530	6.30154	1.10027	0.651188	1.68963	0.0910979	0.999901	Panx2
ENSRNOG00000048738	54.7693	0.436764	0.258622	1.68881	0.0912558	0.999901	Hdac6
ENSRNOG00000020112	1.75966	-2.37763	1.40886	-1.68762	0.0914836	0.999901	AABR07036567.1
ENSRNOG00000020770	9.96384	-0.723736	0.4289	-1.68742	0.0915221	0.999901	Arl4d
ENSRNOG00000018384	8.61523	1.30944	0.776229	1.68692	0.0916188	0.999901	Adam12
ENSRNOG00000024159	2.29424	-4.4214	2.62385	-1.68508	0.0919736	0.999901	Fcer1g
ENSRNOG00000017149	25.6852	0.661328	0.392532	1.68478	0.0920319	0.999901	Fam131b
ENSRNOG00000007584	22.3957	-0.642039	0.381106	-1.68467	0.0920519	0.999901	Ehd4
ENSRNOG00000069879	14.1361	0.890108	0.528406	1.68451	0.0920824	0.999901	Unknown
ENSRNOG00000011669	11.3375	0.727678	0.432096	1.68406	0.0921692	0.999901	Gstcd
ENSRNOG00000013039	109.275	0.344115	0.204468	1.68297	0.0923802	0.999901	Add1
ENSRNOG00000038066	2.97148	2.15546	1.2809	1.68277	0.0924192	0.999901	Fam155b
ENSRNOG00000022229	9.91353	0.991431	0.5892	1.68267	0.0924383	0.999901	Sdad1
ENSRNOG00000008474	11.306	0.845221	0.502361	1.6825	0.0924726	0.999901	Acox3
ENSRNOG00000019529	71.3658	-0.446184	0.265219	-1.68232	0.0925065	0.999901	Btbd1
ENSRNOG00000071119	27.2186	0.797651	0.474197	1.68211	0.0925482	0.999901	Unknown
ENSRNOG00000004581	34.4912	0.632074	0.375797	1.68195	0.0925777	0.999901	Zdhhc9
ENSRNOG00000008287	6.30618	1.18499	0.704607	1.68178	0.0926118	0.999901	Nle1
ENSRNOG00000012368	3.97382	1.46613	0.872011	1.68133	0.0926994	0.999901	Dnajc17
ENSRNOG00000009799	46.7254	-0.445023	0.26472	-1.68111	0.0927419	0.999901	Dpagt1
ENSRNOG00000027628	41.4173	-0.454813	0.270552	-1.68106	0.0927516	0.999901	Elp5
ENSRNOG00000063978	3.86381	1.47788	0.879992	1.67943	0.0930683	0.999901	Unknown
ENSRNOG00000056243	28.6156	0.594774	0.354196	1.67922	0.0931083	0.999901	ST7
ENSRNOG00000015257	35.6432	0.487692	0.290691	1.6777	0.0934056	0.999901	Coro2b
ENSRNOG00000014504	15.4663	0.976978	0.582353	1.67764	0.0934174	0.999901	Il1r1
ENSRNOG00000011195	58.1849	-0.366498	0.218487	-1.67744	0.0934573	0.999901	Prkra
ENSRNOG00000019508	4.61931	1.6602	0.989951	1.67705	0.0935324	0.999901	Wars2
ENSRNOG00000008479	18.966	0.783514	0.467394	1.67635	0.0936704	0.999901	Slc8a1
ENSRNOG00000008090	7.80778	0.871345	0.519851	1.67614	0.0937101	0.999901	Txndc12
ENSRNOG00000061146	11.8592	-0.80765	0.481857	-1.67612	0.0937148	0.999901	Gar1
ENSRNOG00000000913	8.41163	0.850926	0.507762	1.67584	0.0937704	0.999901	Gusb
ENSRNOG00000014083	13.4516	0.962049	0.57414	1.67564	0.0938094	0.999901	Iqsec3
ENSRNOG00000051536	10.4452	-0.93798	0.559816	-1.67552	0.0938332	0.999901	Rfx4
ENSRNOG00000056374	5.23003	1.36607	0.815342	1.67545	0.0938452	0.999901	AC097784.1
ENSRNOG00000064999	10.8151	0.972816	0.581212	1.67377	0.0941757	0.999901	Ormdl1
ENSRNOG00000002135	12.4062	-0.908192	0.542641	-1.67365	0.0941991	0.999901	Sgcb
ENSRNOG00000053082	5.45977	3.29962	1.97192	1.67331	0.0942671	0.999901	AABR07029741.1
ENSRNOG00000022014	40.1749	0.421748	0.252162	1.67253	0.0944198	0.999901	Rab35
ENSRNOG00000031061	1.28116	-2.72899	1.63199	-1.67218	0.0944881	0.999901	Unknown
ENSRNOG00000060972	9.37401	-1.0732	0.642134	-1.6713	0.0946628	0.999901	Heca
ENSRNOG00000003224	26.1937	-0.466267	0.279163	-1.67023	0.0948736	0.999901	Nudt16l1
ENSRNOG00000018363	22.1941	0.686697	0.411183	1.67005	0.0949091	0.999901	Hectd3
ENSRNOG00000002970	1.16601	-2.96241	1.77441	-1.66952	0.0950145	0.999901	Zswim7
ENSRNOG00000032048	19.1445	0.638719	0.382646	1.66922	0.0950747	0.999901	Zfp462
ENSRNOG00000016622	10.4461	0.892306	0.534783	1.66854	0.0952093	0.999901	Ankra2
ENSRNOG00000049912	43.6747	-0.508992	0.305196	-1.66776	0.0953643	0.999901	Unknown
ENSRNOG00000013925	4.81833	-1.85342	1.11162	-1.66731	0.095452	0.999901	Nox4
ENSRNOG00000000314	35.9109	0.553041	0.331707	1.66726	0.0954634	0.999901	Sec63
ENSRNOG00000005795	24.8035	0.567401	0.340465	1.66655	0.0956045	0.999901	Aasdhppt
ENSRNOG00000011931	15.7092	0.770062	0.462283	1.66578	0.0957573	0.999901	Smarca2
ENSRNOG00000020839	7.07692	1.18371	0.710783	1.66537	0.0958397	0.999901	Lrfn3
ENSRNOG00000019490	9.95795	1.09498	0.657575	1.66518	0.0958771	0.999901	Slc20a2
ENSRNOG00000011245	6.81268	1.28818	0.773643	1.66508	0.095896	0.999901	Arhgap18
ENSRNOG00000015562	2.88958	-2.12432	1.27581	-1.66507	0.0958985	0.999901	Cdh17
ENSRNOG00000064176	7.60403	1.01172	0.607701	1.66484	0.0959447	0.999901	Unknown
ENSRNOG00000006617	5.6426	1.45699	0.875191	1.66477	0.0959582	0.999901	Cntnap2
ENSRNOG00000051564	14.5119	0.778684	0.467922	1.66413	0.096086	0.999901	Rap2a
ENSRNOG00000011677	38.0044	0.542488	0.326018	1.66398	0.0961165	0.999901	Slc39a10
ENSRNOG00000049908	22.8989	-0.627305	0.377101	-1.66349	0.0962139	0.999901	Unknown
ENSRNOG00000007084	3.73061	-2.13454	1.28332	-1.66329	0.0962534	0.999901	Marchf10
ENSRNOG00000004572	4.92309	-1.56712	0.942257	-1.66316	0.0962814	0.999901	Zfp472
ENSRNOG00000006355	19.7789	-0.675895	0.406663	-1.66205	0.0965019	0.999901	Akap8l
ENSRNOG00000055721	2.48117	-5.07937	3.05608	-1.66205	0.0965021	0.999901	Rnf128
ENSRNOG00000019103	6.46696	-1.16754	0.702674	-1.66157	0.0965987	0.999901	Cln3
ENSRNOG00000014970	2.06642	-2.63606	1.58761	-1.66039	0.0968357	0.999901	Kif17
ENSRNOG00000018452	8.85493	1.21014	0.729117	1.65974	0.0969676	0.999901	Unc13a
ENSRNOG00000068016	9.2199	-1.13062	0.681371	-1.65934	0.0970482	0.999901	Unknown
ENSRNOG00000001104	2.33754	1.90905	1.15068	1.65906	0.097104	0.999901	Foxk1
ENSRNOG00000012266	26.0194	0.57333	0.34559	1.65899	0.0971181	0.999901	Zcchc17
ENSRNOG00000015090	15.536	-0.668915	0.403341	-1.65844	0.0972294	0.999901	Nubp2
ENSRNOG00000046151	3.88401	-4.24527	2.56019	-1.65819	0.0972795	0.999901	Tubb1
ENSRNOG00000023541	19.3692	0.751275	0.453351	1.65716	0.0974874	0.999901	Ahctf1
ENSRNOG00000010034	27.392	0.563248	0.340017	1.65653	0.0976152	0.999901	Asah1
ENSRNOG00000001727	9.00466	0.905407	0.546695	1.65615	0.0976922	0.999901	Lsg1
ENSRNOG00000020298	4.60681	1.18508	0.715764	1.65568	0.0977863	0.999901	Bag3
ENSRNOG00000056487	15.0879	-0.836778	0.505735	-1.65458	0.0980099	0.999901	Oxr1
ENSRNOG00000020000	9.61816	-0.885025	0.534919	-1.6545	0.0980254	0.999901	Tmem219
ENSRNOG00000022921	4.34319	1.45603	0.880485	1.65367	0.0981942	0.999901	Dact2
ENSRNOG00000000299	3.3427	1.83927	1.11255	1.6532	0.098291	0.999901	Foxo3
ENSRNOG00000033110	4.78184	1.83528	1.11024	1.65304	0.0983222	0.999901	Svep1
ENSRNOG00000064721	50.5613	-0.465063	0.281356	-1.65293	0.0983449	0.999901	Rgmb
ENSRNOG00000001430	29.6788	-0.465662	0.281851	-1.65216	0.0985023	0.999901	Polr2j
ENSRNOG00000019222	53.5495	0.330066	0.199829	1.65174	0.0985876	0.999901	Tfdp1
ENSRNOG00000008351	6.52161	1.48104	0.897234	1.65067	0.0988065	0.999901	RGD1308117
ENSRNOG00000025624	5.55353	1.3071	0.792232	1.64989	0.0989648	0.999901	Arhgap20
ENSRNOG00000003853	50.1774	0.479589	0.290813	1.64913	0.0991205	0.999901	Scoc
ENSRNOG00000019012	3.4685	1.61733	0.980842	1.64892	0.0991644	0.999901	D2hgdh
ENSRNOG00000020374	4.88944	1.52527	0.925064	1.64882	0.0991835	0.999901	Pgap6
ENSRNOG00000002749	68.6826	-0.459492	0.278716	-1.64861	0.0992284	0.999901	Spag9
ENSRNOG00000016050	22.9052	0.700021	0.42478	1.64796	0.0993605	0.999901	Fgfr1
ENSRNOG00000016989	9.67516	0.87231	0.529394	1.64775	0.0994038	0.999901	Dolk
ENSRNOG00000058288	9.39757	0.955195	0.579802	1.64745	0.0994655	0.999901	Tcf19
ENSRNOG00000012136	34.726	0.473983	0.287736	1.64728	0.0994998	0.999901	Mrps30
ENSRNOG00000016146	6.03075	1.10322	0.669928	1.64678	0.0996039	0.999901	Unknown
ENSRNOG00000027468	12.5115	-0.860799	0.522853	-1.64635	0.0996916	0.999901	Slc6a15
ENSRNOG00000037295	8.87583	-0.833966	0.506848	-1.6454	0.0998881	0.999901	Poc1a
ENSRNOG00000019544	13.6043	-0.780621	0.474879	-1.64383	0.100211	0.999901	Zbtb2
ENSRNOG00000027317	29.7478	0.613875	0.37348	1.64366	0.100246	0.999901	Ylpm1
ENSRNOG00000029304	7.73868	1.03024	0.627008	1.6431	0.100362	0.999901	Aggf1
ENSRNOG00000023317	35.9029	-0.513848	0.312745	-1.64302	0.100378	0.999901	Colgalt1
ENSRNOG00000021663	8.40659	1.05614	0.643166	1.6421	0.100569	0.999901	Vxn
ENSRNOG00000061543	65.0478	0.432016	0.263209	1.64135	0.100726	0.999901	Ap2b1
ENSRNOG00000006285	27.0493	0.470135	0.28644	1.6413	0.100735	0.999901	Tlk2
ENSRNOG00000062542	3.92416	1.35147	0.823439	1.64125	0.100746	0.999901	Unknown
ENSRNOG00000031129	71.196	0.474114	0.288916	1.64101	0.100795	0.999901	Carm1
ENSRNOG00000060694	8.7339	0.990073	0.603391	1.64085	0.100829	0.999901	Adam17
ENSRNOG00000043053	17.8523	-0.629853	0.383926	-1.64056	0.10089	0.999901	Zfp639
ENSRNOG00000026982	2.76207	-1.7794	1.08468	-1.64048	0.100905	0.999901	Unknown
ENSRNOG00000061424	18.0822	0.591739	0.360742	1.64034	0.100935	0.999901	Map3k3
ENSRNOG00000060931	9.97757	-0.948969	0.579179	-1.63847	0.101323	0.999901	Rspry1
ENSRNOG00000010533	18.1559	0.712971	0.435539	1.63699	0.101633	0.999901	Arfip1
ENSRNOG00000005758	5.15388	1.44693	0.883976	1.63685	0.101662	0.999901	Btbd11
ENSRNOG00000014186	2.09674	2.13587	1.30527	1.63635	0.101767	0.999901	Zswim9
ENSRNOG00000012055	16.1748	0.641797	0.392266	1.63612	0.101813	0.999901	Man2a2
ENSRNOG00000000421	14.3142	-0.871977	0.533049	-1.63583	0.101875	0.999901	Skiv2l
ENSRNOG00000016491	9.59677	-0.908184	0.555194	-1.6358	0.101882	0.999901	Fam110d
ENSRNOG00000014984	31.7822	-0.527947	0.322746	-1.6358	0.101882	0.999901	Dmwd
ENSRNOG00000016105	17.7304	-0.673115	0.411663	-1.63511	0.102025	0.999901	Xrcc5
ENSRNOG00000021966	4.68674	-1.57957	0.96606	-1.63507	0.102035	0.999901	Il17rd
ENSRNOG00000063592	1.44156	-2.9025	1.77548	-1.63477	0.102098	0.999901	Lyve1
ENSRNOG00000023591	21.1147	0.658893	0.403103	1.63455	0.102143	0.999901	Ppp2r3c
ENSRNOG00000031333	11.0995	-1.19214	0.729604	-1.63396	0.102267	0.999901	AY172581.10
ENSRNOG00000064975	6.24909	-1.22099	0.747431	-1.63358	0.102347	0.999901	Fam177a1
ENSRNOG00000008546	30.2629	-0.529027	0.324007	-1.63276	0.102519	0.999901	Mrpl35
ENSRNOG00000049689	15.4748	0.799178	0.489554	1.63246	0.102582	0.999901	Smim18
ENSRNOG00000007271	4.75782	-1.48145	0.907537	-1.63239	0.102598	0.999901	Map3k9
ENSRNOG00000006870	55.4364	-0.420246	0.257587	-1.63147	0.102791	0.999901	Mtdh
ENSRNOG00000011153	6.35742	1.31138	0.803926	1.63122	0.102843	0.999901	Il17ra
ENSRNOG00000008613	74.8736	-0.398462	0.24428	-1.63117	0.102855	0.999901	Gatad1
ENSRNOG00000023587	2.17604	2.25998	1.38555	1.6311	0.102868	0.999901	Dhtkd1
ENSRNOG00000050578	97.1175	0.280249	0.171823	1.63103	0.102884	0.999901	Rheb
ENSRNOG00000004510	87.7565	-0.355671	0.218094	-1.63082	0.102929	0.999901	Slc35b1
ENSRNOG00000009965	4.26805	-1.31245	0.805074	-1.63023	0.103054	0.999901	Pih1d2
ENSRNOG00000008939	11.4035	1.14592	0.702955	1.63014	0.103071	0.999901	Nxph1
ENSRNOG00000021010	18.9189	-0.62313	0.382445	-1.62933	0.103243	0.999901	Arl2
ENSRNOG00000062400	11.0232	0.928732	0.570055	1.6292	0.103272	0.999901	Nsrp1
ENSRNOG00000010358	18.4122	0.846484	0.519636	1.62899	0.103314	0.999901	Sh3rf1
ENSRNOG00000001098	35.9802	-0.426444	0.261847	-1.6286	0.103398	0.999901	Pds5b
ENSRNOG00000047783	15.1703	0.819703	0.50332	1.62859	0.103399	0.999901	Tmem200a
ENSRNOG00000049121	25.3308	-0.554145	0.340267	-1.62856	0.103407	0.999901	Bysl
ENSRNOG00000054689	84.2174	-0.41908	0.257391	-1.62818	0.103487	0.999901	Cox7b
ENSRNOG00000017092	2.59215	2.00298	1.23049	1.62779	0.103569	0.999901	Zfp169
ENSRNOG00000017127	109.322	-0.322282	0.198051	-1.62727	0.10368	0.999901	Rpl28
ENSRNOG00000001992	59.5342	-0.391857	0.240893	-1.62669	0.103803	0.999901	Atp6v1a
ENSRNOG00000010421	5.83961	1.14196	0.702079	1.62654	0.103835	0.999901	Wdr91
ENSRNOG00000052256	24.6532	0.631885	0.388511	1.62643	0.103858	0.999901	Dact3
ENSRNOG00000001170	304.3	-0.283006	0.174008	-1.6264	0.103865	0.999901	Cox6a1
ENSRNOG00000049633	13.0505	-0.737335	0.453934	-1.62432	0.104307	0.999901	Flvcr1
ENSRNOG00000001715	1.51539	2.17408	1.33904	1.62362	0.104458	0.999901	Ece2
ENSRNOG00000048462	2.59342	1.9998	1.23178	1.62351	0.104481	0.999901	AABR07066529.1
ENSRNOG00000008738	74.1796	0.361465	0.222782	1.62251	0.104695	0.999901	Tp53i11
ENSRNOG00000005882	30.9442	0.50933	0.313922	1.62247	0.104702	0.999901	Tle1
ENSRNOG00000006895	21.348	0.679735	0.418973	1.62238	0.104721	0.999901	Vps53
ENSRNOG00000008425	10.5948	1.05274	0.649013	1.62206	0.104791	0.999901	Nav1
ENSRNOG00000020155	64.048	0.370277	0.228287	1.62198	0.104808	0.999901	Mapk8
ENSRNOG00000045683	28.4178	0.631477	0.389442	1.62149	0.104913	0.999901	Mfap4
ENSRNOG00000011526	3.62416	1.36387	0.84122	1.62131	0.104952	0.999901	Pcsk6
ENSRNOG00000033372	34.956	-0.571459	0.352613	-1.62064	0.105094	0.999901	Klhl24
ENSRNOG00000028047	3.70593	1.34585	0.830467	1.6206	0.105104	0.999901	Mecr
ENSRNOG00000024641	13.3331	1.00271	0.618747	1.62055	0.105114	0.999901	Nyap1
ENSRNOG00000015932	19.8646	0.720605	0.444832	1.61995	0.105243	0.999901	Plgrkt
ENSRNOG00000063187	61.4357	-0.353326	0.21814	-1.61972	0.105293	0.999901	Micos10
ENSRNOG00000023870	1.42097	-3.39627	2.0975	-1.6192	0.105404	0.999901	Sh2d7
ENSRNOG00000003762	18.1183	0.871433	0.538224	1.61909	0.105428	0.999901	Smarca1
ENSRNOG00000014872	15.1751	0.935258	0.577895	1.61839	0.105579	0.999901	Sec24d
ENSRNOG00000010538	22.2666	-0.712754	0.440444	-1.61826	0.105606	0.999901	Commd7
ENSRNOG00000032941	10.0341	1.05926	0.654589	1.61821	0.105617	0.999901	Mab21l1
ENSRNOG00000024144	38.9158	0.362975	0.224542	1.61651	0.105983	0.999901	Cdipt
ENSRNOG00000054294	6.63132	-1.08829	0.673351	-1.61623	0.106044	0.999901	Rprd2
ENSRNOG00000011511	20.9091	0.614295	0.38025	1.6155	0.106201	0.999901	Stk24
ENSRNOG00000054560	24.1352	-0.593666	0.36751	-1.61537	0.10623	0.999901	Sh2d3c
ENSRNOG00000008271	19.8455	0.640467	0.396503	1.61529	0.106248	0.999901	Fam91a1
ENSRNOG00000007678	6.94046	1.02309	0.633448	1.61511	0.106287	0.999901	Zfp263
ENSRNOG00000002512	7.55304	0.964919	0.597512	1.6149	0.106333	0.999901	Gpatch2
ENSRNOG00000002789	8.53102	-1.08269	0.670463	-1.61484	0.106345	0.999901	AABR07039648.1
ENSRNOG00000016034	46.4321	-0.582635	0.360924	-1.61429	0.106466	0.999901	Cnot9
ENSRNOG00000047761	5.10731	1.09564	0.678856	1.61395	0.106539	0.999901	Zfp326
ENSRNOG00000064539	20.5053	0.747522	0.463332	1.61336	0.106666	0.999901	Unknown
ENSRNOG00000014163	6.22783	-1.11035	0.688356	-1.61304	0.106735	0.999901	Zfp536
ENSRNOG00000005920	9.52943	-0.832302	0.516056	-1.61281	0.106785	0.999901	AABR07054266.1
ENSRNOG00000021096	4.77006	-1.58445	0.982545	-1.6126	0.106831	0.999901	Tmem143
ENSRNOG00000004208	12.723	0.989495	0.613771	1.61216	0.106928	0.999901	Crim1
ENSRNOG00000009893	26.9656	-0.573424	0.355722	-1.612	0.106962	0.999901	Uxt
ENSRNOG00000005987	3.94819	1.36785	0.848775	1.61156	0.107058	0.999901	Suox
ENSRNOG00000007964	2.39314	-2.08099	1.29158	-1.61119	0.107138	0.999901	Tp53inp1
ENSRNOG00000013253	30.6714	0.520852	0.323344	1.61083	0.107217	0.999901	Armc1
ENSRNOG00000004287	11.9437	0.940974	0.584522	1.60982	0.107438	0.999901	Wdr83
ENSRNOG00000023197	13.162	0.821195	0.51025	1.6094	0.10753	0.999901	Zfp608
ENSRNOG00000011116	6.06069	1.09566	0.681138	1.60857	0.10771	0.999901	Snx25
ENSRNOG00000031947	46.7331	-0.472773	0.293913	-1.60855	0.107716	0.999901	AABR07071986.1
ENSRNOG00000016578	12.5468	0.857566	0.533293	1.60806	0.107822	0.999901	Mtpap
ENSRNOG00000017116	28.5818	0.614186	0.382023	1.60772	0.107897	0.999901	Zfp532
ENSRNOG00000001492	18.813	-0.650962	0.404924	-1.60762	0.107919	0.999901	Slc8a2
ENSRNOG00000001559	47.8845	-0.493861	0.307243	-1.60739	0.107968	0.999901	Mtx2
ENSRNOG00000065184	8.69919	1.09677	0.682396	1.60723	0.108003	0.999901	Unknown
ENSRNOG00000017925	24.788	0.574309	0.357332	1.60721	0.108008	0.999901	Gapvd1
ENSRNOG00000007648	152.632	-0.268336	0.166999	-1.60682	0.108095	0.999901	Rab11b
ENSRNOG00000016507	7.04942	1.07793	0.670987	1.60649	0.108167	0.999901	Snrpg
ENSRNOG00000021026	13.9846	-0.842868	0.524716	-1.60633	0.108201	0.999901	Zfp687
ENSRNOG00000014584	32.8094	0.54657	0.34027	1.60628	0.108212	0.999901	Odf2
ENSRNOG00000068415	2.08186	-2.581	1.60747	-1.60563	0.108356	0.999901	Lrrc15
ENSRNOG00000015576	47.9397	0.382198	0.238066	1.60543	0.1084	0.999901	Hsdl1
ENSRNOG00000062709	2.10144	1.65366	1.03037	1.60492	0.108511	0.999901	Unknown
ENSRNOG00000002353	17.5091	0.644307	0.401545	1.60457	0.108589	0.999901	Rab3gap2
ENSRNOG00000004049	4.38879	1.55537	0.969802	1.6038	0.108758	0.999901	Baiap2
ENSRNOG00000006103	5.38096	1.08003	0.673499	1.60361	0.108799	0.999901	Tbc1d31
ENSRNOG00000039415	6.23369	1.09721	0.684616	1.60266	0.109009	0.999901	Fchsd1
ENSRNOG00000018818	78.4702	0.395882	0.247024	1.60261	0.109022	0.999901	Txnl1
ENSRNOG00000066117	381.833	-0.263902	0.164724	-1.60209	0.109136	0.999901	Unknown
ENSRNOG00000009155	53.0616	-0.417979	0.261005	-1.60142	0.109283	0.999901	Ndufs3
ENSRNOG00000067803	1.81667	2.32061	1.44957	1.6009	0.1094	0.999901	Acaa1b
ENSRNOG00000020272	4.97925	1.35427	0.846333	1.60017	0.109561	0.999901	Elapor1
ENSRNOG00000065853	33.8859	0.54061	0.337904	1.59989	0.109623	0.999901	Unknown
ENSRNOG00000001494	60.5329	0.334213	0.208991	1.59917	0.109782	0.999901	Napa
ENSRNOG00000043436	40.681	-0.437134	0.273362	-1.5991	0.109798	0.999901	Micu1
ENSRNOG00000016541	178.208	0.309015	0.193331	1.59838	0.109959	0.999901	Enc1
ENSRNOG00000007390	8.75441	-0.846439	0.529607	-1.59824	0.10999	0.999901	Nfkbia
ENSRNOG00000020197	22.0039	0.520724	0.325926	1.59768	0.110115	0.999901	Cd248
ENSRNOG00000069492	14.9153	0.735304	0.460321	1.59737	0.110182	0.999901	Cbr2
ENSRNOG00000067753	5.88169	-0.965312	0.604321	-1.59735	0.110188	0.999901	Unknown
ENSRNOG00000005076	5.31096	1.28623	0.806068	1.59569	0.110558	0.999901	Bcorl1
ENSRNOG00000010332	40.6937	-0.511866	0.320809	-1.59555	0.110589	0.999901	Nipsnap3b
ENSRNOG00000012923	6.78903	0.928451	0.582038	1.59517	0.110673	0.999901	Rprd1b
ENSRNOG00000023233	4.79541	-1.40384	0.880101	-1.59509	0.110692	0.999901	Unknown
ENSRNOG00000056643	3.57926	1.47575	0.925464	1.59461	0.1108	0.999901	Cdh8
ENSRNOG00000001253	104.913	-0.319295	0.200266	-1.59436	0.110855	0.999901	Eif3b
ENSRNOG00000020027	49.0293	0.458669	0.287875	1.59329	0.111095	0.999901	Arhgef2
ENSRNOG00000004831	8.27366	0.930472	0.584185	1.59277	0.111212	0.999901	Arid2
ENSRNOG00000049695	8.26345	-1.22316	0.768043	-1.59257	0.111257	0.999901	Myh4
ENSRNOG00000012760	67.163	0.276821	0.173825	1.59253	0.111266	0.999901	Chtop
ENSRNOG00000021890	44.2725	-0.487866	0.306529	-1.59158	0.111478	0.999901	Nob1
ENSRNOG00000005708	16.8704	-0.643171	0.404108	-1.59158	0.111478	0.999901	Mmp16
ENSRNOG00000003003	20.7707	0.700141	0.439995	1.59125	0.111553	0.999901	Tbc1d19
ENSRNOG00000021273	17.3673	0.547878	0.344331	1.59114	0.111579	0.999901	Crls1
ENSRNOG00000065033	12.029	-0.844424	0.531164	-1.58976	0.111889	0.999901	Unknown
ENSRNOG00000007333	10.027	-0.912242	0.573826	-1.58975	0.11189	0.999901	Wdr20
ENSRNOG00000014714	2.58031	2.09828	1.32009	1.58949	0.111949	0.999901	Trpv6
ENSRNOG00000016327	3.687	-1.28955	0.811412	-1.58927	0.111999	0.999901	Mcee
ENSRNOG00000018168	11.9456	-0.711336	0.447659	-1.58901	0.112058	0.999901	Klc4
ENSRNOG00000002055	16.2089	0.826748	0.520392	1.5887	0.112128	0.999901	Noa1
ENSRNOG00000065391	8.06397	0.860584	0.541701	1.58867	0.112135	0.999901	Unknown
ENSRNOG00000064009	45.5142	0.502266	0.316165	1.58862	0.112146	0.999901	Zfp664
ENSRNOG00000067296	3.2212	1.81961	1.14579	1.58809	0.112267	0.999901	Unknown
ENSRNOG00000033748	6.06331	1.0001	0.629806	1.58795	0.112299	0.999901	AABR07060610.1
ENSRNOG00000001350	28.6835	0.494095	0.311183	1.5878	0.112332	0.999901	Naa25
ENSRNOG00000004688	116.308	0.379355	0.239208	1.58588	0.112767	0.999901	Rbfox2
ENSRNOG00000024562	4.58979	1.38065	0.87066	1.58575	0.112796	0.999901	Tgfbrap1
ENSRNOG00000010552	19.7595	0.634599	0.400236	1.58556	0.112838	0.999901	Lamtor3
ENSRNOG00000064401	1.68568	2.46556	1.55511	1.58546	0.112862	0.999901	Unknown
ENSRNOG00000017156	1.88228	2.33567	1.47338	1.58525	0.11291	0.999901	Ankle1
ENSRNOG00000017628	495.656	0.208543	0.131602	1.58465	0.113045	0.999901	Tagln
ENSRNOG00000000262	29.4093	-0.569226	0.359433	-1.58368	0.113267	0.999901	Zfp821
ENSRNOG00000014644	37.8512	0.587637	0.371122	1.58341	0.113329	0.999901	Zic1
ENSRNOG00000007018	2.84677	2.04064	1.28883	1.58334	0.113345	0.999901	Mapkbp1
ENSRNOG00000001241	12.1785	-1.00774	0.636504	-1.58325	0.113364	0.999901	Iqce
ENSRNOG00000020202	10.2607	-0.821688	0.519232	-1.58251	0.113534	0.999901	Asrgl1
ENSRNOG00000042068	4.80625	-1.32439	0.837084	-1.58214	0.113617	0.999901	Otud7b
ENSRNOG00000000407	12.5689	0.842269	0.532412	1.58199	0.113652	0.999901	Dcbld1
ENSRNOG00000015409	68.5321	0.433706	0.274226	1.58157	0.113748	0.999901	Usp5
ENSRNOG00000009040	16.7314	0.677063	0.428179	1.58126	0.113818	0.999901	Gas2l1
ENSRNOG00000019199	1.59454	-2.69157	1.70218	-1.58124	0.113822	0.999901	Cracr2b
ENSRNOG00000021338	46.0499	-0.563435	0.356349	-1.58113	0.113848	0.999901	Tmem132a
ENSRNOG00000022202	19.0059	0.790445	0.500216	1.58021	0.114059	0.999901	Trappc8
ENSRNOG00000008278	12.2462	0.785479	0.49723	1.57971	0.114173	0.999901	Nfrkb
ENSRNOG00000021866	24.2864	-0.571804	0.361999	-1.57957	0.114204	0.999901	Bola3
ENSRNOG00000018723	28.1858	0.5604	0.354792	1.57952	0.114218	0.999901	Cops7b
ENSRNOG00000011435	5.54829	1.02582	0.649664	1.579	0.114336	0.999901	Osbpl10
ENSRNOG00000020541	9.45216	0.908837	0.575607	1.57892	0.114354	0.999901	Nprl3
ENSRNOG00000004281	4.18474	-1.53871	0.974663	-1.57871	0.114404	0.999901	Cobl
ENSRNOG00000009564	1.82753	4.87883	3.09224	1.57777	0.114619	0.999901	Prr15
ENSRNOG00000007951	5.56225	1.2845	0.814307	1.57742	0.114699	0.999901	Galnt14
ENSRNOG00000015383	3.83877	1.72737	1.09507	1.57741	0.114701	0.999901	Asxl3
ENSRNOG00000006827	10.2563	-0.993884	0.630083	-1.57739	0.114707	0.999901	Tmem198b
ENSRNOG00000067606	5.20274	-1.07965	0.684662	-1.57691	0.114816	0.999901	Unknown
ENSRNOG00000022778	41.5975	0.620534	0.393588	1.57661	0.114886	0.999901	Pphln1
ENSRNOG00000039544	3.62991	-1.51588	0.961558	-1.57649	0.114913	0.999901	Kcnd1
ENSRNOG00000008218	63.4904	-0.327898	0.208019	-1.57629	0.11496	0.999901	Atp6v0e2
ENSRNOG00000016538	3.30949	1.57764	1.001	1.57606	0.115011	0.999901	Itga8
ENSRNOG00000016640	43.9528	0.442629	0.280883	1.57585	0.115061	0.999901	Dner
ENSRNOG00000021213	44.935	0.445528	0.28276	1.57564	0.115108	0.999901	Lix1l
ENSRNOG00000045860	53.3305	-0.4127	0.262054	-1.57486	0.115288	0.999901	U2af1
ENSRNOG00000028441	5.25672	-1.2472	0.792026	-1.57469	0.115328	0.999901	Zfp280b
ENSRNOG00000054157	12.5304	-0.850209	0.540189	-1.57391	0.115508	0.999901	Nadk2
ENSRNOG00000005659	19.0739	0.663162	0.421457	1.5735	0.115604	0.999901	Aurkb
ENSRNOG00000021269	22.6092	0.683577	0.434487	1.5733	0.115651	0.999901	Chgb
ENSRNOG00000006139	19.5657	0.686114	0.436344	1.57242	0.115854	0.999901	Stx18
ENSRNOG00000020005	70.5013	-0.350438	0.222898	-1.57219	0.115907	0.999901	Map2k2
ENSRNOG00000054118	81.3145	-0.32912	0.209378	-1.57189	0.115976	0.999901	Tpgs2
ENSRNOG00000017291	11.8445	-0.806555	0.513138	-1.57181	0.115994	0.999901	Sord
ENSRNOG00000023896	57.5956	-0.366499	0.23327	-1.57113	0.116151	0.999901	Dusp6
ENSRNOG00000005227	5.55429	-1.25377	0.798061	-1.57102	0.116177	0.999901	Tfap4
ENSRNOG00000062231	9.09635	-1.12772	0.718022	-1.57059	0.116278	0.999901	FAM120C
ENSRNOG00000010303	40.8418	0.344294	0.219291	1.57004	0.116407	0.999901	Trim32
ENSRNOG00000013260	2.4913	1.90921	1.21607	1.56998	0.116419	0.999901	Calr3
ENSRNOG00000009687	12.862	0.759181	0.483679	1.5696	0.116509	0.999901	Ccdc120
ENSRNOG00000023760	5.21331	-1.20229	0.766008	-1.56956	0.116519	0.999901	Plekhm3
ENSRNOG00000001114	22.8429	-0.565616	0.360478	-1.56907	0.116631	0.999901	Wipi2
ENSRNOG00000018909	23.6688	-0.448246	0.28591	-1.56779	0.116931	0.999901	Arv1
ENSRNOG00000069956	14.7139	0.637544	0.406675	1.5677	0.116951	0.999901	Unknown
ENSRNOG00000017839	20.6596	0.620627	0.39596	1.5674	0.117022	0.999901	Ercc1
ENSRNOG00000011739	11.6446	0.941951	0.601136	1.56695	0.117126	0.999901	Dennd4a
ENSRNOG00000040166	2.1403	2.09854	1.34005	1.56602	0.117343	0.999901	Ankrd34b
ENSRNOG00000024867	9.34517	-0.981844	0.627213	-1.56541	0.117487	0.999901	Eme2
ENSRNOG00000000042	8.18467	1.04044	0.664997	1.56458	0.11768	0.999901	Xpr1
ENSRNOG00000001185	59.4538	-0.434484	0.277782	-1.56412	0.11779	0.999901	RGD1311899
ENSRNOG00000004026	44.8279	0.519262	0.33202	1.56395	0.11783	0.999901	Atp2b1
ENSRNOG00000023473	41.0982	0.476518	0.304779	1.56348	0.117939	0.999901	Rnf122
ENSRNOG00000004873	2.98951	1.73111	1.10751	1.56306	0.118039	0.999901	Prkch
ENSRNOG00000017502	33.2525	0.512086	0.327675	1.56279	0.118103	0.999901	Sike1
ENSRNOG00000014000	40.4841	0.352728	0.225738	1.56256	0.118157	0.999901	Kif2a
ENSRNOG00000010957	6.38518	0.928583	0.594295	1.5625	0.118171	0.999901	Braf
ENSRNOG00000025459	60.0677	0.431369	0.276186	1.56188	0.118317	0.999901	Mars1
ENSRNOG00000001766	70.2342	0.404311	0.258873	1.56181	0.118333	0.999901	Tfrc
ENSRNOG00000023668	30.8556	-0.512251	0.328109	-1.56122	0.118472	0.999901	Scyl1
ENSRNOG00000019009	2.76919	-1.70938	1.09496	-1.56113	0.118492	0.999901	Arrdc2
ENSRNOG00000030170	5.53196	-1.31072	0.839858	-1.56065	0.118606	0.999901	Krt10
ENSRNOG00000037793	30.5421	0.494372	0.31681	1.56047	0.118649	0.999901	Cdk5r2
ENSRNOG00000069507	18.3644	0.577871	0.370625	1.55918	0.118954	0.999901	Prr5
ENSRNOG00000009499	6.84997	-0.900759	0.578101	-1.55813	0.119201	0.999901	Hinfp
ENSRNOG00000017495	81.792	0.349084	0.224056	1.55802	0.119228	0.999901	Klhdc3
ENSRNOG00000004650	20.2695	0.665161	0.427009	1.55772	0.119299	0.999901	Begain
ENSRNOG00000053859	34.796	0.546471	0.350836	1.55763	0.119321	0.999901	Ranbp6
ENSRNOG00000012866	4.15734	-1.83213	1.17649	-1.55728	0.119403	0.999901	Nek8
ENSRNOG00000002149	12.8465	0.755194	0.485164	1.55657	0.119572	0.999901	Nkx6-1
ENSRNOG00000018184	431.878	0.190069	0.122114	1.55648	0.119594	0.999901	Tpm1
ENSRNOG00000020668	38.5007	0.520957	0.334829	1.55589	0.119734	0.999901	Cpsf7
ENSRNOG00000005203	24.4271	-0.470911	0.30275	-1.55544	0.11984	0.999901	Sec61g
ENSRNOG00000020989	28.1778	0.616971	0.396654	1.55544	0.119841	0.999901	Tm7sf2
ENSRNOG00000014686	10.3731	0.765956	0.492536	1.55513	0.119916	0.999901	Kcnd3
ENSRNOG00000010777	20.3138	-0.705635	0.453838	-1.55482	0.11999	0.999901	Tox
ENSRNOG00000068342	11.4562	-0.739826	0.475837	-1.55479	0.119997	0.999901	Coa4
ENSRNOG00000062590	22.4984	0.618821	0.398104	1.55442	0.120084	0.999901	Unknown
ENSRNOG00000007446	8.69156	-0.982091	0.632451	-1.55283	0.120463	0.999901	Apip
ENSRNOG00000008728	19.7776	0.64557	0.415756	1.55276	0.12048	0.999901	Unc79
ENSRNOG00000017456	6.88962	1.10516	0.711755	1.55273	0.120488	0.999901	Vstm2b
ENSRNOG00000019497	93.6791	-0.293076	0.188758	-1.55266	0.120505	0.999901	Mrpl17
ENSRNOG00000007012	3.04823	-3.23407	2.08332	-1.55237	0.120574	0.999901	Ly75
ENSRNOG00000010838	35.1192	0.469165	0.302273	1.55212	0.120634	0.999901	Araf
ENSRNOG00000029341	1.51801	-2.12669	1.37039	-1.55188	0.120691	0.999901	AABR07036375.1
ENSRNOG00000004373	36.1114	0.396477	0.255503	1.55175	0.120722	0.999901	Ddx39a
ENSRNOG00000050547	5.87735	1.08544	0.699693	1.5513	0.120829	0.999901	Syngr2
ENSRNOG00000007006	8.01621	0.957517	0.617387	1.55092	0.120921	0.999901	Slc3a1
ENSRNOG00000065998	4.58265	1.19208	0.768662	1.55085	0.120937	0.999901	Unknown
ENSRNOG00000002032	14.4286	0.637042	0.410773	1.55084	0.120941	0.999901	Ifngr2
ENSRNOG00000018553	6.83193	-1.23003	0.793375	-1.55038	0.121051	0.999901	Pitpnm1
ENSRNOG00000001284	14.6415	-0.660942	0.426358	-1.55021	0.121092	0.999901	Uncx
ENSRNOG00000004050	5.58186	-1.10971	0.715848	-1.5502	0.121094	0.999901	Snrk
ENSRNOG00000011199	92.5314	0.253639	0.163641	1.54997	0.121148	0.999901	Parp6
ENSRNOG00000034246	454.559	-0.225361	0.145426	-1.54966	0.121223	0.999901	Rps27a-ps1
ENSRNOG00000027833	3.40011	-1.50982	0.97435	-1.54956	0.121246	0.999901	Fnip2
ENSRNOG00000018778	58.23	0.385186	0.248578	1.54956	0.121248	0.999901	Cadm1
ENSRNOG00000014961	33.685	0.474742	0.306409	1.54937	0.121292	0.999901	Pdpn
ENSRNOG00000003649	9.01154	0.941779	0.607872	1.54931	0.121308	0.999901	Qsox1
ENSRNOG00000003681	3.56757	-2.01935	1.30346	-1.54923	0.121327	0.999901	Lct
ENSRNOG00000055340	32.9815	0.638706	0.412302	1.54912	0.121353	0.999901	Ski
ENSRNOG00000071176	26.1154	-0.526051	0.339675	-1.54869	0.121457	0.999901	Ndufa1
ENSRNOG00000032715	5.39983	-0.988408	0.638394	-1.54827	0.121556	0.999901	AABR07010705.1
ENSRNOG00000020025	10.1808	-0.73652	0.475772	-1.54805	0.121609	0.999901	Slc29a2
ENSRNOG00000003463	4.94242	1.17485	0.759092	1.5477	0.121693	0.999901	Srebf1
ENSRNOG00000065097	10.3452	-1.08979	0.704149	-1.54768	0.1217	0.999901	Unknown
ENSRNOG00000016630	45.0907	0.862655	0.557679	1.54687	0.121895	0.999901	Tln1
ENSRNOG00000010718	7.57198	0.902409	0.583916	1.54544	0.122239	0.999901	Gpr153
ENSRNOG00000026857	6.34385	1.2314	0.796872	1.5453	0.122275	0.999901	Kif7
ENSRNOG00000003870	3.00522	-1.59884	1.0347	-1.54523	0.122292	0.999901	C1qtnf2
ENSRNOG00000023480	79.1064	-0.337813	0.218674	-1.54483	0.122388	0.999901	Nabp2
ENSRNOG00000000891	2.06976	2.16764	1.40321	1.54477	0.122402	0.999901	Zfp958l1
ENSRNOG00000005958	32.9209	0.518862	0.335936	1.54453	0.12246	0.999901	Rrbp1
ENSRNOG00000069694	1.84082	-2.46823	1.59811	-1.54446	0.122476	0.999901	Unknown
ENSRNOG00000028624	3.83266	1.50506	0.974501	1.54444	0.122481	0.999901	Kif26b
ENSRNOG00000018903	24.0972	0.603167	0.390639	1.54405	0.122576	0.999901	Pik3r1
ENSRNOG00000018599	31.8679	-0.515544	0.33393	-1.54387	0.12262	0.999901	Gga2
ENSRNOG00000026962	21.3453	0.699999	0.453661	1.543	0.122831	0.999901	Osbpl8
ENSRNOG00000033343	6.82561	-1.3825	0.896015	-1.54294	0.122844	0.999901	Prss36
ENSRNOG00000004198	3.49411	-1.834	1.18873	-1.54283	0.122872	0.999901	Stxbp6
ENSRNOG00000031397	11.9382	0.848605	0.550333	1.54199	0.123077	0.999901	Stk32b
ENSRNOG00000014453	45.4471	0.43541	0.282417	1.54173	0.12314	0.999901	Anxa5
ENSRNOG00000002369	4.15204	1.1972	0.776624	1.54155	0.123183	0.999901	Rgs8
ENSRNOG00000005099	4.40535	1.16798	0.757808	1.54127	0.123252	0.999901	Top3a
ENSRNOG00000019254	7.09114	-0.840347	0.545425	-1.54072	0.123385	0.999901	Dyrk1b
ENSRNOG00000063308	13.0568	0.714605	0.463868	1.54054	0.123429	0.999901	Prkrip1
ENSRNOG00000001256	32.8557	0.613074	0.398129	1.53989	0.123588	0.999901	Atxn2
ENSRNOG00000010350	44.1004	0.423729	0.275291	1.5392	0.123754	0.999901	Rcan2
ENSRNOG00000013069	5.41346	-1.14622	0.744724	-1.53912	0.123775	0.999901	Sapcd2
ENSRNOG00000030515	29.6854	0.569768	0.370309	1.53863	0.123895	0.999901	Nfasc
ENSRNOG00000004181	3.68051	1.47704	0.9602	1.53826	0.123984	0.999901	Sdccag8
ENSRNOG00000066953	34.3557	-0.497187	0.323231	-1.53818	0.124005	0.999901	Unknown
ENSRNOG00000012616	42.7254	-0.492241	0.320037	-1.53808	0.12403	0.999901	Ppt1
ENSRNOG00000008283	21.8895	0.619341	0.40281	1.53755	0.124159	0.999901	B4galt5
ENSRNOG00000020683	103.301	0.314473	0.204566	1.53727	0.124228	0.999901	Hnrnpul1
ENSRNOG00000011623	14.3988	-0.7832	0.509484	-1.53724	0.124234	0.999901	Rab3c
ENSRNOG00000067183	1.7635	-2.6763	1.74134	-1.53692	0.124312	0.999901	Unknown
ENSRNOG00000019670	17.059	-0.67228	0.437424	-1.53691	0.124316	0.999901	Wdr3
ENSRNOG00000003203	10.8459	-0.688496	0.448095	-1.53649	0.124417	0.999901	Hexim1
ENSRNOG00000002750	3.54235	-1.77003	1.15224	-1.53617	0.124498	0.999901	Rc3h1
ENSRNOG00000017904	38.2214	-0.362538	0.236009	-1.53612	0.124508	0.999901	Nol7
ENSRNOG00000008978	5.65974	1.14414	0.744976	1.5358	0.124587	0.999901	Trmt12
ENSRNOG00000016149	3.36899	-1.74299	1.13498	-1.5357	0.124612	0.999901	Hoxc10
ENSRNOG00000013013	21.0532	0.729056	0.474764	1.53562	0.124632	0.999901	Tle3
ENSRNOG00000069961	6.89037	-0.89531	0.583176	-1.53523	0.124727	0.999901	Unknown
ENSRNOG00000070783	2.05448	2.23497	1.45595	1.53506	0.12477	0.999901	Unknown
ENSRNOG00000056458	1.85145	2.02034	1.31615	1.53503	0.124776	0.999901	Cep290
ENSRNOG00000020673	4.85538	1.35489	0.883267	1.53395	0.125042	0.999901	Pbxip1
ENSRNOG00000024420	2.81152	-1.68009	1.09536	-1.53383	0.125071	0.999901	Eme1
ENSRNOG00000009015	39.8093	0.464025	0.30256	1.53366	0.125113	0.999901	Nfx1
ENSRNOG00000011747	10.4558	-0.82504	0.538265	-1.53278	0.125331	0.999901	Tmem205
ENSRNOG00000032700	9.27356	0.919377	0.599931	1.53247	0.125406	0.999901	Zbtb34
ENSRNOG00000051204	17.7174	-0.629925	0.411153	-1.5321	0.125499	0.999901	Dop1b
ENSRNOG00000004210	12.4281	0.897922	0.586141	1.53192	0.125541	0.999901	Osr1
ENSRNOG00000037380	8.90295	-0.752234	0.491248	-1.53127	0.125702	0.999901	AC136661.1
ENSRNOG00000047158	1.55915	-2.57268	1.68014	-1.53124	0.125711	0.999901	Selenbp1
ENSRNOG00000014505	2.312	1.63919	1.07091	1.53065	0.125855	0.999901	Pmfbp1
ENSRNOG00000004057	11.2237	0.798319	0.521679	1.53029	0.125946	0.999901	Ccdc88a
ENSRNOG00000019976	3.72673	-1.29465	0.846313	-1.52975	0.126079	0.999901	Spata24
ENSRNOG00000015078	9.99064	-0.950676	0.62147	-1.52972	0.126086	0.999901	Ifitm3
ENSRNOG00000056728	69.2959	0.348187	0.227667	1.52937	0.126173	0.999901	Unknown
ENSRNOG00000019983	25.1293	0.589765	0.38574	1.52892	0.126285	0.999901	Mlx
ENSRNOG00000014521	18.3312	0.624064	0.408296	1.52846	0.126398	0.999901	Armc8
ENSRNOG00000066630	38.3335	-0.438009	0.286623	-1.52817	0.12647	0.999901	Fam32a
ENSRNOG00000060141	3.0375	1.61991	1.06009	1.52809	0.12649	0.999901	Epdr1
ENSRNOG00000009250	3.38165	1.42076	0.929838	1.52796	0.126521	0.999901	Pts
ENSRNOG00000009084	6.19419	-1.07066	0.701182	-1.52693	0.126778	0.999901	Rpusd3
ENSRNOG00000009139	30.1959	-0.440378	0.288616	-1.52583	0.127053	0.999901	Fubp3
ENSRNOG00000063882	1.83968	2.57628	1.6891	1.52524	0.1272	0.999901	Unknown
ENSRNOG00000011155	59.1363	-0.350899	0.230087	-1.52507	0.127242	0.999901	AABR07072207.1
ENSRNOG00000001527	3.10365	-1.88584	1.23667	-1.52494	0.127274	0.999901	Cd80
ENSRNOG00000057221	53.4703	0.384773	0.252429	1.52428	0.127438	0.999901	Scn3b
ENSRNOG00000000866	66.1469	-0.328448	0.215507	-1.52407	0.12749	0.999901	Unknown
ENSRNOG00000014025	4.69536	1.47785	0.969687	1.52404	0.127498	0.999901	Rasgrf1
ENSRNOG00000016102	38.6118	1.01829	0.668194	1.52395	0.127522	0.999901	Ebf3
ENSRNOG00000008912	41.4987	-0.419004	0.274982	-1.52375	0.127571	0.999901	Aqr
ENSRNOG00000036859	23.5489	0.633488	0.415769	1.52365	0.127595	0.999901	Gdpd5
ENSRNOG00000042253	20.2764	0.71376	0.46861	1.52314	0.127723	0.999901	Ecd
ENSRNOG00000025216	11.3744	-0.857984	0.56331	-1.52311	0.127731	0.999901	Alkbh6
ENSRNOG00000024085	23.6286	1.02915	0.67574	1.52299	0.127761	0.999901	Tmem237
ENSRNOG00000018911	7.55346	-1.19388	0.784128	-1.52256	0.127869	0.999901	Pfkfb3
ENSRNOG00000068153	5.89301	1.4163	0.930794	1.52161	0.128107	0.999901	Zfp712
ENSRNOG00000011936	3.6852	-1.70975	1.12412	-1.52096	0.128269	0.999901	Abhd14a
ENSRNOG00000055300	34.1765	-0.442547	0.290992	-1.52083	0.128304	0.999901	Ncapd2
ENSRNOG00000017660	14.8393	0.837955	0.551067	1.5206	0.12836	0.999901	Inpp4a
ENSRNOG00000036699	14.0354	0.830652	0.546325	1.52044	0.128401	0.999901	Faap100
ENSRNOG00000017383	47.6812	-0.435877	0.286697	-1.52034	0.128425	0.999901	Hikeshi
ENSRNOG00000038868	25.7299	0.524223	0.344913	1.51987	0.128544	0.999901	Iqcb1
ENSRNOG00000011585	4.43096	-1.39661	0.919049	-1.51963	0.128604	0.999901	Fat3
ENSRNOG00000002110	3.79892	-1.66467	1.09561	-1.51941	0.12866	0.999901	Fam114a1l1
ENSRNOG00000002339	26.3237	-0.468181	0.308139	-1.51938	0.128666	0.999901	Mark1
ENSRNOG00000018704	58.9563	0.423564	0.278996	1.51817	0.128972	0.999901	Nolc1
ENSRNOG00000059207	4.16372	1.78086	1.17306	1.51813	0.128982	0.999901	Oas3
ENSRNOG00000051548	2.06287	2.2119	1.45742	1.51769	0.129093	0.999901	Lmod1
ENSRNOG00000013368	22.9609	-0.558168	0.367793	-1.51761	0.129112	0.999901	Plcl2
ENSRNOG00000006028	3.3471	1.64954	1.08695	1.51759	0.129118	0.999901	Tubgcp6
ENSRNOG00000020063	4.97718	1.17037	0.77131	1.51737	0.129172	0.999901	Nfkbib
ENSRNOG00000011167	11.0476	0.738768	0.486933	1.51719	0.12922	0.999901	Wdhd1
ENSRNOG00000013451	38.5489	0.401653	0.264773	1.51697	0.129273	0.999901	Drosha
ENSRNOG00000027979	3.03927	-3.27806	2.16234	-1.51598	0.129524	0.999901	Unknown
ENSRNOG00000000561	5.8228	-1.04912	0.692111	-1.51583	0.129562	0.999901	Pald1
ENSRNOG00000048394	6.33207	1.0979	0.724641	1.5151	0.129748	0.999901	Zfp560
ENSRNOG00000067714	2.69052	2.03354	1.34242	1.51483	0.129814	0.999901	Unknown
ENSRNOG00000024863	9.01736	0.902415	0.59575	1.51476	0.129834	0.999901	Fam76b
ENSRNOG00000011078	76.5338	-0.321886	0.21252	-1.51461	0.129871	0.999901	Srm
ENSRNOG00000025269	22.0665	0.537311	0.355171	1.51282	0.130324	0.999901	Slc25a44
ENSRNOG00000070404	1.32223	-2.93521	1.94061	-1.51252	0.130401	0.999901	Unknown
ENSRNOG00000058646	41.6067	0.476514	0.315168	1.51193	0.13055	0.999901	Zfp36l1
ENSRNOG00000005856	10.3268	0.804563	0.532168	1.51186	0.13057	0.999901	Slc30a6
ENSRNOG00000014859	4.53661	1.34701	0.891011	1.51178	0.130589	0.999901	Rnf152
ENSRNOG00000031995	31.7431	-0.589472	0.389961	-1.51162	0.130631	0.999901	Smim15
ENSRNOG00000017684	1.23211	-2.90789	1.92417	-1.51124	0.130726	0.999901	Fbxl22
ENSRNOG00000045829	91.3603	0.377006	0.24957	1.51062	0.130885	0.999901	Thbs1
ENSRNOG00000019363	3.74194	1.36015	0.900807	1.50992	0.131064	0.999901	Inka1
ENSRNOG00000032150	6.86825	-1.30804	0.866332	-1.50987	0.131078	0.999901	Adcy2
ENSRNOG00000007905	4.691	-1.48454	0.983269	-1.5098	0.131094	0.999901	Itga7
ENSRNOG00000042201	5.62165	-0.918319	0.608316	-1.50961	0.131143	0.999901	Efcab2
ENSRNOG00000018125	28.8156	0.479269	0.317506	1.50948	0.131176	0.999901	Sephs1
ENSRNOG00000006340	87.4586	-0.249646	0.165392	-1.50942	0.131192	0.999901	Memo1
ENSRNOG00000052934	28.58	0.507415	0.336227	1.50914	0.131262	0.999901	Nol11
ENSRNOG00000007849	4.72761	-1.12747	0.74713	-1.50906	0.131283	0.999901	Zmat5
ENSRNOG00000013211	39.7022	-0.348693	0.231139	-1.50859	0.131405	0.999901	Chchd3
ENSRNOG00000008885	3.3916	1.55344	1.02981	1.50848	0.131432	0.999901	Chst11
ENSRNOG00000007270	3.9276	1.52117	1.00842	1.50847	0.131434	0.999901	Il12rb2
ENSRNOG00000061102	15.4596	-0.595072	0.394519	-1.50835	0.131465	0.999901	Unknown
ENSRNOG00000002926	13.0719	-0.734329	0.486983	-1.50791	0.131576	0.999901	Uap1
ENSRNOG00000025235	47.9284	0.418054	0.277255	1.50783	0.131597	0.999901	Tmem130
ENSRNOG00000056184	8.27888	-1.70329	1.12989	-1.50748	0.131687	0.999901	Lrp2
ENSRNOG00000067632	6.8274	-1.09442	0.726341	-1.50675	0.131874	0.999901	Unknown
ENSRNOG00000055292	2.25525	-2.19526	1.4574	-1.50629	0.131994	0.999901	Unknown
ENSRNOG00000012269	32.4523	-0.426573	0.283221	-1.50615	0.13203	0.999901	Lpcat3
ENSRNOG00000054891	21.563	-0.79038	0.525198	-1.50492	0.132345	0.999901	Cnot6
ENSRNOG00000007377	13.5952	-0.856761	0.569719	-1.50383	0.132625	0.999901	Slit3
ENSRNOG00000003386	15.5815	-0.66655	0.443269	-1.50372	0.132654	0.999901	Rbfox3
ENSRNOG00000015201	1.75285	-2.41537	1.60691	-1.50311	0.13281	0.999901	Tmem266
ENSRNOG00000063412	2.60691	1.91114	1.27184	1.50266	0.132927	0.999901	Unknown
ENSRNOG00000005713	8.25734	-0.9734	0.648185	-1.50173	0.133166	0.999901	Ccdc82
ENSRNOG00000018936	8.06369	-0.963014	0.64172	-1.50068	0.133439	0.999901	Unknown
ENSRNOG00000061733	3.55315	1.48317	0.988342	1.50067	0.133442	0.999901	Galr2
ENSRNOG00000008025	10.8449	-0.813668	0.542216	-1.50064	0.13345	0.999901	Bend5
ENSRNOG00000019553	75.0132	0.365796	0.243773	1.50056	0.133469	0.999901	Ipo4
ENSRNOG00000070946	29.1955	-0.564748	0.376383	-1.50046	0.133495	0.999901	Lsm8
ENSRNOG00000007518	152.185	0.267644	0.178382	1.5004	0.133512	0.999901	Nckap1
ENSRNOG00000007675	2.57074	-2.06254	1.37473	-1.50032	0.13353	0.999901	Gpr63
ENSRNOG00000071190	2.97725	1.74104	1.16057	1.50016	0.133573	0.999901	Pspn
ENSRNOG00000012874	37.1985	0.507594	0.338374	1.5001	0.133589	0.999901	Rgma
ENSRNOG00000009318	4.15711	1.23004	0.820146	1.49979	0.13367	0.999901	Ttll5
ENSRNOG00000070355	3.57773	1.36734	0.911852	1.49952	0.133738	0.999901	Tedc1
ENSRNOG00000020634	8.19139	-0.822104	0.548291	-1.49939	0.133772	0.999901	Pih1d1
ENSRNOG00000011719	1.47343	-3.02466	2.01751	-1.4992	0.133821	0.999901	Ngb
ENSRNOG00000011603	14.5096	0.800081	0.533717	1.49907	0.133855	0.999901	Cab39l
ENSRNOG00000007939	2.50614	-1.95475	1.30436	-1.49862	0.133972	0.999901	Naprt
ENSRNOG00000015320	221.846	-0.274733	0.183352	-1.49839	0.134031	0.999901	Atp5mc2
ENSRNOG00000045535	27.6119	0.494565	0.330095	1.49825	0.134068	0.999901	Rtl8a
ENSRNOG00000021793	9.54299	-0.872463	0.582358	-1.49815	0.134093	0.999901	Tlcd5
ENSRNOG00000062875	2.41117	1.61735	1.07969	1.49798	0.134139	0.999901	Unknown
ENSRNOG00000017144	64.7507	-0.378515	0.252782	-1.4974	0.134289	0.999901	Mea1
ENSRNOG00000019649	33.0922	-0.480973	0.321339	-1.49678	0.13445	0.999901	Cul4a
ENSRNOG00000016825	8.45158	1.05125	0.70255	1.49634	0.134565	0.999901	Polr1g
ENSRNOG00000006999	5.29981	-1.18554	0.79235	-1.49623	0.134593	0.999901	Dnai4
ENSRNOG00000006513	5.16686	-1.31695	0.880306	-1.49601	0.13465	0.999901	Borcs6
ENSRNOG00000029956	4.27604	1.25655	0.839979	1.49593	0.134671	0.999901	Zfp654
ENSRNOG00000015249	10.2813	1.02976	0.688426	1.49581	0.134702	0.999901	Taf8
ENSRNOG00000059474	24.5296	-0.584877	0.391036	-1.49571	0.134729	0.999901	Mob1a
ENSRNOG00000018372	8.98702	1.12867	0.7547	1.49552	0.134779	0.999901	Cul9
ENSRNOG00000020411	34.2065	-0.500361	0.334734	-1.4948	0.134966	0.999901	Sec23ip
ENSRNOG00000017445	77.4064	-0.355738	0.238026	-1.49454	0.135035	0.999901	Tubb2b
ENSRNOG00000018364	38.0076	-0.394658	0.264141	-1.49412	0.135145	0.999901	Kat2a
ENSRNOG00000046905	30.1852	0.511018	0.342147	1.49356	0.13529	0.999901	Sgce
ENSRNOG00000043419	44.155	-0.47602	0.318803	-1.49315	0.135399	0.999901	Hist3h2ba
ENSRNOG00000016800	28.7027	0.597214	0.40002	1.49296	0.135447	0.999901	Ss18
ENSRNOG00000017915	8.58244	-1.05802	0.708722	-1.49286	0.135475	0.999901	Dvl2
ENSRNOG00000005133	219.056	0.216746	0.145258	1.49215	0.135661	0.999901	Mapt
ENSRNOG00000057988	23.4267	0.613528	0.411423	1.49123	0.1359	0.999901	Pfkm
ENSRNOG00000000506	8.19105	0.87965	0.590121	1.49063	0.13606	0.999901	Tead3
ENSRNOG00000003235	42.3571	-0.457874	0.307247	-1.49025	0.136159	0.999901	Mgat4b
ENSRNOG00000049326	10.3975	-0.924256	0.620248	-1.49014	0.136187	0.999901	Tmem234
ENSRNOG00000048719	17.1291	0.737388	0.494978	1.48974	0.136293	0.999901	Dtnbp1
ENSRNOG00000052498	13.0385	0.68199	0.457795	1.48973	0.136296	0.999901	Grb14
ENSRNOG00000066683	1.63365	-2.26558	1.52139	-1.48915	0.136449	0.999901	Mettl15
ENSRNOG00000032668	1.92855	1.87403	1.2586	1.48898	0.136492	0.999901	Zfp950
ENSRNOG00000009474	37.2808	0.586365	0.393869	1.48873	0.136558	0.999901	Ddx42
ENSRNOG00000014629	20.7707	-0.559885	0.376113	-1.48861	0.136591	0.999901	Lmo1
ENSRNOG00000057040	8.64737	0.974064	0.654741	1.48771	0.136828	0.999901	Spns2
ENSRNOG00000065300	2.06554	1.94533	1.3078	1.48748	0.136888	0.999901	Tmem74
ENSRNOG00000004259	7.69405	-0.981014	0.659761	-1.48692	0.137035	0.999901	Dohh
ENSRNOG00000000595	2.86301	-1.96595	1.32229	-1.48677	0.137075	0.999901	Traf3ip2
ENSRNOG00000045686	10.4152	-1.02727	0.691013	-1.48662	0.137115	0.999901	Nfs1
ENSRNOG00000002818	55.4683	0.329321	0.221542	1.4865	0.137148	0.999901	Eftud2
ENSRNOG00000050224	9.72034	-0.946997	0.637411	-1.48569	0.137361	0.999901	Stambpl1
ENSRNOG00000015517	14.8505	-0.545952	0.367503	-1.48557	0.137393	0.999901	Zfp444
ENSRNOG00000000327	14.4483	0.761903	0.513062	1.48501	0.137541	0.999901	Hace1
ENSRNOG00000053060	10.1761	0.870567	0.586296	1.48486	0.137581	0.999901	Zfc3h1
ENSRNOG00000025179	236.708	-0.258654	0.174217	-1.48467	0.137632	0.999901	Unknown
ENSRNOG00000061213	26.1147	-0.53677	0.361575	-1.48453	0.137668	0.999901	Mrps36
ENSRNOG00000033740	5.1145	1.24207	0.836755	1.48439	0.137705	0.999901	Lurap1l
ENSRNOG00000011684	14.0786	0.689216	0.464467	1.48389	0.137839	0.999901	Auh
ENSRNOG00000013339	4.11229	1.37844	0.929239	1.48341	0.137966	0.999901	Gmeb2
ENSRNOG00000015540	28.1985	0.476429	0.321291	1.48286	0.138113	0.999901	Ppp6r3
ENSRNOG00000018237	391.035	-0.226914	0.153027	-1.48284	0.138117	0.999901	Gstp1
ENSRNOG00000021086	7.92038	0.909667	0.613563	1.4826	0.138181	0.999901	Dtx4
ENSRNOG00000011177	2.10971	-2.29523	1.54813	-1.48258	0.138186	0.999901	Sftpc
ENSRNOG00000008945	45.1034	-0.351304	0.236981	-1.48241	0.13823	0.999901	Nans
ENSRNOG00000029165	23.6	-0.55311	0.373213	-1.48202	0.138334	0.999901	Stx1a
ENSRNOG00000014720	8.57926	0.970361	0.654815	1.48189	0.13837	0.999901	Srbd1
ENSRNOG00000037509	5.19643	-1.31795	0.889531	-1.48162	0.138441	0.999901	Chek2
ENSRNOG00000013790	33.4068	0.390583	0.263767	1.48079	0.138663	0.999901	Mfsd1
ENSRNOG00000027039	22.3998	-0.463565	0.313175	-1.48021	0.138817	0.999901	Mrpl22
ENSRNOG00000055661	7.9311	-0.810622	0.547694	-1.48006	0.138856	0.999901	Unknown
ENSRNOG00000012295	8.70557	1.02457	0.692297	1.47995	0.138887	0.999901	Pla2g6
ENSRNOG00000007934	1.70239	2.20576	1.49121	1.47918	0.139093	0.999901	Elfn2
ENSRNOG00000021090	2.8434	-1.97782	1.33723	-1.47904	0.139129	0.999901	Pygm
ENSRNOG00000012655	2.51285	2.10538	1.42364	1.47887	0.139174	0.999901	Adamts6
ENSRNOG00000001555	27.3144	0.537278	0.363386	1.47853	0.139265	0.999901	Btg3
ENSRNOG00000067444	338.566	-0.29223	0.197687	-1.47825	0.139342	0.999901	Unknown
ENSRNOG00000007304	7.53949	1.11039	0.751214	1.47813	0.139372	0.999901	Herc3
ENSRNOG00000013841	16.134	0.681525	0.461313	1.47736	0.139579	0.999901	Dcaf1
ENSRNOG00000009549	21.4299	0.473073	0.320261	1.47715	0.139636	0.999901	Fbxo3
ENSRNOG00000002004	6.45735	-1.1038	0.747672	-1.47632	0.139858	0.999901	Prdm8
ENSRNOG00000011871	7.62682	-1.12272	0.760584	-1.47613	0.139909	0.999901	Kat2b
ENSRNOG00000026490	11.8064	-0.789385	0.534823	-1.47597	0.139951	0.999901	Dnm3
ENSRNOG00000065147	11.0368	0.850619	0.576341	1.4759	0.139972	0.999901	Unknown
ENSRNOG00000017829	66.3521	0.304408	0.206304	1.47553	0.14007	0.999901	Ssu72
ENSRNOG00000022428	8.54675	2.85642	1.93615	1.4753	0.140131	0.999901	Flrt1
ENSRNOG00000016274	29.3252	-0.454703	0.308365	-1.47456	0.140331	0.999901	Zfp580
ENSRNOG00000033217	2.56838	2.03926	1.38342	1.47407	0.140462	0.999901	Esam
ENSRNOG00000007829	15.5631	-0.753275	0.511036	-1.47402	0.140477	0.999901	Lactb2
ENSRNOG00000057056	29.3361	0.607901	0.412496	1.47371	0.140559	0.999901	Rab5a
ENSRNOG00000030120	8.44813	-0.960445	0.652214	-1.47259	0.140861	0.999901	Ormdl2
ENSRNOG00000064258	15.2979	-0.559745	0.380203	-1.47222	0.14096	0.999901	Unknown
ENSRNOG00000010539	8.18664	-0.69806	0.474156	-1.47221	0.140963	0.999901	Mcat
ENSRNOG00000046227	70.0214	0.359404	0.244132	1.47217	0.140974	0.999901	Tprg1l
ENSRNOG00000045854	19.804	0.711381	0.483219	1.47217	0.140975	0.999901	Zfp277
ENSRNOG00000029986	3.47252	1.41275	0.959675	1.47211	0.140992	0.999901	Insr
ENSRNOG00000057044	6.63751	0.946494	0.643191	1.47156	0.14114	0.999901	Garnl3
ENSRNOG00000008245	1.61452	2.39794	1.62953	1.47155	0.141142	0.999901	AABR07054614.1
ENSRNOG00000029061	8.09187	-1.00417	0.68266	-1.47096	0.141301	0.999901	Hirip3
ENSRNOG00000014155	7.61257	0.903329	0.614114	1.47095	0.141305	0.999901	Spart
ENSRNOG00000023453	9.93513	0.827774	0.5628	1.47081	0.141341	0.999901	Lrba
ENSRNOG00000028703	73.1649	0.329056	0.223729	1.47078	0.14135	0.999901	Slc39a6
ENSRNOG00000034075	52.5779	0.487567	0.331574	1.47047	0.141436	0.999901	Ube2ql1
ENSRNOG00000010050	4.44055	1.39768	0.950848	1.46993	0.141581	0.999901	Stard9
ENSRNOG00000021660	15.8874	0.756585	0.514803	1.46966	0.141654	0.999901	Nprl2
ENSRNOG00000025295	3.68785	1.47746	1.00532	1.46964	0.14166	0.999901	Mavs
ENSRNOG00000024852	51.7675	0.424996	0.289266	1.46922	0.141772	0.999901	Tmx4
ENSRNOG00000057622	2.41485	1.7092	1.16379	1.46865	0.141927	0.999901	Rbm41
ENSRNOG00000019264	17.371	0.587179	0.399822	1.4686	0.141942	0.999901	Ltbr
ENSRNOG00000024008	7.28201	-0.99461	0.677548	-1.46795	0.142117	0.999901	Cdc25c
ENSRNOG00000008026	2.10661	1.76724	1.2045	1.4672	0.142321	0.999901	C2cd4c
ENSRNOG00000009862	113.855	0.212393	0.144793	1.46687	0.142412	0.999901	Olfm1
ENSRNOG00000069573	1.86906	-2.67421	1.82394	-1.46617	0.142602	0.999901	Unknown
ENSRNOG00000013426	2.00329	-2.51223	1.71361	-1.46605	0.142636	0.999901	Mrgprf
ENSRNOG00000039997	5.41448	-0.951987	0.649485	-1.46576	0.142715	0.999901	AABR07055527.1
ENSRNOG00000026742	46.9616	-0.371541	0.253646	-1.4648	0.142976	0.999901	Ypel5
ENSRNOG00000057645	2.2827	-2.32394	1.58678	-1.46456	0.14304	0.999901	Micb
ENSRNOG00000004807	42.6906	-0.349891	0.238905	-1.46456	0.14304	0.999901	Arf2
ENSRNOG00000023403	3.72276	1.39616	0.953706	1.46393	0.143213	0.999901	Gtpbp3
ENSRNOG00000019418	58.407	0.329462	0.22514	1.46336	0.143368	0.999901	Lrrc4b
ENSRNOG00000020173	1.69933	-2.57518	1.75994	-1.46322	0.143408	0.999901	Tie1
ENSRNOG00000008010	64.8988	0.425719	0.291001	1.46295	0.143482	0.999901	Hoxb5
ENSRNOG00000001094	7.89074	-1.09789	0.750485	-1.46291	0.143493	0.999901	Zfp316
ENSRNOG00000019942	3.73187	1.87137	1.27938	1.46272	0.143543	0.999901	Fbxo17
ENSRNOG00000016189	9.82013	-0.798302	0.545806	-1.46261	0.143574	0.999901	Frmd5
ENSRNOG00000066842	19.3545	-0.552744	0.378034	-1.46215	0.143699	0.999901	Mzt2b
ENSRNOG00000066106	30.3907	0.394236	0.26964	1.46208	0.143719	0.999901	Ubald2
ENSRNOG00000064090	938.479	-0.19708	0.134833	-1.46165	0.143836	0.999901	Tmsb10
ENSRNOG00000007764	8.70921	0.836129	0.572141	1.4614	0.143905	0.999901	Frmd4b
ENSRNOG00000020597	9.89656	0.715973	0.489937	1.46136	0.143918	0.999901	RGD1305014
ENSRNOG00000062972	4.15965	1.51969	1.03994	1.46132	0.143926	0.999901	Unknown
ENSRNOG00000017737	32.8756	0.558788	0.382392	1.46129	0.143935	0.999901	Dgkz
ENSRNOG00000015983	16.6911	0.612578	0.4193	1.46095	0.144028	0.999901	Maip1
ENSRNOG00000043006	55.7656	0.480264	0.328756	1.46085	0.144057	0.999901	Epm2aip1
ENSRNOG00000017399	11.9261	0.754082	0.516208	1.46081	0.144068	0.999901	Acrbp
ENSRNOG00000034078	28.1666	-0.38072	0.260645	-1.46069	0.144101	0.999901	Mxi1
ENSRNOG00000003187	2.55085	1.52332	1.04291	1.46065	0.144113	0.999901	Armcx5
ENSRNOG00000053288	96.8482	0.33683	0.230672	1.46022	0.144231	0.999901	Ank3
ENSRNOG00000051341	5.52435	-1.23959	0.849085	-1.45991	0.144315	0.999901	AABR07038849.1
ENSRNOG00000063216	3.28351	-1.21839	0.834572	-1.45989	0.14432	0.999901	Ccnb2
ENSRNOG00000023162	5.86254	-0.927558	0.635649	-1.45923	0.144502	0.999901	Ca14
ENSRNOG00000020246	155.018	-0.216353	0.148277	-1.45911	0.144535	0.999901	Myl9
ENSRNOG00000001091	2.64438	-1.7088	1.17121	-1.45901	0.144563	0.999901	Hip1r
ENSRNOG00000051300	27.2847	0.46946	0.321907	1.45837	0.144738	0.999901	AABR07039328.2
ENSRNOG00000028688	7.78892	0.830218	0.569454	1.45792	0.144863	0.999901	Ctns
ENSRNOG00000048356	20.7717	0.615041	0.42191	1.45775	0.144909	0.999901	RGD1308750
ENSRNOG00000006539	11.4126	-0.757423	0.519753	-1.45727	0.145041	0.999901	Pex16
ENSRNOG00000011775	2.80931	-2.04322	1.40263	-1.45671	0.145197	0.999901	Mfap3l
ENSRNOG00000025689	2.82167	1.99324	1.36882	1.45618	0.145344	0.999901	Abhd1
ENSRNOG00000006170	3.37709	-1.42299	0.977462	-1.4558	0.145447	0.999901	Bach2
ENSRNOG00000011052	134.999	0.207062	0.142249	1.45563	0.145494	0.999901	Gars
ENSRNOG00000016099	35.8679	-0.425663	0.292436	-1.45558	0.14551	0.999901	Id4
ENSRNOG00000009625	400.746	0.243657	0.167414	1.45542	0.145553	0.999901	Dpysl2
ENSRNOG00000026108	20.2515	0.488147	0.335404	1.4554	0.145558	0.999901	Tcof1
ENSRNOG00000009756	14.8406	-0.742486	0.510335	-1.4549	0.145697	0.999901	Pacsin2
ENSRNOG00000015189	8.2891	-0.898871	0.618514	-1.45328	0.146147	0.999901	Bbs9
ENSRNOG00000013461	33.7135	-0.415876	0.286178	-1.4532	0.146167	0.999901	Ralbp1
ENSRNOG00000056765	159.517	-0.245293	0.168809	-1.45308	0.146201	0.999901	Rpl10
ENSRNOG00000006508	1.57291	-2.29741	1.58113	-1.45302	0.146218	0.999901	Thnsl2
ENSRNOG00000010042	8.30479	1.08921	0.74981	1.45265	0.146322	0.999901	Wdfy2
ENSRNOG00000052305	29.5483	0.464951	0.320089	1.45257	0.146343	0.999901	Cnot10
ENSRNOG00000069255	1.87227	1.83789	1.26602	1.45171	0.146581	0.999901	Unknown
ENSRNOG00000008312	7.71429	1.03557	0.713395	1.45161	0.14661	0.999901	Stra6
ENSRNOG00000007890	25.9453	0.425808	0.293346	1.45155	0.146626	0.999901	Usp1
ENSRNOG00000019423	13.7341	-0.633563	0.436481	-1.45153	0.146633	0.999901	Dvl1
ENSRNOG00000046443	3.50183	1.29397	0.891483	1.45149	0.146644	0.999901	Mthfsd
ENSRNOG00000018373	7.04478	1.02398	0.705624	1.45117	0.146731	0.999901	Tln2
ENSRNOG00000005990	1.87349	2.06036	1.41998	1.45097	0.146788	0.999901	Wdsub1
ENSRNOG00000003782	30.342	-0.418746	0.288637	-1.45077	0.146844	0.999901	Acot9
ENSRNOG00000005063	30.6102	0.586825	0.404557	1.45054	0.146909	0.999901	Atl1
ENSRNOG00000009432	91.2208	-0.28933	0.199546	-1.44994	0.147075	0.999901	Eif2s1
ENSRNOG00000001621	8.70048	0.925151	0.638146	1.44975	0.147128	0.999901	C2cd2
ENSRNOG00000014882	8.01514	1.02552	0.707616	1.44926	0.147265	0.999901	Fgf11
ENSRNOG00000011455	16.995	-0.692956	0.478405	-1.44847	0.147485	0.999901	Slc36a4
ENSRNOG00000065213	26.7859	0.443401	0.306122	1.44845	0.147492	0.999901	Ccdc85c
ENSRNOG00000014183	19.2692	-0.534442	0.369067	-1.44809	0.147592	0.999901	Gnaq
ENSRNOG00000023152	21.0726	-0.474654	0.327866	-1.44771	0.147698	0.999901	Tmem201
ENSRNOG00000045941	19.1104	0.552907	0.381936	1.44764	0.147717	0.999901	Susd6
ENSRNOG00000000066	6.31184	1.05714	0.730257	1.44762	0.147723	0.999901	Fbxo28
ENSRNOG00000067811	6.609	0.872381	0.602705	1.44744	0.147773	0.999901	Unknown
ENSRNOG00000019693	23.1283	0.554741	0.383301	1.44727	0.147821	0.999901	Clpb
ENSRNOG00000037768	0.31792	4.47837	3.09459	1.44716	0.147852	0.999901	Rab43
ENSRNOG00000055641	5.26159	1.08627	0.750974	1.44648	0.148041	0.999901	Dnase1l1
ENSRNOG00000009696	4.27929	1.55726	1.07715	1.44572	0.148255	0.999901	Mdm4
ENSRNOG00000013072	11.556	0.713969	0.493883	1.44562	0.148283	0.999901	Plxna4
ENSRNOG00000063956	30.3298	-0.461207	0.319059	-1.44553	0.14831	0.999901	Hoxc6
ENSRNOG00000004841	16.9615	0.806392	0.557908	1.44538	0.14835	0.999901	Akap6
ENSRNOG00000009930	6.4448	1.26492	0.875314	1.44511	0.148428	0.999901	Pigo
ENSRNOG00000005729	7.25594	-1.03784	0.718215	-1.44502	0.148451	0.999901	Palm3
ENSRNOG00000000095	19.33	0.576431	0.398942	1.4449	0.148486	0.999901	Gpr89b
ENSRNOG00000025815	23.4608	0.515379	0.356745	1.44467	0.148551	0.999901	Cdr2l
ENSRNOG00000004303	10.3537	0.746211	0.5167	1.44419	0.148687	0.999901	Timp3
ENSRNOG00000025310	17.7691	-0.57633	0.3991	-1.44408	0.148717	0.999901	Pop7
ENSRNOG00000022466	8.18869	-0.91827	0.635974	-1.44388	0.148772	0.999901	Chchd4
ENSRNOG00000029022	2.91106	-1.76564	1.22303	-1.44366	0.148834	0.999901	Zfp112
ENSRNOG00000063395	2.29695	-1.63674	1.134	-1.44333	0.148928	0.999901	Unknown
ENSRNOG00000012378	36.3039	0.542736	0.376038	1.4433	0.148936	0.999901	Dbnl
ENSRNOG00000070643	2.14756	2.26454	1.56924	1.44308	0.148999	0.999901	Unknown
ENSRNOG00000008786	31.9925	-0.552578	0.382943	-1.44298	0.149027	0.999901	Ap1b1
ENSRNOG00000018951	14.5655	0.85638	0.593646	1.44258	0.14914	0.999901	Col4a5
ENSRNOG00000018097	15.6471	0.625409	0.433539	1.44257	0.149142	0.999901	Emc1
ENSRNOG00000047118	9.15384	-0.849207	0.588683	-1.44255	0.149146	0.999901	Mtres1
ENSRNOG00000020391	21.7692	-0.550224	0.381457	-1.44243	0.149182	0.999901	Nip7
ENSRNOG00000003100	9.51224	-0.807234	0.559704	-1.44225	0.149232	0.999901	Dusp12
ENSRNOG00000024990	7.63695	0.922642	0.639844	1.44198	0.149308	0.999901	Ppp1r1c
ENSRNOG00000011026	26.0808	0.641096	0.444631	1.44186	0.149341	0.999901	Irf2bpl
ENSRNOG00000008607	13.8846	0.575803	0.399453	1.44148	0.149449	0.999901	U2surp
ENSRNOG00000051152	1.12639	2.49515	1.73105	1.44141	0.149469	0.999901	Unknown
ENSRNOG00000030807	154.556	-0.243495	0.168974	-1.44102	0.149579	0.999901	Unknown
ENSRNOG00000042359	42.8675	-0.424324	0.294484	-1.44091	0.149611	0.999901	Pigk
ENSRNOG00000001143	3.33013	1.66197	1.15344	1.44088	0.149618	0.999901	Cit
ENSRNOG00000009805	4.22851	1.4579	1.01207	1.44051	0.149723	0.999901	Wasf2
ENSRNOG00000047874	39.058	-0.490866	0.340853	-1.44011	0.149837	0.999901	Nelfcd
ENSRNOG00000009236	43.9124	-0.421908	0.293055	-1.43969	0.149956	0.999901	Necap1
ENSRNOG00000026065	24.6814	-0.601048	0.41759	-1.43933	0.150058	0.999901	Slit1
ENSRNOG00000005387	236.606	-0.223078	0.154992	-1.43929	0.150068	0.999901	Unknown
ENSRNOG00000014844	27.2052	0.649164	0.451113	1.43903	0.150143	0.999901	Kif21a
ENSRNOG00000012950	17.9626	-0.697722	0.484927	-1.43882	0.150202	0.999901	Efr3b
ENSRNOG00000020793	40.0387	-0.398482	0.276959	-1.43877	0.150215	0.999901	Ruvbl2
ENSRNOG00000049768	2.83018	-1.51634	1.05409	-1.43853	0.150283	0.999901	Adcy9
ENSRNOG00000013167	5.27876	-1.0327	0.717989	-1.43832	0.150342	0.999901	Hmgb2l1
ENSRNOG00000053635	9.15209	0.914679	0.636013	1.43814	0.150393	0.999901	Zkscan8
ENSRNOG00000008533	2.50561	1.69397	1.17816	1.4378	0.15049	0.999901	Ago2
ENSRNOG00000021318	7.62465	0.857722	0.59657	1.43776	0.150504	0.999901	Epas1
ENSRNOG00000045752	68.361	0.368666	0.256518	1.43719	0.150664	0.999901	Rrm1
ENSRNOG00000006878	5.98865	-3.6974	2.57447	-1.43618	0.150952	0.999901	Slc26a3
ENSRNOG00000025497	9.80358	-0.830103	0.578009	-1.43614	0.150962	0.999901	Fbxl6
ENSRNOG00000015692	8.43395	-0.869384	0.605441	-1.43595	0.151016	0.999901	Taok1
ENSRNOG00000028711	12.4204	-0.674657	0.469855	-1.43588	0.151035	0.999901	Dgat1
ENSRNOG00000047594	15.4644	0.839653	0.584867	1.43563	0.151108	0.999901	Heatr1
ENSRNOG00000032828	72.5634	-0.333441	0.23229	-1.43545	0.151159	0.999901	Mapk8ip2
ENSRNOG00000033583	2.12968	-1.98468	1.38322	-1.43483	0.151335	0.999901	Zfp938
ENSRNOG00000002393	107.006	0.337581	0.235288	1.43476	0.151356	0.999901	Eprs
ENSRNOG00000006684	8.25901	1.00833	0.702837	1.43465	0.151386	0.999901	Zfp317
ENSRNOG00000012153	7.25985	-1.05683	0.737096	-1.43377	0.151638	0.999901	Rbl2
ENSRNOG00000008258	20.3123	0.643748	0.449016	1.43369	0.151662	0.999901	Fnbp1
ENSRNOG00000015084	20.2659	-0.471784	0.329164	-1.43328	0.151778	0.999901	Necab2
ENSRNOG00000021480	1.63034	2.16533	1.51086	1.43318	0.151807	0.999901	Rad9b
ENSRNOG00000017071	41.9194	-0.406588	0.283796	-1.43268	0.15195	0.999901	Babam1
ENSRNOG00000037567	9.13437	0.84468	0.589642	1.43253	0.151992	0.999901	Iftap
ENSRNOG00000021847	9.88064	0.784397	0.547672	1.43224	0.152076	0.999901	Ska3
ENSRNOG00000011238	23.5959	0.582072	0.406468	1.43202	0.152137	0.999901	Tiparp
ENSRNOG00000010981	19.8427	0.616051	0.430363	1.43147	0.152296	0.999901	Gtf3c5
ENSRNOG00000018297	2.86616	-2.0324	1.41999	-1.43128	0.152351	0.999901	Marveld2
ENSRNOG00000016692	19.9219	-0.587701	0.410631	-1.43121	0.152369	0.999901	Hsdl2
ENSRNOG00000006972	5.96307	1.14838	0.802426	1.43113	0.152393	0.999901	Zfp189
ENSRNOG00000022030	2.5318	1.87656	1.31145	1.4309	0.15246	0.999901	Aunip
ENSRNOG00000003403	10.7727	0.733899	0.512962	1.43071	0.152514	0.999901	Slc35f5
ENSRNOG00000022448	13.9256	-0.659356	0.46106	-1.43009	0.152692	0.999901	Htra2
ENSRNOG00000002461	70.4399	0.355234	0.248433	1.4299	0.152746	0.999901	Nid1
ENSRNOG00000005009	2.65587	1.57902	1.10459	1.42951	0.152859	0.999901	Zfp3
ENSRNOG00000018067	35.392	0.345853	0.241946	1.42946	0.152871	0.999901	Smn1
ENSRNOG00000015113	1.38214	-3.03264	2.12195	-1.42918	0.152953	0.999901	Mocos
ENSRNOG00000015896	6.14814	0.934793	0.654186	1.42894	0.153022	0.999901	Rbpms2
ENSRNOG00000024801	12.376	0.713122	0.499328	1.42816	0.153245	0.999901	Slc35a2
ENSRNOG00000010653	2.57098	1.71622	1.20171	1.42814	0.15325	0.999901	Mideas
ENSRNOG00000014463	17.2361	0.62308	0.436809	1.42644	0.153742	0.999901	Uri1
ENSRNOG00000016737	7.14938	0.870226	0.610105	1.42635	0.153766	0.999901	Tcerg1l
ENSRNOG00000002851	16.1101	-0.584599	0.409883	-1.42626	0.153794	0.999901	Fam104a
ENSRNOG00000066919	5.00098	-1.12968	0.792128	-1.42613	0.153831	0.999901	H2bu1
ENSRNOG00000013238	6.91115	1.25575	0.880607	1.42601	0.153866	0.999901	Tmem14a
ENSRNOG00000003679	11.1155	0.744464	0.522166	1.42572	0.153948	0.999901	Med13
ENSRNOG00000010083	31.5184	-0.44613	0.313013	-1.42528	0.154077	0.999901	Prpsap1
ENSRNOG00000000633	9.17621	0.741688	0.520396	1.42524	0.154088	0.999901	Rhobtb1
ENSRNOG00000022392	6.73146	-1.06708	0.748907	-1.42486	0.154199	0.999901	Hspb8
ENSRNOG00000009873	13.09	-0.687268	0.482421	-1.42462	0.154266	0.999901	Ints6
ENSRNOG00000019519	1.82009	-1.71572	1.20452	-1.4244	0.154329	0.999901	Idnk
ENSRNOG00000011970	5.89425	-1.24668	0.875539	-1.4239	0.154474	0.999901	Tmem82
ENSRNOG00000021732	12.6396	-0.778288	0.546666	-1.4237	0.154533	0.999901	Hsf1
ENSRNOG00000030747	22.7241	-0.509265	0.357753	-1.42351	0.154589	0.999901	Rpl38
ENSRNOG00000002855	10.5591	0.695259	0.488469	1.42334	0.154637	0.999901	Rfc1
ENSRNOG00000047185	50.3776	0.353116	0.248094	1.42331	0.154645	0.999901	Eif3i
ENSRNOG00000009910	3.51114	1.17673	0.826788	1.42325	0.154664	0.999901	Swap70
ENSRNOG00000013866	2.5465	-1.70203	1.19649	-1.42252	0.154875	0.999901	Usp49
ENSRNOG00000004699	18.7046	-0.515928	0.362703	-1.42245	0.154895	0.999901	Fibin
ENSRNOG00000011951	56.0776	0.310958	0.218631	1.4223	0.15494	0.999901	Plk2
ENSRNOG00000036980	2.47157	1.87207	1.31625	1.42227	0.154949	0.999901	Zgrf1
ENSRNOG00000013186	139.723	0.181873	0.127883	1.42218	0.154973	0.999901	G3bp1
ENSRNOG00000068427	21.5115	0.522192	0.367649	1.42036	0.155504	0.999901	Unknown
ENSRNOG00000070747	1.63244	-2.51825	1.77455	-1.41909	0.155872	0.999901	Unknown
ENSRNOG00000013791	1.41316	-2.35383	1.66123	-1.41692	0.156506	0.999901	Enpp3
ENSRNOG00000002413	23.2354	0.56429	0.39856	1.41582	0.156827	0.999901	Gpc4
ENSRNOG00000010887	6.10633	-0.975868	0.68973	-1.41486	0.157111	0.999901	RGD1309534
ENSRNOG00000004283	7.75671	0.902298	0.637779	1.41475	0.157142	0.999901	Camta2
ENSRNOG00000006527	5.75736	1.07748	0.761696	1.41458	0.157191	0.999901	Slc6a1
ENSRNOG00000006174	4.07507	1.3619	0.962809	1.41451	0.157212	0.999901	Grid2
ENSRNOG00000029339	29.1009	-0.499228	0.352979	-1.41433	0.157266	0.999901	Ndufs5
ENSRNOG00000066176	3.03591	1.39334	0.985396	1.41398	0.157366	0.999901	Prrg3
ENSRNOG00000058308	6.88494	-0.983819	0.696307	-1.41291	0.157682	0.999901	Asic2
ENSRNOG00000062327	3.85168	1.18354	0.837673	1.41289	0.157688	0.999901	Unknown
ENSRNOG00000014275	19.3347	0.529409	0.374749	1.4127	0.157743	0.999901	AABR07026291.1
ENSRNOG00000065713	27.9233	0.421915	0.298671	1.41264	0.157761	0.999901	Chchd2
ENSRNOG00000059615	27.1955	-0.439604	0.31121	-1.41257	0.157783	0.999901	Exoc6b
ENSRNOG00000018648	4.72466	-1.18025	0.835539	-1.41256	0.157785	0.999901	Mppe1
ENSRNOG00000005587	54.5864	0.250136	0.177082	1.41254	0.15779	0.999901	Suclg1
ENSRNOG00000008629	19.6427	0.593799	0.420383	1.41252	0.157797	0.999901	Secisbp2l
ENSRNOG00000014744	22.2592	-0.533313	0.377602	-1.41237	0.157841	0.999901	Pacs2
ENSRNOG00000018529	67.9007	-0.278915	0.197489	-1.41231	0.157859	0.999901	Csnk1g2
ENSRNOG00000026793	29.8322	0.468129	0.331566	1.41187	0.157988	0.999901	Nt5dc3
ENSRNOG00000067338	3.6019	1.66343	1.17832	1.41169	0.158041	0.999901	Maml3
ENSRNOG00000010743	2.36385	1.57509	1.11608	1.41127	0.158165	0.999901	Fdxacb1
ENSRNOG00000066902	24.3109	0.598592	0.424197	1.41112	0.15821	0.999901	Unknown
ENSRNOG00000001129	44.9255	0.359395	0.254789	1.41056	0.158374	0.999901	Fbxo21
ENSRNOG00000019758	21.8096	-0.468441	0.33212	-1.41046	0.158405	0.999901	Ipo13
ENSRNOG00000065902	2.77481	2.06626	1.46553	1.4099	0.158569	0.999901	Unknown
ENSRNOG00000009419	27.5608	0.452172	0.320793	1.40955	0.158674	0.999901	Ptprg
ENSRNOG00000017412	23.4255	0.579356	0.411051	1.40945	0.158701	0.999901	AABR07001512.1
ENSRNOG00000012237	54.6604	0.373508	0.265065	1.40912	0.1588	0.999901	Rdx
ENSRNOG00000006514	31.7766	0.493759	0.350422	1.40904	0.158823	0.999901	Vezt
ENSRNOG00000000376	5.90906	-1.054	0.748062	-1.40897	0.158843	0.999901	Tmem167b
ENSRNOG00000020300	3.2344	1.60442	1.13908	1.40853	0.158975	0.999901	Lsp1
ENSRNOG00000042163	4.64969	1.07384	0.76242	1.40846	0.158995	0.999901	Btbd19
ENSRNOG00000019447	71.9815	-0.27178	0.192967	-1.40843	0.159005	0.999901	Ecel1
ENSRNOG00000013340	24.6244	0.454374	0.322688	1.40809	0.159104	0.999901	Twsg1
ENSRNOG00000014169	5.3418	-0.985923	0.700409	-1.40764	0.159238	0.999901	AABR07057460.1
ENSRNOG00000000729	11.4271	-1.5113	1.07382	-1.40741	0.159306	0.999901	Tmlhe
ENSRNOG00000015117	1.38289	2.86765	2.0378	1.40723	0.15936	0.999901	Lrrc39
ENSRNOG00000057813	8.01538	1.1176	0.794888	1.40598	0.15973	0.999901	AABR07063281.1
ENSRNOG00000046165	4.87385	-0.943555	0.67114	-1.4059	0.159755	0.999901	Mptx1
ENSRNOG00000033835	34.4978	-0.423222	0.301046	-1.40584	0.159772	0.999901	Dnm1
ENSRNOG00000057756	16.662	0.687731	0.489236	1.40572	0.159806	0.999901	Osbpl2
ENSRNOG00000026040	3.08449	-1.96515	1.39815	-1.40554	0.159862	0.999901	Prss53
ENSRNOG00000002695	10.5283	0.792199	0.563698	1.40536	0.159914	0.999901	Tfb2m
ENSRNOG00000002662	40.454	0.358541	0.255208	1.4049	0.160052	0.999901	Pbdc1
ENSRNOG00000009389	5.57431	1.12478	0.800762	1.40464	0.160127	0.999901	Ripk2
ENSRNOG00000005472	5.24231	1.22507	0.872304	1.40441	0.160197	0.999901	Sp4
ENSRNOG00000065109	7.15118	1.20289	0.856546	1.40436	0.160213	0.999901	Unknown
ENSRNOG00000018647	41.0091	0.414224	0.295	1.40415	0.160274	0.999901	Mrpl20
ENSRNOG00000013743	89.0539	0.307595	0.21912	1.40377	0.160386	0.999901	Sec61a1
ENSRNOG00000012562	4.87305	-1.1704	0.833947	-1.40345	0.160483	0.999901	Grin3b
ENSRNOG00000005763	60.5351	0.373725	0.266304	1.40338	0.160505	0.999901	Arl1
ENSRNOG00000000894	15.3468	-0.818884	0.583511	-1.40338	0.160505	0.999901	Fry
ENSRNOG00000011400	8.27587	1.0133	0.722084	1.4033	0.160526	0.999901	Ralyl
ENSRNOG00000012944	10.8667	0.726971	0.518084	1.40319	0.16056	0.999901	Casp9
ENSRNOG00000019572	33.8614	-0.555687	0.396105	-1.40288	0.160653	0.999901	Lsm4
ENSRNOG00000000852	111.026	0.351755	0.250766	1.40272	0.160701	0.999901	Prrc2a
ENSRNOG00000011283	3.83729	1.14044	0.813171	1.40246	0.160777	0.999901	Sdhaf3
ENSRNOG00000005576	11.6569	-0.863406	0.615724	-1.40226	0.160837	0.999901	Rpia
ENSRNOG00000016267	4.94644	-1.33511	0.952255	-1.40205	0.160901	0.999901	Chst15
ENSRNOG00000031387	68.0836	0.335333	0.239287	1.40138	0.161099	0.999901	Dazap1
ENSRNOG00000017965	19.5404	-0.469185	0.334877	-1.40107	0.161194	0.999901	Afg3l2
ENSRNOG00000025806	38.014	-0.425198	0.303614	-1.40046	0.161377	0.999901	Prr3
ENSRNOG00000033146	9.88263	-0.875555	0.625224	-1.40039	0.161398	0.999901	Unknown
ENSRNOG00000057823	229.129	0.241726	0.172624	1.40031	0.161422	0.999901	Ubc
ENSRNOG00000047853	28.4925	-0.415062	0.296432	-1.40019	0.161456	0.999901	Ss18l2
ENSRNOG00000004670	31.9003	-0.418577	0.298972	-1.40006	0.161496	0.999901	Ddx56
ENSRNOG00000006304	49.9369	-0.357503	0.255355	-1.40002	0.161507	0.999901	Mdm2
ENSRNOG00000006778	2.64256	1.45235	1.03754	1.39981	0.16157	0.999901	Mmp19
ENSRNOG00000055246	36.2846	-0.463146	0.330869	-1.39978	0.161578	0.999901	Ncor1
ENSRNOG00000009821	1.91751	1.96911	1.40678	1.39973	0.161594	0.999901	Slitrk3
ENSRNOG00000018484	18.4177	0.632897	0.452203	1.39959	0.161637	0.999901	Plk3
ENSRNOG00000008788	7.30116	1.11695	0.798102	1.3995	0.161662	0.999901	Mpp5
ENSRNOG00000011203	51.9089	-0.391758	0.279948	-1.3994	0.161694	0.999901	Farp1
ENSRNOG00000052129	1.70558	-2.66271	1.90285	-1.39932	0.161716	0.999901	Nwd1
ENSRNOG00000011427	2.67297	1.97301	1.41011	1.3992	0.161754	0.999901	Hr
[truncated: 28,563 more rows]

## Sheet: Old_vs_Young_Fib
Comparison of Rat neuron cells cultered with Human FIB medium from Old or Young subjects
(positive log2-fold difference = higher with Old)
ENSEMBL_ID	bMean	L2FC	lfcSE	stat	pvalue	FDR	Gene
ENSRNOG00000063720	330.231	0.753108	0.153667	4.90089	9.54013e-07	0.0204311	Unknown
ENSRNOG00000034242	262.433	0.52349	0.11237	4.65862	3.18331e-06	0.0340869	Vcp
ENSRNOG00000002544	109.788	-0.600157	0.151083	-3.97237	7.11617e-05	0.472396	Kifap3
ENSRNOG00000020533	15.5727	1.79053	0.462666	3.87002	0.000108828	0.472396	Htra1
ENSRNOG00000020164	4.11861	-4.00429	1.05818	-3.78412	0.000154256	0.472396	Ifitm10
ENSRNOG00000059894	25.2596	1.27714	0.343727	3.71557	0.000202745	0.472396	Hmmr
ENSRNOG00000003897	258.789	0.533452	0.144715	3.68622	0.000227609	0.472396	Col1a1
ENSRNOG00000005323	17.9301	-1.31374	0.356795	-3.68206	0.000231354	0.472396	Syne2
ENSRNOG00000011762	4.50765	3.17632	0.865763	3.66881	0.000243681	0.472396	Elf1
ENSRNOG00000047628	53.7585	0.743258	0.204077	3.64204	0.000270482	0.472396	Khsrp
ENSRNOG00000019466	3.3745	-4.21796	1.1619	-3.63023	0.000283173	0.472396	Agpat2
ENSRNOG00000003869	5.05568	2.77439	0.764312	3.62992	0.000283507	0.472396	Sod3
ENSRNOG00000001050	42.4407	0.886044	0.24445	3.62464	0.000289368	0.472396	Eif2ak1
ENSRNOG00000019859	9.5645	1.83106	0.50753	3.60779	0.000308813	0.472396	Pla2g15
ENSRNOG00000011523	116.866	0.598396	0.167558	3.57127	0.000355253	0.479937	Macroh2a1
ENSRNOG00000018294	240.397	0.51654	0.14564	3.54669	0.000390103	0.479937	Hspa5
ENSRNOG00000004094	8.26238	2.32564	0.656708	3.54136	0.000398078	0.479937	Ptger1
ENSRNOG00000014935	16.7124	1.10353	0.313534	3.51966	0.000432093	0.479937	Twnk
ENSRNOG00000002705	21.0234	1.36524	0.388725	3.51209	0.000444605	0.479937	Vps4b
ENSRNOG00000002563	98.3694	-0.679	0.193451	-3.50994	0.000448204	0.479937	Mcts1
ENSRNOG00000028930	29.698	0.972879	0.279522	3.48052	0.000500448	0.510361	Dab2
ENSRNOG00000023538	12.8357	1.59341	0.459909	3.46461	0.000531007	0.516911	Aldh5a1
ENSRNOG00000043093	3.08644	-4.1314	1.21472	-3.40112	0.000671099	0.562984	Ap1m2
ENSRNOG00000010502	12.5514	-1.61946	0.477178	-3.39383	0.00068923	0.562984	Fbxo8
ENSRNOG00000016163	17.665	1.44	0.426091	3.37956	0.000726007	0.562984	Slc1a3
ENSRNOG00000017783	10.4472	1.85121	0.548858	3.37284	0.000743975	0.562984	Sfrp1
ENSRNOG00000007688	41.0828	-0.805323	0.238783	-3.37261	0.0007446	0.562984	Sms
ENSRNOG00000052506	22.1002	1.02342	0.304074	3.36568	0.000763541	0.562984	Ak3
ENSRNOG00000014511	5.45753	-2.69427	0.802807	-3.35606	0.000790627	0.562984	Alg10
ENSRNOG00000028747	161.451	-0.47789	0.14259	-3.3515	0.000803739	0.562984	Unknown
ENSRNOG00000001247	25.3226	1.08447	0.326235	3.32419	0.000886753	0.562984	Clip1
ENSRNOG00000005184	103.525	-0.488256	0.147222	-3.31645	0.00091169	0.562984	Nop10
ENSRNOG00000059347	3.26594	3.10777	0.938788	3.31041	0.000931602	0.562984	Rbmxl1b
ENSRNOG00000032058	34.7726	0.928879	0.281148	3.30387	0.000953587	0.562984	Pogk
ENSRNOG00000009348	7.85303	-1.95802	0.59342	-3.29956	0.000968374	0.562984	Nos3
ENSRNOG00000023338	20.2363	1.1126	0.337343	3.29811	0.000973373	0.562984	Tspan2
ENSRNOG00000000805	159.227	0.443931	0.134749	3.29451	0.00098594	0.562984	Gja1
ENSRNOG00000062972	6.30941	2.36541	0.718788	3.29082	0.000998944	0.562984	Unknown
ENSRNOG00000020110	28.4515	0.873522	0.267142	3.26987	0.00107595	0.577294	B4gat1
ENSRNOG00000031852	9.67648	1.69571	0.51905	3.26695	0.00108712	0.577294	Lsamp
ENSRNOG00000015458	8.80179	-2.14592	0.658374	-3.25942	0.00111638	0.577294	Hemk1
ENSRNOG00000005346	38.9217	-0.746907	0.229433	-3.25544	0.00113216	0.577294	Tmem128
ENSRNOG00000008741	65.7261	0.784477	0.24222	3.23869	0.00120081	0.588731	Camsap2
ENSRNOG00000009432	129.577	-0.474877	0.146776	-3.23539	0.00121479	0.588731	Eif2s1
ENSRNOG00000036835	122.723	-0.441097	0.13666	-3.2277	0.00124788	0.588731	Copz1
ENSRNOG00000004132	98.1314	0.483252	0.149896	3.22391	0.00126455	0.588731	Lasp1
ENSRNOG00000006037	64.9236	0.731063	0.227452	3.21414	0.00130837	0.59617	Snap25
ENSRNOG00000006399	29.0168	0.788347	0.246465	3.19862	0.00138089	0.60672	Synj2bp
ENSRNOG00000000645	36.1855	0.730508	0.229372	3.18482	0.00144844	0.60672	Reep3
ENSRNOG00000007561	10.6876	1.97314	0.620338	3.18075	0.00146895	0.60672	Glb1l2
ENSRNOG00000016552	340.082	0.302248	0.0950593	3.17957	0.00147495	0.60672	Hmgcs1
ENSRNOG00000020332	4.7724	-2.52957	0.798481	-3.16798	0.00153502	0.60672	Tnnt3
ENSRNOG00000011912	7.52585	-1.85392	0.585912	-3.16416	0.00155533	0.60672	Tmem38a
ENSRNOG00000010091	20.8946	1.04874	0.331936	3.15946	0.0015806	0.60672	Efcab14
ENSRNOG00000012733	12.7426	1.54816	0.490048	3.15919	0.00158207	0.60672	Ankrd12
ENSRNOG00000004290	157.146	0.572482	0.181304	3.15758	0.00159084	0.60672	Grb10
ENSRNOG00000003291	7.96972	-1.98591	0.630971	-3.14738	0.00164738	0.60672	Creg1
ENSRNOG00000048712	10.5801	1.40607	0.449564	3.12763	0.00176219	0.60672	Ccdc137
ENSRNOG00000001416	197.495	0.380614	0.122087	3.11756	0.00182354	0.60672	Vgf
ENSRNOG00000030927	4.0867	-3.54759	1.138	-3.11738	0.00182467	0.60672	Grid2ip
ENSRNOG00000029798	18.5882	1.25346	0.402269	3.11596	0.00183347	0.60672	Lrrc4c
ENSRNOG00000027098	73.9407	0.605037	0.194239	3.11491	0.00184	0.60672	Sez6l2
ENSRNOG00000004624	150.131	0.454341	0.146023	3.11144	0.0018618	0.60672	Rnd3
ENSRNOG00000058003	26.748	0.972773	0.312659	3.11129	0.00186273	0.60672	Spon1
ENSRNOG00000020464	35.1325	-0.78065	0.25118	-3.10793	0.00188403	0.60672	Mrpl54
ENSRNOG00000014059	8.30326	2.12078	0.683013	3.10504	0.00190251	0.60672	Odf2l
ENSRNOG00000029592	89.1491	0.610068	0.196496	3.10474	0.00190445	0.60672	Srsf11
ENSRNOG00000014670	50.7991	0.794839	0.256766	3.09557	0.00196435	0.60672	Zmynd11
ENSRNOG00000052620	485.355	-0.340355	0.109967	-3.09507	0.00196767	0.60672	Rack1
ENSRNOG00000064084	4.03859	-2.83143	0.915507	-3.09275	0.00198312	0.60672	Unknown
ENSRNOG00000009284	4.406	3.25081	1.05331	3.08627	0.00202687	0.611373	Foxa1
ENSRNOG00000022084	7.011	-2.21566	0.718918	-3.08193	0.0020566	0.611726	Sox14
ENSRNOG00000019587	80.7516	0.607489	0.197694	3.07288	0.00212004	0.6219	Ptprn
ENSRNOG00000006779	8.01017	1.83217	0.597374	3.06704	0.00216187	0.6219	Crot
ENSRNOG00000059492	10.6679	-1.81595	0.592639	-3.06418	0.00218267	0.6219	Zfp160
ENSRNOG00000009224	9.44316	1.64886	0.539446	3.05658	0.0022388	0.6219	E4f1
ENSRNOG00000010859	7.32209	-1.91951	0.628356	-3.05482	0.00225194	0.6219	Zyg11b
ENSRNOG00000067449	3.28282	3.42046	1.12317	3.04537	0.00232392	0.6219	Unknown
ENSRNOG00000050469	12.6102	1.39281	0.457472	3.04458	0.00233009	0.6219	Gng11
ENSRNOG00000010131	11.1175	1.53403	0.504609	3.04004	0.00236548	0.6219	Rin2
ENSRNOG00000011611	66.4061	0.667316	0.219614	3.03859	0.00237687	0.6219	Mapk1ip1l
ENSRNOG00000058461	206.652	0.373043	0.123126	3.02977	0.00244741	0.6219	Sfpq
ENSRNOG00000064355	11.313	-1.48194	0.489657	-3.02648	0.00247418	0.6219	Fbxl12
ENSRNOG00000019321	24.9963	-1.23184	0.407666	-3.02168	0.00251372	0.6219	Cck
ENSRNOG00000011445	186.291	-0.345371	0.114345	-3.02042	0.00252424	0.6219	Nkain1
ENSRNOG00000008279	63.2454	-0.52612	0.17448	-3.01535	0.0025668	0.6219	Mrps15
ENSRNOG00000008664	132.043	0.402561	0.133579	3.01366	0.00258119	0.6219	AC127920.1
ENSRNOG00000017704	9.03938	-1.70832	0.566901	-3.01343	0.00258312	0.6219	Sema3f
ENSRNOG00000065816	41.3178	0.841833	0.279747	3.00927	0.0026188	0.6219	Unknown
ENSRNOG00000012728	3.86313	-2.65654	0.883336	-3.0074	0.00263494	0.6219	Nkx2-2
ENSRNOG00000016551	10.0445	1.65659	0.551264	3.00508	0.00265508	0.6219	Bcl2l11
ENSRNOG00000016149	6.14589	-2.72096	0.90602	-3.0032	0.00267159	0.6219	Hoxc10
ENSRNOG00000067311	4.15444	2.65445	0.886457	2.99445	0.00274942	0.633136	Unknown
ENSRNOG00000033623	48.2421	-0.598138	0.200096	-2.98926	0.00279657	0.634035	Pigx
ENSRNOG00000050697	5.87695	-2.30915	0.772933	-2.98752	0.00281254	0.634035	Ctsz
ENSRNOG00000019575	16.4617	-1.39123	0.466982	-2.9792	0.00289005	0.636509	Rell2
ENSRNOG00000011417	7.21346	-1.84408	0.619128	-2.97851	0.00289654	0.636509	Pde3b
ENSRNOG00000028580	4.31536	2.5728	0.864283	2.97681	0.00291268	0.636509	Pcnx2
ENSRNOG00000008443	47.6738	0.739599	0.24882	2.97242	0.00295461	0.63915	Fam234b
ENSRNOG00000003797	16.4522	0.929402	0.314288	2.95716	0.00310484	0.660157	Mrps7
ENSRNOG00000004360	10.4327	1.5045	0.509376	2.95361	0.00314079	0.660157	Gemin2
ENSRNOG00000020322	9.79493	-1.42481	0.482672	-2.95192	0.00315805	0.660157	Asb1
ENSRNOG00000005641	5.92583	-1.97635	0.670239	-2.94873	0.00319082	0.660157	Fbxl4
ENSRNOG00000005061	74.7576	0.568406	0.193272	2.94096	0.00327199	0.660157	Dlst
ENSRNOG00000001032	57.3832	0.72854	0.248132	2.9361	0.00332371	0.660157	Ccz1b
ENSRNOG00000061612	11.7758	1.68965	0.575937	2.93374	0.00334903	0.660157	Zfp184
ENSRNOG00000008287	12.5405	-1.32697	0.452942	-2.92968	0.00339312	0.660157	Nle1
ENSRNOG00000024027	17.6213	1.18101	0.40371	2.92539	0.0034403	0.660157	Lemd3
ENSRNOG00000003343	267.689	0.375641	0.128449	2.92445	0.0034507	0.660157	Canx
ENSRNOG00000014525	72.4443	0.546683	0.186941	2.92436	0.00345169	0.660157	Hspd1
ENSRNOG00000065163	24.4568	0.908036	0.310822	2.92141	0.00348455	0.660157	Unknown
ENSRNOG00000016725	41.765	0.746394	0.255661	2.91946	0.00350636	0.660157	Elp1
ENSRNOG00000003185	26.4493	0.927396	0.317873	2.9175	0.00352844	0.660157	Acbd3
ENSRNOG00000010775	4.78806	-2.72969	0.935656	-2.91741	0.00352953	0.660157	Arrdc4
ENSRNOG00000022844	7.88205	1.49424	0.51242	2.91605	0.00354492	0.660157	Pdzrn4
ENSRNOG00000004304	32.5918	0.803176	0.275835	2.9118	0.00359358	0.663449	Syap1
ENSRNOG00000006345	105.891	-0.560589	0.19289	-2.90626	0.00365774	0.669522	Sec61b
ENSRNOG00000018309	125.125	0.587754	0.202726	2.89925	0.00374058	0.676625	Chd4
ENSRNOG00000068140	76.0193	0.486997	0.168081	2.8974	0.00376272	0.676625	Unknown
ENSRNOG00000043304	19.0252	1.05439	0.364262	2.8946	0.00379647	0.676625	Apcdd1
ENSRNOG00000030118	130.39	0.488608	0.16901	2.89099	0.00384029	0.676625	Msn
ENSRNOG00000066749	5.16896	-2.35142	0.81369	-2.88983	0.00385451	0.676625	Thap2
ENSRNOG00000060790	4.12738	-3.23632	1.12164	-2.88535	0.00390978	0.678973	AC097575.2
ENSRNOG00000028711	16.8539	1.09608	0.380104	2.88362	0.0039313	0.678973	Dgat1
ENSRNOG00000065279	12.432	1.3151	0.457113	2.87697	0.00401519	0.687914	Unknown
ENSRNOG00000001611	204.628	-0.501124	0.174728	-2.86802	0.00413045	0.695476	Rpl24
ENSRNOG00000028883	9.96083	-1.7229	0.601163	-2.86595	0.00415765	0.695476	AABR07072078.1
ENSRNOG00000011653	33.6276	0.811603	0.283429	2.86352	0.00418964	0.695476	Washc2c
ENSRNOG00000046602	7.24013	-1.29827	0.454267	-2.85794	0.00426404	0.695476	AABR07006030.1
ENSRNOG00000007214	4.26513	2.67702	0.937813	2.85454	0.00430997	0.695476	Oma1
ENSRNOG00000064200	49.9718	-0.687037	0.240717	-2.85413	0.00431552	0.695476	Unknown
ENSRNOG00000024904	2.65491	-3.13287	1.09773	-2.85395	0.00431792	0.695476	Pla2g4e
ENSRNOG00000017919	21.5911	1.00156	0.351357	2.85054	0.00436445	0.695476	Nup133
ENSRNOG00000014168	8.99992	1.6676	0.58519	2.84967	0.0043764	0.695476	Xylb
ENSRNOG00000022491	4.68366	-2.52003	0.884494	-2.84912	0.00438407	0.695476	Wdr76
ENSRNOG00000009625	478.768	0.316236	0.111168	2.84468	0.00444564	0.697044	Dpysl2
ENSRNOG00000016029	25.6384	0.918621	0.323035	2.84372	0.00445905	0.697044	Rb1
ENSRNOG00000050510	28.4197	-0.752229	0.264878	-2.8399	0.00451272	0.699941	Rab1b
ENSRNOG00000019943	30.1235	0.767042	0.270297	2.83777	0.00454295	0.699941	Slc7a6
ENSRNOG00000017170	18.9168	0.948111	0.334728	2.83248	0.00461881	0.70179	Med4
ENSRNOG00000019552	48.7607	-0.65969	0.233345	-2.82711	0.00469706	0.70179	Lsm7
ENSRNOG00000048698	20.7291	-0.92445	0.327207	-2.82528	0.00472398	0.70179	AABR07048031.1
ENSRNOG00000005070	2.7198	-3.81144	1.34946	-2.82441	0.00473673	0.70179	Spopl
ENSRNOG00000002789	4.87376	-1.94078	0.687176	-2.82429	0.00473854	0.70179	AABR07039648.1
ENSRNOG00000016683	6.08451	-1.97375	0.699066	-2.82341	0.00475157	0.70179	Zfp668
ENSRNOG00000050742	6.14345	2.06831	0.734239	2.81694	0.00484832	0.711176	Dnmbp
ENSRNOG00000015692	9.44762	-1.61475	0.573696	-2.81464	0.0048832	0.71142	Taok1
ENSRNOG00000010042	12.4822	1.13015	0.402115	2.81052	0.00494622	0.712368	Wdfy2
ENSRNOG00000027228	12.5436	-1.14674	0.408113	-2.80986	0.00495624	0.712368	Mogat2
ENSRNOG00000069480	3.24837	-3.0168	1.07637	-2.80276	0.00506671	0.723391	Unknown
ENSRNOG00000025791	83.726	0.499002	0.178205	2.80015	0.00510788	0.723757	Dync1li2
ENSRNOG00000001489	21.021	-1.02483	0.36623	-2.79832	0.00513686	0.723757	Tbp
ENSRNOG00000009749	10.582	1.20964	0.433903	2.7878	0.00530666	0.739486	Wdr45
ENSRNOG00000055344	23.9153	-0.769346	0.276087	-2.78661	0.00532624	0.739486	Trnau1ap
ENSRNOG00000020173	4.41287	-2.78864	1.00129	-2.78504	0.00535209	0.739486	Tie1
ENSRNOG00000002545	42.0689	0.677221	0.243792	2.77787	0.00547169	0.751165	RGD1309748
ENSRNOG00000017516	26.4158	0.89335	0.321962	2.7747	0.00552518	0.753677	Bcl9
ENSRNOG00000014317	14.8385	-0.955309	0.34533	-2.76637	0.00566844	0.766589	Arpc5l
ENSRNOG00000017253	27.4421	-0.815486	0.294926	-2.76505	0.00569143	0.766589	Ccdc107
ENSRNOG00000032208	2.29407	-3.9226	1.421	-2.76046	0.005772	0.772582	Eda
ENSRNOG00000049442	183.831	-0.416116	0.150988	-2.75596	0.00585206	0.778433	AABR07026317.1
ENSRNOG00000055093	12.3692	1.21728	0.442966	2.74802	0.00599564	0.792608	Cep43
ENSRNOG00000058975	6.71582	-1.7119	0.624432	-2.74153	0.00611534	0.799767	Iqsec2
ENSRNOG00000008116	16.9407	0.936636	0.341842	2.73997	0.00614447	0.799767	Plpp3
ENSRNOG00000005589	18.5423	-0.925264	0.337812	-2.73899	0.00616284	0.799767	Dhrs7
ENSRNOG00000018379	9.04062	-1.44889	0.529598	-2.73583	0.00622235	0.799767	Zfp688
ENSRNOG00000031136	8.30556	-1.78359	0.652117	-2.73508	0.00623651	0.799767	Ntng1
ENSRNOG00000034180	165.546	-0.31802	0.11638	-2.73259	0.00628376	0.80103	Rpl37
ENSRNOG00000013213	23.5162	0.949377	0.348421	2.7248	0.006434	0.802876	Epha4
ENSRNOG00000005724	43.8571	0.793835	0.291392	2.72429	0.00644402	0.802876	Map3k7
ENSRNOG00000021938	3.72679	3.04147	1.11659	2.72389	0.00645178	0.802876	Lrrtm4
ENSRNOG00000043345	11.4875	1.19898	0.440221	2.72358	0.00645788	0.802876	Rnf168
ENSRNOG00000021125	105.197	-0.473284	0.174049	-2.71927	0.00654267	0.802876	Prdx5
ENSRNOG00000023935	8.33045	1.48369	0.546026	2.71726	0.00658253	0.802876	Nrsn2
ENSRNOG00000017622	23.5002	-0.868578	0.319723	-2.71666	0.00659442	0.802876	Npm3
ENSRNOG00000062328	35.0066	0.818971	0.301483	2.71647	0.00659816	0.802876	Unknown
ENSRNOG00000046445	13.0026	-1.28522	0.473614	-2.71363	0.00665499	0.803373	Rcor3
ENSRNOG00000050994	106.243	0.434111	0.160121	2.71114	0.00670526	0.803373	Cttn
ENSRNOG00000048843	11.4835	1.1103	0.409686	2.71013	0.00672562	0.803373	Tsfm
ENSRNOG00000021144	29.2617	0.867604	0.320289	2.70882	0.00675229	0.803373	Unknown
ENSRNOG00000020505	6.62311	-1.65698	0.612784	-2.70401	0.00685074	0.810583	Map4k1
ENSRNOG00000063937	75.8797	0.489627	0.1815	2.69768	0.00698253	0.821637	Unknown
ENSRNOG00000015029	11.8973	1.42052	0.528396	2.68835	0.00718052	0.840317	Dbt
ENSRNOG00000019807	10.5551	1.26899	0.472703	2.68454	0.00726304	0.840406	Sufu
ENSRNOG00000012199	18.7203	0.937026	0.349259	2.68289	0.00729881	0.840406	Sox2
ENSRNOG00000015540	27.3046	0.907752	0.338675	2.6803	0.00735559	0.840406	Ppp6r3
ENSRNOG00000061764	14.1286	-1.31419	0.49049	-2.67934	0.00737678	0.840406	AABR07021812.1
ENSRNOG00000001383	4.03061	-2.48958	0.929788	-2.67758	0.00741566	0.840406	Slc8b1
ENSRNOG00000020308	37.6436	-0.718099	0.268283	-2.67665	0.00743619	0.840406	Ech1
ENSRNOG00000048817	7.71256	1.66059	0.620639	2.67562	0.00745922	0.840406	Gspt2
ENSRNOG00000026497	20.8855	0.935977	0.350352	2.67153	0.00755057	0.840406	Pigc
ENSRNOG00000003536	10.7451	-1.49043	0.558507	-2.66859	0.00761704	0.840406	Rufy1
ENSRNOG00000069005	14.2436	-1.06967	0.400846	-2.66853	0.00761846	0.840406	Haus3
ENSRNOG00000068569	5.96871	2.02997	0.76089	2.66788	0.00763306	0.840406	Unknown
ENSRNOG00000010567	7.67586	1.60923	0.603522	2.66639	0.00766699	0.840406	Angel1
ENSRNOG00000020848	26.9691	-0.727676	0.273165	-2.66387	0.00772477	0.840406	Coq8b
ENSRNOG00000017003	43.3125	0.610318	0.22917	2.66317	0.00774082	0.840406	Plxna1
ENSRNOG00000070930	13.1288	-1.14621	0.431216	-2.65809	0.00785859	0.840406	Hilpda
ENSRNOG00000052386	2.81486	3.36812	1.26746	2.65738	0.00787516	0.840406	Nlrx1
ENSRNOG00000016174	4.21875	-2.14063	0.805825	-2.65645	0.00789685	0.840406	Slc35b3
ENSRNOG00000007076	5.44725	2.07332	0.780671	2.65581	0.00791176	0.840406	AABR07055919.1
ENSRNOG00000014179	43.173	-0.676044	0.254614	-2.65517	0.00792687	0.840406	Rps2
ENSRNOG00000029792	40.5342	-0.794599	0.299783	-2.65058	0.0080354	0.847715	NEWGENE_1308171
ENSRNOG00000048109	682.955	-0.270577	0.102211	-2.64725	0.00811504	0.849134	Unknown
ENSRNOG00000000307	8.51425	1.58877	0.600616	2.64524	0.00816331	0.849134	Mical1
ENSRNOG00000051306	2.65744	-7.99923	3.02507	-2.64431	0.00818572	0.849134	AC096301.1
ENSRNOG00000017144	66.4682	-0.56317	0.213046	-2.64341	0.00820745	0.849134	Mea1
ENSRNOG00000049326	10.7492	-1.08661	0.411923	-2.63789	0.0083423	0.858936	Tmem234
ENSRNOG00000008098	8.44098	-1.46927	0.558084	-2.63271	0.00847067	0.866715	Lrrc4
ENSRNOG00000019832	13.4297	-1.02517	0.389582	-2.63146	0.00850194	0.866715	Bbs1
ENSRNOG00000017206	76.4152	0.585131	0.222507	2.62973	0.00854539	0.866715	Igfbp5
ENSRNOG00000022043	8.09236	-1.51334	0.575777	-2.62834	0.0085803	0.866715	Yipf2
ENSRNOG00000010361	18.6814	1.04752	0.398787	2.62676	0.0086202	0.866715	Kif3b
ENSRNOG00000067416	13.33	1.07041	0.408086	2.62299	0.0087161	0.872262	Kcnd2
ENSRNOG00000015794	6.77028	1.65769	0.633893	2.61508	0.00892053	0.882257	Fam83d
ENSRNOG00000017585	20.3822	-0.864983	0.33084	-2.61451	0.0089356	0.882257	Abt1
ENSRNOG00000014933	33.1393	-0.572235	0.218882	-2.61436	0.00893957	0.882257	Dnttip1
ENSRNOG00000007325	17.2804	0.962401	0.369242	2.60642	0.00914945	0.898828	Usp28
ENSRNOG00000019987	40.8704	-0.716865	0.275295	-2.60399	0.00921459	0.899713	Scand1
ENSRNOG00000010997	6.48958	1.96124	0.753466	2.60295	0.00924247	0.899713	Ednrb
ENSRNOG00000013309	2.18188	-3.54019	1.36233	-2.59862	0.00936003	0.9049	Pik3ap1
ENSRNOG00000017151	28.4018	0.674478	0.259866	2.59548	0.00944587	0.9049	Rnf214
ENSRNOG00000010953	5.2872	1.79498	0.69171	2.59499	0.00945935	0.9049	Icmt
ENSRNOG00000019164	373.105	0.288844	0.111317	2.59479	0.00946477	0.9049	Uba1
ENSRNOG00000071010	3.50227	-2.9245	1.12831	-2.59192	0.00954412	0.90843	Bmp2
ENSRNOG00000037462	5.15741	-4.54637	1.75772	-2.58651	0.00969538	0.915277	Eml6
ENSRNOG00000043341	5.48031	-2.05161	0.793965	-2.584	0.00976615	0.915277	Zfp51
ENSRNOG00000011700	5.92204	1.4776	0.571835	2.58395	0.00976749	0.915277	Ptprm
ENSRNOG00000011130	8.59338	-1.59635	0.617957	-2.58327	0.009787	0.915277	Calca
ENSRNOG00000002368	19.339	-0.807572	0.313383	-2.57695	0.00996754	0.924671	Iars2
ENSRNOG00000021164	152.949	0.358606	0.139176	2.57663	0.00997693	0.924671	Stip1
ENSRNOG00000010886	9.24842	-1.49008	0.578617	-2.57524	0.010017	0.924671	Nfe2l3
ENSRNOG00000019150	56.973	-0.494666	0.192279	-2.57264	0.0100925	0.926259	Polb
ENSRNOG00000018646	22.2871	0.847901	0.329707	2.57168	0.0101207	0.926259	Hbegf
ENSRNOG00000043171	85.1631	-0.446829	0.174288	-2.56374	0.0103552	0.938126	Hdhd2
ENSRNOG00000034246	570.918	-0.324928	0.126763	-2.56327	0.0103692	0.938126	Rps27a-ps1
ENSRNOG00000006305	101.62	0.381145	0.148798	2.5615	0.0104223	0.938126	Slc38a2
ENSRNOG00000006984	9.87317	1.13105	0.441578	2.56139	0.0104256	0.938126	Mapk11
ENSRNOG00000030478	1422.82	-0.611888	0.239429	-2.55561	0.0106001	0.940388	AY172581.9
ENSRNOG00000015869	28.0051	-0.713597	0.279471	-2.55339	0.0106681	0.940388	Pccb
ENSRNOG00000004910	24.812	-0.805452	0.315833	-2.55025	0.0107647	0.940388	Eif2d
ENSRNOG00000053828	18.9036	0.863697	0.338959	2.54809	0.0108316	0.940388	Ppp1r12c
ENSRNOG00000003706	57.9268	-0.515034	0.202361	-2.54512	0.0109239	0.940388	Ufc1
ENSRNOG00000017810	5.73071	1.8882	0.742196	2.54407	0.0109568	0.940388	Uros
ENSRNOG00000025587	68.3654	0.590303	0.232065	2.5437	0.0109686	0.940388	Plagl1
ENSRNOG00000009297	46.8051	-0.582672	0.229112	-2.54318	0.0109849	0.940388	Chchd1
ENSRNOG00000016251	142.369	0.37681	0.148187	2.54281	0.0109964	0.940388	Dnaja2
ENSRNOG00000066757	111.945	-0.523358	0.20596	-2.54106	0.0110516	0.940388	Unknown
ENSRNOG00000002433	104.43	0.433622	0.170648	2.54103	0.0110526	0.940388	G3bp2
ENSRNOG00000013045	4.22818	-2.59408	1.02109	-2.54049	0.0110698	0.940388	Setd7
ENSRNOG00000004099	28.932	0.767016	0.301933	2.54035	0.0110742	0.940388	R3hdm1
ENSRNOG00000013391	30.9131	0.903667	0.355744	2.54021	0.0110784	0.940388	Sorbs2
ENSRNOG00000012818	11.949	1.35292	0.53292	2.5387	0.0111267	0.940388	Ksr1
ENSRNOG00000049223	27.6094	0.672158	0.26487	2.53769	0.0111587	0.940388	Vipas39
ENSRNOG00000018220	20.1472	-1.54817	0.610362	-2.53648	0.0111972	0.940388	Pde4dip
ENSRNOG00000055519	3.52227	-2.9305	1.15725	-2.53229	0.011332	0.945953	AABR07002868.1
ENSRNOG00000009990	69.2741	0.55908	0.220834	2.53168	0.0113518	0.945953	Zranb2
ENSRNOG00000002089	36.6526	0.619077	0.244732	2.52961	0.0114189	0.946332	Ccng2
ENSRNOG00000010488	80.1538	0.508579	0.20122	2.52748	0.0114886	0.946332	Zmiz1
ENSRNOG00000048088	217.188	0.355466	0.140647	2.52737	0.0114921	0.946332	Mest
ENSRNOG00000049785	30.0579	0.61351	0.242867	2.52612	0.0115331	0.946332	Ranbp3
ENSRNOG00000006652	106.973	0.395313	0.156836	2.52055	0.0117172	0.952317	Ddx1
ENSRNOG00000009538	21.507	0.805044	0.319515	2.51958	0.0117496	0.952317	Etfdh
ENSRNOG00000053334	126.146	-0.437032	0.173542	-2.51831	0.0117919	0.952317	Stmn4
ENSRNOG00000039776	43.9669	0.586784	0.233027	2.51809	0.0117992	0.952317	Exoc3
ENSRNOG00000043199	4.06794	-1.86307	0.740131	-2.51722	0.0118284	0.952317	Bves
ENSRNOG00000010308	65.866	0.449176	0.178719	2.5133	0.0119608	0.95937	Nr2f2
ENSRNOG00000036572	3.79821	2.13129	0.85097	2.50455	0.0122608	0.967464	Sfxn4
ENSRNOG00000006870	72.2783	0.425625	0.169956	2.50432	0.0122687	0.967464	Mtdh
ENSRNOG00000004812	20.4794	0.947558	0.378478	2.5036	0.0122935	0.967464	Sema6d
ENSRNOG00000047158	0.998892	-6.18538	2.47143	-2.50275	0.0123233	0.967464	Selenbp1
ENSRNOG00000007967	131.755	-0.390666	0.156322	-2.49911	0.0124506	0.967464	Sdhb
ENSRNOG00000002627	37.4199	0.530254	0.212221	2.49859	0.0124689	0.967464	Kctd3
ENSRNOG00000023896	73.2	0.477038	0.191	2.49758	0.0125044	0.967464	Dusp6
ENSRNOG00000016620	5.18836	2.04096	0.817219	2.49745	0.0125092	0.967464	Csnk1g1
ENSRNOG00000011059	5.65273	-1.80928	0.724519	-2.49722	0.0125172	0.967464	Ttbk2
ENSRNOG00000013451	50.4002	0.625811	0.250673	2.49652	0.0125418	0.967464	Drosha
ENSRNOG00000022622	5.74742	1.51236	0.605902	2.49605	0.0125586	0.967464	Slc38a6
ENSRNOG00000011543	19.7368	-1.07033	0.429222	-2.49364	0.0126439	0.970544	Fam118b
ENSRNOG00000029988	36.1734	-0.6314	0.253337	-2.49233	0.0126906	0.970653	AABR07007675.1
ENSRNOG00000064562	11.1503	1.40212	0.563091	2.49003	0.0127731	0.97262	Unknown
ENSRNOG00000016273	54.0735	-0.562269	0.225894	-2.48909	0.0128072	0.97262	Fam136a
ENSRNOG00000004006	17.0248	-0.933922	0.376168	-2.48273	0.0130381	0.986657	Dnajb9
ENSRNOG00000028330	16.1406	-0.847713	0.341912	-2.47933	0.0131629	0.992591	AABR07067600.1
ENSRNOG00000010133	43.1999	0.548182	0.221558	2.47422	0.0133529	0.999893	Bpgm
ENSRNOG00000033790	246.139	0.369385	0.149588	2.46935	0.0135357	0.999893	Hnrnpu
ENSRNOG00000016267	6.24815	1.662	0.67452	2.46397	0.0137406	0.999893	Chst15
ENSRNOG00000007330	214.48	-0.362616	0.147173	-2.46387	0.0137445	0.999893	Capzb
ENSRNOG00000006569	2.75766	3.05829	1.24131	2.46376	0.0137488	0.999893	Itgb8
ENSRNOG00000000818	57.8071	0.475135	0.192915	2.46292	0.0137811	0.999893	Nrm
ENSRNOG00000005766	7.02684	-1.90801	0.775035	-2.46184	0.0138226	0.999893	Tbc1d20
ENSRNOG00000000901	23.03	-0.727104	0.295409	-2.46135	0.0138417	0.999893	Vkorc1l1
ENSRNOG00000001875	26.6402	-0.629026	0.255904	-2.45806	0.013969	0.999893	Smpd4
ENSRNOG00000049244	5.31825	1.74593	0.711679	2.45326	0.0141568	0.999893	Sepsecs
ENSRNOG00000012263	55.198	0.432482	0.176416	2.45148	0.0142269	0.999893	Cnot7
ENSRNOG00000058710	3.24806	-2.3325	0.951498	-2.4514	0.0142303	0.999893	AABR07021465.2
ENSRNOG00000016560	13.41	-1.14056	0.465361	-2.45092	0.0142493	0.999893	Card19
ENSRNOG00000016013	7.57714	1.45812	0.59498	2.45071	0.0142576	0.999893	Gprc5b
ENSRNOG00000064128	29.7242	0.668756	0.272886	2.45067	0.0142589	0.999893	Unknown
ENSRNOG00000050206	11.2568	1.18601	0.484046	2.45019	0.014278	0.999893	Shank2
ENSRNOG00000008332	17.5893	0.932487	0.380712	2.44933	0.0143123	0.999893	Smo
ENSRNOG00000016383	81.512	-0.418446	0.17092	-2.4482	0.0143572	0.999893	Commd3
ENSRNOG00000002205	160.368	-0.284828	0.116417	-2.44662	0.0144203	0.999893	Ociad1
ENSRNOG00000018375	26.0155	0.790875	0.323589	2.44407	0.0145225	0.999893	Eif2b3
ENSRNOG00000005907	19.1159	0.908896	0.372138	2.44236	0.0145915	0.999893	Rad18
ENSRNOG00000020778	13.9618	-1.04638	0.42869	-2.44087	0.014652	0.999893	Chrnb2
ENSRNOG00000017932	27.595	0.721174	0.295534	2.44024	0.0146774	0.999893	St3gal2
ENSRNOG00000016961	310.165	-0.530468	0.217428	-2.43974	0.0146978	0.999893	Rps27
ENSRNOG00000009029	121.305	0.346917	0.142275	2.43836	0.0147542	0.999893	Nptn
ENSRNOG00000036664	23.9765	-0.806336	0.33101	-2.43599	0.0148511	0.999893	Narf
ENSRNOG00000028592	76.1685	0.404672	0.166123	2.43598	0.0148516	0.999893	Unknown
ENSRNOG00000015528	86.5215	0.423023	0.174056	2.43038	0.015083	0.999893	Pja2
ENSRNOG00000021507	5.07193	-2.23149	0.918262	-2.43012	0.0150938	0.999893	Luzp2
ENSRNOG00000014706	6.31454	1.73321	0.713645	2.42867	0.0151544	0.999893	Dbx1
ENSRNOG00000018227	29.1896	0.684982	0.282219	2.42713	0.0152188	0.999893	Mfsd14b
ENSRNOG00000069392	4.90007	-1.86603	0.769002	-2.42656	0.0152426	0.999893	Unknown
ENSRNOG00000004314	5.35177	1.73756	0.716892	2.42374	0.0153614	0.999893	Ppm1h
ENSRNOG00000012763	23.9931	0.785947	0.324434	2.42252	0.0154134	0.999893	Cwf19l1
ENSRNOG00000020457	45.8508	0.628219	0.259799	2.41809	0.0156022	0.999893	Tacc2
ENSRNOG00000047450	12.2068	-1.02808	0.425338	-2.41708	0.0156457	0.999893	Lmo3
ENSRNOG00000031273	118.336	-0.452246	0.187187	-2.41601	0.0156914	0.999893	AABR07034639.1
ENSRNOG00000003399	224.12	0.361561	0.149661	2.41586	0.015698	0.999893	Hnrnph1
ENSRNOG00000067384	2.24937	-2.99227	1.23917	-2.41475	0.0157461	0.999893	Unknown
ENSRNOG00000014797	7.08526	-1.5271	0.632436	-2.41463	0.0157512	0.999893	Tmbim1
ENSRNOG00000015503	5.90405	1.67503	0.693785	2.41434	0.0157638	0.999893	Otud7a
ENSRNOG00000014766	13.0738	1.00753	0.417633	2.41247	0.0158448	0.999893	Galt
ENSRNOG00000008223	15.0026	0.995427	0.412622	2.41244	0.0158461	0.999893	Cnr1
ENSRNOG00000001551	142.439	-0.310428	0.128713	-2.41179	0.0158745	0.999893	Atp5pf
ENSRNOG00000056940	111.92	0.322859	0.134164	2.40645	0.0161084	0.999893	Cited2
ENSRNOG00000025317	14.5143	-1.00319	0.416952	-2.406	0.0161285	0.999893	Gpatch11
ENSRNOG00000016122	115.886	0.446612	0.185653	2.40563	0.0161446	0.999893	Hmgcr
ENSRNOG00000011535	39.9982	0.634381	0.263805	2.40473	0.0161843	0.999893	Gcsh
ENSRNOG00000023972	60.6472	0.531737	0.221189	2.404	0.0162168	0.999893	Col4a2
ENSRNOG00000016462	11.3077	-1.02524	0.426559	-2.40351	0.0162385	0.999893	Zfp87
ENSRNOG00000018816	63.1868	-0.515232	0.21462	-2.40067	0.0163653	0.999893	Cox5a
ENSRNOG00000011058	13.9007	-1.04008	0.433315	-2.40029	0.016382	0.999893	Utrn
ENSRNOG00000005689	58.1398	-0.61089	0.254583	-2.39957	0.0164142	0.999893	Yeats4
ENSRNOG00000005960	20.6065	0.832234	0.347206	2.39694	0.0165324	0.999893	RGD1311744
ENSRNOG00000048250	5.02419	1.93588	0.807964	2.396	0.016575	0.999893	Tmem159
ENSRNOG00000001441	73.1297	-0.445737	0.186119	-2.3949	0.0166248	0.999893	Tmem120a
ENSRNOG00000021904	3.70187	-2.73163	1.14138	-2.39327	0.0166989	0.999893	Tecpr2
ENSRNOG00000019181	10.4703	-1.32414	0.553419	-2.39265	0.016727	0.999893	Myoz3
ENSRNOG00000008552	6.64569	1.96696	0.822107	2.39258	0.0167302	0.999893	P2rx3
ENSRNOG00000040273	3.94526	-2.15134	0.899339	-2.39213	0.016751	0.999893	RGD1562402
ENSRNOG00000012021	25.0906	-0.675838	0.282775	-2.39002	0.0168475	0.999893	Ctnnbl1
ENSRNOG00000042458	63.4	0.479062	0.200562	2.3886	0.0169128	0.999893	AABR07046707.1
ENSRNOG00000019482	86.1308	0.492088	0.206169	2.38682	0.016995	0.999893	Gnao1
ENSRNOG00000027654	55.5241	0.535364	0.224394	2.38582	0.0170409	0.999893	Appbp2
ENSRNOG00000018132	20.4909	-0.810745	0.339961	-2.38482	0.0170876	0.999893	Hmgxb3
ENSRNOG00000069396	3.31796	2.57153	1.0783	2.38481	0.0170878	0.999893	Unknown
ENSRNOG00000061367	5.82797	3.37208	1.41569	2.38194	0.0172216	0.999893	Atp7a
ENSRNOG00000003402	30.7088	0.60781	0.255234	2.38138	0.0172479	0.999893	Stx6
ENSRNOG00000021689	11.2685	-1.24483	0.523	-2.38018	0.0173041	0.999893	Rps6kb2
ENSRNOG00000012106	5.84142	-1.40243	0.589696	-2.37823	0.0173961	0.999893	Dnaja4
ENSRNOG00000018176	185.816	0.335042	0.140879	2.37822	0.0173964	0.999893	Rab6a
ENSRNOG00000004085	6.71033	1.40037	0.589125	2.37703	0.0174526	0.999893	Tcaim
ENSRNOG00000067120	8.31091	-1.25648	0.528634	-2.37685	0.0174612	0.999893	Paqr8
ENSRNOG00000026504	18.9879	0.799174	0.336247	2.37675	0.017466	0.999893	Fam114a1
ENSRNOG00000007364	23.0244	-0.750977	0.316156	-2.37534	0.0175328	0.999893	Rab15
ENSRNOG00000020590	7.81117	-1.37223	0.577855	-2.3747	0.0175633	0.999893	Adam15
ENSRNOG00000038761	13.3474	1.05516	0.444664	2.37294	0.0176472	0.999893	Hacd2
ENSRNOG00000003964	23.4733	0.918082	0.38694	2.37267	0.0176599	0.999893	Nsmce2
ENSRNOG00000019948	16.6102	0.934452	0.394062	2.37133	0.0177242	0.999893	Phf20
ENSRNOG00000017930	21.7433	0.776384	0.327457	2.37095	0.0177426	0.999893	Lpcat1
ENSRNOG00000009580	4.0458	2.07534	0.875347	2.37088	0.017746	0.999893	Lca5
ENSRNOG00000026116	5.49838	1.89715	0.801181	2.36794	0.0178873	0.999893	Sall3
ENSRNOG00000013201	19.1981	-0.85307	0.360275	-2.36783	0.0178928	0.999893	Tex264
ENSRNOG00000034240	19.2712	0.907552	0.383322	2.3676	0.017904	0.999893	Bcor
ENSRNOG00000014630	11.9281	1.17397	0.496026	2.36675	0.017945	0.999893	Iws1
ENSRNOG00000069395	1.15169	-5.96229	2.51936	-2.36659	0.0179528	0.999893	Unknown
ENSRNOG00000020495	111.482	-0.382725	0.161727	-2.36649	0.0179579	0.999893	Eif3k
ENSRNOG00000059903	3.3809	2.15695	0.911543	2.36626	0.0179688	0.999893	Thbs3
ENSRNOG00000010873	65.1879	-0.495659	0.209505	-2.36586	0.0179884	0.999893	Pithd1
ENSRNOG00000019044	1.60677	-7.1867	3.03877	-2.36501	0.0180298	0.999893	Adam30
ENSRNOG00000001303	21.7391	-0.855332	0.361936	-2.36321	0.0181173	0.999893	Specc1l
ENSRNOG00000010233	210.736	0.416836	0.17675	2.35834	0.018357	0.999893	Cald1
ENSRNOG00000004650	45.57	-0.676341	0.286876	-2.35761	0.0183932	0.999893	Begain
ENSRNOG00000047179	128.304	0.382917	0.162435	2.35736	0.0184054	0.999893	Aplp2
ENSRNOG00000010853	2.43336	3.43123	1.4556	2.35725	0.0184107	0.999893	Chrna7
ENSRNOG00000014173	37.3604	0.623185	0.264479	2.35627	0.0184595	0.999893	Smc3
ENSRNOG00000043035	5.87881	-1.51804	0.644476	-2.35547	0.0184991	0.999893	Fbxl13
ENSRNOG00000002270	99.8076	0.34008	0.144473	2.35395	0.0185754	0.999893	Hnrnpdl
ENSRNOG00000031266	5.46842	1.61214	0.684893	2.35386	0.0185798	0.999893	Siae
ENSRNOG00000005623	36.1691	0.638896	0.271595	2.35239	0.0186534	0.999893	Ankmy2
ENSRNOG00000031398	70.7105	0.606031	0.257819	2.35061	0.0187427	0.999893	Mab21l2
ENSRNOG00000014565	32.4324	-0.686716	0.292384	-2.34868	0.0188402	0.999893	Lcmt1
ENSRNOG00000021159	36.3816	-0.611325	0.260375	-2.34787	0.0188811	0.999893	Unknown
ENSRNOG00000053881	23.5568	0.948203	0.404014	2.34695	0.0189276	0.999893	Baz2a
ENSRNOG00000004783	32.049	0.830911	0.354153	2.34619	0.0189664	0.999893	Fam171b
ENSRNOG00000016728	2.81163	-2.75454	1.17445	-2.34539	0.0190072	0.999893	Tiam2
ENSRNOG00000062694	12.0647	1.1321	0.482809	2.34481	0.0190366	0.999893	Unknown
ENSRNOG00000030418	17.1215	0.915877	0.390604	2.34477	0.0190388	0.999893	Tmem47
ENSRNOG00000013898	31.4164	0.642272	0.274055	2.34359	0.0190991	0.999893	Cdca4
ENSRNOG00000063115	5.14435	-1.82665	0.779428	-2.34358	0.0190997	0.999893	Unknown
ENSRNOG00000019892	22.6774	-0.680776	0.290515	-2.34334	0.0191121	0.999893	Lrrfip1
ENSRNOG00000013520	87.4857	0.394275	0.168271	2.34309	0.0191245	0.999893	Mat2a
ENSRNOG00000026528	27.116	-0.71611	0.305694	-2.34257	0.0191514	0.999893	Mrps33
ENSRNOG00000006997	397.144	0.326798	0.139596	2.34102	0.019231	0.999893	App
ENSRNOG00000057713	1.54993	-3.91603	1.67396	-2.33938	0.0193159	0.999893	Cav2
ENSRNOG00000003578	29.0684	0.792255	0.338718	2.33898	0.0193364	0.999893	Fem1c
ENSRNOG00000017467	28.447	-0.75764	0.32414	-2.33738	0.0194193	0.999893	Rab4a
ENSRNOG00000056371	45.6527	0.67545	0.28919	2.33567	0.0195087	0.999893	Pik3ca
ENSRNOG00000065288	21.43	0.949513	0.406535	2.33562	0.019511	0.999893	Tmem200b
ENSRNOG00000019353	9.75418	-1.33545	0.572019	-2.33463	0.0195627	0.999893	Psmb10
ENSRNOG00000018349	13.2396	-0.991729	0.424871	-2.33419	0.019586	0.999893	Polr1b
ENSRNOG00000016443	11.2131	1.22172	0.523872	2.33209	0.0196962	0.999893	Vps13d
ENSRNOG00000005958	31.4322	0.570736	0.244747	2.33195	0.0197035	0.999893	Rrbp1
ENSRNOG00000068739	2.92498	-3.22507	1.38302	-2.33191	0.0197052	0.999893	Unknown
ENSRNOG00000020889	59.4152	0.461279	0.197836	2.33162	0.0197207	0.999893	Nucb1
ENSRNOG00000007859	2.88799	-2.6659	1.1435	-2.33135	0.0197348	0.999893	Cep83
ENSRNOG00000024603	131.827	-0.408099	0.175146	-2.33005	0.0198037	0.999893	Rps15
ENSRNOG00000032929	14.6643	1.0388	0.445841	2.32999	0.0198068	0.999893	Incenp
ENSRNOG00000063535	63.9459	0.506722	0.21755	2.32922	0.0198473	0.999893	Unknown
ENSRNOG00000060407	3.78751	-2.65579	1.1405	-2.32862	0.0198793	0.999893	Cacna1i
ENSRNOG00000009052	68.5437	0.548416	0.235516	2.32857	0.0198817	0.999893	Igf2bp3
ENSRNOG00000064568	3.26726	-2.5775	1.10712	-2.32811	0.0199063	0.999893	Unknown
ENSRNOG00000024829	31.6253	-0.615488	0.26441	-2.32778	0.0199239	0.999893	AABR07014804.1
ENSRNOG00000012622	29.0693	0.698618	0.300246	2.32682	0.019975	0.999893	Mmp15
ENSRNOG00000058186	36.7555	0.628675	0.2703	2.32584	0.0200271	0.999893	Errfi1
ENSRNOG00000068330	2.49099	2.91795	1.25471	2.3256	0.02004	0.999893	Unknown
ENSRNOG00000017729	21.6041	-0.730223	0.31405	-2.32518	0.0200623	0.999893	Psmg2
ENSRNOG00000062404	28.9691	0.682447	0.293535	2.32492	0.020076	0.999893	Unknown
ENSRNOG00000015160	6.24394	1.74275	0.750076	2.32343	0.0201558	0.999893	Gem
ENSRNOG00000005021	28.0169	-0.642667	0.276702	-2.32259	0.020201	0.999893	Orc4
ENSRNOG00000032740	23.4245	-0.725097	0.312234	-2.32228	0.0202176	0.999893	Tmem258b
ENSRNOG00000000664	9.4508	1.3108	0.564649	2.32144	0.0202631	0.999893	Tpst2
ENSRNOG00000014044	16.3463	0.823914	0.355001	2.32088	0.0202935	0.999893	Pank4
ENSRNOG00000023278	80.574	0.386693	0.166649	2.32041	0.0203188	0.999893	Sec61a2
ENSRNOG00000056870	345.336	0.21277	0.0917154	2.3199	0.0203464	0.999893	Gdi1
ENSRNOG00000004441	2.37503	3.36341	1.4507	2.31847	0.0204238	0.999893	Fcmr
ENSRNOG00000060437	2.6184	3.03215	1.30804	2.31808	0.0204451	0.999893	AC239701.1
ENSRNOG00000009019	25.5234	0.625647	0.269902	2.31805	0.0204465	0.999893	Slc6a6
ENSRNOG00000028196	4.69878	-1.771	0.764171	-2.31755	0.020474	0.999893	Mgme1
ENSRNOG00000026978	481.75	-0.277255	0.119636	-2.31748	0.0204775	0.999893	Oscp1
ENSRNOG00000001916	1.15039	-6.4887	2.80216	-2.31561	0.0205797	0.999893	Tmprss15
ENSRNOG00000005183	53.0905	0.52024	0.22489	2.31331	0.0207056	0.999893	Rtf1
ENSRNOG00000005393	18.8521	1.03792	0.448793	2.31269	0.0207395	0.999893	Sertad2
ENSRNOG00000013752	41.3647	0.509154	0.220435	2.30977	0.0209007	0.999893	Elavl3
ENSRNOG00000063664	25.6228	-0.869966	0.376658	-2.3097	0.0209049	0.999893	Timm17b
ENSRNOG00000063577	11.8294	1.14471	0.49629	2.30653	0.0210811	0.999893	Unknown
ENSRNOG00000003285	3.74564	-2.13801	0.928196	-2.3034	0.0212563	0.999893	Mpv17l
ENSRNOG00000067844	10.247	-0.934177	0.405689	-2.30269	0.0212962	0.999893	Unknown
ENSRNOG00000002091	20.3729	-0.847948	0.36863	-2.30027	0.0214329	0.999893	Gtf3c3
ENSRNOG00000029885	37.1005	0.71161	0.309423	2.29979	0.0214599	0.999893	Stag2
ENSRNOG00000013674	5.24334	1.95988	0.853672	2.29582	0.0216861	0.999893	Megf10
ENSRNOG00000053303	3.79481	-2.37442	1.03437	-2.29551	0.021704	0.999893	Bend4
ENSRNOG00000070112	40.9477	0.589627	0.256888	2.29526	0.0217181	0.999893	Knop1
ENSRNOG00000010911	7.26438	1.19187	0.519416	2.29464	0.0217536	0.999893	Tmem108
ENSRNOG00000017595	41.4325	0.593596	0.258748	2.29411	0.0217843	0.999893	Rsu1
ENSRNOG00000009104	14.2183	1.2376	0.539665	2.29327	0.0218324	0.999893	AABR07029605.1
ENSRNOG00000018325	27.4985	0.583146	0.254329	2.29288	0.0218548	0.999893	Cnppd1
ENSRNOG00000069113	369.026	-0.280437	0.122308	-2.29287	0.0218553	0.999893	Unknown
ENSRNOG00000007733	10.2562	1.10451	0.48199	2.29157	0.0219304	0.999893	Arhgef9
ENSRNOG00000016033	2.45537	-2.88587	1.25938	-2.29149	0.021935	0.999893	Endog
ENSRNOG00000002643	43.2841	0.507782	0.221643	2.29099	0.0219642	0.999893	Ugdh
ENSRNOG00000003707	40.2409	0.590903	0.258251	2.2881	0.0221318	0.999893	Zmym3
ENSRNOG00000014739	12.1647	-0.944104	0.412648	-2.28792	0.0221424	0.999893	Wfdc2
ENSRNOG00000007351	14.0034	-0.969792	0.423934	-2.2876	0.0221607	0.999893	Ggh
ENSRNOG00000019163	3.54335	2.55361	1.11642	2.28732	0.022177	0.999893	Syt6
ENSRNOG00000043103	3.13052	-2.54914	1.11632	-2.28352	0.0223996	0.999893	Frrs1l
ENSRNOG00000003999	3.51896	1.9868	0.870232	2.28307	0.0224261	0.999893	Adcy3
ENSRNOG00000018639	9.7973	-1.0993	0.481855	-2.2814	0.0225249	0.999893	Zfand2b
ENSRNOG00000006816	78.43	0.482278	0.211396	2.28139	0.0225251	0.999893	Ubr5
ENSRNOG00000019810	9.94762	-1.14301	0.501268	-2.28023	0.0225938	0.999893	Des
ENSRNOG00000019080	3.25664	-2.5631	1.1241	-2.28012	0.0226004	0.999893	Hsd3b7
ENSRNOG00000011292	183.013	0.361867	0.158949	2.27663	0.0228084	0.999893	Col1a2
ENSRNOG00000048237	24.5339	0.708889	0.311557	2.27531	0.0228871	0.999893	Unknown
ENSRNOG00000043128	17.3766	0.791501	0.348037	2.27419	0.0229548	0.999893	Armcx4
ENSRNOG00000045637	91.8739	0.390832	0.171857	2.27417	0.0229557	0.999893	Rnf14
ENSRNOG00000051952	92.6539	0.387481	0.17039	2.27408	0.0229611	0.999893	Tes
ENSRNOG00000015888	35.0562	0.543663	0.239233	2.27252	0.0230549	0.999893	Larp4b
ENSRNOG00000031459	14.267	0.934061	0.41154	2.26967	0.0232274	0.999893	Zfp128
ENSRNOG00000050223	5.92147	1.79585	0.791315	2.26945	0.0232409	0.999893	Rin1
ENSRNOG00000001992	70.9389	0.399696	0.176121	2.26944	0.0232414	0.999893	Atp6v1a
ENSRNOG00000019113	184.277	0.321172	0.14154	2.26912	0.0232609	0.999893	Hnrnpk
ENSRNOG00000022234	22.8068	-0.7589	0.334481	-2.26889	0.0232752	0.999893	mrpl24
ENSRNOG00000009088	162.606	0.354352	0.156224	2.26824	0.0233147	0.999893	Txnrd1
ENSRNOG00000010370	13.0277	1.03228	0.455254	2.26749	0.0233602	0.999893	Tnip1
ENSRNOG00000021403	199.705	0.312494	0.137817	2.26746	0.0233619	0.999893	Unknown
ENSRNOG00000059875	7.25178	1.50058	0.661791	2.26745	0.0233629	0.999893	Zfyve26
ENSRNOG00000001123	7.9374	-1.42507	0.629436	-2.26404	0.0235716	0.999893	Spring1
ENSRNOG00000057040	12.8024	-0.999966	0.44184	-2.26319	0.0236242	0.999893	Spns2
ENSRNOG00000012550	95.537	-0.409268	0.180859	-2.26291	0.0236412	0.999893	Uqcrh
ENSRNOG00000012787	30.4339	0.657848	0.290976	2.26083	0.0237695	0.999893	Tmem164
ENSRNOG00000049484	186.147	-0.298603	0.132132	-2.25988	0.0238286	0.999893	Atp9a
ENSRNOG00000064609	1.73034	-3.86035	1.70863	-2.25932	0.0238634	0.999893	Unknown
ENSRNOG00000019484	10.2383	-1.01027	0.44717	-2.25925	0.0238677	0.999893	Slc6a9
ENSRNOG00000008030	29.1076	0.676085	0.299348	2.25853	0.0239127	0.999893	Shc2
ENSRNOG00000023494	9.55498	1.23367	0.54634	2.25807	0.0239413	0.999893	Tti2
ENSRNOG00000005292	4.39061	-2.00715	0.889057	-2.25762	0.0239695	0.999893	Trip11
ENSRNOG00000043866	3191.97	-0.535165	0.237399	-2.25428	0.0241783	0.999893	AY172581.24
ENSRNOG00000006002	9.29596	1.21792	0.540755	2.25225	0.0243063	0.999893	Stk35
ENSRNOG00000012007	17.4409	0.716914	0.31849	2.25098	0.0243867	0.999893	Slc38a7
ENSRNOG00000059827	214.166	-0.267007	0.118634	-2.25067	0.0244061	0.999893	6330403K07Rik
ENSRNOG00000018237	404.486	0.21916	0.0973914	2.2503	0.0244299	0.999893	Gstp1
ENSRNOG00000028498	124.888	0.30578	0.135966	2.24895	0.0245156	0.999893	Wdr1
ENSRNOG00000001781	3.01289	2.81658	1.25261	2.24856	0.0245404	0.999893	Lmln
ENSRNOG00000040297	11.5371	0.966864	0.430539	2.2457	0.0247229	0.999893	Ttc37
ENSRNOG00000020883	3.85527	-3.68926	1.64328	-2.24505	0.0247646	0.999893	Dhdh
ENSRNOG00000055157	32.773	-0.638635	0.284538	-2.24447	0.0248023	0.999893	Pard6g
ENSRNOG00000019069	71.2493	0.454289	0.202423	2.24425	0.0248162	0.999893	Nxf1
ENSRNOG00000008428	8.56116	-1.07664	0.480476	-2.24078	0.0250403	0.999893	Drd2
ENSRNOG00000055779	10.5054	1.11284	0.496643	2.24072	0.0250441	0.999893	Tdrd7
ENSRNOG00000005669	2.91651	-2.55683	1.14182	-2.23926	0.025139	0.999893	Ca8
ENSRNOG00000012782	31.4811	0.598711	0.26739	2.23909	0.0251499	0.999893	Cemip2
ENSRNOG00000070584	3.29599	-2.42476	1.08351	-2.23788	0.0252286	0.999893	Unknown
ENSRNOG00000025528	19.8408	1.00891	0.450848	2.23781	0.0252337	0.999893	Efr3a
ENSRNOG00000005438	15.5307	-0.910462	0.40688	-2.23767	0.0252427	0.999893	Pcsk2
ENSRNOG00000043095	9.66694	-1.26915	0.567256	-2.23735	0.0252633	0.999893	Etv3
ENSRNOG00000046231	2.50119	-4.63177	2.07109	-2.23639	0.0253262	0.999893	Cacna1s
ENSRNOG00000026963	308.744	0.203659	0.0910937	2.23571	0.0253709	0.999893	Hsp90b1
ENSRNOG00000014153	33.5819	0.561364	0.251201	2.23472	0.0254357	0.999893	Lhfpl6
ENSRNOG00000010646	38.1154	-0.554084	0.248266	-2.23181	0.0256274	0.999893	Tmem229b
ENSRNOG00000008643	11.3407	1.09267	0.489972	2.23006	0.0257434	0.999893	Rars2
ENSRNOG00000020737	30.251	-0.563718	0.253179	-2.22656	0.025977	0.999893	Cdc25a
ENSRNOG00000011491	18.584	0.951077	0.427158	2.22652	0.0259793	0.999893	Dnajc13
ENSRNOG00000014429	49.7684	-0.449786	0.202094	-2.22563	0.026039	0.999893	Arfgap2
ENSRNOG00000030597	10.4809	-1.37459	0.618124	-2.22382	0.0261609	0.999893	Ankrd52
ENSRNOG00000018046	20.333	0.702913	0.316334	2.22206	0.0262791	0.999893	Lgals8
ENSRNOG00000012982	7.28881	1.75364	0.789222	2.22198	0.0262844	0.999893	Map9
ENSRNOG00000010428	15.992	0.948576	0.427778	2.21745	0.0265922	0.999893	Bahd1
ENSRNOG00000049828	7.58722	1.42005	0.641079	2.21509	0.0267538	0.999893	Crlf2
ENSRNOG00000002714	17.5171	0.812168	0.366707	2.21476	0.0267765	0.999893	Mettl22
ENSRNOG00000029178	22.9288	0.927543	0.418974	2.21384	0.0268395	0.999893	Abcc5
ENSRNOG00000070133	8.81874	-1.12586	0.509172	-2.21115	0.0270252	0.999893	Unknown
ENSRNOG00000019065	3.15495	-2.12622	0.961626	-2.21107	0.027031	0.999893	Zfp385b
ENSRNOG00000051450	90.1811	-0.366248	0.16586	-2.20817	0.0272322	0.999893	Abracl
ENSRNOG00000069206	6.97566	-1.49921	0.679038	-2.20784	0.0272555	0.999893	Kbtbd3
ENSRNOG00000000155	10.5761	1.16504	0.527688	2.20783	0.0272565	0.999893	Cog3
ENSRNOG00000007327	5.7747	-1.79718	0.814036	-2.20774	0.0272626	0.999893	Pars2
ENSRNOG00000012663	11.4941	0.93221	0.42246	2.20662	0.0273405	0.999893	Mfsd6
ENSRNOG00000014311	5.53582	1.8996	0.860885	2.20657	0.0273443	0.999893	Slc7a8
ENSRNOG00000030700	11220.5	-0.370741	0.168024	-2.20647	0.027351	0.999893	Mt-co3
ENSRNOG00000006674	2.30633	-2.56351	1.16208	-2.20596	0.0273866	0.999893	Rflnb
ENSRNOG00000003595	2.44941	-2.86912	1.30079	-2.20567	0.0274068	0.999893	Lhx4
ENSRNOG00000025899	10.1267	1.31839	0.598372	2.20329	0.0275742	0.999893	Thada
ENSRNOG00000010358	24.4964	0.73871	0.335351	2.2028	0.0276091	0.999893	Sh3rf1
ENSRNOG00000027271	365.45	-0.239833	0.108895	-2.20243	0.0276351	0.999893	RGD1359290
ENSRNOG00000017405	128.459	0.398093	0.180773	2.20217	0.0276533	0.999893	Raly
ENSRNOG00000013502	35.6823	-0.489786	0.222464	-2.20164	0.0276908	0.999893	Eps15l1
ENSRNOG00000019956	45.0627	0.498575	0.226514	2.20108	0.0277307	0.999893	Kdm4a
ENSRNOG00000006711	9.13617	-1.17968	0.536137	-2.20033	0.0277836	0.999893	Zfp212
ENSRNOG00000043295	4.84944	-1.68298	0.765262	-2.19922	0.0278622	0.999893	1810010H24Rik
ENSRNOG00000019425	27.3104	-0.695839	0.316601	-2.19784	0.0279606	0.999893	Gabarapl2
ENSRNOG00000001448	49.4035	0.524364	0.238583	2.19783	0.0279613	0.999893	Hip1
ENSRNOG00000004288	28.1439	0.686932	0.312573	2.19767	0.0279725	0.999893	Ptrh2
ENSRNOG00000027319	1.43897	-6.68113	3.04199	-2.1963	0.0280703	0.999893	Ephx3
ENSRNOG00000068174	11.2509	-1.18776	0.54083	-2.19618	0.0280789	0.999893	Sp8
ENSRNOG00000018273	57.3141	0.415236	0.189088	2.196	0.028092	0.999893	Ncl
ENSRNOG00000046883	19.4072	-0.671531	0.305937	-2.19499	0.028164	0.999893	Mydgf
ENSRNOG00000019570	90.3767	-0.363733	0.165925	-2.19215	0.0283686	0.999893	Gng3
ENSRNOG00000063359	8.81514	1.45456	0.663562	2.19204	0.0283765	0.999893	Unknown
ENSRNOG00000005299	117.84	0.37674	0.17189	2.19175	0.0283974	0.999893	Kif5a
ENSRNOG00000032900	32.9536	-0.562315	0.25657	-2.19166	0.0284038	0.999893	AC140988.1
ENSRNOG00000065261	2.73414	2.29819	1.04866	2.19155	0.0284123	0.999893	Unknown
ENSRNOG00000007088	47.8496	-0.479965	0.219043	-2.19119	0.0284379	0.999893	Xpot
ENSRNOG00000065409	16.5153	0.910115	0.41543	2.19077	0.0284681	0.999893	Unknown
ENSRNOG00000009781	168.273	0.286731	0.130881	2.19077	0.0284688	0.999893	Dync1i2
ENSRNOG00000004831	10.6296	1.15971	0.529369	2.19074	0.0284705	0.999893	Arid2
ENSRNOG00000004755	28.4542	-0.562187	0.256745	-2.18967	0.0285482	0.999893	Commd9
ENSRNOG00000050016	10.9807	0.995692	0.454789	2.18935	0.0285715	0.999893	Gtf3a
ENSRNOG00000011989	29.58	0.763459	0.349164	2.18653	0.0287768	0.999893	Vat1l
ENSRNOG00000020356	11.5689	1.04786	0.479448	2.18556	0.0288475	0.999893	Zfp846
ENSRNOG00000067038	10.3246	1.16036	0.53097	2.18537	0.0288619	0.999893	Unknown
ENSRNOG00000005853	5.29518	1.98157	0.906756	2.18534	0.0288639	0.999893	Tacr1
ENSRNOG00000023708	4.59906	1.64618	0.753621	2.18436	0.0289361	0.999893	Tmem176a
ENSRNOG00000042253	18.3685	0.802548	0.367529	2.18363	0.0289893	0.999893	Ecd
ENSRNOG00000012273	18.275	-0.872552	0.39967	-2.18318	0.0290226	0.999893	Dmtn
ENSRNOG00000003673	28.3399	0.682667	0.312816	2.18233	0.0290854	0.999893	Nup85
ENSRNOG00000011353	1.91541	-3.35743	1.53863	-2.18209	0.0291027	0.999893	Gfi1b
ENSRNOG00000007726	20.8158	0.860168	0.394507	2.18036	0.0292306	0.999893	Mcam
ENSRNOG00000006905	45.9625	0.573333	0.26297	2.18022	0.0292411	0.999893	Hectd1
ENSRNOG00000064945	27.8788	-0.640353	0.293718	-2.18016	0.0292454	0.999893	Rbis
ENSRNOG00000037658	48.3289	0.54333	0.249232	2.18002	0.029256	0.999893	Gprasp2
ENSRNOG00000012455	133.356	0.317347	0.145602	2.17955	0.0292911	0.999893	Tardbp
ENSRNOG00000021528	33.7357	-0.93388	0.428718	-2.17831	0.0293832	0.999893	Tusc2
ENSRNOG00000062002	3.67273	-2.48703	1.14217	-2.17747	0.0294457	0.999893	Kcna3
ENSRNOG00000003626	163.608	-0.320411	0.14719	-2.17684	0.0294923	0.999893	Atp5pd
ENSRNOG00000031174	11.1089	0.9658	0.443877	2.17583	0.029568	0.999893	Arnt
ENSRNOG00000033916	271.048	-0.357425	0.16433	-2.17505	0.0296262	0.999893	AC141489.1
ENSRNOG00000045821	11.5643	1.00995	0.464394	2.17477	0.0296472	0.999893	Slc41a3
ENSRNOG00000068717	7.93481	-1.2825	0.59035	-2.17243	0.0298229	0.999893	Ccdc167
ENSRNOG00000042932	19.3833	-0.640898	0.295093	-2.17185	0.029867	0.999893	Ttc27
ENSRNOG00000005763	60.6005	-0.464065	0.213746	-2.1711	0.0299235	0.999893	Arl1
ENSRNOG00000007512	68.8664	-0.421991	0.194392	-2.17082	0.0299449	0.999893	Srp14
ENSRNOG00000003100	8.47496	-1.04259	0.480499	-2.1698	0.0300219	0.999893	Dusp12
ENSRNOG00000036689	212.321	0.292941	0.135052	2.16911	0.0300746	0.999893	P4hb
ENSRNOG00000008600	4.39409	-2.07688	0.95848	-2.16685	0.0302466	0.999893	Sytl1
ENSRNOG00000032878	111.676	-0.357436	0.164997	-2.16632	0.0302867	0.999893	Cxxc5
ENSRNOG00000060302	2.40218	-2.92665	1.35131	-2.1658	0.0303268	0.999893	AABR07031278.1
ENSRNOG00000011413	45.3379	-0.490333	0.22643	-2.1655	0.0303497	0.999893	Scp2
ENSRNOG00000042848	19.3608	0.784758	0.362443	2.16519	0.030373	0.999893	Jam2
ENSRNOG00000027520	46.1597	-0.654361	0.302449	-2.16355	0.0304992	0.999893	Pls3
ENSRNOG00000015308	14.9911	0.882973	0.408228	2.16294	0.0305458	0.999893	Pbk
ENSRNOG00000026299	8.93087	-1.14123	0.527651	-2.16285	0.030553	0.999893	Mysm1
ENSRNOG00000003461	32.4529	0.593991	0.274646	2.16275	0.0305604	0.999893	Zfp330
ENSRNOG00000005678	32.8354	0.671349	0.310534	2.16192	0.0306244	0.999893	Lamb1
ENSRNOG00000071062	104.148	-0.393255	0.181942	-2.16143	0.0306623	0.999893	Ndufa5
ENSRNOG00000032447	5.52751	-1.61906	0.749213	-2.16101	0.0306943	0.999893	Zfp641
ENSRNOG00000055939	62.206	0.421786	0.195292	2.15977	0.0307907	0.999893	Zcchc18
ENSRNOG00000015577	18.5629	-0.82334	0.381371	-2.1589	0.0308582	0.999893	Lpar6
ENSRNOG00000050514	26.7168	-0.679761	0.314931	-2.15845	0.030893	0.999893	Unknown
ENSRNOG00000012975	23.0469	0.643452	0.298174	2.15797	0.0309298	0.999893	Ggcx
ENSRNOG00000005133	252.172	0.235745	0.109249	2.15787	0.0309383	0.999893	Mapt
ENSRNOG00000033740	5.99383	-1.41385	0.655697	-2.15625	0.031064	0.999893	Lurap1l
ENSRNOG00000012266	36.3486	-0.556891	0.258268	-2.15625	0.0310642	0.999893	Zcchc17
ENSRNOG00000001285	174.487	0.304362	0.141181	2.15584	0.0310965	0.999893	Atp2a2
ENSRNOG00000065474	118.442	-0.310577	0.144137	-2.15473	0.0311828	0.999893	Olr1694
ENSRNOG00000012739	10.8519	0.92662	0.430329	2.15329	0.0312962	0.999893	Brf2
ENSRNOG00000062864	20.1733	0.915678	0.425258	2.15323	0.0313008	0.999893	Unknown
ENSRNOG00000067461	2.56682	-2.49789	1.16021	-2.15296	0.0313217	0.999893	Rps12l2
ENSRNOG00000068684	6.04174	1.55989	0.725182	2.15103	0.0314737	0.999893	Unknown
ENSRNOG00000008479	24.6733	0.617385	0.287065	2.15068	0.0315015	0.999893	Slc8a1
ENSRNOG00000001766	93.8983	0.346105	0.160938	2.15055	0.0315115	0.999893	Tfrc
ENSRNOG00000062421	7.21257	1.2188	0.567119	2.1491	0.0316263	0.999893	RragB
ENSRNOG00000010316	19.565	-0.74459	0.346607	-2.14823	0.0316955	0.999893	Magohb
ENSRNOG00000013379	45.3698	0.533409	0.24835	2.14781	0.0317287	0.999893	Zfp422
ENSRNOG00000065147	7.04536	1.51347	0.705098	2.14647	0.0318354	0.999893	Unknown
ENSRNOG00000024712	4.77092	2.23001	1.03921	2.14587	0.0318833	0.999893	Insc
ENSRNOG00000009079	63.3383	0.559893	0.261026	2.14497	0.0319554	0.999893	Prkar2b
ENSRNOG00000019544	8.09915	-1.3063	0.609051	-2.14481	0.0319677	0.999893	Zbtb2
ENSRNOG00000018761	218.43	0.251955	0.117567	2.14308	0.0321067	0.999893	Eif3c
ENSRNOG00000065063	2.98259	-2.43578	1.13687	-2.14254	0.0321503	0.999893	Otx2
ENSRNOG00000032414	9.05724	1.31156	0.61244	2.14154	0.0322308	0.999893	Tmem161b
ENSRNOG00000018570	4.03745	1.80955	0.845113	2.1412	0.0322583	0.999893	C1qtnf3
ENSRNOG00000001436	409.725	0.252012	0.117732	2.14056	0.0323096	0.999893	Ywhag
ENSRNOG00000063418	98.1161	-0.441324	0.206254	-2.13971	0.0323782	0.999893	Unknown
ENSRNOG00000002488	23.1057	0.804638	0.37614	2.1392	0.0324197	0.999893	Galnt10
ENSRNOG00000001396	45.5679	-0.470924	0.220236	-2.13826	0.0324953	0.999893	Mospd3
ENSRNOG00000000233	0.741754	-6.45728	3.02011	-2.13809	0.0325092	0.999893	Grm6
ENSRNOG00000046973	24.5114	0.658687	0.308101	2.1379	0.0325252	0.999893	Tmco3
ENSRNOG00000008270	7.31283	-1.25144	0.585453	-2.13755	0.0325533	0.999893	Cntrob
ENSRNOG00000007253	19.3872	0.700586	0.327766	2.13745	0.0325611	0.999893	Cbll1
ENSRNOG00000019772	75.1233	0.388064	0.181594	2.13699	0.032599	0.999893	Dnpep
ENSRNOG00000006744	11.0676	-0.819965	0.383924	-2.13575	0.0327	0.999893	Acyp1
ENSRNOG00000052687	21.3489	0.768401	0.359855	2.13531	0.0327358	0.999893	Megf8
ENSRNOG00000019578	361.589	-0.346925	0.162477	-2.13523	0.0327424	0.999893	Rps16
ENSRNOG00000066012	7.72193	-2.59363	1.21548	-2.13383	0.0328563	0.999893	Unknown
ENSRNOG00000028834	74.2649	0.42129	0.197454	2.13361	0.032875	0.999893	Polr2a
ENSRNOG00000018851	117.024	-0.333715	0.156422	-2.13342	0.0328902	0.999893	Ppp2r2b
ENSRNOG00000006593	30.0979	0.504316	0.236451	2.13285	0.0329367	0.999893	Grpel1
ENSRNOG00000002276	39.5564	0.486055	0.227896	2.1328	0.0329413	0.999893	Phf6
ENSRNOG00000002182	274.436	0.301696	0.141511	2.13197	0.0330093	0.999893	Septin11
ENSRNOG00000017829	81.4412	-0.329895	0.154857	-2.13031	0.0331458	0.999893	Ssu72
ENSRNOG00000004959	180.685	0.279033	0.131038	2.12941	0.0332202	0.999893	Actr2
ENSRNOG00000024641	19.1518	0.991603	0.465762	2.12899	0.033255	0.999893	Nyap1
ENSRNOG00000016099	35.5681	0.547347	0.257114	2.12881	0.0332698	0.999893	Id4
ENSRNOG00000001297	48.9097	-0.475256	0.223388	-2.1275	0.033379	0.999893	Prmt2
ENSRNOG00000018905	0.731868	-6.36447	2.99191	-2.12723	0.0334013	0.999893	Odad2
ENSRNOG00000022999	13.7301	-0.783774	0.368518	-2.12683	0.0334345	0.999893	Ppp2r3a
ENSRNOG00000013933	23.4737	-0.66506	0.312723	-2.12667	0.0334473	0.999893	Med27
ENSRNOG00000000432	5.78428	1.51698	0.713602	2.12581	0.033519	0.999893	Fkbpl
ENSRNOG00000027869	1.85939	3.22726	1.52292	2.11913	0.0340798	0.999893	Sox5
ENSRNOG00000017631	21.9881	0.726051	0.342649	2.11893	0.0340963	0.999893	Cyp20a1
ENSRNOG00000008868	8.82185	-1.13082	0.533862	-2.11818	0.0341599	0.999893	Dusp19
ENSRNOG00000035480	3.30609	-2.67042	1.26082	-2.11801	0.0341745	0.999893	Mir21
ENSRNOG00000001088	27.8323	-0.631956	0.298387	-2.11791	0.0341827	0.999893	Rfc3
ENSRNOG00000059463	57.8747	0.44094	0.208212	2.11774	0.0341967	0.999893	Slc39a1
ENSRNOG00000009006	38.6284	0.538341	0.254321	2.11677	0.0342791	0.999893	Ccdc47
ENSRNOG00000053122	3.16852	-2.57939	1.21903	-2.11593	0.0343505	0.999893	Scn1a
ENSRNOG00000030170	3.85964	1.67738	0.792771	2.11585	0.0343578	0.999893	Krt10
ENSRNOG00000008376	26.3493	0.620636	0.293446	2.11499	0.0344306	0.999893	Slc2a3
ENSRNOG00000008427	14.5845	0.991125	0.468619	2.11499	0.034431	0.999893	Necap2
ENSRNOG00000002292	170.785	0.344313	0.16286	2.11417	0.0345008	0.999893	Hnrnpd
ENSRNOG00000058658	192.358	-0.309542	0.146449	-2.11365	0.0345451	0.999893	Mtch2
ENSRNOG00000067007	40.3663	-0.653784	0.309336	-2.11351	0.0345575	0.999893	Unknown
ENSRNOG00000010658	3.97012	-1.91503	0.90687	-2.11169	0.0347133	0.999893	Cth
ENSRNOG00000002793	16.3695	-0.828566	0.392459	-2.11122	0.0347538	0.999893	Sstr2
ENSRNOG00000066841	0.969004	-6.20681	2.94044	-2.11085	0.0347856	0.999893	Unknown
ENSRNOG00000059458	12.9135	1.01719	0.482006	2.11032	0.0348304	0.999893	Tbc1d22b
ENSRNOG00000005772	3.62638	2.07311	0.983146	2.10865	0.034975	0.999893	Hacd4
ENSRNOG00000009220	10.2507	-0.954646	0.452788	-2.10837	0.0349987	0.999893	Tmem17
ENSRNOG00000005355	69.203	0.420229	0.19955	2.10588	0.0352144	0.999893	Ncstn
ENSRNOG00000037483	32.8133	0.678811	0.322535	2.10461	0.035325	0.999893	Ep400
ENSRNOG00000027213	6.87542	1.37904	0.655371	2.1042	0.0353606	0.999893	Asphd1
ENSRNOG00000018645	610.102	-0.256954	0.122126	-2.10401	0.0353776	0.999893	Rpsa
ENSRNOG00000011652	7.94969	1.28519	0.610841	2.10398	0.0353806	0.999893	Sppl2a
ENSRNOG00000004500	25.0422	0.65633	0.312227	2.10209	0.0355455	0.999893	Myc
ENSRNOG00000064127	4.03454	-2.09229	0.996237	-2.10019	0.0357121	0.999893	Olig3
ENSRNOG00000033378	18.2538	-0.924957	0.440473	-2.09992	0.035736	0.999893	Rnf123
ENSRNOG00000003832	79.1481	0.322035	0.153523	2.09763	0.0359377	0.999893	Vash2
ENSRNOG00000014475	41.7974	0.514189	0.245128	2.09763	0.0359378	0.999893	Slc31a1
ENSRNOG00000034106	16.3654	-0.837668	0.399809	-2.09517	0.0361558	0.999893	AC127887.1
ENSRNOG00000011677	54.3911	0.524781	0.250568	2.09437	0.0362272	0.999893	Slc39a10
ENSRNOG00000050204	4.02886	-3.2127	1.53478	-2.09327	0.0363254	0.999893	Naif1
ENSRNOG00000015939	18.5515	0.701212	0.334985	2.09327	0.0363255	0.999893	Ccdc25
ENSRNOG00000064392	8.71291	-1.0949	0.523142	-2.09293	0.0363555	0.999893	Unknown
ENSRNOG00000000070	37.9154	-0.478644	0.228922	-2.09086	0.0365403	0.999893	Dr1
ENSRNOG00000000702	16.2036	0.826912	0.395501	2.0908	0.0365464	0.999893	Sart3
ENSRNOG00000011094	1.1724	4.9571	2.37351	2.08851	0.0367519	0.999893	Efcab6
ENSRNOG00000001517	11.2406	-1.01685	0.486887	-2.08847	0.0367552	0.999893	Pdk1
ENSRNOG00000000166	6.0033	1.39877	0.669871	2.08812	0.036787	0.999893	Apex2
ENSRNOG00000009281	22.4781	0.586375	0.280867	2.08773	0.0368222	0.999893	Unknown
ENSRNOG00000019622	15.876	-0.922312	0.441864	-2.08732	0.0368591	0.999893	Ackr3
ENSRNOG00000014235	4.9598	-1.57501	0.754925	-2.08631	0.0369505	0.999893	Zgpat
ENSRNOG00000059015	21.2966	0.683068	0.327515	2.08561	0.037014	0.999893	Triobp
ENSRNOG00000007923	10.2815	-1.12275	0.538384	-2.0854	0.0370329	0.999893	Cgref1
ENSRNOG00000014478	28.8385	0.609317	0.292516	2.08302	0.037249	0.999893	Fndc3a
ENSRNOG00000022405	4.93177	1.73342	0.832201	2.08293	0.0372574	0.999893	Neurog1
ENSRNOG00000004186	14.3621	-0.788352	0.37852	-2.08272	0.0372767	0.999893	Snx13
ENSRNOG00000065756	33.2096	0.551293	0.264781	2.08207	0.0373358	0.999893	Mfap1a
ENSRNOG00000013855	11.154	-1.07754	0.517636	-2.08165	0.0373745	0.999893	Zmym1
ENSRNOG00000001337	22.1119	0.678261	0.325884	2.0813	0.0374068	0.999893	Setd1b
ENSRNOG00000007583	54.9233	-0.487539	0.234269	-2.08111	0.037424	0.999893	Pygb
ENSRNOG00000066445	56.696	-0.528636	0.254037	-2.08094	0.0374395	0.999893	Unknown
ENSRNOG00000018052	7.19606	1.12172	0.53908	2.0808	0.0374525	0.999893	Cnksr3
ENSRNOG00000069017	53.8093	-0.440899	0.212028	-2.07944	0.0375773	0.999893	Plpp5
ENSRNOG00000003302	13.0173	0.997994	0.479945	2.07939	0.0375813	0.999893	Flcn
ENSRNOG00000015602	103.027	0.376076	0.180876	2.0792	0.0375994	0.999893	Cdh2
ENSRNOG00000019704	32.3211	-0.522222	0.251199	-2.07892	0.0376248	0.999893	Resp18
ENSRNOG00000006617	5.36176	1.41498	0.681473	2.07635	0.0378616	0.999893	Cntnap2
ENSRNOG00000020656	6.34703	-1.35125	0.651016	-2.0756	0.0379307	0.999893	Pfkfb4
ENSRNOG00000000064	31.5548	-0.524932	0.252923	-2.07546	0.0379437	0.999893	Atp5me
ENSRNOG00000012923	13.7758	0.948966	0.457319	2.07506	0.0379806	0.999893	Rprd1b
ENSRNOG00000030800	12.8301	0.746112	0.359652	2.07454	0.0380295	0.999893	Igdcc3
ENSRNOG00000007648	186.106	0.290363	0.139992	2.07414	0.0380667	0.999893	Rab11b
ENSRNOG00000063099	2.20835	-3.27945	1.58121	-2.07402	0.0380779	0.999893	Gcnt7
ENSRNOG00000065883	42.0966	0.477274	0.230123	2.074	0.0380795	0.999893	Mmgt1
ENSRNOG00000007500	8.09608	-1.32288	0.637841	-2.074	0.0380795	0.999893	Top1mt
ENSRNOG00000058645	20.6034	0.726644	0.350471	2.07334	0.0381409	0.999893	Tnc
ENSRNOG00000009381	165.131	0.285806	0.13785	2.07332	0.0381425	0.999893	Mapk6
ENSRNOG00000067842	13.0698	1.00819	0.486468	2.07246	0.0382222	0.999893	Unknown
ENSRNOG00000006983	10.2717	0.825284	0.398268	2.07218	0.0382483	0.999893	Nr2c1
ENSRNOG00000026981	27.5069	-0.564192	0.272273	-2.07216	0.038251	0.999893	Zfp282
ENSRNOG00000011824	7.93007	-1.53395	0.740636	-2.07112	0.0383476	0.999893	Trh
ENSRNOG00000057290	23.1527	0.737118	0.35599	2.07061	0.0383949	0.999893	Tmem168
ENSRNOG00000024450	11.7502	0.885169	0.427503	2.07056	0.0384003	0.999893	Poc1b
ENSRNOG00000003205	3.98396	1.85666	0.897432	2.06885	0.0385598	0.999893	Ldb2
ENSRNOG00000014574	5.63076	-1.57611	0.761825	-2.06885	0.0385598	0.999893	Entpd1
ENSRNOG00000010657	4.21135	-1.51802	0.733875	-2.0685	0.0385927	0.999893	Unknown
ENSRNOG00000059016	30.877	0.683687	0.330846	2.06648	0.0387834	0.999893	Tspan12
ENSRNOG00000009422	9.21382	1.19606	0.579426	2.06422	0.0389966	0.999893	Hmgcl
ENSRNOG00000051152	1.5357	3.05092	1.47835	2.06374	0.0390425	0.999893	Unknown
ENSRNOG00000031003	3.63465	-1.71896	0.833136	-2.06324	0.0390902	0.999893	Zfp764
ENSRNOG00000047133	5.05916	1.57561	0.763853	2.06271	0.0391397	0.999893	Jrkl
ENSRNOG00000027940	114.407	-0.319696	0.155004	-2.06251	0.0391592	0.999893	Plppr3
ENSRNOG00000023456	56.9178	0.376208	0.182428	2.06222	0.0391868	0.999893	Rnf41
ENSRNOG00000013380	5.10311	-1.56245	0.757662	-2.0622	0.0391888	0.999893	Rhov
ENSRNOG00000002579	25.2534	0.782228	0.379342	2.06206	0.0392018	0.999893	Parm1
ENSRNOG00000054770	39.7027	0.444626	0.21575	2.06084	0.0393186	0.999893	Rdh11
ENSRNOG00000056153	3.1941	-2.1625	1.04987	-2.05977	0.0394208	0.999893	Tent5b
ENSRNOG00000062509	3.36711	-2.23284	1.08442	-2.05903	0.0394918	0.999893	Unknown
ENSRNOG00000024945	25.322	0.688486	0.334459	2.05851	0.0395413	0.999893	Dusp18
ENSRNOG00000020420	5.66696	-1.8921	0.91964	-2.05743	0.0396447	0.999893	Pklr
ENSRNOG00000070499	12.7176	-0.920256	0.447337	-2.05719	0.0396683	0.999893	Unknown
ENSRNOG00000009974	16.5333	-0.864176	0.42037	-2.05575	0.0398064	0.999893	Coq3
ENSRNOG00000068207	7.25474	1.47324	0.7167	2.05559	0.0398217	0.999893	Unknown
ENSRNOG00000058007	18.3921	0.650214	0.316507	2.05435	0.0399421	0.999893	Nde1
ENSRNOG00000067971	14.8073	0.876561	0.426914	2.05325	0.0400483	0.999893	Sprn
ENSRNOG00000046852	5.99761	1.58095	0.770028	2.0531	0.0400626	0.999893	B3gat2
ENSRNOG00000018823	210.416	0.31144	0.151751	2.05232	0.040139	0.999893	Nisch
ENSRNOG00000016456	7.91825	-1.41375	0.689185	-2.05134	0.0402339	0.999893	Il33
ENSRNOG00000032575	10.0786	0.927682	0.452281	2.05112	0.0402555	0.999893	Ocel1
ENSRNOG00000001730	16.4526	0.802898	0.391447	2.0511	0.0402568	0.999893	Acap2
ENSRNOG00000032134	143.463	-0.272841	0.133022	-2.05109	0.0402578	0.999893	Uqcrc1
ENSRNOG00000046871	7.04023	1.20265	0.586755	2.04966	0.0403976	0.999893	2310039H08Rik
ENSRNOG00000016148	25.0329	0.672714	0.328217	2.0496	0.0404037	0.999893	Gtse1
ENSRNOG00000014104	8.60771	-1.07736	0.525728	-2.04928	0.040435	0.999893	Myo5b
ENSRNOG00000068342	11.0518	0.925291	0.451569	2.04906	0.0404565	0.999893	Coa4
ENSRNOG00000028344	12.1805	-1.14228	0.55753	-2.04882	0.0404799	0.999893	Mmp11
ENSRNOG00000054468	10.7759	1.07304	0.523768	2.04869	0.0404926	0.999893	Fam219b
ENSRNOG00000004076	9.95562	-1.21719	0.594157	-2.04861	0.0405005	0.999893	Pms1
ENSRNOG00000046647	77.1457	0.46125	0.225155	2.04859	0.0405023	0.999893	Bpnt2
ENSRNOG00000003211	22.2828	-0.648949	0.316912	-2.04773	0.0405865	0.999893	Srp9
ENSRNOG00000011567	15.1033	0.812583	0.396839	2.04764	0.0405956	0.999893	Rpusd4
ENSRNOG00000050655	56.7887	0.476467	0.232712	2.04745	0.0406136	0.999893	P4ha1
ENSRNOG00000060773	38.9246	0.497558	0.243082	2.04688	0.0406703	0.999893	Sertad4
ENSRNOG00000039862	21.536	0.79355	0.387809	2.04624	0.0407327	0.999893	Cldn12
ENSRNOG00000003689	259.211	0.246317	0.120431	2.0453	0.0408252	0.999893	Nono
ENSRNOG00000012012	12.852	0.809149	0.395688	2.04492	0.0408629	0.999893	Pinx1
ENSRNOG00000024213	20.8823	0.713404	0.348886	2.04481	0.0408736	0.999893	Golim4
ENSRNOG00000060599	8.58755	-1.20886	0.591191	-2.04479	0.0408756	0.999893	Gabrb3
ENSRNOG00000032101	0.669556	-6.22411	3.04503	-2.04402	0.0409512	0.999893	Morc1
ENSRNOG00000058393	15.8017	0.881639	0.431342	2.04395	0.0409589	0.999893	Taf15
ENSRNOG00000017730	173.591	0.294056	0.143867	2.04394	0.0409592	0.999893	Psmd1
ENSRNOG00000013422	20.836	0.715693	0.350205	2.04364	0.0409888	0.999893	Med23
ENSRNOG00000004805	8.17365	1.28035	0.626563	2.04345	0.0410075	0.999893	Stac2
ENSRNOG00000007585	47.3475	0.422223	0.206665	2.04303	0.0410493	0.999893	Hoxb8
ENSRNOG00000042114	7.62654	-1.16252	0.569026	-2.04299	0.0410532	0.999893	Erich1
ENSRNOG00000023233	4.25995	1.53794	0.753228	2.0418	0.0411718	0.999893	Unknown
ENSRNOG00000004078	3.28421	2.13161	1.04417	2.04144	0.0412074	0.999893	Eno3
ENSRNOG00000010676	96.3072	0.338332	0.165747	2.04125	0.0412256	0.999893	Smarce1
ENSRNOG00000011454	9.6801	1.09576	0.536886	2.04095	0.0412561	0.999893	Tbck
ENSRNOG00000015150	20.1948	-0.65676	0.321822	-2.04075	0.0412755	0.999893	Spg7
ENSRNOG00000062834	52.369	-0.375487	0.184167	-2.03884	0.0414661	0.999893	Unknown
ENSRNOG00000013925	2.0142	2.45907	1.20612	2.03882	0.0414676	0.999893	Nox4
ENSRNOG00000017712	47.2051	0.79215	0.388729	2.0378	0.0415702	0.999893	Cartpt
ENSRNOG00000015520	3.97235	1.94168	0.952839	2.03778	0.0415715	0.999893	Ticrr
ENSRNOG00000037500	13.5916	0.82368	0.404265	2.03748	0.0416021	0.999893	Pus1
ENSRNOG00000029145	86.184	-0.457275	0.224439	-2.03742	0.0416081	0.999893	AY172581.2
ENSRNOG00000013657	286.467	-0.239078	0.117375	-2.03688	0.0416625	0.999893	Stmn3
ENSRNOG00000017404	19.4186	-0.889907	0.436974	-2.03652	0.0416982	0.999893	Pcmtd2
ENSRNOG00000021270	13.0211	0.973973	0.47871	2.03458	0.0418933	0.999893	Trmt6
ENSRNOG00000066712	121.464	-0.352867	0.173514	-2.03365	0.0419866	0.999893	Sccpdh
ENSRNOG00000014961	46.0215	0.494346	0.243092	2.03358	0.0419944	0.999893	Pdpn
ENSRNOG00000027355	35.1025	-0.569166	0.27992	-2.03332	0.0420205	0.999893	Wdr36
ENSRNOG00000011467	16.4682	-0.867339	0.426834	-2.03203	0.0421508	0.999893	Uck1
ENSRNOG00000019503	5.82029	-1.71983	0.846364	-2.03202	0.0421512	0.999893	Rec8
ENSRNOG00000030371	5511.56	-0.339016	0.166906	-2.03118	0.0422363	0.999893	Mt-co2
ENSRNOG00000057378	19.89	-0.701304	0.345535	-2.02961	0.0423958	0.999893	Clec16a
ENSRNOG00000003049	39.2747	-0.473434	0.233388	-2.02853	0.0425062	0.999893	Hsd17b10
ENSRNOG00000025742	19.8738	0.675007	0.332759	2.02852	0.0425074	0.999893	Lmnb2
ENSRNOG00000002462	13.5823	-0.882262	0.434995	-2.02821	0.0425387	0.999893	B9d1
ENSRNOG00000009972	16.7823	0.805085	0.397245	2.02667	0.042696	0.999893	Rara
ENSRNOG00000025481	132.419	-0.283439	0.139928	-2.0256	0.0428056	0.999893	Dctn2
ENSRNOG00000062473	7.96067	-1.12522	0.555578	-2.02531	0.0428355	0.999893	Bbc3
ENSRNOG00000006720	44.3559	0.511282	0.252461	2.02519	0.0428476	0.999893	Rnpep
ENSRNOG00000017201	31.2556	0.538255	0.265852	2.02464	0.0429044	0.999893	Cd2bp2
ENSRNOG00000001265	9.91442	1.09466	0.540808	2.02413	0.042957	0.999893	Mad1l1
ENSRNOG00000019136	15.6499	0.751145	0.371156	2.0238	0.0429911	0.999893	Scamp2
ENSRNOG00000021712	14.4589	0.967547	0.478295	2.02291	0.0430825	0.999893	Rcbtb1
ENSRNOG00000023919	30.1846	0.485174	0.239858	2.02276	0.0430981	0.999893	Nipsnap2
ENSRNOG00000033615	1507.74	-0.54373	0.268807	-2.02275	0.0430988	0.999893	Mt-nd3
ENSRNOG00000012690	26.4199	0.624358	0.309176	2.01943	0.0434429	0.999893	Nipa2
ENSRNOG00000003736	138.881	0.360695	0.178715	2.01827	0.0435633	0.999893	Col5a2
ENSRNOG00000007956	3.91866	-1.85946	0.921357	-2.01817	0.0435731	0.999893	Styx
ENSRNOG00000015644	43.3753	0.546464	0.27091	2.01714	0.0436811	0.999893	Ugcg
ENSRNOG00000016166	30.9949	-0.469537	0.232976	-2.01539	0.0438643	0.999893	Pdlim1
ENSRNOG00000001837	71.28	-0.513766	0.255061	-2.01429	0.0439793	0.999893	Sst
ENSRNOG00000014549	3.23769	2.44016	1.21156	2.01406	0.0440036	0.999893	Arhgef26
ENSRNOG00000068307	411.241	-0.663532	0.329562	-2.01338	0.044075	0.999893	Unknown
ENSRNOG00000033700	23.9373	0.644833	0.320311	2.01315	0.0440991	0.999893	Bud23
ENSRNOG00000004978	167.074	0.316478	0.157252	2.01256	0.044161	0.999893	Prkacb
ENSRNOG00000010795	18.7219	0.700788	0.348228	2.01244	0.0441735	0.999893	Cnot4
ENSRNOG00000012591	1.26828	5.52049	2.7442	2.01169	0.0442527	0.999893	Pkd2l1
ENSRNOG00000049088	4.46075	-1.75322	0.87167	-2.01134	0.0442901	0.999893	Ttc32
ENSRNOG00000017133	56.6489	-0.442064	0.219876	-2.01052	0.0443765	0.999893	4833439L19Rik
ENSRNOG00000017097	11.783	0.958847	0.476917	2.01051	0.0443774	0.999893	Lhpp
ENSRNOG00000002177	4.27444	1.93083	0.960449	2.01035	0.0443946	0.999893	Gnpda2
ENSRNOG00000038160	43.7424	0.429151	0.213513	2.00996	0.0444357	0.999893	Eif2b5
ENSRNOG00000050180	24.9972	-0.686374	0.341518	-2.00977	0.0444551	0.999893	Zfpl1
ENSRNOG00000006087	33.2183	0.588961	0.293152	2.00906	0.0445305	0.999893	Rnf20
ENSRNOG00000008373	28.6856	-0.599478	0.298428	-2.00878	0.0445602	0.999893	Colec11
ENSRNOG00000042821	33.8314	-0.609568	0.30346	-2.00873	0.0445659	0.999893	Cd59
ENSRNOG00000022392	5.43841	1.27083	0.633	2.00764	0.0446819	0.999893	Hspb8
ENSRNOG00000025025	25.2186	0.616359	0.307479	2.00455	0.0450109	0.999893	Dnttip2
ENSRNOG00000063070	114.551	0.337573	0.168413	2.00444	0.0450234	0.999893	Pcdhga7
ENSRNOG00000032034	64.57	0.452867	0.22612	2.00278	0.0452011	0.999893	Supt5h
ENSRNOG00000023172	3.88249	1.51616	0.757104	2.00258	0.0452227	0.999893	Dnajb3
ENSRNOG00000066750	3.88256	1.79841	0.898135	2.00238	0.0452436	0.999893	Unknown
ENSRNOG00000013202	6.92922	1.07635	0.537702	2.00175	0.0453112	0.999893	Akap7
ENSRNOG00000022730	25.6577	0.682675	0.341112	2.00132	0.0453578	0.999893	Zfp57
ENSRNOG00000023230	5.08364	-1.93647	0.967629	-2.00126	0.0453648	0.999893	RGD1307621
ENSRNOG00000049075	237.17	-0.26417	0.132077	-2.00012	0.0454875	0.999893	Unknown
ENSRNOG00000010099	40.289	-0.459752	0.229972	-1.99917	0.0455902	0.999893	Asb8
ENSRNOG00000004730	84.2184	0.356738	0.178445	1.99915	0.045592	0.999893	Meis2
ENSRNOG00000004440	2.74371	-2.61323	1.30732	-1.99893	0.0456159	0.999893	Fignl1
ENSRNOG00000011262	22.6185	0.651038	0.325801	1.99827	0.0456875	0.999893	Bicra
ENSRNOG00000027923	21.0932	0.706971	0.354023	1.99696	0.0458296	0.999893	Mynn
ENSRNOG00000006459	19.3819	-0.792348	0.396986	-1.99591	0.0459437	0.999893	AABR07041140.1
ENSRNOG00000027857	6.02199	1.17735	0.589883	1.99591	0.0459442	0.999893	Znhit3
ENSRNOG00000007735	33.0115	0.537311	0.269267	1.99546	0.0459928	0.999893	Pigm
ENSRNOG00000008569	49.8388	-0.430427	0.215742	-1.9951	0.0460317	0.999893	Ndufa6
ENSRNOG00000007440	9.20574	-1.26902	0.636108	-1.99498	0.0460453	0.999893	Dzank1
ENSRNOG00000011592	28.2025	0.543243	0.272318	1.99488	0.0460556	0.999893	Lrp10
ENSRNOG00000008182	4.46707	1.99315	0.999245	1.99466	0.0460801	0.999893	Htra3
ENSRNOG00000015986	3.83032	2.10444	1.0557	1.9934	0.046218	0.999893	Rassf8
ENSRNOG00000032822	255.266	-0.229329	0.115063	-1.99306	0.0462544	0.999893	AABR07068694.1
ENSRNOG00000000502	6.44307	-1.48972	0.747981	-1.99165	0.0464093	0.999893	Def6
ENSRNOG00000020349	9.07863	-1.22109	0.613148	-1.99151	0.0464251	0.999893	Rab3il1
ENSRNOG00000032825	354.498	-0.296256	0.148782	-1.99121	0.0464576	0.999893	Rpl30
ENSRNOG00000024372	20.7029	0.637774	0.320349	1.99087	0.0464951	0.999893	Cwf19l2
ENSRNOG00000060614	50.1878	0.428068	0.215098	1.99011	0.0465785	0.999893	Pxdn
ENSRNOG00000024889	16.8084	0.565483	0.284177	1.9899	0.0466022	0.999893	NEWGENE_1359268
ENSRNOG00000001621	9.26473	-1.01206	0.508661	-1.98966	0.0466285	0.999893	C2cd2
ENSRNOG00000002142	3.75608	2.1574	1.08484	1.98868	0.0467365	0.999893	Cds1
ENSRNOG00000019746	34.963	0.478015	0.240382	1.98856	0.0467493	0.999893	Paf1
ENSRNOG00000004089	3.55074	2.33283	1.17324	1.98837	0.0467707	0.999893	Enpp2
ENSRNOG00000047781	16.0572	0.787395	0.396118	1.98778	0.0468364	0.999893	Slc25a23
ENSRNOG00000017494	10.8246	0.955052	0.480562	1.98736	0.0468822	0.999893	Acp6
ENSRNOG00000004148	36.0608	0.434685	0.218804	1.98665	0.0469617	0.999893	Cdk17
ENSRNOG00000012683	44.9246	0.468537	0.235916	1.98603	0.0470299	0.999893	Abhd17c
ENSRNOG00000066477	4.2523	1.69604	0.854116	1.98572	0.0470639	0.999893	Unknown
ENSRNOG00000050152	2.57178	2.63072	1.32582	1.98423	0.0472304	0.999893	Chsy3
ENSRNOG00000016960	15.4127	0.759948	0.383157	1.98338	0.0473246	0.999893	Polr3e
ENSRNOG00000048969	9.80663	1.07426	0.541704	1.98311	0.0473553	0.999893	Nom1
ENSRNOG00000001043	11.7076	0.941249	0.474911	1.98195	0.047485	0.999893	Ddx55
ENSRNOG00000001173	5.24196	-1.62691	0.820935	-1.98178	0.047504	0.999893	Cabp1
ENSRNOG00000007434	81.1273	-0.364036	0.183737	-1.98129	0.0475586	0.999893	Ube2j1
ENSRNOG00000011617	13.1965	-0.785567	0.396504	-1.98123	0.0475653	0.999893	Dguok
ENSRNOG00000011214	43.8326	-0.390478	0.197098	-1.98114	0.0475761	0.999893	Polr2f
ENSRNOG00000005918	7.42571	-1.16238	0.586767	-1.98099	0.047592	0.999893	RGD1563941
ENSRNOG00000014000	47.9756	0.491807	0.248293	1.98075	0.0476193	0.999893	Kif2a
ENSRNOG00000009325	28.9624	-0.540675	0.27297	-1.98071	0.0476239	0.999893	Fuca1
ENSRNOG00000065788	2.45269	-2.3039	1.16322	-1.98063	0.0476331	0.999893	Zfp683
ENSRNOG00000012060	7.84031	-1.24544	0.629027	-1.97994	0.0477098	0.999893	Gucy1b1
ENSRNOG00000009971	11.5589	0.986844	0.498533	1.9795	0.0477603	0.999893	Plekha8
ENSRNOG00000058898	440.063	0.249883	0.126237	1.97947	0.0477634	0.999893	Nedd4
ENSRNOG00000007051	67.9439	0.371373	0.187706	1.97849	0.0478738	0.999893	Rraga
ENSRNOG00000022720	16.8694	-0.689664	0.348608	-1.97833	0.0478909	0.999893	Usp37
ENSRNOG00000011658	13.2689	0.912527	0.461334	1.97802	0.0479266	0.999893	Tex30
ENSRNOG00000006469	13.681	0.812054	0.41062	1.97763	0.0479707	0.999893	Cdk2
ENSRNOG00000007968	22.5796	-0.760566	0.384603	-1.97753	0.0479813	0.999893	RGD1305350
ENSRNOG00000011967	4.34878	1.71123	0.865393	1.9774	0.0479967	0.999893	Nphp4
ENSRNOG00000013844	27.4289	0.545973	0.276133	1.97721	0.0480178	0.999893	Fam172a
ENSRNOG00000020777	9.58334	0.993639	0.502551	1.97719	0.04802	0.999893	Zfp382
ENSRNOG00000001478	17.0578	-0.702314	0.355275	-1.97682	0.0480622	0.999893	Gtf2ird1
ENSRNOG00000011511	31.262	-0.475114	0.24036	-1.97668	0.0480783	0.999893	Stk24
ENSRNOG00000021128	1.78653	-3.45716	1.7494	-1.97619	0.0481331	0.999893	Kcnj11
ENSRNOG00000061121	35.8015	0.639506	0.323655	1.97589	0.0481674	0.999893	Wdfy3
ENSRNOG00000017904	40.7196	-0.489681	0.247869	-1.97557	0.0482038	0.999893	Nol7
ENSRNOG00000004392	9.87208	0.926637	0.469093	1.97538	0.0482249	0.999893	Aatk
ENSRNOG00000058068	2.8604	2.28626	1.15753	1.97512	0.0482543	0.999893	Obscn
ENSRNOG00000011951	70.9917	0.356143	0.180381	1.9744	0.0483366	0.999893	Plk2
ENSRNOG00000009156	50.7166	0.424407	0.214994	1.97404	0.0483773	0.999893	Tra2a
ENSRNOG00000010891	14.2678	0.963693	0.488207	1.97394	0.0483882	0.999893	Lrrcc1
ENSRNOG00000063491	2.06901	2.47568	1.25452	1.9734	0.0484498	0.999893	Unknown
ENSRNOG00000020470	17.274	0.703397	0.356471	1.97322	0.0484702	0.999893	Slc25a24
ENSRNOG00000015529	24.5828	0.655885	0.332393	1.97322	0.0484705	0.999893	Cdca3
ENSRNOG00000001256	54.8067	0.464034	0.23517	1.97319	0.0484744	0.999893	Atxn2
ENSRNOG00000001653	2.98775	-2.10661	1.06777	-1.9729	0.0485072	0.999893	St3gal6
ENSRNOG00000008706	4.60371	1.89124	0.959044	1.97201	0.0486086	0.999893	Tbx3
ENSRNOG00000003218	7.63703	-0.949559	0.481605	-1.97166	0.0486488	0.999893	Zfp286a
ENSRNOG00000070740	0.693952	-5.99392	3.04136	-1.97081	0.0487462	0.999893	Unknown
ENSRNOG00000011435	11.8148	-0.98771	0.501814	-1.96828	0.0490361	0.999893	Osbpl10
ENSRNOG00000019407	14.5214	0.72675	0.369312	1.96785	0.0490858	0.999893	Dmap1
ENSRNOG00000049517	2.83936	2.34962	1.19445	1.96711	0.0491709	0.999893	Tnfaip3
ENSRNOG00000030232	75.934	0.349513	0.177732	1.96652	0.0492383	0.999893	Hacd3
ENSRNOG00000005933	39.9126	0.560776	0.28518	1.9664	0.0492529	0.999893	Yap1
ENSRNOG00000017938	24.499	-0.649928	0.330578	-1.96603	0.0492948	0.999893	Btaf1
ENSRNOG00000015389	32.8491	0.591533	0.300887	1.96596	0.0493032	0.999893	Stag1
ENSRNOG00000048412	1.77369	3.23893	1.64757	1.96588	0.0493121	0.999893	RGD1309028
ENSRNOG00000005258	57.3066	0.383802	0.195323	1.96496	0.0494184	0.999893	Myef2
ENSRNOG00000005667	40.2914	0.425939	0.21679	1.96476	0.0494421	0.999893	Astn1
ENSRNOG00000005577	63.8793	-0.438113	0.22301	-1.96454	0.049467	0.999893	Desi1
ENSRNOG00000011313	4.03087	2.00393	1.0203	1.96406	0.0495228	0.999893	Sorcs1
ENSRNOG00000066747	1.87146	3.08276	1.56979	1.9638	0.049553	0.999893	Unknown
ENSRNOG00000037765	50.271	0.387568	0.197466	1.96271	0.04968	0.999893	Lims1
ENSRNOG00000065603	5.38814	1.51078	0.769908	1.96229	0.0497289	0.999893	Unknown
ENSRNOG00000015420	114.491	0.367667	0.18744	1.96152	0.0498181	0.999893	Stxbp1
ENSRNOG00000002423	36.7246	-0.590571	0.301098	-1.96139	0.0498333	0.999893	Fam114a2
ENSRNOG00000005486	23.7179	-0.617651	0.314955	-1.96108	0.0498698	0.999893	Phf20l1
ENSRNOG00000066036	46.7631	0.512249	0.261325	1.9602	0.0499727	0.999893	Mis12
ENSRNOG00000032605	90.2326	-0.601253	0.306745	-1.96011	0.0499834	0.999893	Rpl32-ps3
ENSRNOG00000049819	26.6256	-0.634407	0.32368	-1.95998	0.0499982	0.999893	Dnajc19
ENSRNOG00000014419	47.3261	0.471304	0.240474	1.9599	0.0500074	0.999893	Brd7
ENSRNOG00000006487	9.98817	1.22483	0.62497	1.95983	0.0500161	0.999893	Casp8ap2
ENSRNOG00000017109	5.72343	1.53614	0.783971	1.95944	0.0500612	0.999893	Rassf7
ENSRNOG00000018569	82.2849	0.362518	0.185066	1.95885	0.0501299	0.999893	Ahcyl1
ENSRNOG00000011238	29.7472	0.688395	0.351442	1.95877	0.0501394	0.999893	Tiparp
ENSRNOG00000021268	11.2525	1.00737	0.514357	1.9585	0.0501713	0.999893	Shld1
ENSRNOG00000033984	4.59394	1.84641	0.94291	1.95821	0.0502056	0.999893	Ifnlr1
ENSRNOG00000007014	4.23141	-1.85163	0.946284	-1.95674	0.0503782	0.999893	Cnksr2
ENSRNOG00000029043	7.46003	1.23529	0.631446	1.95628	0.0504317	0.999893	Zfp84
ENSRNOG00000000613	33.3695	0.647486	0.331078	1.95569	0.0505016	0.999893	Tfam
ENSRNOG00000014440	20.7183	0.679369	0.347613	1.95438	0.0506558	0.999893	Josd1
ENSRNOG00000038864	9.92392	-0.929013	0.475362	-1.95433	0.0506625	0.999893	AC135409.1
ENSRNOG00000053060	15.2789	0.85815	0.439117	1.95426	0.05067	0.999893	Zfc3h1
ENSRNOG00000033517	836.316	-0.258278	0.132162	-1.95425	0.0506713	0.999893	Unknown
ENSRNOG00000019655	95.0422	-0.315826	0.161628	-1.95403	0.0506977	0.999893	Unknown
ENSRNOG00000061230	71.5933	0.350959	0.179615	1.95395	0.0507072	0.999893	L1cam
ENSRNOG00000000593	18.1966	-0.835372	0.427533	-1.95393	0.050709	0.999893	Rev3l
ENSRNOG00000020373	45.7468	-0.454657	0.2328	-1.953	0.0508199	0.999893	Dap3
ENSRNOG00000070149	6.11192	-1.52951	0.783635	-1.95181	0.0509605	0.999893	Fut9
ENSRNOG00000029260	19.4697	-0.748014	0.383279	-1.95162	0.0509836	0.999893	Pitpnm2
ENSRNOG00000007865	20.7155	0.570026	0.292114	1.95138	0.0510113	0.999893	Ephb1
ENSRNOG00000025731	313.568	0.250254	0.128252	1.95126	0.0510265	0.999893	Ptma
ENSRNOG00000001891	3.5168	-2.11457	1.08417	-1.9504	0.0511287	0.999893	Gnb1l
ENSRNOG00000048320	91.6136	-0.353249	0.18113	-1.95026	0.0511457	0.999893	Ndufa11
ENSRNOG00000048441	90.2446	0.325532	0.166925	1.95017	0.0511556	0.999893	Wdr82
ENSRNOG00000062325	371.519	-0.278985	0.143094	-1.94967	0.0512154	0.999893	Unknown
ENSRNOG00000011424	1.68637	3.11964	1.60102	1.94853	0.0513515	0.999893	Cldn23
ENSRNOG00000067218	7.58851	-1.22183	0.627368	-1.94755	0.0514691	0.999893	Unknown
ENSRNOG00000020379	17.5998	0.634237	0.325795	1.94673	0.0515666	0.999893	Cog8
ENSRNOG00000011533	8.87581	0.995048	0.511539	1.94521	0.0517501	0.999893	Irx3
ENSRNOG00000005031	22.7612	-0.65163	0.335206	-1.94397	0.0518994	0.999893	Surf6
ENSRNOG00000017210	18.9004	-0.659445	0.339319	-1.94344	0.0519633	0.999893	Slc22a23
ENSRNOG00000012546	2.45076	-2.3311	1.19949	-1.94341	0.0519664	0.999893	Frmpd1
ENSRNOG00000037850	15.906	-0.833205	0.428902	-1.94265	0.0520587	0.999893	Mtarc1
ENSRNOG00000010777	17.4583	0.80378	0.413761	1.94262	0.0520622	0.999893	Tox
ENSRNOG00000001456	45.659	0.463104	0.238424	1.94235	0.0520942	0.999893	Nup153
ENSRNOG00000013411	30.3036	0.57368	0.29537	1.94224	0.0521081	0.999893	Nup155
ENSRNOG00000015514	526.797	0.182443	0.0939418	1.94209	0.0521265	0.999893	Bcat1
ENSRNOG00000007402	131.965	-0.271873	0.140013	-1.94177	0.0521655	0.999893	AC121415.1
ENSRNOG00000007390	14.228	-0.80891	0.416607	-1.94166	0.0521779	0.999893	Nfkbia
ENSRNOG00000001633	98.9384	0.329356	0.169643	1.94146	0.0522026	0.999893	Tfg
ENSRNOG00000016427	53.9318	0.392483	0.202322	1.9399	0.0523923	0.999893	Letm1
ENSRNOG00000015055	126.084	0.34601	0.178365	1.93989	0.0523927	0.999893	Scg2
ENSRNOG00000016846	11.307	0.946024	0.487685	1.93982	0.0524012	0.999893	Pik3cd
ENSRNOG00000046662	4.24599	1.73505	0.89475	1.93914	0.0524839	0.999893	Ints6l
ENSRNOG00000019018	32.4754	0.565469	0.291697	1.93855	0.0525562	0.999893	Plat
ENSRNOG00000011334	12.171	-1.67021	0.862001	-1.93759	0.0526728	0.999893	Tmem63c
ENSRNOG00000019965	80.7292	-0.363483	0.187677	-1.93675	0.0527764	0.999893	Tgfb1i1
ENSRNOG00000008565	4.0451	1.97075	1.01779	1.93629	0.0528317	0.999893	Nkiras1
ENSRNOG00000002165	5.08287	1.39359	0.71981	1.93606	0.0528604	0.999893	Abraxas1
ENSRNOG00000048704	3.91155	-1.73936	0.899166	-1.93442	0.0530619	0.999893	AABR07032392.1
ENSRNOG00000002520	28.4391	0.612961	0.316951	1.93393	0.0531217	0.999893	Litaf
ENSRNOG00000064815	4.46173	1.62714	0.841406	1.93384	0.0531328	0.999893	Unknown
ENSRNOG00000029678	4.00918	-1.77135	0.916244	-1.93328	0.0532022	0.999893	Znf454
ENSRNOG00000043329	9.5266	-1.0509	0.543593	-1.93325	0.0532048	0.999893	Rnf180
ENSRNOG00000019962	7.41043	-0.987532	0.510856	-1.93309	0.0532246	0.999893	Sars2
ENSRNOG00000052061	4.32761	-1.90247	0.984484	-1.93245	0.0533038	0.999893	Ppef2
ENSRNOG00000017369	3.67939	-1.75674	0.909137	-1.93232	0.0533198	0.999893	Mustn1
ENSRNOG00000001136	309.7	-0.214913	0.111226	-1.93222	0.0533325	0.999893	Pebp1
ENSRNOG00000002272	8.22475	0.981034	0.507824	1.93184	0.0533795	0.999893	Lnx1
ENSRNOG00000050104	112.995	0.390893	0.202367	1.93161	0.0534083	0.999893	Clip3
ENSRNOG00000006978	2.84291	1.97008	1.01993	1.93159	0.0534105	0.999893	Mterf2
ENSRNOG00000011952	36.6744	-0.429962	0.222629	-1.93129	0.0534471	0.999893	Samm50
ENSRNOG00000001420	53.7907	0.393144	0.203575	1.9312	0.0534579	0.999893	Fis1
ENSRNOG00000039544	4.07655	1.47553	0.764208	1.93079	0.0535084	0.999893	Kcnd1
ENSRNOG00000016036	26.8931	0.621983	0.322321	1.9297	0.0536442	0.999893	Rprd1a
ENSRNOG00000066683	2.20431	-2.96083	1.53608	-1.92752	0.053915	0.999893	Mettl15
ENSRNOG00000001428	12.3152	-0.893665	0.46365	-1.92746	0.0539229	0.999893	Alkbh4
ENSRNOG00000020393	11.0677	0.821953	0.426524	1.9271	0.0539672	0.999893	Rhog
ENSRNOG00000009015	40.0347	0.446768	0.231845	1.92701	0.0539785	0.999893	Nfx1
ENSRNOG00000020902	54.0303	0.443567	0.230212	1.92677	0.0540079	0.999893	G6pc3
ENSRNOG00000017309	47.8516	0.44105	0.228955	1.92636	0.054059	0.999893	Rsrp1
ENSRNOG00000049989	9.50472	-0.850843	0.441693	-1.92632	0.0540641	0.999893	Wdcp
ENSRNOG00000067274	33.1782	-0.47165	0.2449	-1.92589	0.0541183	0.999893	Ier2
ENSRNOG00000061695	2.68826	-2.67945	1.39171	-1.92529	0.0541927	0.999893	Slc23a1
ENSRNOG00000019688	12.9022	0.970605	0.504288	1.92471	0.0542662	0.999893	Diaph1
ENSRNOG00000042944	7.36616	1.10718	0.575507	1.92384	0.0543745	0.999893	Cenpw
ENSRNOG00000029862	6.32974	1.13458	0.590147	1.92255	0.0545372	0.999893	Spc24
ENSRNOG00000019090	246.369	-0.18943	0.0985313	-1.92253	0.0545386	0.999893	Cct3
ENSRNOG00000001181	8.86026	-0.938627	0.488512	-1.9214	0.0546813	0.999893	Wdr4
ENSRNOG00000013508	64.2756	-0.381301	0.198505	-1.92086	0.054749	0.999893	Rpl31
ENSRNOG00000000547	76.0746	0.432119	0.224964	1.92084	0.054752	0.999893	Tspyl4
ENSRNOG00000023566	1.06919	5.03163	2.61968	1.9207	0.0547692	0.999893	Vwa3b
ENSRNOG00000045885	114.155	-0.288649	0.150287	-1.92065	0.0547759	0.999893	Rps17
ENSRNOG00000020781	82.5208	-0.333285	0.17358	-1.92006	0.0548499	0.999893	Tbcb
ENSRNOG00000030364	75.9973	-0.446409	0.232645	-1.91884	0.0550047	0.999893	AABR07031666.1
ENSRNOG00000015380	46.6837	0.562499	0.293154	1.91879	0.0550112	0.999893	Jup
ENSRNOG00000016419	37.6166	0.594713	0.309968	1.91863	0.0550313	0.999893	Pdlim5
ENSRNOG00000027694	701.124	-0.20052	0.104537	-1.91818	0.0550883	0.999893	Unknown
ENSRNOG00000013981	36.6921	0.426245	0.222228	1.91805	0.0551047	0.999893	Ptpn5
ENSRNOG00000024019	14.7003	0.795835	0.415005	1.91765	0.0551553	0.999893	Ccdc6
ENSRNOG00000011323	3.67308	-2.16486	1.12892	-1.91764	0.0551562	0.999893	Lgi3
ENSRNOG00000011714	15.26	-0.718884	0.374924	-1.91741	0.0551858	0.999893	Sat2
ENSRNOG00000046309	2.47356	2.45583	1.28113	1.91693	0.0552471	0.999893	Gpr68
ENSRNOG00000038102	11.0693	-0.796318	0.415479	-1.91663	0.0552854	0.999893	Elmod3
ENSRNOG00000006513	4.25839	1.52997	0.79833	1.91647	0.0553057	0.999893	Borcs6
ENSRNOG00000067073	12.5964	0.802207	0.418749	1.91572	0.0554005	0.999893	Med18
ENSRNOG00000027784	9.22253	0.981694	0.512466	1.91563	0.0554125	0.999893	Tsku
ENSRNOG00000014856	35.2988	0.512862	0.267867	1.91461	0.0555419	0.999893	Etnk1
ENSRNOG00000070422	28.143	0.695951	0.363495	1.91461	0.055542	0.999893	Cstf2t
ENSRNOG00000020595	586.16	-0.238618	0.124676	-1.91391	0.0556312	0.999893	Rps11
ENSRNOG00000047456	4.26816	-1.53501	0.802259	-1.91335	0.0557029	0.999893	Yju2
[truncated: 29,523 more rows]
